# Supplementary material for: Integrated Methylome and Transcriptome Analyses Reveal the Molecular Mechanism by Which DNA Methylation Regulates Kenaf Flowering
Source: Front Plant Sci. 2021 Aug 26;12:709030. doi: 10.3389/fpls.2021.709030 (PMC8428968; doi:10.3389/fpls.2021.709030)
Supplement: Supplementary Table 2 — Distribution of methylation sites. [file Table_2.XLSX]

## Sheet: TSS region of CCGG sites
Sample	-2000	-1980	-1960	-1940	-1920	-1900	-1880	-1860	-1840	-1820	-1800	-1780	-1760	-1740	-1720	-1700	-1680	-1660	-1640	-1620	-1600	-1580	-1560	-1540	-1520	-1500	-1480	-1460	-1440	-1420	-1400	-1380	-1360	-1340	-1320	-1300	-1280	-1260	-1240	-1220	-1200	-1180	-1160	-1140	-1120	-1100	-1080	-1060	-1040
5-azaC-0_1	1655.05	1784.08	1472.53	2003.43	1658.76	1631.05	1855.97	1286.38	1632.93	1695.53	1817.28	1903.81	1621.91	1795.13	2062.44	1690.06	1516.83	2121.31	2018.05	1465.28	1330.66	1220.04	1625.58	1566.59	1807.99	1758.33	1815.45	1586.81	1739.84	1560.95	1644.03	1940.77	1443.05	1599.7	1780.4	1741.73	1457.81	1863.35	1669.79	1761.97	1437.49	1387.79	1398.92	1498.31	1551.74	1599.68	1535.22	1725.07	1795.21
5-azaC-0_2	1749.68	1741.86	1381.61	1922.9	1576.41	1631.65	1747.81	1356.08	1647.32	1684.84	1789.14	1838.31	1602.12	1802.87	2023.25	1806.81	1478.1	2015.41	1914.96	1566.69	1432.86	1360.05	1574.56	1556.86	1755.64	1655.24	1718.23	1511.58	1670.94	1474.11	1609.92	2021.28	1556.87	1586.32	1788.98	1791.08	1417.07	1765.42	1647.41	1678.82	1468.28	1383.67	1539.13	1525.36	1745.84	1690.61	1612.03	1643.38	1734.02
5-azaC-0_3	1566.68	1833.47	1495.01	1907.04	1745.9	1723.95	1755.79	1228.18	1686.15	1600.51	1755.72	1930.94	1606.45	1767.75	2080.27	1775.69	1538.83	2148.01	2014.57	1497	1495.01	1216.25	1749.77	1391.47	1686.18	1658.24	1773.76	1544.74	1725.96	1650.27	1710.04	1942.96	1463.15	1493.02	1781.7	1777.76	1461.2	1805.6	1646.2	1725.96	1417.31	1437.25	1498.98	1604.49	1674.21	1592.56	1600.48	1660.19	1867.27
5-azaC-200_1	1648.51	1804.15	1474.53	1899.32	1763.85	1498.79	1672.78	1223.79	1695.07	1652.49	1753.68	1806.26	1684.9	1763.77	2004.52	1745.66	1456.3	1994.38	1960.08	1593.88	1430.02	1173.14	1674.8	1531.14	1790.06	1802.28	1777.89	1591.89	1595.93	1482.57	1567.54	1901.32	1521.03	1535.14	1808.27	1828.47	1496.73	1699.06	1695.04	1812.29	1359.21	1508.98	1490.73	1595.91	1583.73	1701.07	1533.16	1551.42	1814.37
5-azaC-200_2	1692.09	1732.8	1459.11	1899.27	1749.39	1594.02	1727.3	1263.1	1623.66	1608.93	1888.05	1849.3	1599.64	1710.46	1973.17	1625.62	1453.55	2169.23	1899.25	1496.12	1597.84	1287.14	1701.42	1477.62	1803.06	1738.36	1725.35	1479.46	1688.46	1627.33	1538.62	1856.71	1364.86	1599.6	1688.45	1766.05	1379.59	1753.17	1675.47	1636.6	1429.56	1407.37	1566.37	1573.74	1706.9	1669.93	1686.6	1644.07	1819.67
5-azaC-200_3	1628.17	1754.57	1412.39	1907.26	1708.87	1562.76	1811.26	1275.15	1789.44	1687.04	1909.35	1711.02	1623.86	1774.16	2107.64	1767.67	1464.74	2214.4	1902.8	1416.79	1410.26	1179.21	1625.99	1394.95	1647.77	1761.17	1889.71	1493.04	1830.81	1477.79	1582.38	2040.07	1447.31	1506.17	1850.49	1634.71	1320.8	1761.1	1785.13	1632.59	1375.39	1342.69	1473.44	1510.44	1625.99	1671.74	1484.35	1536.64	1824.35
[truncated: 152 more columns]

## Sheet: gene region of CCGG sites
	0.01	0.02	0.03	0.04	0.05	0.06	0.07	0.08	0.09	0.1	0.11	0.12	0.13	0.14	0.15	0.16	0.17	0.18	0.19	0.2	0.21	0.22	0.23	0.24	0.25	0.26	0.27	0.28	0.29	0.3	0.31	0.32	0.33	0.34	0.35	0.36	0.37	0.38	0.39	0.4	0.41	0.42	0.43	0.44	0.45	0.46	0.47	0.48	0.49
5-azaC-0_1	1612.61	2589.42	2908.33	2677.82	2969.14	2713.04	2629.87	3173.72	2893.57	3370.93	2670.54	3146.11	3120.25	3468.51	3521.99	3070.5	3324.97	3802.16	3746.83	3173.7	3367.24	3711.79	3509.18	3918.32	3901.75	4214.99	3975.43	3859.26	3916.48	4034.36	4135.75	3778.17	3656.51	4401.13	3872.19	3514.64	4692.27	4102.57	3947.77	4264.84	4214.95	4113.69	4222.47	4052.72	4401.19	4513.52	3971.82	4367.87	4839.9
5-azaC-0_2	1543	2535.06	2672.92	2586.27	2814.53	2623.67	2792.84	3245.51	3095.92	3416.61	2627.64	3231.74	3078.33	3477.69	3371.48	3225.93	3263.25	3851.73	3623.36	3241.63	3383.35	3961.95	3501.31	3961.95	3926.43	4013.14	3841.81	3729.66	3993.3	3995.4	4239.48	3855.57	3562.49	4475.64	3869.53	3580.06	4550.27	4227.54	4180.3	4245.19	4152.78	3954.03	4188.3	4007.07	4353.45	4375.26	4083.76	4117.29	4768.79
5-azaC-0_3	1540.8	2464.39	3021.9	2617.79	2830.83	2707.26	2695.45	3258.76	2856.72	3354.31	2689.35	3308.43	3075.64	3445.95	3485.71	2990.04	3226.92	3718.59	3529.54	3272.74	3423.82	3525.49	3505.65	3794.22	3967.54	3840.07	3832.18	3913.73	4068.98	3854.13	3885.82	3929.77	3623.04	4254.27	3907.68	3533.6	4226.32	4252.14	4226.4	4220.4	4345.72	4096.86	4005.35	3959.6	4357.7	4234.17	4098.9	4152.73	4745.8
5-azaC-0	1565.47	2529.62	2867.72	2627.29	2871.5	2681.32	2706.05	3226	2948.74	3380.62	2662.51	3228.76	3091.41	3464.05	3459.73	3095.49	3271.71	3790.83	3633.24	3229.36	3391.47	3733.08	3505.38	3891.5	3931.91	4022.73	3883.14	3834.22	3992.92	3961.3	4087.02	3854.5	3614.01	4377.01	3883.13	3542.77	4489.62	4194.08	4118.16	4243.48	4237.82	4054.86	4138.71	4006.46	4370.78	4374.32	4051.49	4212.63	4784.83
5-azaC-200_1	1646.39	2487.94	2823.67	2663.82	2880.2	2720.47	2649.71	3248.51	2926.83	3306.97	2603.32	3220.07	2884.31	3341.32	3272.8	3123.03	3211.93	3756.03	3721.83	3123.04	3389.91	3711.65	3345.52	3634.73	3760.23	3847.2	3699.48	3731.86	4045.4	4025.17	4269.87	3733.96	3654.93	4134.4	3905.74	3602.37	4306.31	4043.36	4075.7	4095.89	4235.55	3810.72	4148.45	3792.66	4342.85	4330.56	4002.76	4180.95	4587.54
5-azaC-200_2	1534.89	2491.07	2720.33	2559.43	2936.66	2772.08	2646.27	3350.96	2910.76	3376.78	2505.82	3010.69	3036.5	3439.63	3537.66	3180.79	3232.58	3545.12	3724.44	3141.93	3511.85	3733.78	3319.51	3892.82	3953.84	3981.61	3622.77	3911.11	3929.75	4013	4166.46	3615.33	3650.46	4177.56	3959.34	3652.36	4373.41	4068.43	4173.8	4245.94	4140.61	3881.58	4125.8	3816.91	4074.04	4493.64	4216.3	4391.98	4780.44
5-azaC-200_3	1704.4	2378.07	2748.46	2698.35	2903.17	2842.22	2850.9	3149.6	2864	3306.43	2687.4	3049.29	2938.06	3180.03	3363.11	3121.16	3293.34	3653.03	3666.03	3149.56	3306.54	3620.31	3454.67	3803.34	3971.24	3945.09	3999.54	3801.23	3960.31	3960.3	4104.22	3857.94	3853.5	4234.89	3714.1	3583.29	4256.73	3997.37	3855.73	3940.74	4051.84	3899.27	3934.17	4036.65	4287.22	4542.21	4291.57	4095.46	4668.75
5-azaC-200	1628.56	2452.36	2764.15	2640.53	2906.68	2778.26	2715.63	3249.69	2900.53	3330.06	2598.85	3093.35	2952.96	3320.33	3391.19	3141.66	3245.95	3651.39	3704.1	3138.18	3402.77	3688.58	3373.23	3776.96	3895.1	3924.63	3773.93	3814.73	3978.49	3999.49	4180.18	3735.74	3719.63	4182.28	3859.73	3612.67	4312.15	4036.39	4035.08	4094.19	4142.67	3863.86	4069.47	3882.07	4234.7	4455.47	4170.21	4222.8	4678.91
[truncated: 52 more columns]

## Sheet: TTS region of CCGG sites
Sample	-2000	-1980	-1960	-1940	-1920	-1900	-1880	-1860	-1840	-1820	-1800	-1780	-1760	-1740	-1720	-1700	-1680	-1660	-1640	-1620	-1600	-1580	-1560	-1540	-1520	-1500	-1480	-1460	-1440	-1420	-1400	-1380	-1360	-1340	-1320	-1300	-1280	-1260	-1240	-1220	-1200	-1180	-1160	-1140	-1120	-1100	-1080	-1060	-1040
5-azaC-0_1	2198.79	2583.9	2309.43	2417.93	2307.54	2010.73	1955.45	2377.62	2174.75	2394.05	2038.36	2150.81	2423.56	2207.97	2511.99	2379.36	2283.48	2252.15	2493.62	2405.21	2521.28	2248.5	2375.75	2598.67	2851.14	2596.91	2462.31	2510.24	2681.62	2594.9	2248.55	2937.77	2547.01	2830.84	2578.38	2648.44	2535.98	2261.27	2783.02	2698.11	2760.93	2265.02	3020.75	2746.16	2530.47	2917.6	2687.05	2924.83	2930.49
5-azaC-0_2	2145.29	2466.09	2283.04	2395.22	2273.22	2070.54	2009.55	2312.57	2247.7	2385.38	2131.56	2296.83	2607.84	2151.14	2568.41	2397.21	2202.38	2273.25	2497.67	2418.82	2548.78	2220.15	2466.12	2521.19	2633.4	2499.47	2639.29	2405.19	2556.61	2519.24	2143.33	2859.77	2684.64	2871.49	2464.17	2619.65	2556.65	2216.13	2840.02	2668.76	2836.02	2281.23	2975.9	2808.58	2334.2	2804.63	2672.81	2844.05	2936.53
5-azaC-0_3	2108.16	2488.39	2239.57	2500.34	2219.59	2038.48	1843.3	2376.89	2299.22	2303.25	1986.72	2247.49	2428.54	2133.98	2311.16	2253.46	2261.43	2309.21	2440.56	2362.96	2345.06	2353.03	2440.61	2717.36	2693.45	2701.54	2605.79	2538.17	2512.23	2548.11	2229.53	2884.53	2619.76	2886.59	2542.22	2532.22	2607.87	2229.59	2814.84	2757.14	2777.01	2313.15	2892.55	2802.86	2645.62	2755.08	2625.74	2932.27	2874.64
5-azaC-0	2150.75	2512.79	2277.35	2437.83	2266.78	2039.92	1936.1	2355.69	2240.56	2360.89	2052.21	2231.71	2486.65	2164.36	2463.85	2343.34	2249.1	2278.2	2477.28	2395.66	2471.71	2273.89	2427.49	2612.41	2726	2599.31	2569.13	2484.53	2583.49	2554.08	2207.14	2894.02	2617.14	2862.97	2528.26	2600.1	2566.83	2235.66	2812.63	2708	2791.32	2286.47	2963.07	2785.87	2503.43	2825.77	2661.87	2900.38	2913.89
5-azaC-200_1	2103.55	2449.35	2208.75	2402.96	2370.67	2016.64	1970.04	2451.57	2123.85	2336.28	2139.91	2099.53	2461.64	2085.37	2447.55	2437.3	2202.62	2061.13	2615.32	2257.34	2483.83	2320.02	2516.26	2542.46	2659.82	2421.13	2587.04	2514.2	2405.05	2591.06	2204.71	2862.12	2520.26	2760.96	2419.07	2601.13	2461.67	2402.87	2781.23	2560.8	2785.23	2293.73	2944.96	2730.7	2473.82	2783.24	2637.54	2904.54	2864.06
5-azaC-200_2	2246.87	2635.15	2200.75	2616.74	2354.18	1956.6	1995.42	2492.85	2195.16	2472.46	2082.3	2215.43	2355.94	2159.95	2470.69	2267.24	2219.15	2126.69	2487.36	2324.58	2352.39	2280.14	2444.79	2568.72	2631.5	2609.37	2526.13	2646.32	2651.84	2642.66	2376.38	2829.41	2679.61	2662.98	2361.52	2790.47	2505.78	2307.85	2814.56	2638.98	2823.86	2220.99	3080.78	2777.6	2331.95	2797.97	2777.64	2897.89	3047.59
5-azaC-200_3	2109.88	2469.48	2225.35	2367.03	2290.76	2033.52	1935.54	2179.64	2197.02	2345.28	2120.79	2203.58	2436.85	2068.42	2240.61	2321.26	2284.25	2046.65	2345.23	2125.18	2338.72	2203.59	2360.52	2495.71	2748.36	2556.63	2415.03	2530.47	2497.8	2650.42	2236.29	2783.33	2436.83	2700.53	2482.57	2689.62	2602.52	2203.57	2833.45	2656.91	2704.88	2238.48	2794.26	2739.79	2332.16	2702.67	2665.64	2822.66	2953.25
5-azaC-200	2153.43	2517.99	2211.62	2462.24	2338.54	2002.25	1967	2374.69	2172.01	2384.67	2114.33	2172.85	2418.14	2104.58	2386.28	2341.93	2235.34	2078.16	2482.64	2235.7	2391.65	2267.92	2440.52	2535.63	2679.89	2529.04	2509.4	2563.66	2518.23	2628.05	2272.46	2824.95	2545.57	2708.16	2421.05	2693.74	2523.32	2304.76	2809.75	2618.9	2771.32	2251.07	2940	2749.36	2379.31	2761.29	2693.61	2875.03	2954.97
[truncated: 153 more columns]

## Sheet: TSS region  of CCWGG sites
Sample	-2000	-1980	-1960	-1940	-1920	-1900	-1880	-1860	-1840	-1820	-1800	-1780	-1760	-1740	-1720	-1700	-1680	-1660	-1640	-1620	-1600	-1580	-1560	-1540	-1520	-1500	-1480	-1460	-1440	-1420	-1400	-1380	-1360	-1340	-1320	-1300	-1280	-1260	-1240	-1220	-1200	-1180	-1160	-1140	-1120	-1100	-1080	-1060	-1040
5-azaC-0_1	1036.59	1279.57	1325.18	1370.71	1013.78	972.05	1351.74	1568.17	1036.58	1423.9	1355.59	1446.62	1150.48	1048.02	1063.15	1735.25	1321.39	1230.25	987.2	1013.84	994.81	1351.74	1287.21	1135.3	1287.18	1256.8	1070.78	1169.48	1047.98	1059.38	1196.03	1294.75	1564.33	1211.23	1078.34	1146.68	1659.31	1104.93	1146.7	732.81	987.24	823.99	1139.09	1325.13	968.28	1290.99	1252.97	956.82	1344.17
5-azaC-0_2	1016	1259.69	1189.45	1317.53	859.04	1106.86	1338.16	1540.53	1110.99	1395.96	1358.82	1305.11	1181.19	1069.69	1090.34	1668.57	1205.99	1309.23	1073.81	1168.82	995.36	1528.13	1383.59	1354.67	1305.09	1106.86	1119.24	1201.84	1110.99	1148.17	1292.73	1429.02	1581.84	1284.48	1086.2	1218.38	1680.95	1255.56	1259.7	896.22	1127.53	1011.86	1086.21	1321.63	974.69	1284.46	1412.48	644.28	1288.57
5-azaC-0_3	865.28	1426.34	1311.78	1477.72	940.39	1047.07	1224.86	1461.92	928.51	1213.02	1288.08	1153.74	1213.04	1074.69	1157.66	1623.9	1386.87	1414.49	1090.5	948.26	896.91	1560.78	1323.66	1323.63	1410.55	1165.62	1126.05	1149.77	971.96	1094.47	1331.53	1296	1501.47	1347.34	1082.59	1169.52	1635.78	1216.92	1438.19	873.19	1051.02	833.69	964.08	1284.14	1078.65	1335.47	1078.66	817.86	1339.49
5-azaC-200_1	1041.03	1342.02	1162.27	1388.06	1024.3	978.32	1329.52	1417.36	1133.02	1229.18	1166.45	1237.53	1124.65	1153.88	1329.55	1609.62	1229.16	1270.98	1082.84	957.4	986.69	1438.22	1241.69	1141.35	1396.41	1216.66	1120.48	978.32	1112.09	1074.46	1179.01	1316.99	1588.79	1229.14	1074.48	1254.24	1843.82	1195.72	1287.69	965.78	1112.12	869.63	1120.47	1191.6	928.13	1383.87	1287.74	794.37	1337.9
5-azaC-200_2	912.71	1255.48	1230.71	1300.93	933.33	1148.12	1333.98	1433.08	1044.89	1333.95	1395.9	1449.58	1177.03	1069.65	1073.77	1825.39	1317.45	1416.57	1119.2	1020.1	1011.83	1606.53	1247.25	1185.29	1292.67	1238.97	1123.33	1164.64	1073.8	1172.87	1210.08	1313.31	1412.44	1354.58	1148.1	1222.47	1746.96	1098.57	1366.99	871.41	1028.36	912.7	1193.53	1238.99	974.67	1300.9	1387.63	821.87	1466.11
5-azaC-200_3	921.8	1338.28	1148.29	1427.25	873.33	1067.43	1293.83	1318.04	1035.06	1156.38	1035.03	1079.52	1188.7	1115.96	1128.08	1560.68	1398.99	1233.14	1022.9	1083.53	1172.55	1491.99	1289.82	1216.98	1403.04	1221.07	1039.12	1245.31	1184.69	1002.72	1188.68	1496	1483.85	1233.19	1018.88	1237.24	1775.01	1281.73	1334.27	873.31	938.03	986.54	1067.43	1249.38	966.34	1366.59	1217.02	853.1	1318.12
[truncated: 152 more columns]

## Sheet: gene region of CCWGG sites 
Sample	0.01	0.02	0.03	0.04	0.05	0.06	0.07	0.08	0.09	0.1	0.11	0.12	0.13	0.14	0.15	0.16	0.17	0.18	0.19	0.2	0.21	0.22	0.23	0.24	0.25	0.26	0.27	0.28	0.29	0.3	0.31	0.32	0.33	0.34	0.35	0.36	0.37	0.38	0.39	0.4	0.41	0.42	0.43	0.44	0.45	0.46	0.47	0.48	0.49
5-azaC-0_1	899.88	1583.34	1697.2	1909.92	1260.66	1408.69	1701.05	1625.15	1571.92	1294.74	1928.9	1765.56	1404.96	1613.77	1902.29	2073.17	1480.86	1959.22	1412.49	1530.22	1602.38	1795.98	1792.19	1636.53	1739.03	1830.19	1697.32	2107.34	1811.12	1739.04	1928.94	1845.36	1143	1496.03	1830.18	2130.08	1317.55	1921.31	1670.74	1708.66	1989.7	1925.11	1792.22	2027.63	1458.08	1909.95	1575.74	1454.27	1917.53
5-azaC-0_2	710.37	1619	1796.6	1875.08	1300.96	1552.91	1763.53	1557.1	1664.43	1305.09	1945.28	1788.35	1594.21	1433.14	1590.07	2288.06	1437.25	1941.13	1528.12	1631.38	1457.9	1647.9	1730.48	1519.84	1796.57	1887.46	1734.64	2234.41	1767.67	1643.75	2081.62	1875.05	1321.61	1478.59	1953.54	2234.41	1474.42	1957.67	1680.96	1726.38	1771.78	1718.11	1610.75	2147.63	1462.06	1928.77	1561.16	1210.1	1771.81
5-azaC-0_3	703.32	1722.68	1730.6	1695.01	1236.68	1446.09	1762.16	1710.83	1564.66	1319.67	1975.6	1671.29	1734.58	1730.64	1683.18	2374.65	1469.84	1770.04	1382.9	1619.94	1398.7	1655.5	1722.7	1442.13	1837.25	1766.15	1853.13	2394.39	1722.7	1746.41	1928.15	2046.76	1335.48	1564.63	1872.79	2204.7	1695.06	1797.75	1797.75	1505.36	1837.35	1876.82	1655.51	2074.37	1347.27	1695.03	1430.29	1382.82	1750.33
5-azaC-200_1	748.37	1680.75	1730.9	2006.81	1362.97	1350.37	1927.36	1580.35	1684.89	1262.57	1755.97	1735.02	1446.58	1534.34	1860.49	2274.39	1337.87	1906.45	1258.4	1346.21	1434.04	1709.95	1831.2	1542.73	1659.81	1977.56	1580.36	2203.29	1739.15	1693.19	1839.57	1726.68	1141.35	1446.59	1994.24	2174.13	1434.01	1797.75	1797.76	1559.47	1718.34	1638.88	1881.4	2098.81	1325.31	1893.96	1555.29	1321.16	1751.76
5-azaC-200_2	755.77	1544.58	1697.39	1767.58	1404.18	1528.08	1606.56	1817.14	1581.76	1478.51	2007.12	1924.56	1610.67	1561.11	1908.01	2362.31	1445.47	2040.19	1651.94	1730.42	1453.73	1817.16	1833.69	1474.41	1713.91	1949.3	1515.67	2283.81	1862.6	1771.72	1965.82	1751.09	1189.44	1577.63	1990.63	2151.64	1387.66	1730.43	1870.84	1738.69	1763.45	1879.09	1643.7	2056.71	1490.9	1887.35	1585.88	1532.21	1920.39
5-azaC-200_3	727.78	1544.54	1673.91	1892.27	1301.86	1334.28	1738.53	1617.31	1633.41	1265.54	1904.36	1637.52	1580.92	1597.04	1936.72	2211.7	1423.18	1710.2	1382.75	1568.79	1386.8	1677.9	1859.87	1419.18	1774.96	1855.78	1694.05	2353.07	1807.28	1641.54	2041.85	1847.68	1309.99	1653.69	1718.31	1964.98	1301.86	1758.72	1576.85	1536.39	1548.51	1754.77	1722.38	2086.34	1403.02	1965.02	1649.63	1483.82	1738.56
[truncated: 51 more columns]

## Sheet: TTS region of CCWGG sites
Sample	-2000	-1980	-1960	-1940	-1920	-1900	-1880	-1860	-1840	-1820	-1800	-1780	-1760	-1740	-1720	-1700	-1680	-1660	-1640	-1620	-1600	-1580	-1560	-1540	-1520	-1500	-1480	-1460	-1440	-1420	-1400	-1380	-1360	-1340	-1320	-1300	-1280	-1260	-1240	-1220	-1200	-1180	-1160	-1140	-1120	-1100	-1080	-1060	-1040
5-azaC-0_1	956.85	1302.39	1290.95	1101.13	1226.44	1211.22	1154.27	1226.48	1180.91	1063.14	1165.67	975.82	1059.4	1032.75	968.22	1302.37	1093.59	812.58	1298.55	1454.25	1237.81	1013.79	953.02	1458.05	1006.26	1245.51	1488.46	1101.15	964.41	1571.96	1389.73	1218.84	987.28	1275.85	1287.15	1511.24	793.57	1317.62	1291	1025.23	1112.52	1101.17	1226.45	987.22	1230.33	1040.35	1351.79	1431.47	964.46
5-azaC-0_2	966.44	1230.76	1350.55	1020.14	1069.7	1218.38	1218.37	1379.47	1160.54	1123.37	1272.07	949.91	1110.98	954.08	900.35	1243.14	1197.71	755.8	1325.76	1346.4	1152.29	1177.08	1135.77	1358.81	1152.29	1139.88	1437.27	1053.18	974.69	1499.25	1243.15	1168.79	892.08	1412.49	1239.03	1441.43	768.2	1172.93	1296.84	1069.67	1288.57	1003.59	1234.88	982.96	1152.28	1007.72	1263.8	1276.2	1247.28
5-azaC-0_3	861.34	1276.21	1220.91	1011.55	1050.98	1268.3	1074.72	1268.3	1137.97	987.78	1335.48	964.11	1074.72	1161.66	964.05	1288.09	1137.96	845.53	1011.51	1327.57	1181.4	1106.29	948.27	1473.81	1145.81	1347.35	1469.83	1047.04	928.48	1529.05	1331.54	1094.47	1003.58	1272.26	1367.14	1596.27	794.18	1050.98	1224.86	940.36	1339.45	1193.25	1252.5	1015.41	1232.77	1090.49	1465.94	1386.8	1157.65
5-azaC-200_1	907.26	1174.83	1300.29	1049.39	982.49	1103.77	1216.63	1095.41	1233.38	923.96	1233.35	986.63	1233.35	1015.93	1007.59	1262.61	949.05	752.51	1254.26	1505.14	1149.73	990.88	953.22	1346.26	1179.01	1254.24	1605.49	1250.09	923.98	1438.24	1312.76	1170.66	1015.97	1342.03	1245.9	1513.49	840.39	1170.64	1166.48	982.44	1124.68	1070.31	1312.81	1036.86	1333.69	969.92	1404.78	1254.23	1153.9
5-azaC-200_2	1036.6	1300.92	1354.6	1065.52	1222.43	1222.44	1346.33	1164.62	1210.09	966.42	1222.44	991.19	1296.8	1007.7	970.53	1313.32	1131.6	854.89	1127.45	1358.75	1461.97	1069.64	908.59	1350.49	1040.74	1164.64	1685	1160.5	908.58	1606.51	1354.6	1127.47	920.97	1172.91	1288.54	1424.82	821.84	1139.86	1226.58	1272.02	1139.88	1135.72	1313.33	987.06	1238.99	1057.26	1346.35	1243.1	1110.96
5-azaC-200_3	796.48	1160.42	1338.3	1047.16	1067.39	1172.5	1136.12	1310.04	1079.55	994.63	1059.31	990.57	1128.03	942.09	804.57	1184.65	1273.61	780.33	1180.59	1277.63	1180.63	990.58	974.44	1512.17	1043.17	1285.79	1338.33	1132.11	1115.89	1532.42	1435.35	1221.04	1067.41	1277.68	1265.51	1451.55	703.5	1188.69	1245.33	1026.97	1342.31	1071.43	1269.61	1010.81	1152.32	986.49	1382.78	1318.09	1184.65
[truncated: 152 more columns]
