# Supplementary material for: Integrated Methylome and Transcriptome Analyses Reveal the Molecular Mechanism by Which DNA Methylation Regulates Kenaf Flowering
Source: Front Plant Sci. 2021 Aug 26;12:709030. doi: 10.3389/fpls.2021.709030 (PMC8428968; doi:10.3389/fpls.2021.709030)
Supplement: Supplementary Table 3 — Lists of DMGs and DMSs. [file Table_3.XLSX]

## Sheet: CCGG-contianing DMGs
id	baseMean	baseMean_control_5-azaC-0	baseMean_case_5-azaC-200	foldChange	log2FoldChange	pval	padj	regulation	5-azaC-0_1-ReadsCount	5-azaC-0_2-ReadsCount	5-azaC-0_3-ReadsCount	5-azaC-200_1-ReadsCount	5-azaC-200_2-ReadsCount	5-azaC-200_3-ReadsCount	5-azaC-0_1-RPM	5-azaC-0_2-RPM	5-azaC-0_3-RPM	5-azaC-200_1-RPM	5-azaC-200_2-RPM	5-azaC-200_3-RPM	Chr	Start	End	Description
Hca.01G0002650	2.37847	0.621393	4.13555	6.65529	2.7345	0.022308	1	up	1	1	0	4	2	6	4.26	4.59	0	19.07	8.59	30.82	GWHACDB00000012	2672115	2694427	ID=Hca.01G0002650;Accession=GWHGACDB000265;Name=Hca.01G0002650
Hca.01G0004680	7.891	11.4622	4.31978	0.376871	-1.40786	0.0152761	1	down	9	16	11	8	3	2	38.37	73.4	51.11	38.14	12.89	10.27	GWHACDB00000012	4528977	4535684	ID=Hca.01G0004680;Accession=GWHGACDB000468;Name=Hca.01G0004680
Hca.01G0006420	7.61206	10.8117	4.41239	0.408111	-1.29297	0.0141033	1	down	9	15	10	7	2	4	38.37	68.81	46.46	33.38	8.59	20.55	GWHACDB00000012	6153763	6158730	ID=Hca.01G0006420;Accession=GWHGACDB000642;Name=Hca.01G0006420
Hca.01G0006430	2.96847	0.950478	4.98646	5.24627	2.39129	0.0141437	1	up	1	1	1	8	4	3	4.26	4.59	4.65	38.14	17.19	15.41	GWHACDB00000012	6163667	6166222	ID=Hca.01G0006430;Accession=GWHGACDB000643;Name=Hca.01G0006430
Hca.01G0008280	4.25691	1.87187	6.64196	3.5483	1.82713	0.0163728	1	up	3	2	1	3	9	8	12.79	9.17	4.65	14.3	38.67	41.1	GWHACDB00000012	8237703	8240916	ID=Hca.01G0008280;Accession=GWHGACDB000828;Name=Hca.01G0008280
Hca.01G0009650	11.6675	16.0084	7.32659	0.457672	-1.12761	0.0295046	1	down	24	10	17	11	6	5	102.32	45.87	78.99	52.45	25.78	25.69	GWHACDB00000012	9545728	9552753	ID=Hca.01G0009650;Accession=GWHGACDB000965;Name=Hca.01G0009650
Hca.01G0012130	2.22407	3.84469	0.603449	0.156956	-2.67157	0.0343426	1	down	2	6	4	0	2	0	8.53	27.52	18.58	0	8.59	0	GWHACDB00000012	13077006	13078550	ID=Hca.01G0012130;Accession=GWHGACDB001213;Name=Hca.01G0012130
Hca.01G0014520	10.0126	14.1425	5.88266	0.415956	-1.2655	0.00624491	1	down	20	11	14	4	9	5	85.27	50.46	65.05	19.07	38.67	25.69	GWHACDB00000012	17090412	17091689	ID=Hca.01G0014520;Accession=GWHGACDB001452;Name=Hca.01G0014520
Hca.01G0016880	2.15765	0	4.31529	Inf	Inf	0.000748717	1	up	0	0	0	6	4	3	0	0	0	28.61	17.19	15.41	GWHACDB00000012	22021498	22023029	ID=Hca.01G0016880;Accession=GWHGACDB001688;Name=Hca.01G0016880
Hca.01G0023680	1.58666	2.83774	0.335586	0.118258	-3.07999	0.0490298	1	down	4	1	4	1	0	0	17.05	4.59	18.58	4.77	0	0	GWHACDB00000012	49695153	49704076	ID=Hca.01G0023680;Accession=GWHGACDB002368;Name=Hca.01G0023680
Hca.01G0024440	8.2698	12.292	4.24757	0.345554	-1.53302	0.00319481	1	down	16	10	13	4	6	3	68.21	45.87	60.4	19.07	25.78	15.41	GWHACDB00000012	50938166	50942481	ID=Hca.01G0024440;Accession=GWHGACDB002444;Name=Hca.01G0024440
Hca.01G0024960	1.55134	2.80096	0.301724	0.107722	-3.21462	0.0496115	1	down	5	2	2	0	1	0	21.32	9.17	9.29	0	4.3	0	GWHACDB00000012	51840919	51845040	ID=Hca.01G0024960;Accession=GWHGACDB002496;Name=Hca.01G0024960
Hca.01G0026150	2.86962	5.03869	0.700546	0.139033	-2.8465	0.00573545	1	down	7	3	6	1	0	1	29.84	13.76	27.88	4.77	0	5.14	GWHACDB00000012	53817789	53820579	ID=Hca.01G0026150;Accession=GWHGACDB002615;Name=Hca.01G0026150
Hca.01G0027480	4.91798	7.58844	2.24752	0.296176	-1.75547	0.0135939	1	down	8	10	6	4	3	0	34.11	45.87	27.88	19.07	12.89	0	GWHACDB00000012	55551914	55554953	ID=Hca.01G0027480;Accession=GWHGACDB002748;Name=Hca.01G0027480
Hca.01G0027670	8.11865	10.8271	5.41017	0.499687	-1.0009	0.0482177	1	down	9	13	12	6	4	6	38.37	59.64	55.75	28.61	17.19	30.82	GWHACDB00000012	55726399	55732133	ID=Hca.01G0027670;Accession=GWHGACDB002767;Name=Hca.01G0027670
Hca.01G0031650	9.88061	6.34734	13.4139	2.11331	1.0795	0.0155405	1	up	7	4	9	14	18	9	29.84	18.35	41.82	66.75	77.35	46.24	GWHACDB00000012	60187295	60193661	ID=Hca.01G0031650;Accession=GWHGACDB003165;Name=Hca.01G0031650
Hca.01G0034070	1.92021	3.53869	0.301724	0.0852644	-3.55191	0.0187049	1	down	2	3	6	0	1	0	8.53	13.76	27.88	0	4.3	0	GWHACDB00000012	62355592	62356044	ID=Hca.01G0034070;Accession=GWHGACDB003407;Name=Hca.01G0034070
Hca.01G0038680	8.45288	5.46704	11.4387	2.0923	1.06509	0.025623	1	up	2	9	6	11	16	8	8.53	41.29	27.88	52.45	68.75	41.1	GWHACDB00000012	66308494	66313716	ID=Hca.01G0038680;Accession=GWHGACDB003868;Name=Hca.01G0038680
Hca.01G0040120	4.50941	7.31152	1.7073	0.233509	-2.09845	0.0047503	1	down	7	7	9	4	0	1	29.84	32.11	41.82	19.07	0	5.14	GWHACDB00000012	67288966	67293879	ID=Hca.01G0040120;Accession=GWHGACDB004012;Name=Hca.01G0040120
Hca.01G0042000	5.33218	7.61921	3.04516	0.399669	-1.32312	0.0402012	1	down	8	6	10	6	1	2	34.11	27.52	46.46	28.61	4.3	10.27	GWHACDB00000012	68687696	68695263	ID=Hca.01G0042000;Accession=GWHGACDB004200;Name=Hca.01G0042000
Hca.01G0043400	5.05739	2.85143	7.26335	2.54726	1.34895	0.0420191	1	up	3	3	3	11	7	4	12.79	13.76	13.94	52.45	30.08	20.55	GWHACDB00000012	69646420	69650379	ID=Hca.01G0043400;Accession=GWHGACDB004340;Name=Hca.01G0043400
Hca.01G0046380	5.71971	8.52522	2.9142	0.341833	-1.54864	0.0160221	1	down	10	9	8	4	4	1	42.63	41.29	37.17	19.07	17.19	5.14	GWHACDB00000012	71689885	71703245	ID=Hca.01G0046380;Accession=GWHGACDB004638;Name=Hca.01G0046380
Hca.01G0048840	4.11691	6.531	1.70282	0.260728	-1.93938	0.0290479	1	down	12	4	5	2	1	2	51.16	18.35	23.23	9.54	4.3	10.27	GWHACDB00000012	73565138	73569304	ID=Hca.01G0048840;Accession=GWHGACDB004884;Name=Hca.01G0048840
Hca.01G0049670	6.28499	3.74374	8.82624	2.3576	1.23732	0.0343132	1	up	6	4	2	7	13	7	25.58	18.35	9.29	33.38	55.86	35.96	GWHACDB00000012	74281730	74292461	ID=Hca.01G0049670;Accession=GWHGACDB004967;Name=Hca.01G0049670
Hca.01G0051530	4.99031	2.20096	7.77967	3.53468	1.82158	0.00978781	1	up	3	2	2	8	6	9	12.79	9.17	9.29	38.14	25.78	46.24	GWHACDB00000012	75880879	75882450	ID=Hca.01G0051530;Accession=GWHGACDB005153;Name=Hca.01G0051530
Hca.01G0054090	8.93567	13.6238	4.24757	0.311776	-1.68142	0.00486045	1	down	16	8	19	4	6	3	68.21	36.7	88.28	19.07	25.78	15.41	GWHACDB00000012	78047575	78053022	ID=Hca.01G0054090;Accession=GWHGACDB005409;Name=Hca.01G0054090
Hca.10G0000620	6.08196	8.46104	3.70287	0.437637	-1.19219	0.042335	1	down	13	6	8	2	4	5	55.42	27.52	37.17	9.54	17.19	25.69	GWHACDB00000013	672865	677444	ID=Hca.10G0000620;Accession=GWHGACDB005582;Name=Hca.10G0000620
Hca.10G0001150	3.34326	1.27187	5.41466	4.25724	2.08992	0.0202361	1	up	1	2	1	8	3	5	4.26	9.17	4.65	38.14	12.89	25.69	GWHACDB00000013	1327176	1327548	ID=Hca.10G0001150;Accession=GWHGACDB005635;Name=Hca.10G0001150
Hca.10G0005620	5.12397	8.23891	2.00903	0.243846	-2.03596	0.00326969	1	down	8	11	7	4	1	1	34.11	50.46	32.52	19.07	4.3	5.14	GWHACDB00000013	7229337	7235918	ID=Hca.10G0005620;Accession=GWHGACDB006082;Name=Hca.10G0005620
Hca.10G0006570	1.28641	2.57282	0	0	#NAME?	0.0204097	1	down	1	4	3	0	0	0	4.26	18.35	13.94	0	0	0	GWHACDB00000013	9293492	9293933	ID=Hca.10G0006570;Accession=GWHGACDB006177;Name=Hca.10G0006570
Hca.10G0007340	5.38154	3.14374	7.61934	2.42365	1.27718	0.0483436	1	up	4	4	2	7	9	7	17.05	18.35	9.29	33.38	38.67	35.96	GWHACDB00000013	10596349	10599862	ID=Hca.10G0007340;Accession=GWHGACDB006254;Name=Hca.10G0007340
Hca.10G0009110	1.60421	2.87282	0.335586	0.116814	-3.09772	0.0487518	1	down	2	4	3	1	0	0	8.53	18.35	13.94	4.77	0	0	GWHACDB00000013	16436747	16445493	ID=Hca.10G0009110;Accession=GWHGACDB006431;Name=Hca.10G0009110
Hca.10G0014050	4.93006	2.50865	7.35148	2.93045	1.55112	0.0253525	1	up	4	1	3	8	7	7	17.05	4.59	13.94	38.14	30.08	35.96	GWHACDB00000013	39524270	39532935	ID=Hca.10G0014050;Accession=GWHGACDB006925;Name=Hca.10G0014050
Hca.10G0014060	4.76937	2.18726	7.35148	3.36105	1.74891	0.0143398	1	up	4	0	3	8	7	7	17.05	0	13.94	38.14	30.08	35.96	GWHACDB00000013	39527281	39533738	ID=Hca.10G0014060;Accession=GWHGACDB006926;Name=Hca.10G0014060
Hca.10G0015030	2.61371	0.950478	4.27694	4.49978	2.16985	0.0343162	1	up	1	1	1	3	6	4	4.26	4.59	4.65	14.3	25.78	20.55	GWHACDB00000013	41903008	41905606	ID=Hca.10G0015030;Accession=GWHGACDB007023;Name=Hca.10G0015030
Hca.10G0015850	8.02716	4.83964	11.2147	2.31725	1.21242	0.0376256	1	up	2	5	8	11	8	14	8.53	22.94	37.17	52.45	34.38	71.92	GWHACDB00000013	43548867	43554611	ID=Hca.10G0015850;Accession=GWHGACDB007105;Name=Hca.10G0015850
Hca.10G0023210	7.192	4.45839	9.9256	2.22627	1.15463	0.0323058	1	up	3	8	3	9	12	9	12.79	36.7	13.94	42.91	51.56	46.24	GWHACDB00000013	52528611	52531402	ID=Hca.10G0023210;Accession=GWHGACDB007841;Name=Hca.10G0023210
Hca.10G0024260	6.49894	3.77283	9.22506	2.44513	1.28991	0.0252704	1	up	5	4	3	8	12	8	21.32	18.35	13.94	38.14	51.56	41.1	GWHACDB00000013	53431680	53435874	ID=Hca.10G0024260;Accession=GWHGACDB007946;Name=Hca.10G0024260
Hca.10G0024660	2.40653	4.14638	0.666684	0.160787	-2.63678	0.0295679	1	down	4	2	7	0	1	1	17.05	9.17	32.52	0	4.3	5.14	GWHACDB00000013	53779888	53782293	ID=Hca.10G0024660;Accession=GWHGACDB007986;Name=Hca.10G0024660
Hca.10G0025000	4.45502	6.96873	1.9413	0.278574	-1.84387	0.0144517	1	down	8	5	9	2	3	1	34.11	22.94	41.82	9.54	12.89	5.14	GWHACDB00000013	54029909	54033692	ID=Hca.10G0025000;Accession=GWHGACDB008020;Name=Hca.10G0025000
Hca.10G0028200	6.01374	8.50983	3.51765	0.413363	-1.27452	0.0426179	1	down	10	11	6	4	6	1	42.63	50.46	27.88	19.07	25.78	5.14	GWHACDB00000013	56571597	56575327	ID=Hca.10G0028200;Accession=GWHGACDB008340;Name=Hca.10G0028200
Hca.10G0029100	2.21591	3.76513	0.666684	0.177068	-2.49763	0.0344183	1	down	5	5	2	0	1	1	21.32	22.94	9.29	0	4.3	5.14	GWHACDB00000013	57262429	57266694	ID=Hca.10G0029100;Accession=GWHGACDB008430;Name=Hca.10G0029100
Hca.11G0001220	1.93773	3.87547	0	0	#NAME?	0.0388129	1	down	2	2	8	0	0	0	8.53	9.17	37.17	0	0	0	GWHACDB00000010	1367620	1379731	ID=Hca.11G0001220;Accession=GWHGACDB008682;Name=Hca.11G0001220
Hca.11G0005590	5.88473	3.5173	8.25216	2.34617	1.2303	0.0405245	1	up	3	2	6	6	11	8	12.79	9.17	27.88	28.61	47.27	41.1	GWHACDB00000010	5794177	5798929	ID=Hca.11G0005590;Accession=GWHGACDB009119;Name=Hca.11G0005590
Hca.11G0006350	4.88602	7.79687	1.97517	0.253328	-1.98092	0.0438342	1	down	14	3	8	3	2	1	59.69	13.76	37.17	14.3	8.59	5.14	GWHACDB00000010	6373644	6379994	ID=Hca.11G0006350;Accession=GWHGACDB009195;Name=Hca.11G0006350
Hca.11G0006510	1.15538	0	2.31075	Inf	Inf	0.0269935	1	up	0	0	0	4	2	1	0	0	0	19.07	8.59	5.14	GWHACDB00000010	6500128	6516648	ID=Hca.11G0006510;Accession=GWHGACDB009211;Name=Hca.11G0006510
Hca.11G0010520	9.47682	4.63605	14.3176	3.08832	1.62682	0.0167959	1	up	9	5	1	21	12	10	38.37	22.94	4.65	100.13	51.56	51.37	GWHACDB00000010	9480620	9484597	ID=Hca.11G0010520;Accession=GWHGACDB009612;Name=Hca.11G0010520
Hca.11G0010530	3.39232	1.56418	5.22046	3.33751	1.73877	0.0405169	1	up	2	3	0	6	7	3	8.53	13.76	0	28.61	30.08	15.41	GWHACDB00000010	9484459	9485881	ID=Hca.11G0010530;Accession=GWHGACDB009613;Name=Hca.11G0010530
Hca.11G0010980	7.50963	11.3706	3.64861	0.32088	-1.6399	0.00268309	1	down	14	9	13	6	3	2	59.69	41.29	60.4	28.61	12.89	10.27	GWHACDB00000010	9828154	9829129	ID=Hca.11G0010980;Accession=GWHGACDB009658;Name=Hca.11G0010980
Hca.11G0013540	3.59095	1.60095	5.58094	3.48601	1.80157	0.0274212	1	up	1	2	2	4	8	5	4.26	9.17	9.29	19.07	34.38	25.69	GWHACDB00000010	11604357	11607952	ID=Hca.11G0013540;Accession=GWHGACDB009914;Name=Hca.11G0013540
Hca.11G0014310	7.08415	4.51056	9.65774	2.14114	1.09838	0.0426732	1	up	2	5	7	10	10	9	8.53	22.94	32.52	47.68	42.97	46.24	GWHACDB00000010	12132016	12135478	ID=Hca.11G0014310;Accession=GWHGACDB009991;Name=Hca.11G0014310
Hca.11G0016750	11.5187	16.3572	6.6803	0.408402	-1.29194	0.00219938	1	down	22	15	15	6	7	7	93.79	68.81	69.69	28.61	30.08	35.96	GWHACDB00000010	13755306	13757243	ID=Hca.11G0016750;Accession=GWHGACDB010235;Name=Hca.11G0016750
Hca.11G0018500	5.40904	2.20096	8.61712	3.91517	1.96908	0.0031068	1	up	3	2	2	6	11	9	12.79	9.17	9.29	28.61	47.27	46.24	GWHACDB00000010	14836616	14838116	ID=Hca.11G0018500;Accession=GWHGACDB010410;Name=Hca.11G0018500
Hca.11G0022020	5.44223	7.91152	2.97295	0.375775	-1.41206	0.0298307	1	down	9	7	9	2	4	3	38.37	32.11	41.82	9.54	17.19	15.41	GWHACDB00000010	19911059	19913877	ID=Hca.11G0022020;Accession=GWHGACDB010762;Name=Hca.11G0022020
Hca.11G0024940	13.1784	17.8617	8.49514	0.475606	-1.07216	0.00863377	1	down	15	17	24	8	12	6	63.95	77.99	111.51	38.14	51.56	30.82	GWHACDB00000010	28855629	28861184	ID=Hca.11G0024940;Accession=GWHGACDB011054;Name=Hca.11G0024940
Hca.11G0028600	10.397	14.0844	6.70968	0.476392	-1.06978	0.0173846	1	down	22	11	12	5	7	8	93.79	50.46	55.75	23.84	30.08	41.1	GWHACDB00000010	44009774	44010849	ID=Hca.11G0028600;Accession=GWHGACDB011420;Name=Hca.11G0028600
Hca.11G0030650	2.83266	0.629086	5.03624	8.00564	3.00102	0.00953284	1	up	1	0	1	2	6	7	4.26	0	4.65	9.54	25.78	35.96	GWHACDB00000010	48839110	48841431	ID=Hca.11G0030650;Accession=GWHGACDB011625;Name=Hca.11G0030650
Hca.11G0033340	3.06565	5.09517	1.03613	0.203356	-2.29792	0.0152	1	down	4	7	5	2	0	1	17.05	32.11	23.23	9.54	0	5.14	GWHACDB00000010	53345842	53351193	ID=Hca.11G0033340;Accession=GWHGACDB011894;Name=Hca.11G0033340
Hca.11G0033750	6.74097	4.18916	9.29278	2.21829	1.14945	0.0383107	1	up	2	4	7	10	10	8	8.53	18.35	32.52	47.68	42.97	41.1	GWHACDB00000010	54062422	54064769	ID=Hca.11G0033750;Accession=GWHGACDB011935;Name=Hca.11G0033750
Hca.12G0000610	2.04797	3.79422	0.301724	0.0795221	-3.6525	0.0116341	1	down	4	5	3	0	1	0	17.05	22.94	13.94	0	4.3	0	GWHACDB00000014	1439536	1443205	ID=Hca.12G0000610;Accession=GWHGACDB012054;Name=Hca.12G0000610
Hca.12G0000840	2.35122	4.06514	0.63731	0.156775	-2.67324	0.0223974	1	down	6	5	2	1	1	0	25.58	22.94	9.29	4.77	4.3	0	GWHACDB00000014	1663804	1664858	ID=Hca.12G0000840;Accession=GWHGACDB012077;Name=Hca.12G0000840
Hca.12G0002820	1.26502	2.53004	0	0	#NAME?	0.020629	1	down	3	2	3	0	0	0	12.79	9.17	13.94	0	0	0	GWHACDB00000014	3544848	3547102	ID=Hca.12G0002820;Accession=GWHGACDB012275;Name=Hca.12G0002820
Hca.12G0002830	3.77148	0.921394	6.62156	7.18646	2.84528	0.00139349	1	up	2	1	0	8	7	5	8.53	4.59	0	38.14	30.08	25.69	GWHACDB00000014	3547107	3551633	ID=Hca.12G0002830;Accession=GWHGACDB012276;Name=Hca.12G0002830
Hca.12G0004290	1.29411	2.58821	0	0	#NAME?	0.0425796	1	down	1	2	5	0	0	0	4.26	9.17	23.23	0	0	0	GWHACDB00000014	4995085	4996438	ID=Hca.12G0004290;Accession=GWHGACDB012422;Name=Hca.12G0004290
Hca.12G0004430	6.62746	3.2173	10.0376	3.11989	1.6415	0.00982099	1	up	2	2	6	9	16	6	8.53	9.17	27.88	42.91	68.75	30.82	GWHACDB00000014	5097706	5102305	ID=Hca.12G0004430;Accession=GWHGACDB012436;Name=Hca.12G0004430
Hca.12G0005170	6.48047	3.85239	9.10855	2.36439	1.24147	0.0338153	1	up	2	5	5	6	9	12	8.53	22.94	23.23	28.61	38.67	61.65	GWHACDB00000014	5612601	5614620	ID=Hca.12G0005170;Accession=GWHGACDB012510;Name=Hca.12G0005170
Hca.12G0005850	4.82572	7.61752	2.03391	0.267005	-1.90506	0.00690298	1	down	7	10	7	1	2	3	29.84	45.87	32.52	4.77	8.59	15.41	GWHACDB00000014	6173917	6176411	ID=Hca.12G0005850;Accession=GWHGACDB012578;Name=Hca.12G0005850
Hca.12G0007780	5.13383	2.85744	7.41022	2.59331	1.37479	0.0417239	1	up	2	6	1	6	7	9	8.53	27.52	4.65	28.61	30.08	46.24	GWHACDB00000014	8368680	8372585	ID=Hca.12G0007780;Accession=GWHGACDB012771;Name=Hca.12G0007780
Hca.12G0008130	6.8454	9.55525	4.13555	0.432804	-1.20821	0.027923	1	down	8	11	11	4	2	6	34.11	50.46	51.11	19.07	8.59	30.82	GWHACDB00000014	8720052	8721524	ID=Hca.12G0008130;Accession=GWHGACDB012806;Name=Hca.12G0008130
Hca.12G0009690	4.28962	2.23004	6.34921	2.84713	1.50951	0.0420289	1	up	2	2	3	7	6	6	8.53	9.17	13.94	33.38	25.78	30.82	GWHACDB00000014	10726356	10729457	ID=Hca.12G0009690;Accession=GWHGACDB012962;Name=Hca.12G0009690
Hca.12G0010770	3.92977	5.98148	1.87807	0.313981	-1.67125	0.0413896	1	down	8	5	6	2	4	0	34.11	22.94	27.88	9.54	17.19	0	GWHACDB00000014	12753199	12755051	ID=Hca.12G0010770;Accession=GWHGACDB013070;Name=Hca.12G0010770
Hca.12G0010960	2.98612	1.30095	4.67128	3.59065	1.84425	0.0460462	1	up	0	2	2	2	6	6	0	9.17	9.29	9.54	25.78	30.82	GWHACDB00000014	13314473	13318470	ID=Hca.12G0010960;Accession=GWHGACDB013089;Name=Hca.12G0010960
Hca.12G0016050	3.36854	1.55048	5.1866	3.34516	1.74208	0.0406641	1	up	3	1	1	5	8	3	12.79	4.59	4.65	23.84	34.38	15.41	GWHACDB00000014	37070179	37074915	ID=Hca.12G0016050;Accession=GWHGACDB013598;Name=Hca.12G0016050
Hca.12G0016170	3.51484	5.45334	1.57634	0.28906	-1.79056	0.0450081	1	down	3	7	7	2	3	0	12.79	32.11	32.52	9.54	12.89	0	GWHACDB00000014	37280025	37282378	ID=Hca.12G0016170;Accession=GWHGACDB013610;Name=Hca.12G0016170
Hca.12G0017940	2.91725	4.80286	1.03164	0.214798	-2.21895	0.0229293	1	down	3	6	6	0	1	2	12.79	27.52	27.88	0	4.3	10.27	GWHACDB00000014	40318438	40326101	ID=Hca.12G0017940;Accession=GWHGACDB013787;Name=Hca.12G0017940
Hca.12G0018030	6.12797	8.51921	3.73673	0.438624	-1.18894	0.0421481	1	down	11	6	10	3	3	5	46.9	27.52	46.46	14.3	12.89	25.69	GWHACDB00000014	40462215	40463988	ID=Hca.12G0018030;Accession=GWHGACDB013796;Name=Hca.12G0018030
Hca.12G0018250	1.71526	0	3.43052	Inf	Inf	0.0297082	1	up	0	0	0	1	3	6	0	0	0	4.77	12.89	30.82	GWHACDB00000014	40786465	40796587	ID=Hca.12G0018250;Accession=GWHGACDB013818;Name=Hca.12G0018250
Hca.12G0018970	8.07902	4.437	11.721	2.64165	1.40144	0.00714871	1	up	4	7	3	10	12	13	17.05	32.11	13.94	47.68	51.56	66.79	GWHACDB00000014	41391041	41392386	ID=Hca.12G0018970;Accession=GWHGACDB013890;Name=Hca.12G0018970
Hca.12G0021270	2.70594	4.40961	1.00227	0.227292	-2.13738	0.0348405	1	down	6	3	5	1	1	1	25.58	13.76	23.23	4.77	4.3	5.14	GWHACDB00000014	43034331	43037162	ID=Hca.12G0021270;Accession=GWHGACDB014120;Name=Hca.12G0021270
Hca.12G0023280	4.43664	2.22235	6.65093	2.99275	1.58147	0.0296451	1	up	2	3	2	7	7	6	8.53	13.76	9.29	33.38	30.08	30.82	GWHACDB00000014	44733682	44739705	ID=Hca.12G0023280;Accession=GWHGACDB014321;Name=Hca.12G0023280
Hca.12G0024170	3.7932	1.93773	5.64866	2.91509	1.54354	0.0496008	1	up	1	1	4	6	6	5	4.26	4.59	18.58	28.61	25.78	25.69	GWHACDB00000014	45470920	45475662	ID=Hca.12G0024170;Accession=GWHGACDB014410;Name=Hca.12G0024170
Hca.12G0024410	13.0248	8.64155	17.408	2.01446	1.01039	0.0105391	1	up	6	9	12	19	16	17	25.58	41.29	55.75	90.59	68.75	87.33	GWHACDB00000014	45760492	45764636	ID=Hca.12G0024410;Accession=GWHGACDB014434;Name=Hca.12G0024410
Hca.12G0024930	2.30201	0.65817	3.94584	5.99517	2.5838	0.0227409	1	up	0	0	2	4	5	3	0	0	9.29	19.07	21.48	15.41	GWHACDB00000014	46356799	46359481	ID=Hca.12G0024930;Accession=GWHGACDB014486;Name=Hca.12G0024930
Hca.12G0025540	4.25206	2.19326	6.31086	2.87738	1.52476	0.042208	1	up	3	3	1	4	8	7	12.79	13.76	4.65	19.07	34.38	35.96	GWHACDB00000014	46883252	46885687	ID=Hca.12G0025540;Accession=GWHGACDB014547;Name=Hca.12G0025540
Hca.13G0000210	7.01975	4.41561	9.62388	2.17951	1.12401	0.0428471	1	up	5	6	3	9	11	9	21.32	27.52	13.94	42.91	47.27	46.24	GWHACDB00000018	669512	671776	ID=Hca.13G0000210;Accession=GWHGACDB015256;Name=Hca.13G0000210
Hca.13G0000600	1.72212	3.10865	0.335586	0.107952	-3.21154	0.0491134	1	down	6	1	3	1	0	0	25.58	4.59	13.94	4.77	0	0	GWHACDB00000018	1158274	1160169	ID=Hca.13G0000600;Accession=GWHGACDB015295;Name=Hca.13G0000600
Hca.13G0001930	7.1612	3.23869	11.0837	3.42229	1.77496	0.00156131	1	up	1	3	6	9	11	13	4.26	13.76	27.88	42.91	47.27	66.79	GWHACDB00000018	2670289	2674539	ID=Hca.13G0001930;Accession=GWHGACDB015428;Name=Hca.13G0001930
Hca.13G0002950	1.21637	0	2.43274	Inf	Inf	0.0282213	1	up	0	0	0	2	1	4	0	0	0	9.54	4.3	20.55	GWHACDB00000018	3594706	3596643	ID=Hca.13G0002950;Accession=GWHGACDB015530;Name=Hca.13G0002950
Hca.13G0003470	2.44917	0.621393	4.27694	6.88283	2.783	0.0141948	1	up	1	1	0	3	6	4	4.26	4.59	0	14.3	25.78	20.55	GWHACDB00000018	4141337	4146058	ID=Hca.13G0003470;Accession=GWHGACDB015582;Name=Hca.13G0003470
Hca.13G0005240	6.04502	3.12836	8.96168	2.86466	1.51837	0.0132895	1	up	4	6	0	11	9	7	17.05	27.52	0	52.45	38.67	35.96	GWHACDB00000018	6051441	6060250	ID=Hca.13G0005240;Accession=GWHGACDB015759;Name=Hca.13G0005240
Hca.13G0005760	3.04234	5.14565	0.939034	0.182491	-2.4541	0.0326031	1	down	2	8	6	1	2	0	8.53	36.7	27.88	4.77	8.59	0	GWHACDB00000018	6468021	6471222	ID=Hca.13G0005760;Accession=GWHGACDB015811;Name=Hca.13G0005760
Hca.13G0006150	5.25075	7.83027	2.67122	0.341141	-1.55156	0.0175384	1	down	11	10	4	2	3	3	46.9	45.87	18.58	9.54	12.89	15.41	GWHACDB00000018	6731407	6734856	ID=Hca.13G0006150;Accession=GWHGACDB015850;Name=Hca.13G0006150
Hca.13G0007180	8.74973	5.44734	12.0521	2.21248	1.14566	0.0192986	1	up	4	4	9	9	13	14	17.05	18.35	41.82	42.91	55.86	71.92	GWHACDB00000018	7363968	7367178	ID=Hca.13G0007180;Accession=GWHGACDB015953;Name=Hca.13G0007180
Hca.13G0007540	15.0976	21.2718	8.92333	0.41949	-1.25329	0.00413911	1	down	33	19	16	8	11	8	140.69	87.16	74.34	38.14	47.27	41.1	GWHACDB00000018	7562833	7565115	ID=Hca.13G0007540;Accession=GWHGACDB015989;Name=Hca.13G0007540
Hca.13G0007920	7.74296	4.37283	11.1131	2.5414	1.34562	0.0132843	1	up	7	4	3	8	11	14	29.84	18.35	13.94	38.14	47.27	71.92	GWHACDB00000018	7856368	7861260	ID=Hca.13G0007920;Accession=GWHGACDB016027;Name=Hca.13G0007920
Hca.13G0008030	1.12187	2.24374	0	0	#NAME?	0.0357231	1	down	1	4	2	0	0	0	4.26	18.35	9.29	0	0	0	GWHACDB00000018	7954493	7957159	ID=Hca.13G0008030;Accession=GWHGACDB016038;Name=Hca.13G0008030
Hca.13G0009850	1.24663	2.49326	0	0	#NAME?	0.0208236	1	down	4	3	1	0	0	0	17.05	13.76	4.65	0	0	0	GWHACDB00000018	10351807	10353251	ID=Hca.13G0009850;Accession=GWHGACDB016220;Name=Hca.13G0009850
Hca.13G0010900	3.61198	5.68148	1.54248	0.271493	-1.88101	0.031876	1	down	7	5	6	1	4	0	29.84	22.94	27.88	4.77	17.19	0	GWHACDB00000018	12061436	12070308	ID=Hca.13G0010900;Accession=GWHGACDB016325;Name=Hca.13G0010900
Hca.13G0014550	3.30031	1.25817	5.34245	4.2462	2.08617	0.0204008	1	up	2	0	2	4	6	6	8.53	0	9.29	19.07	25.78	30.82	GWHACDB00000018	23540345	23549014	ID=Hca.13G0014550;Accession=GWHGACDB016690;Name=Hca.13G0014550
Hca.13G0015340	1.59411	3.18821	0	0	#NAME?	0.00671996	1	down	3	2	5	0	0	0	12.79	9.17	23.23	0	0	0	GWHACDB00000018	27139558	27150486	ID=Hca.13G0015340;Accession=GWHGACDB016769;Name=Hca.13G0015340
Hca.13G0017760	2.91443	1.27956	4.54929	3.55535	1.82999	0.0465946	1	up	1	1	2	4	7	3	4.26	4.59	9.29	19.07	30.08	15.41	GWHACDB00000018	38148238	38150576	ID=Hca.13G0017760;Accession=GWHGACDB017011;Name=Hca.13G0017760
Hca.13G0019610	2.56723	4.46777	0.666684	0.149221	-2.74448	0.014129	1	down	4	3	7	0	1	1	17.05	13.76	32.52	0	4.3	5.14	GWHACDB00000018	42098934	42101106	ID=Hca.13G0019610;Accession=GWHGACDB017196;Name=Hca.13G0019610
Hca.13G0030610	2.56682	5.13364	0	0	#NAME?	0.0151949	1	down	4	2	10	0	0	0	17.05	9.17	46.46	0	0	0	GWHACDB00000018	53777118	53785370	ID=Hca.13G0030610;Accession=GWHGACDB018296;Name=Hca.13G0030610
Hca.14G0000290	11.029	7.33122	14.7268	2.00879	1.00632	0.0495998	1	up	5	12	6	19	18	8	21.32	55.05	27.88	90.59	77.35	41.1	GWHACDB00000015	775491	785531	ID=Hca.14G0000290;Accession=GWHGACDB018380;Name=Hca.14G0000290
Hca.14G0002190	4.34714	7.75525	0.939034	0.121084	-3.04592	0.0215925	1	down	2	11	11	1	2	0	8.53	50.46	51.11	4.77	8.59	0	GWHACDB00000015	3837498	3840418	ID=Hca.14G0002190;Accession=GWHGACDB018570;Name=Hca.14G0002190
Hca.14G0002200	4.34714	7.75525	0.939034	0.121084	-3.04592	0.0215925	1	down	2	11	11	1	2	0	8.53	50.46	51.11	4.77	8.59	0	GWHACDB00000015	3837908	3838906	ID=Hca.14G0002200;Accession=GWHGACDB018571;Name=Hca.14G0002200
Hca.14G0002250	2.54115	4.41561	0.666684	0.150983	-2.72754	0.0142412	1	down	5	6	3	0	1	1	21.32	27.52	13.94	0	4.3	5.14	GWHACDB00000015	3892283	3898910	ID=Hca.14G0002250;Accession=GWHGACDB018576;Name=Hca.14G0002250
Hca.14G0004560	9.0429	5.73195	12.3539	2.15526	1.10786	0.021509	1	up	5	6	7	9	14	14	21.32	27.52	32.52	42.91	60.16	71.92	GWHACDB00000015	6366995	6372242	ID=Hca.14G0004560;Accession=GWHGACDB018807;Name=Hca.14G0004560
Hca.14G0004810	3.67321	1.63004	5.71638	3.5069	1.8102	0.0270673	1	up	0	2	3	8	4	5	0	9.17	13.94	38.14	17.19	25.69	GWHACDB00000015	6551727	6560044	ID=Hca.14G0004810;Accession=GWHGACDB018832;Name=Hca.14G0004810
Hca.14G0008370	6.55545	3.15143	9.95947	3.1603	1.66006	0.00470197	1	up	4	3	3	10	11	9	17.05	13.76	13.94	47.68	47.27	46.24	GWHACDB00000015	9927740	9932494	ID=Hca.14G0008370;Accession=GWHGACDB019188;Name=Hca.14G0008370
Hca.14G0011110	7.61734	3.80191	11.4328	3.00711	1.58838	0.00397359	1	up	4	4	4	16	8	10	17.05	18.35	18.58	76.29	34.38	51.37	GWHACDB00000015	12008832	12010730	ID=Hca.14G0011110;Accession=GWHGACDB019462;Name=Hca.14G0011110
Hca.14G0012200	4.59287	2.50096	6.68479	2.67289	1.4184	0.0498368	1	up	4	2	2	8	6	6	17.05	9.17	9.29	38.14	25.78	30.82	GWHACDB00000015	13832489	13835423	ID=Hca.14G0012200;Accession=GWHGACDB019571;Name=Hca.14G0012200
Hca.14G0012630	2.55322	0.329085	4.77735	14.5171	3.85968	0.00467667	1	up	0	0	1	7	2	5	0	0	4.65	33.38	8.59	25.69	GWHACDB00000015	14926739	14929770	ID=Hca.14G0012630;Accession=GWHGACDB019614;Name=Hca.14G0012630
Hca.14G0013930	14.3167	8.32016	20.3133	2.44145	1.28774	0.000640789	1	up	6	8	12	19	22	20	25.58	36.7	55.75	90.59	94.53	102.75	GWHACDB00000015	19411117	19419931	ID=Hca.14G0013930;Accession=GWHGACDB019744;Name=Hca.14G0013930
Hca.14G0014950	3.79723	1.57187	6.0226	3.83148	1.9379	0.039413	1	up	2	2	1	10	4	4	8.53	9.17	4.65	47.68	17.19	20.55	GWHACDB00000015	25517840	25521217	ID=Hca.14G0014950;Accession=GWHGACDB019846;Name=Hca.14G0014950
Hca.14G0016030	1.1362	0	2.2724	Inf	Inf	0.0272326	1	up	0	0	0	1	4	2	0	0	0	4.77	17.19	10.27	GWHACDB00000015	31170222	31178017	ID=Hca.14G0016030;Accession=GWHGACDB019954;Name=Hca.14G0016030
Hca.14G0017840	3.44374	6.88749	0	0	#NAME?	8.74363e-06	0.239567	down	10	8	4	0	0	0	42.63	36.7	18.58	0	0	0	GWHACDB00000015	36874190	36876258	ID=Hca.14G0017840;Accession=GWHGACDB020135;Name=Hca.14G0017840
Hca.14G0020900	4.03976	6.34734	1.73219	0.2729	-1.87355	0.0149812	1	down	7	4	9	1	1	3	29.84	18.35	41.82	4.77	4.3	15.41	GWHACDB00000015	42129805	42132373	ID=Hca.14G0020900;Accession=GWHGACDB020441;Name=Hca.14G0020900
Hca.14G0024200	3.51642	1.24279	5.79005	4.65893	2.22	0.0131622	1	up	2	2	0	5	10	3	8.53	9.17	0	23.84	42.97	15.41	GWHACDB00000015	46976818	46993631	ID=Hca.14G0024200;Accession=GWHGACDB020771;Name=Hca.14G0024200
Hca.14G0026680	11.5645	6.63965	16.4894	2.48348	1.31236	0.00242895	1	up	8	5	8	13	16	20	34.11	22.94	37.17	61.98	68.75	102.75	GWHACDB00000015	49642591	49665000	ID=Hca.14G0026680;Accession=GWHGACDB021019;Name=Hca.14G0026680
Hca.14G0027330	1.19944	0	2.39887	Inf	Inf	0.0284025	1	up	0	0	0	1	2	4	0	0	0	4.77	8.59	20.55	GWHACDB00000015	50613312	50614637	ID=Hca.14G0027330;Accession=GWHGACDB021084;Name=Hca.14G0027330
Hca.14G0027370	7.7071	11.0108	4.40341	0.399918	-1.32222	0.0106165	1	down	14	13	8	3	4	6	59.69	59.64	37.17	14.3	17.19	30.82	GWHACDB00000015	50652466	50654463	ID=Hca.14G0027370;Accession=GWHGACDB021088;Name=Hca.14G0027370
Hca.14G0027800	2.73221	0.642784	4.82164	7.50119	2.90712	0.00808748	1	up	0	2	0	5	8	2	0	9.17	0	23.84	34.38	10.27	GWHACDB00000015	51080277	51086535	ID=Hca.14G0027800;Accession=GWHGACDB021131;Name=Hca.14G0027800
Hca.15G0001980	11.3459	6.90287	15.7889	2.28729	1.19364	0.0064674	1	up	10	6	6	12	16	19	42.63	27.52	27.88	57.22	68.75	97.61	GWHACDB00000002	1653519	1657567	ID=Hca.15G0001980;Accession=GWHGACDB021390;Name=Hca.15G0001980
Hca.15G0003160	1.59365	2.82235	0.36496	0.129311	-2.95109	0.0489181	1	down	4	3	2	0	0	1	17.05	13.76	9.29	0	0	5.14	GWHACDB00000002	2478372	2482314	ID=Hca.15G0003160;Accession=GWHGACDB021508;Name=Hca.15G0003160
Hca.15G0003850	4.45962	6.98243	1.93682	0.277384	-1.85004	0.0144398	1	down	7	7	8	0	4	2	29.84	32.11	37.17	0	17.19	10.27	GWHACDB00000002	2980726	2983732	ID=Hca.15G0003850;Accession=GWHGACDB021577;Name=Hca.15G0003850
Hca.15G0006040	2.76443	0.979562	4.54929	4.64421	2.21543	0.0222592	1	up	0	1	2	4	7	3	0	4.59	9.29	19.07	30.08	15.41	GWHACDB00000002	4968169	4982473	ID=Hca.15G0006040;Accession=GWHGACDB021796;Name=Hca.15G0006040
Hca.15G0006690	6.96308	9.7757	4.15047	0.42457	-1.23592	0.0332252	1	down	12	10	9	3	8	2	51.16	45.87	41.82	14.3	34.38	10.27	GWHACDB00000002	5537759	5540413	ID=Hca.15G0006690;Accession=GWHGACDB021861;Name=Hca.15G0006690
Hca.15G0007750	1.73681	3.10865	0.36496	0.117401	-3.09048	0.0491009	1	down	6	1	3	0	0	1	25.58	4.59	13.94	0	0	5.14	GWHACDB00000002	6528456	6538815	ID=Hca.15G0007750;Accession=GWHGACDB021967;Name=Hca.15G0007750
Hca.15G0018810	8.39504	5.06008	11.73	2.31814	1.21297	0.0172356	1	up	6	4	6	14	10	11	25.58	18.35	27.88	66.75	42.97	56.51	GWHACDB00000002	33912423	33918824	ID=Hca.15G0018810;Accession=GWHGACDB023073;Name=Hca.15G0018810
Hca.15G0019600	13.8192	6.97905	20.6593	2.96018	1.56569	0.00299451	1	up	5	15	2	17	29	17	21.32	68.81	9.29	81.05	124.61	87.33	GWHACDB00000002	36609986	36613768	ID=Hca.15G0019600;Accession=GWHGACDB023152;Name=Hca.15G0019600
Hca.15G0021900	8.0194	12.3947	3.64412	0.294007	-1.76608	0.0031932	1	down	13	8	18	4	4	3	55.42	36.7	83.63	19.07	17.19	15.41	GWHACDB00000002	42239575	42240966	ID=Hca.15G0021900;Accession=GWHGACDB023382;Name=Hca.15G0021900
Hca.15G0022340	1.31868	0	2.63736	Inf	Inf	0.0148523	1	up	0	0	0	1	4	3	0	0	0	4.77	17.19	15.41	GWHACDB00000002	42810596	42812039	ID=Hca.15G0022340;Accession=GWHGACDB023426;Name=Hca.15G0022340
Hca.15G0023600	1.7165	0.329085	3.10391	9.43193	3.23755	0.03451	1	up	0	0	1	4	1	4	0	0	4.65	19.07	4.3	20.55	GWHACDB00000002	44677804	44678373	ID=Hca.15G0023600;Accession=GWHGACDB023552;Name=Hca.15G0023600
Hca.15G0025680	2.23368	3.76682	0.700546	0.185978	-2.4268	0.0449162	1	down	6	1	5	1	0	1	25.58	4.59	23.23	4.77	0	5.14	GWHACDB00000002	46967838	46970055	ID=Hca.15G0025680;Accession=GWHGACDB023760;Name=Hca.15G0025680
Hca.15G0027160	1.74736	3.15913	0.335586	0.106227	-3.23477	0.0304048	1	down	4	2	4	1	0	0	17.05	9.17	18.58	4.77	0	0	GWHACDB00000002	48713907	48714608	ID=Hca.15G0027160;Accession=GWHGACDB023908;Name=Hca.15G0027160
Hca.15G0027180	3.99477	1.25048	6.73905	5.38918	2.43007	0.00360303	1	up	2	1	1	4	7	9	8.53	4.59	4.65	19.07	30.08	46.24	GWHACDB00000002	48725709	48729451	ID=Hca.15G0027180;Accession=GWHGACDB023910;Name=Hca.15G0027180
Hca.15G0029040	3.71475	6.09613	1.33337	0.218724	-2.19282	0.0164303	1	down	3	9	7	0	2	2	12.79	41.29	32.52	0	8.59	10.27	GWHACDB00000002	50456699	50457208	ID=Hca.15G0029040;Accession=GWHGACDB024096;Name=Hca.15G0029040
Hca.16G0000530	1.76866	0.321392	3.21592	10.0062	3.32283	0.0213132	1	up	0	1	0	4	5	1	0	4.59	0	19.07	21.48	5.14	GWHACDB00000016	430213	439694	ID=Hca.16G0000530;Accession=GWHGACDB024310;Name=Hca.16G0000530
Hca.16G0002580	3.56332	1.57956	5.54708	3.51178	1.8122	0.0275442	1	up	2	1	2	3	9	5	8.53	4.59	9.29	14.3	38.67	25.69	GWHACDB00000016	1883835	1884830	ID=Hca.16G0002580;Accession=GWHGACDB024515;Name=Hca.16G0002580
Hca.16G0005070	10.8207	5.38148	16.2599	3.02146	1.59524	0.000477754	1	up	6	5	6	17	12	19	25.58	22.94	27.88	81.05	51.56	97.61	GWHACDB00000016	3803934	3807067	ID=Hca.16G0005070;Accession=GWHGACDB024764;Name=Hca.16G0005070
Hca.16G0005790	4.30056	6.62595	1.97517	0.298096	-1.74615	0.024646	1	down	9	3	9	3	2	1	38.37	13.76	41.82	14.3	8.59	5.14	GWHACDB00000016	4417518	4423489	ID=Hca.16G0005790;Accession=GWHGACDB024836;Name=Hca.16G0005790
Hca.16G0006790	5.99924	8.86969	3.12879	0.352751	-1.50328	0.0114137	1	down	10	7	11	1	2	6	42.63	32.11	51.11	4.77	8.59	30.82	GWHACDB00000016	5436697	5452629	ID=Hca.16G0006790;Accession=GWHGACDB024936;Name=Hca.16G0006790
Hca.16G0009920	1.42187	2.84374	0	0	#NAME?	0.0118187	1	down	3	4	2	0	0	0	12.79	18.35	9.29	0	0	0	GWHACDB00000016	9299362	9303721	ID=Hca.16G0009920;Accession=GWHGACDB025249;Name=Hca.16G0009920
Hca.16G0011810	1.28641	2.57282	0	0	#NAME?	0.0204097	1	down	1	4	3	0	0	0	4.26	18.35	13.94	0	0	0	GWHACDB00000016	11684333	11693929	ID=Hca.16G0011810;Accession=GWHGACDB025438;Name=Hca.16G0011810
Hca.16G0016870	1.10048	2.20096	0	0	#NAME?	0.0360886	1	down	3	2	2	0	0	0	12.79	9.17	9.29	0	0	0	GWHACDB00000016	22087145	22092102	ID=Hca.16G0016870;Accession=GWHGACDB025944;Name=Hca.16G0016870
Hca.16G0017100	4.32588	6.60888	2.04289	0.309113	-1.69379	0.0323258	1	down	8	9	4	5	0	1	34.11	41.29	18.58	23.84	0	5.14	GWHACDB00000016	22701648	22709462	ID=Hca.16G0017100;Accession=GWHGACDB025967;Name=Hca.16G0017100
Hca.16G0021390	3.4689	5.62931	1.30848	0.232441	-2.10506	0.0420604	1	down	8	8	2	3	1	0	34.11	36.7	9.29	14.3	4.3	0	GWHACDB00000016	42214765	42220030	ID=Hca.16G0021390;Accession=GWHGACDB026396;Name=Hca.16G0021390
Hca.16G0021590	2.38329	4.431	0.335586	0.075736	-3.72288	0.00430798	1	down	5	4	5	1	0	0	21.32	18.35	23.23	4.77	0	0	GWHACDB00000016	42865000	42869508	ID=Hca.16G0021590;Accession=GWHGACDB026416;Name=Hca.16G0021590
Hca.16G0022660	1.13845	0	2.27689	Inf	Inf	0.0272043	1	up	0	0	0	3	3	1	0	0	0	14.3	12.89	5.14	GWHACDB00000016	44812342	44814461	ID=Hca.16G0022660;Accession=GWHGACDB026523;Name=Hca.16G0022660
Hca.16G0023520	1.60135	2.83774	0.36496	0.12861	-2.95893	0.0487966	1	down	4	1	4	0	0	1	17.05	4.59	18.58	0	0	5.14	GWHACDB00000016	45689834	45696915	ID=Hca.16G0023520;Accession=GWHGACDB026609;Name=Hca.16G0023520
Hca.16G0024030	2.2309	4.16008	0.301724	0.0725285	-3.78531	0.007055	1	down	3	4	6	0	1	0	12.79	18.35	27.88	0	4.3	0	GWHACDB00000016	46281423	46283187	ID=Hca.16G0024030;Accession=GWHGACDB026660;Name=Hca.16G0024030
Hca.16G0024950	7.72984	4.79517	10.6645	2.22401	1.15316	0.0271297	1	up	3	7	5	13	10	9	12.79	32.11	23.23	61.98	42.97	46.24	GWHACDB00000016	47177358	47188947	ID=Hca.16G0024950;Accession=GWHGACDB026752;Name=Hca.16G0024950
Hca.16G0025440	2.24413	4.1233	0.36496	0.0885115	-3.49799	0.00701934	1	down	4	5	4	0	0	1	17.05	22.94	18.58	0	0	5.14	GWHACDB00000016	47608340	47611993	ID=Hca.16G0025440;Accession=GWHGACDB026801;Name=Hca.16G0025440
Hca.16G0027280	6.214	3.80191	8.6261	2.26888	1.18198	0.0457631	1	up	4	4	4	10	9	7	17.05	18.35	18.58	47.68	38.67	35.96	GWHACDB00000016	49301271	49305031	ID=Hca.16G0027280;Accession=GWHGACDB026985;Name=Hca.16G0027280
Hca.16G0029360	7.54182	11.1288	3.95482	0.355368	-1.49262	0.01413	1	down	11	9	15	8	3	1	46.9	41.29	69.69	38.14	12.89	5.14	GWHACDB00000016	51026181	51032334	ID=Hca.16G0029360;Accession=GWHGACDB027193;Name=Hca.16G0029360
Hca.16G0031300	1.20168	0	2.40336	Inf	Inf	0.0264442	1	up	0	0	0	3	1	3	0	0	0	14.3	4.3	15.41	GWHACDB00000016	52287573	52289072	ID=Hca.16G0031300;Accession=GWHGACDB027387;Name=Hca.16G0031300
Hca.17G0002040	14.6911	19.8848	9.49741	0.477622	-1.06606	0.00703705	1	down	22	27	14	9	13	7	93.79	123.86	65.05	42.91	55.86	35.96	GWHACDB00000007	3086074	3091283	ID=Hca.17G0002040;Accession=GWHGACDB027604;Name=Hca.17G0002040
Hca.17G0005510	7.93035	11.7545	4.10618	0.349327	-1.51735	0.00348495	1	down	10	17	10	5	2	5	42.63	77.99	46.46	23.84	8.59	25.69	GWHACDB00000007	7199902	7205896	ID=Hca.17G0005510;Accession=GWHGACDB027951;Name=Hca.17G0005510
Hca.17G0006870	5.22538	7.61921	2.83156	0.371634	-1.42805	0.0238522	1	down	8	6	10	3	0	5	34.11	27.52	46.46	14.3	0	25.69	GWHACDB00000007	9437241	9439916	ID=Hca.17G0006870;Accession=GWHGACDB028087;Name=Hca.17G0006870
Hca.17G0007140	2.98755	4.97283	1.00227	0.201549	-2.3108	0.0155104	1	down	9	4	3	1	1	1	38.37	18.35	13.94	4.77	4.3	5.14	GWHACDB00000007	9983929	9986892	ID=Hca.17G0007140;Accession=GWHGACDB028114;Name=Hca.17G0007140
Hca.17G0007320	6.18935	8.79782	3.58088	0.407019	-1.29683	0.0320331	1	down	13	5	10	4	5	2	55.42	22.94	46.46	19.07	21.48	10.27	GWHACDB00000007	10178955	10183560	ID=Hca.17G0007320;Accession=GWHGACDB028132;Name=Hca.17G0007320
Hca.17G0011820	1.82105	0.329085	3.31302	10.0674	3.33162	0.0209604	1	up	0	0	1	5	3	2	0	0	4.65	23.84	12.89	10.27	GWHACDB00000007	27858343	27866041	ID=Hca.17G0011820;Accession=GWHGACDB028582;Name=Hca.17G0011820
Hca.17G0013230	4.15516	6.33965	1.97068	0.31085	-1.68571	0.0291217	1	down	7	5	8	1	3	2	29.84	22.94	37.17	4.77	12.89	10.27	GWHACDB00000007	30772350	30772933	ID=Hca.17G0013230;Accession=GWHGACDB028723;Name=Hca.17G0013230
Hca.17G0016700	10.6608	6.43891	14.8827	2.31137	1.20875	0.00641641	1	up	2	11	7	18	16	11	8.53	50.46	32.52	85.82	68.75	56.51	GWHACDB00000007	36510413	36516600	ID=Hca.17G0016700;Accession=GWHGACDB029070;Name=Hca.17G0016700
Hca.17G0020260	5.58511	7.9543	3.21592	0.4043	-1.3065	0.0480699	1	down	7	9	9	4	5	1	29.84	41.29	41.82	19.07	21.48	5.14	GWHACDB00000007	40496075	40498739	ID=Hca.17G0020260;Accession=GWHGACDB029426;Name=Hca.17G0020260
Hca.17G0021080	4.23423	6.62426	1.84421	0.278402	-1.84476	0.0208344	1	down	8	7	6	1	5	0	34.11	32.11	27.88	4.77	21.48	0	GWHACDB00000007	41241828	41245218	ID=Hca.17G0021080;Accession=GWHGACDB029508;Name=Hca.17G0021080
Hca.17G0022060	7.20094	10.0911	4.3108	0.427189	-1.22705	0.0250705	1	down	13	8	11	4	5	4	55.42	36.7	51.11	19.07	21.48	20.55	GWHACDB00000007	42145163	42147511	ID=Hca.17G0022060;Accession=GWHGACDB029606;Name=Hca.17G0022060
Hca.17G0023450	13.1664	7.93291	18.3999	2.31944	1.21377	0.0326407	1	up	8	8	9	23	10	21	34.11	36.7	41.82	109.66	42.97	107.88	GWHACDB00000007	43109296	43112548	ID=Hca.17G0023450;Accession=GWHGACDB029745;Name=Hca.17G0023450
Hca.17G0023550	3.48703	1.59326	5.3808	3.37722	1.75584	0.039952	1	up	1	3	1	7	4	5	4.26	13.76	4.65	33.38	17.19	25.69	GWHACDB00000007	43168751	43170998	ID=Hca.17G0023550;Accession=GWHGACDB029755;Name=Hca.17G0023550
Hca.17G0023600	9.40946	12.6639	6.15501	0.486028	-1.04089	0.0330703	1	down	14	12	14	5	10	4	59.69	55.05	65.05	23.84	42.97	20.55	GWHACDB00000007	43201746	43205797	ID=Hca.17G0023600;Accession=GWHGACDB029760;Name=Hca.17G0023600
Hca.17G0024460	1.75566	3.2096	0.301724	0.0940067	-3.41109	0.0303204	1	down	2	3	5	0	1	0	8.53	13.76	23.23	0	4.3	0	GWHACDB00000007	43837273	43838486	ID=Hca.17G0024460;Accession=GWHGACDB029846;Name=Hca.17G0024460
Hca.17G0025050	5.30007	7.59782	3.00232	0.395156	-1.33951	0.0403457	1	down	9	5	10	1	4	4	38.37	22.94	46.46	4.77	17.19	20.55	GWHACDB00000007	44319612	44322476	ID=Hca.17G0025050;Accession=GWHGACDB029905;Name=Hca.17G0025050
Hca.18G0001310	3.32819	5.35239	1.30399	0.243628	-2.03725	0.0230237	1	down	7	5	5	1	2	1	29.84	22.94	23.23	4.77	8.59	5.14	GWHACDB00000011	2502910	2504860	ID=Hca.18G0001310;Accession=GWHGACDB030361;Name=Hca.18G0001310
Hca.18G0001430	2.1554	0	4.3108	Inf	Inf	0.000749537	1	up	0	0	0	4	5	4	0	0	0	19.07	21.48	20.55	GWHACDB00000011	2608541	2610594	ID=Hca.18G0001430;Accession=GWHGACDB030373;Name=Hca.18G0001430
Hca.18G0002140	10.7024	6.26778	15.1371	2.41506	1.27206	0.0038562	1	up	10	3	7	11	21	14	42.63	13.76	32.52	52.45	90.24	71.92	GWHACDB00000011	3321384	3328321	ID=Hca.18G0002140;Accession=GWHGACDB030444;Name=Hca.18G0002140
Hca.18G0002790	5.38592	8.15936	2.61248	0.320182	-1.64304	0.012635	1	down	11	10	5	4	3	1	46.9	45.87	23.23	19.07	12.89	5.14	GWHACDB00000011	3889829	3892232	ID=Hca.18G0002790;Accession=GWHGACDB030509;Name=Hca.18G0002790
Hca.18G0008340	1.09663	2.19326	0	0	#NAME?	0.0361556	1	down	3	3	1	0	0	0	12.79	13.76	4.65	0	0	0	GWHACDB00000011	12043926	12053912	ID=Hca.18G0008340;Accession=GWHGACDB031064;Name=Hca.18G0008340
Hca.18G0008610	4.55419	7.0406	2.06778	0.293693	-1.76762	0.0142019	1	down	5	7	10	2	1	3	21.32	32.11	46.46	9.54	4.3	15.41	GWHACDB00000011	12840292	12844851	ID=Hca.18G0008610;Accession=GWHGACDB031091;Name=Hca.18G0008610
Hca.18G0008780	14.8804	21.154	8.60669	0.406858	-1.2974	0.000329966	1	down	26	18	23	9	4	12	110.85	82.57	106.86	42.91	17.19	61.65	GWHACDB00000011	13712941	13731970	ID=Hca.18G0008780;Accession=GWHGACDB031108;Name=Hca.18G0008780
Hca.18G0009960	4.60597	6.90118	2.31075	0.334834	-1.57848	0.0474337	1	down	9	10	3	4	2	1	38.37	45.87	13.94	19.07	8.59	5.14	GWHACDB00000011	21025608	21029237	ID=Hca.18G0009960;Accession=GWHGACDB031226;Name=Hca.18G0009960
Hca.18G0011670	6.18396	8.86969	3.49824	0.394404	-1.34225	0.0194681	1	down	10	7	11	3	1	6	42.63	32.11	51.11	14.3	4.3	30.82	GWHACDB00000011	25975736	25977844	ID=Hca.18G0011670;Accession=GWHGACDB031397;Name=Hca.18G0011670
Hca.18G0011810	6.41218	3.47283	9.35153	2.69277	1.42909	0.0157596	1	up	4	4	3	8	10	10	17.05	18.35	13.94	38.14	42.97	51.37	GWHACDB00000011	26203458	26206094	ID=Hca.18G0011810;Accession=GWHGACDB031411;Name=Hca.18G0011810
Hca.18G0013470	4.10989	7.28074	0.939034	0.128975	-2.95484	0.000735716	1	down	7	11	5	1	2	0	29.84	50.46	23.23	4.77	8.59	0	GWHACDB00000011	29489500	29490882	ID=Hca.18G0013470;Accession=GWHGACDB031577;Name=Hca.18G0013470
Hca.18G0014620	1.77619	3.55239	0	0	#NAME?	0.0069604	1	down	1	5	5	0	0	0	4.26	22.94	23.23	0	0	0	GWHACDB00000011	31378370	31381601	ID=Hca.18G0014620;Accession=GWHGACDB031692;Name=Hca.18G0014620
Hca.18G0015970	5.60794	3.17283	8.04305	2.53498	1.34197	0.0352015	1	up	3	4	3	5	9	10	12.79	18.35	13.94	23.84	38.67	51.37	GWHACDB00000011	33442711	33454456	ID=Hca.18G0015970;Accession=GWHGACDB031827;Name=Hca.18G0015970
Hca.18G0016250	1.33786	0	2.67571	Inf	Inf	0.0147181	1	up	0	0	0	4	2	2	0	0	0	19.07	8.59	10.27	GWHACDB00000011	34024309	34029100	ID=Hca.18G0016250;Accession=GWHGACDB031855;Name=Hca.18G0016250
Hca.18G0018700	7.64428	4.81825	10.4703	2.17305	1.11972	0.0272868	1	up	3	4	8	11	14	7	12.79	18.35	37.17	52.45	60.16	35.96	GWHACDB00000011	36308154	36319640	ID=Hca.18G0018700;Accession=GWHGACDB032100;Name=Hca.18G0018700
Hca.18G0021200	4.19573	6.38243	2.00903	0.314775	-1.66761	0.0289348	1	down	5	7	8	4	1	1	21.32	32.11	37.17	19.07	4.3	5.14	GWHACDB00000011	38354922	38363094	ID=Hca.18G0021200;Accession=GWHGACDB032350;Name=Hca.18G0021200
Hca.18G0022890	7.91336	10.9757	4.85102	0.441978	-1.17795	0.0259515	1	down	16	10	9	4	8	3	68.21	45.87	41.82	19.07	34.38	15.41	GWHACDB00000011	39759804	39763970	ID=Hca.18G0022890;Accession=GWHGACDB032519;Name=Hca.18G0022890
Hca.18G0025350	5.59388	7.87474	3.31302	0.420715	-1.24908	0.0480273	1	down	10	8	7	5	3	2	42.63	36.7	32.52	23.84	12.89	10.27	GWHACDB00000011	41721511	41725334	ID=Hca.18G0025350;Accession=GWHGACDB032765;Name=Hca.18G0025350
Hca.02G0000170	11.5904	6.68243	16.4984	2.46892	1.30388	0.00242397	1	up	6	7	8	17	14	18	25.58	32.11	37.17	81.05	60.16	92.47	GWHACDB00000003	138842	141794	ID=Hca.02G0000170;Accession=GWHGACDB032959;Name=Hca.02G0000170
Hca.02G0000320	8.37737	5.37378	11.381	2.11787	1.08261	0.0333589	1	up	6	6	5	7	13	14	25.58	27.52	23.23	33.38	55.86	71.92	GWHACDB00000003	238470	240765	ID=Hca.02G0000320;Accession=GWHGACDB032974;Name=Hca.02G0000320
Hca.02G0000380	4.32015	1.87187	6.76843	3.61586	1.85434	0.0498158	1	up	3	2	1	3	7	10	12.79	9.17	4.65	14.3	30.08	51.37	GWHACDB00000003	260756	261392	ID=Hca.02G0000380;Accession=GWHGACDB032980;Name=Hca.02G0000380
Hca.02G0000920	8.00401	10.8408	5.1672	0.476642	-1.06902	0.0457753	1	down	8	15	11	4	3	8	34.11	68.81	51.11	19.07	12.89	41.1	GWHACDB00000003	614220	619075	ID=Hca.02G0000920;Accession=GWHGACDB033034;Name=Hca.02G0000920
Hca.02G0000970	2.9021	4.73869	1.06551	0.224852	-2.15295	0.0230127	1	down	6	3	6	1	0	2	25.58	13.76	27.88	4.77	0	10.27	GWHACDB00000003	654616	657183	ID=Hca.02G0000970;Accession=GWHGACDB033039;Name=Hca.02G0000970
Hca.02G0001250	1.90951	3.5173	0.301724	0.085783	-3.54316	0.0187738	1	down	3	2	6	0	1	0	12.79	9.17	27.88	0	4.3	0	GWHACDB00000003	860625	863143	ID=Hca.02G0001250;Accession=GWHGACDB033067;Name=Hca.02G0001250
Hca.02G0003860	5.00052	1.57956	8.42147	5.33152	2.41455	0.000954274	1	up	2	1	2	11	6	8	8.53	4.59	9.29	52.45	25.78	41.1	GWHACDB00000003	2557538	2561328	ID=Hca.02G0003860;Accession=GWHGACDB033328;Name=Hca.02G0003860
Hca.02G0004220	2.35755	0.642784	4.07232	6.33543	2.66344	0.0224237	1	up	0	2	0	4	3	5	0	9.17	0	19.07	12.89	25.69	GWHACDB00000003	2781803	2786885	ID=Hca.02G0004220;Accession=GWHGACDB033364;Name=Hca.02G0004220
Hca.02G0005110	5.17085	8.76536	1.57634	0.179838	-2.47523	0.0177763	1	down	12	13	3	2	3	0	51.16	59.64	13.94	9.54	12.89	0	GWHACDB00000003	3388242	3390125	ID=Hca.02G0005110;Accession=GWHGACDB033453;Name=Hca.02G0005110
Hca.02G0005650	4.14474	0.971869	7.31761	7.52943	2.91254	0.000524201	1	up	0	2	1	7	8	7	0	9.17	4.65	33.38	34.38	35.96	GWHACDB00000003	3788890	3794108	ID=Hca.02G0005650;Accession=GWHGACDB033507;Name=Hca.02G0005650
Hca.02G0005770	3.09691	1.27956	4.91425	3.84057	1.94132	0.0310402	1	up	1	1	2	4	7	4	4.26	4.59	9.29	19.07	30.08	20.55	GWHACDB00000003	3869779	3872702	ID=Hca.02G0005770;Accession=GWHGACDB033519;Name=Hca.02G0005770
Hca.02G0010650	5.27683	7.88243	2.67122	0.338883	-1.56114	0.0174727	1	down	10	7	8	2	3	3	42.63	32.11	37.17	9.54	12.89	15.41	GWHACDB00000003	7999613	8003030	ID=Hca.02G0010650;Accession=GWHGACDB034007;Name=Hca.02G0010650
Hca.02G0010750	2.54115	4.41561	0.666684	0.150983	-2.72754	0.0142412	1	down	5	6	3	0	1	1	21.32	27.52	13.94	0	4.3	5.14	GWHACDB00000003	8139512	8144320	ID=Hca.02G0010750;Accession=GWHGACDB034017;Name=Hca.02G0010750
Hca.02G0017300	3.53805	5.70887	1.36723	0.239492	-2.06195	0.0154224	1	down	5	9	4	1	1	2	21.32	41.29	18.58	4.77	4.3	10.27	GWHACDB00000003	17123361	17129632	ID=Hca.02G0017300;Accession=GWHGACDB034672;Name=Hca.02G0017300
Hca.02G0018050	2.10424	0.321392	3.8871	12.0946	3.59629	0.0165153	1	up	0	1	0	6	5	1	0	4.59	0	28.61	21.48	5.14	GWHACDB00000003	18817733	18823550	ID=Hca.02G0018050;Accession=GWHGACDB034747;Name=Hca.02G0018050
Hca.02G0019260	1.91204	3.45913	0.36496	0.105506	-3.2446	0.0187574	1	down	5	2	4	0	0	1	21.32	9.17	18.58	0	0	5.14	GWHACDB00000003	20428177	20431903	ID=Hca.02G0019260;Accession=GWHGACDB034868;Name=Hca.02G0019260
Hca.02G0020870	3.45255	1.55817	5.34694	3.43154	1.77886	0.0401538	1	up	3	0	2	6	5	5	12.79	0	9.29	28.61	21.48	25.69	GWHACDB00000003	23987741	23989545	ID=Hca.02G0020870;Accession=GWHGACDB035029;Name=Hca.02G0020870
Hca.02G0028300	3.12373	4.97283	1.27462	0.256317	-1.964	0.0442032	1	down	9	4	3	2	2	0	38.37	18.35	13.94	9.54	8.59	0	GWHACDB00000003	52629279	52632647	ID=Hca.02G0028300;Accession=GWHGACDB035772;Name=Hca.02G0028300
Hca.02G0028680	3.96029	1.90696	6.01362	3.15351	1.65696	0.0345042	1	up	1	5	0	6	6	6	4.26	22.94	0	28.61	25.78	30.82	GWHACDB00000003	53221457	53222252	ID=Hca.02G0028680;Accession=GWHGACDB035810;Name=Hca.02G0028680
Hca.02G0028840	4.71408	1.91634	7.51181	3.91987	1.97081	0.0177072	1	up	2	0	4	9	4	9	8.53	0	18.58	42.91	17.19	46.24	GWHACDB00000003	53379158	53384897	ID=Hca.02G0028840;Accession=GWHGACDB035826;Name=Hca.02G0028840
Hca.02G0029600	9.07915	5.70287	12.4554	2.18407	1.12702	0.0214619	1	up	6	6	6	12	11	14	25.58	27.52	27.88	57.22	47.27	71.92	GWHACDB00000003	54400556	54410780	ID=Hca.02G0029600;Accession=GWHGACDB035902;Name=Hca.02G0029600
Hca.02G0031880	6.32802	2.85143	9.80461	3.43848	1.78177	0.023556	1	up	3	3	3	5	10	14	12.79	13.76	13.94	23.84	42.97	71.92	GWHACDB00000003	57660969	57671192	ID=Hca.02G0031880;Accession=GWHGACDB036130;Name=Hca.02G0031880
Hca.02G0032390	4.56458	1.90865	7.22052	3.78305	1.91955	0.00753802	1	up	2	1	3	6	10	6	8.53	4.59	13.94	28.61	42.97	30.82	GWHACDB00000003	58555744	58557794	ID=Hca.02G0032390;Accession=GWHGACDB036181;Name=Hca.02G0032390
Hca.02G0032420	2.5185	5.037	0	0	#NAME?	0.000244502	1	down	6	7	3	0	0	0	25.58	32.11	13.94	0	0	0	GWHACDB00000003	58584920	58586458	ID=Hca.02G0032420;Accession=GWHGACDB036184;Name=Hca.02G0032420
Hca.02G0032580	2.08731	0.321392	3.85323	11.9892	3.58366	0.0122173	1	up	0	1	0	5	6	1	0	4.59	0	23.84	25.78	5.14	GWHACDB00000003	59002937	59006308	ID=Hca.02G0032580;Accession=GWHGACDB036200;Name=Hca.02G0032580
Hca.02G0035740	3.14911	4.99422	1.30399	0.261101	-1.93732	0.033873	1	down	8	5	3	1	2	1	34.11	22.94	13.94	4.77	8.59	5.14	GWHACDB00000003	64174986	64175413	ID=Hca.02G0035740;Accession=GWHGACDB036516;Name=Hca.02G0035740
Hca.02G0035980	11.0673	7.03291	15.1018	2.1473	1.10253	0.0110457	1	up	5	8	9	17	13	15	21.32	36.7	41.82	81.05	55.86	77.06	GWHACDB00000003	64409712	64418069	ID=Hca.02G0035980;Accession=GWHGACDB036540;Name=Hca.02G0035980
Hca.02G0036910	4.76006	6.87379	2.64634	0.38499	-1.37711	0.0457057	1	down	11	6	5	5	2	1	46.9	27.52	23.23	23.84	8.59	5.14	GWHACDB00000003	65706683	65707255	ID=Hca.02G0036910;Accession=GWHGACDB036633;Name=Hca.02G0036910
Hca.02G0037460	1.25048	2.50096	0	0	#NAME?	0.0207824	1	down	4	2	2	0	0	0	17.05	9.17	9.29	0	0	0	GWHACDB00000003	66223002	66226585	ID=Hca.02G0037460;Accession=GWHGACDB036688;Name=Hca.02G0037460
Hca.02G0037720	3.96353	6.28748	1.63958	0.260769	-1.93916	0.0152083	1	down	8	8	4	2	2	1	34.11	36.7	18.58	9.54	8.59	5.14	GWHACDB00000003	66568419	66571546	ID=Hca.02G0037720;Accession=GWHGACDB036714;Name=Hca.02G0037720
Hca.02G0037970	5.18618	2.58821	7.78416	3.00755	1.58859	0.0176855	1	up	1	2	5	10	5	8	4.26	9.17	23.23	47.68	21.48	41.1	GWHACDB00000003	66810182	66813753	ID=Hca.02G0037970;Accession=GWHGACDB036739;Name=Hca.02G0037970
Hca.02G0038250	11.2217	15.4863	6.95714	0.449246	-1.15442	0.00748013	1	down	18	15	16	9	7	5	76.74	68.81	74.34	42.91	30.08	25.69	GWHACDB00000003	66986340	66993438	ID=Hca.02G0038250;Accession=GWHGACDB036767;Name=Hca.02G0038250
Hca.02G0038620	1.32317	0	2.64634	Inf	Inf	0.031568	1	up	0	0	0	5	2	1	0	0	0	23.84	8.59	5.14	GWHACDB00000003	67290829	67295435	ID=Hca.02G0038620;Accession=GWHGACDB036804;Name=Hca.02G0038620
Hca.02G0038830	7.55559	4.4173	10.6939	2.42091	1.27555	0.0179819	1	up	6	2	6	12	10	10	25.58	9.17	27.88	57.22	42.97	51.37	GWHACDB00000003	67580804	67582663	ID=Hca.02G0038830;Accession=GWHGACDB036825;Name=Hca.02G0038830
Hca.02G0040150	4.29758	1.60865	6.98652	4.3431	2.11872	0.00537812	1	up	1	1	3	8	7	6	4.26	4.59	13.94	38.14	30.08	30.82	GWHACDB00000003	69312580	69321620	ID=Hca.02G0040150;Accession=GWHGACDB036957;Name=Hca.02G0040150
Hca.03G0001910	4.79936	2.22235	7.37636	3.31918	1.73082	0.0142805	1	up	2	3	2	5	8	9	8.53	13.76	9.29	23.84	34.38	46.24	GWHACDB00000017	2077647	2080443	ID=Hca.03G0001910;Accession=GWHGACDB037638;Name=Hca.03G0001910
Hca.03G0002440	1.10733	2.21465	0	0	#NAME?	0.0359702	1	down	2	4	1	0	0	0	8.53	18.35	4.65	0	0	0	GWHACDB00000017	2463082	2465876	ID=Hca.03G0002440;Accession=GWHGACDB037691;Name=Hca.03G0002440
Hca.03G0002620	5.40098	8.29108	2.51089	0.302843	-1.72336	0.012606	1	down	7	8	11	1	6	1	29.84	36.7	51.11	4.77	25.78	5.14	GWHACDB00000017	2611209	2614522	ID=Hca.03G0002620;Accession=GWHGACDB037709;Name=Hca.03G0002620
Hca.03G0002700	1.11887	2.23773	0	0	#NAME?	0.0357737	1	down	2	1	4	0	0	0	8.53	4.59	18.58	0	0	0	GWHACDB00000017	2671658	2673952	ID=Hca.03G0002700;Accession=GWHGACDB037717;Name=Hca.03G0002700
Hca.03G0006820	4.82123	6.99613	2.64634	0.378257	-1.40256	0.0453708	1	down	6	9	7	5	2	1	25.58	41.29	32.52	23.84	8.59	5.14	GWHACDB00000017	6526763	6527863	ID=Hca.03G0006820;Accession=GWHGACDB038129;Name=Hca.03G0006820
Hca.03G0011920	7.4142	3.80792	11.0205	2.8941	1.53311	0.00502793	1	up	3	7	2	9	12	12	12.79	32.11	9.29	42.91	51.56	61.65	GWHACDB00000017	13002105	13002902	ID=Hca.03G0011920;Accession=GWHGACDB038639;Name=Hca.03G0011920
Hca.03G0018640	8.78585	4.45408	13.1176	2.94508	1.55831	0.00479082	1	up	5	1	8	10	13	16	21.32	4.59	37.17	47.68	55.86	82.2	GWHACDB00000017	33749061	33751636	ID=Hca.03G0018640;Accession=GWHGACDB039311;Name=Hca.03G0018640
Hca.03G0020460	3.85584	6.00887	1.70282	0.283384	-1.81917	0.0218158	1	down	6	9	4	2	1	2	25.58	41.29	18.58	9.54	4.3	10.27	GWHACDB00000017	42349641	42354785	ID=Hca.03G0020460;Accession=GWHGACDB039493;Name=Hca.03G0020460
Hca.03G0025820	9.35232	12.7204	5.98425	0.470445	-1.0879	0.0228371	1	down	11	16	13	7	6	5	46.9	73.4	60.4	33.38	25.78	25.69	GWHACDB00000017	52937848	52941213	ID=Hca.03G0025820;Accession=GWHGACDB040029;Name=Hca.03G0025820
Hca.03G0026330	1.23594	2.47187	0	0	#NAME?	0.0247782	1	down	5	2	1	0	0	0	21.32	9.17	4.65	0	0	0	GWHACDB00000017	53851266	53852526	ID=Hca.03G0026330;Accession=GWHGACDB040080;Name=Hca.03G0026330
Hca.03G0028140	3.70859	1.59326	5.82391	3.65534	1.87001	0.0186468	1	up	1	3	1	6	9	3	4.26	13.76	4.65	28.61	38.67	15.41	GWHACDB00000017	56271690	56273998	ID=Hca.03G0028140;Accession=GWHGACDB040261;Name=Hca.03G0028140
Hca.03G0029010	5.69696	3.17114	8.22279	2.59301	1.37463	0.0494982	1	up	2	8	0	7	11	7	8.53	36.7	0	33.38	47.27	35.96	GWHACDB00000017	57278735	57283476	ID=Hca.03G0029010;Accession=GWHGACDB040348;Name=Hca.03G0029010
Hca.03G0029730	1.76589	3.16682	0.36496	0.115245	-3.11723	0.0308301	1	down	4	1	5	0	0	1	17.05	4.59	23.23	0	0	5.14	GWHACDB00000017	57717355	57718536	ID=Hca.03G0029730;Accession=GWHGACDB040420;Name=Hca.03G0029730
Hca.03G0031500	6.62492	9.60573	3.64412	0.379369	-1.39832	0.0175859	1	down	6	12	12	4	4	3	25.58	55.05	55.75	19.07	17.19	15.41	GWHACDB00000017	59520453	59522826	ID=Hca.03G0031500;Accession=GWHGACDB040597;Name=Hca.03G0031500
Hca.03G0036920	1.85592	0	3.71184	Inf	Inf	0.00242537	1	up	0	0	0	6	2	3	0	0	0	28.61	8.59	15.41	GWHACDB00000017	64657979	64661498	ID=Hca.03G0036920;Accession=GWHGACDB041139;Name=Hca.03G0036920
Hca.03G0043590	1.92662	0	3.85323	Inf	Inf	0.00293537	1	up	0	0	0	5	6	1	0	0	0	23.84	25.78	5.14	GWHACDB00000017	69898939	69905646	ID=Hca.03G0043590;Accession=GWHGACDB041806;Name=Hca.03G0043590
Hca.03G0044740	4.92084	2.22235	7.61934	3.42851	1.77758	0.00988751	1	up	2	3	2	7	9	7	8.53	13.76	9.29	33.38	38.67	35.96	GWHACDB00000017	70828491	70830811	ID=Hca.03G0044740;Accession=GWHGACDB041921;Name=Hca.03G0044740
Hca.04G0001910	7.64643	10.4125	4.88039	0.468706	-1.09324	0.0433065	1	down	13	9	11	3	8	4	55.42	41.29	51.11	14.3	34.38	20.55	GWHACDB00000005	1137567	1138226	ID=Hca.04G0001910;Accession=GWHGACDB042351;Name=Hca.04G0001910
Hca.04G0002560	23.5369	15.0086	32.0651	2.13645	1.09522	0.00430834	1	up	11	18	18	21	43	33	46.9	82.57	83.63	100.13	184.77	169.53	GWHACDB00000005	1573750	1577099	ID=Hca.04G0002560;Accession=GWHGACDB042416;Name=Hca.04G0002560
Hca.04G0003520	3.80564	1.93773	5.67355	2.92793	1.54988	0.0495256	1	up	1	1	4	3	7	7	4.26	4.59	18.58	14.3	30.08	35.96	GWHACDB00000005	2245566	2248497	ID=Hca.04G0003520;Accession=GWHGACDB042512;Name=Hca.04G0003520
Hca.04G0008620	11.7788	16.3666	7.19114	0.43938	-1.18646	0.0126003	1	down	23	10	19	7	10	5	98.06	45.87	88.28	33.38	42.97	25.69	GWHACDB00000005	6850608	6852625	ID=Hca.04G0008620;Accession=GWHGACDB043022;Name=Hca.04G0008620
Hca.04G0008830	6.39066	2.51466	10.2667	4.08273	2.02954	0.0410341	1	up	3	4	1	6	8	16	12.79	18.35	4.65	28.61	34.38	82.2	GWHACDB00000005	7013180	7013965	ID=Hca.04G0008830;Accession=GWHGACDB043043;Name=Hca.04G0008830
Hca.04G0010740	5.14256	2.50096	7.78416	3.11247	1.63806	0.0177773	1	up	4	2	2	10	5	8	17.05	9.17	9.29	47.68	21.48	41.1	GWHACDB00000005	9356076	9358107	ID=Hca.04G0010740;Accession=GWHGACDB043234;Name=Hca.04G0010740
Hca.04G0011570	8.19298	4.34975	12.0362	2.76711	1.46838	0.0148118	1	up	7	7	0	16	10	10	29.84	32.11	0	76.29	42.97	51.37	GWHACDB00000005	10408022	10413580	ID=Hca.04G0011570;Accession=GWHGACDB043317;Name=Hca.04G0011570
Hca.04G0016680	6.5349	3.80191	9.26789	2.43769	1.28552	0.0251947	1	up	4	4	4	13	9	6	17.05	18.35	18.58	61.98	38.67	30.82	GWHACDB00000005	20494902	20501422	ID=Hca.04G0016680;Accession=GWHGACDB043828;Name=Hca.04G0016680
Hca.04G0020030	5.02143	2.82235	7.22052	2.55834	1.35521	0.0421614	1	up	4	3	2	6	10	6	17.05	13.76	9.29	28.61	42.97	30.82	GWHACDB00000005	36503361	36507791	ID=Hca.04G0020030;Accession=GWHGACDB044163;Name=Hca.04G0020030
Hca.04G0021020	3.37098	5.43796	1.30399	0.239795	-2.06013	0.0292453	1	down	3	9	5	1	2	1	12.79	41.29	23.23	4.77	8.59	5.14	GWHACDB00000005	41346073	41347559	ID=Hca.04G0021020;Accession=GWHGACDB044262;Name=Hca.04G0021020
Hca.04G0021120	1.65102	0.329085	2.97295	9.03398	3.17536	0.0351803	1	up	0	0	1	2	4	3	0	0	4.65	9.54	17.19	15.41	GWHACDB00000005	41927929	41928908	ID=Hca.04G0021120;Accession=GWHGACDB044272;Name=Hca.04G0021120
Hca.04G0024210	8.02984	11.1793	4.88039	0.436557	-1.19576	0.0284624	1	down	9	10	16	3	8	4	38.37	45.87	74.34	14.3	34.38	20.55	GWHACDB00000005	50411744	50413699	ID=Hca.04G0024210;Accession=GWHGACDB044581;Name=Hca.04G0024210
Hca.04G0024640	3.6411	1.60865	5.67355	3.5269	1.8184	0.0272033	1	up	1	1	3	3	7	7	4.26	4.59	13.94	14.3	30.08	35.96	GWHACDB00000005	51115372	51116203	ID=Hca.04G0024640;Accession=GWHGACDB044624;Name=Hca.04G0024640
Hca.04G0025430	4.45576	7.27643	1.63509	0.224711	-2.15386	0.00548955	1	down	9	4	10	0	3	2	38.37	18.35	46.46	0	12.89	10.27	GWHACDB00000005	52346659	52348404	ID=Hca.04G0025430;Accession=GWHGACDB044703;Name=Hca.04G0025430
Hca.04G0026390	3.66413	6.02426	1.30399	0.216457	-2.20785	0.0104544	1	down	6	7	6	1	2	1	25.58	32.11	27.88	4.77	8.59	5.14	GWHACDB00000005	53469780	53478376	ID=Hca.04G0026390;Accession=GWHGACDB044799;Name=Hca.04G0026390
Hca.04G0028910	5.24423	2.50865	7.97981	3.18092	1.66944	0.0125451	1	up	4	1	3	5	10	9	17.05	4.59	13.94	23.84	42.97	46.24	GWHACDB00000005	56445137	56449991	ID=Hca.04G0028910;Accession=GWHGACDB045051;Name=Hca.04G0028910
Hca.04G0030180	2.29207	0.642784	3.94136	6.1317	2.61629	0.0227992	1	up	0	2	0	2	6	4	0	9.17	0	9.54	25.78	20.55	GWHACDB00000005	57905548	57908517	ID=Hca.04G0030180;Accession=GWHGACDB045178;Name=Hca.04G0030180
Hca.04G0035860	8.10504	4.40191	11.8082	2.68251	1.42358	0.00527486	1	up	6	4	4	13	15	8	25.58	18.35	18.58	61.98	64.45	41.1	GWHACDB00000005	62354067	62357279	ID=Hca.04G0035860;Accession=GWHGACDB045746;Name=Hca.04G0035860
Hca.04G0037250	3.33371	5.60192	1.06551	0.190204	-2.39438	0.0117194	1	down	10	4	4	1	0	2	42.63	18.35	18.58	4.77	0	10.27	GWHACDB00000005	63306544	63313994	ID=Hca.04G0037250;Accession=GWHGACDB045885;Name=Hca.04G0037250
Hca.05G0001440	8.32562	12.5202	4.13106	0.329953	-1.59967	0.0131408	1	down	20	8	12	2	3	7	85.27	36.7	55.75	9.54	12.89	35.96	GWHACDB00000004	922525	925172	ID=Hca.05G0001440;Accession=GWHGACDB046080;Name=Hca.05G0001440
Hca.05G0002070	3.79223	0.971869	6.61258	6.80398	2.76638	0.00138519	1	up	0	2	1	4	9	7	0	9.17	4.65	19.07	38.67	35.96	GWHACDB00000004	1265023	1267768	ID=Hca.05G0002070;Accession=GWHGACDB046143;Name=Hca.05G0002070
Hca.05G0002230	15.9707	21.5199	10.4215	0.484274	-1.04611	0.00297121	1	down	25	17	26	11	9	11	106.58	77.99	120.8	52.45	38.67	56.51	GWHACDB00000004	1339786	1340988	ID=Hca.05G0002230;Accession=GWHGACDB046159;Name=Hca.05G0002230
Hca.05G0003110	5.37277	3.2233	7.52224	2.33371	1.22262	0.0483786	1	up	1	5	4	6	11	6	4.26	22.94	18.58	28.61	47.27	30.82	GWHACDB00000004	1951377	1953379	ID=Hca.05G0003110;Accession=GWHGACDB046247;Name=Hca.05G0003110
Hca.05G0004040	5.87088	8.96895	2.77281	0.309156	-1.69359	0.02737	1	down	5	13	10	5	0	3	21.32	59.64	46.46	23.84	0	15.41	GWHACDB00000004	2544080	2546284	ID=Hca.05G0004040;Accession=GWHGACDB046340;Name=Hca.05G0004040
Hca.05G0004250	2.49883	4.39422	0.603449	0.137328	-2.8643	0.0144287	1	down	6	5	3	0	2	0	25.58	22.94	13.94	0	8.59	0	GWHACDB00000004	2669180	2672203	ID=Hca.05G0004250;Accession=GWHGACDB046361;Name=Hca.05G0004250
Hca.05G0004840	1.58981	2.81466	0.36496	0.129664	-2.94715	0.0489794	1	down	4	4	1	0	0	1	17.05	18.35	4.65	0	0	5.14	GWHACDB00000004	3103311	3109758	ID=Hca.05G0004840;Accession=GWHGACDB046420;Name=Hca.05G0004840
Hca.05G0008840	4.4812	2.24374	6.71865	2.9944	1.58227	0.0294855	1	up	1	4	2	9	5	6	4.26	18.35	9.29	42.91	21.48	30.82	GWHACDB00000004	6341807	6344657	ID=Hca.05G0008840;Accession=GWHGACDB046820;Name=Hca.05G0008840
Hca.05G0010880	6.56095	10.1783	2.94357	0.2892	-1.78986	0.00301015	1	down	10	8	14	3	4	2	42.63	36.7	65.05	14.3	17.19	10.27	GWHACDB00000004	8333143	8354581	ID=Hca.05G0010880;Accession=GWHGACDB047024;Name=Hca.05G0010880
Hca.05G0011630	3.51326	6.02426	1.00227	0.166372	-2.58751	0.00426942	1	down	6	7	6	1	1	1	25.58	32.11	27.88	4.77	4.3	5.14	GWHACDB00000004	9035232	9043664	ID=Hca.05G0011630;Accession=GWHGACDB047099;Name=Hca.05G0011630
Hca.05G0013750	5.20879	2.45818	7.95941	3.23793	1.69507	0.0126032	1	up	6	0	2	10	8	6	25.58	0	9.29	47.68	34.38	30.82	GWHACDB00000004	11694656	11696434	ID=Hca.05G0013750;Accession=GWHGACDB047311;Name=Hca.05G0013750
Hca.05G0013880	6.20954	3.75913	8.65996	2.30371	1.20396	0.0457777	1	up	6	2	4	11	8	7	25.58	9.17	18.58	52.45	34.38	35.96	GWHACDB00000004	11890543	11899373	ID=Hca.05G0013880;Accession=GWHGACDB047324;Name=Hca.05G0013880
Hca.05G0015800	4.08833	6.04565	2.13101	0.352487	-1.50436	0.0404195	1	down	5	8	6	2	0	4	21.32	36.7	27.88	9.54	0	20.55	GWHACDB00000004	15010017	15013772	ID=Hca.05G0015800;Accession=GWHGACDB047516;Name=Hca.05G0015800
Hca.05G0016090	1.77574	3.18652	0.36496	0.114532	-3.12617	0.0485122	1	down	2	6	2	0	0	1	8.53	27.52	9.29	0	0	5.14	GWHACDB00000004	15507887	15509422	ID=Hca.05G0016090;Accession=GWHGACDB047545;Name=Hca.05G0016090
Hca.05G0017280	7.13458	9.86126	4.4079	0.446992	-1.16168	0.0327133	1	down	8	14	9	5	3	5	34.11	64.22	41.82	23.84	12.89	25.69	GWHACDB00000004	17614286	17614996	ID=Hca.05G0017280;Accession=GWHGACDB047664;Name=Hca.05G0017280
Hca.05G0027380	9.24486	5.32331	13.1664	2.47335	1.30647	0.00616052	1	up	8	5	4	10	18	12	34.11	22.94	18.58	47.68	77.35	61.65	GWHACDB00000004	51058671	51063390	ID=Hca.05G0027380;Accession=GWHGACDB048674;Name=Hca.05G0027380
Hca.05G0028250	1.36723	0	2.73446	Inf	Inf	0.0145203	1	up	0	0	0	2	2	4	0	0	0	9.54	8.59	20.55	GWHACDB00000004	52734107	52735710	ID=Hca.05G0028250;Accession=GWHGACDB048761;Name=Hca.05G0028250
Hca.05G0029410	6.85457	2.83004	10.8791	3.84414	1.94266	0.00122712	1	up	4	2	3	10	8	14	17.05	9.17	13.94	47.68	34.38	71.92	GWHACDB00000004	54974011	54976096	ID=Hca.05G0029410;Accession=GWHGACDB048877;Name=Hca.05G0029410
Hca.05G0031390	3.49573	1.27956	5.7119	4.46394	2.15832	0.0133095	1	up	1	1	2	6	5	6	4.26	4.59	9.29	28.61	21.48	30.82	GWHACDB00000004	57717580	57724000	ID=Hca.05G0031390;Accession=GWHGACDB049075;Name=Hca.05G0031390
Hca.05G0033120	2.65228	0.65817	4.64639	7.05956	2.81958	0.00865834	1	up	0	0	2	5	5	4	0	0	9.29	23.84	21.48	20.55	GWHACDB00000004	59380547	59384536	ID=Hca.05G0033120;Accession=GWHGACDB049248;Name=Hca.05G0033120
Hca.05G0033360	3.10198	4.80286	1.40109	0.29172	-1.77734	0.0482119	1	down	3	6	6	2	0	2	12.79	27.52	27.88	9.54	0	10.27	GWHACDB00000004	59803591	59808902	ID=Hca.05G0033360;Accession=GWHGACDB049272;Name=Hca.05G0033360
Hca.05G0034250	15.534	21.843	9.22506	0.422335	-1.24354	0.00599032	1	down	26	14	29	8	12	8	110.85	64.22	134.74	38.14	51.56	41.1	GWHACDB00000004	60616932	60618263	ID=Hca.05G0034250;Accession=GWHGACDB049361;Name=Hca.05G0034250
Hca.05G0034710	5.69988	9.57496	1.8248	0.19058	-2.39153	0.0190857	1	down	6	16	8	0	0	5	25.58	73.4	37.17	0	0	25.69	GWHACDB00000004	61081916	61084911	ID=Hca.05G0034710;Accession=GWHGACDB049407;Name=Hca.05G0034710
Hca.05G0035150	2.35906	4.05144	0.666684	0.164555	-2.60336	0.022346	1	down	7	3	3	0	1	1	29.84	13.76	13.94	0	4.3	5.14	GWHACDB00000004	61430450	61431820	ID=Hca.05G0035150;Accession=GWHGACDB049451;Name=Hca.05G0035150
Hca.05G0035480	1.95338	0.321392	3.58537	11.1558	3.47972	0.0275373	1	up	0	1	0	6	4	1	0	4.59	0	28.61	17.19	5.14	GWHACDB00000004	61686052	61693176	ID=Hca.05G0035480;Accession=GWHGACDB049484;Name=Hca.05G0035480
Hca.05G0035860	3.64573	1.57956	5.7119	3.61612	1.85444	0.0271835	1	up	2	1	2	6	5	6	8.53	4.59	9.29	28.61	21.48	30.82	GWHACDB00000004	62310289	62318736	ID=Hca.05G0035860;Accession=GWHGACDB049522;Name=Hca.05G0035860
Hca.06G0001570	8.00555	10.7613	5.24984	0.487846	-1.0355	0.0486016	1	down	11	14	9	5	7	4	46.9	64.22	41.82	23.84	30.08	20.55	GWHACDB00000006	2022247	2023915	ID=Hca.06G0001570;Accession=GWHGACDB049818;Name=Hca.06G0001570
Hca.06G0001900	1.67344	0	3.34688	Inf	Inf	0.0109646	1	up	0	0	0	6	2	2	0	0	0	28.61	8.59	10.27	GWHACDB00000006	2253922	2254566	ID=Hca.06G0001900;Accession=GWHGACDB049851;Name=Hca.06G0001900
Hca.06G0003800	2.57778	4.51825	0.63731	0.141052	-2.8257	0.0442619	1	down	2	4	8	1	1	0	8.53	18.35	37.17	4.77	4.3	0	GWHACDB00000006	4269966	4270502	ID=Hca.06G0003800;Accession=GWHGACDB050041;Name=Hca.06G0003800
Hca.06G0003810	2.89451	0.971869	4.81716	4.95659	2.30935	0.0290877	1	up	0	2	1	3	9	3	0	9.17	4.65	14.3	38.67	15.41	GWHACDB00000006	4275881	4278884	ID=Hca.06G0003810;Accession=GWHGACDB050042;Name=Hca.06G0003810
Hca.06G0005890	5.80236	3.17283	8.4319	2.65754	1.41009	0.0186966	1	up	3	4	3	8	13	5	12.79	18.35	13.94	38.14	55.86	25.69	GWHACDB00000006	6721390	6725403	ID=Hca.06G0005890;Accession=GWHGACDB050250;Name=Hca.06G0005890
Hca.06G0006190	9.05915	12.4358	5.68252	0.45695	-1.12989	0.0199868	1	down	10	14	15	7	5	5	42.63	64.22	69.69	33.38	21.48	25.69	GWHACDB00000006	7061304	7066945	ID=Hca.06G0006190;Accession=GWHGACDB050280;Name=Hca.06G0006190
Hca.06G0007900	8.65157	12.0194	5.2837	0.439596	-1.18575	0.017486	1	down	13	14	11	6	6	4	55.42	64.22	51.11	28.61	25.78	20.55	GWHACDB00000006	9705485	9708519	ID=Hca.06G0007900;Accession=GWHGACDB050451;Name=Hca.06G0007900
Hca.06G0009650	2.99971	0.321392	5.67803	17.667	4.14299	0.000489479	1	up	0	1	0	5	6	6	0	4.59	0	23.84	25.78	30.82	GWHACDB00000006	12975823	12979479	ID=Hca.06G0009650;Accession=GWHGACDB050626;Name=Hca.06G0009650
Hca.06G0009790	1.12956	2.25912	0	0	#NAME?	0.0355946	1	down	1	2	4	0	0	0	4.26	9.17	18.58	0	0	0	GWHACDB00000006	13140870	13142204	ID=Hca.06G0009790;Accession=GWHGACDB050640;Name=Hca.06G0009790
Hca.06G0012490	7.29844	9.92112	4.67576	0.471294	-1.0853	0.0488268	1	down	7	10	14	4	5	5	29.84	45.87	65.05	19.07	21.48	25.69	GWHACDB00000006	24618569	24625673	ID=Hca.06G0012490;Accession=GWHGACDB050910;Name=Hca.06G0012490
Hca.06G0013040	5.38749	3.18052	7.59445	2.3878	1.25568	0.0483199	1	up	3	3	4	10	8	5	12.79	13.76	18.58	47.68	34.38	25.69	GWHACDB00000006	27168612	27170091	ID=Hca.06G0013040;Accession=GWHGACDB050965;Name=Hca.06G0013040
Hca.06G0013520	14.3233	9.462	19.1845	2.02753	1.01973	0.00656748	1	up	12	8	10	18	23	17	51.16	36.7	46.46	85.82	98.83	87.33	GWHACDB00000006	28897664	28899046	ID=Hca.06G0013520;Accession=GWHGACDB051013;Name=Hca.06G0013520
Hca.06G0021250	1.66809	0.300001	3.03618	10.1206	3.33922	0.0349993	1	up	1	0	0	2	3	4	4.26	0	0	9.54	12.89	20.55	GWHACDB00000006	44300122	44304296	ID=Hca.06G0021250;Accession=GWHGACDB051786;Name=Hca.06G0021250
Hca.06G0021700	7.1451	9.76031	4.52989	0.464113	-1.10745	0.0417138	1	down	12	12	7	3	2	8	51.16	55.05	32.52	14.3	8.59	41.1	GWHACDB00000006	44687140	44689186	ID=Hca.06G0021700;Accession=GWHGACDB051831;Name=Hca.06G0021700
Hca.06G0021750	3.31946	1.30095	5.33796	4.10311	2.03672	0.0330036	1	up	0	2	2	2	7	7	0	9.17	9.29	9.54	30.08	35.96	GWHACDB00000006	44722850	44725337	ID=Hca.06G0021750;Accession=GWHGACDB051836;Name=Hca.06G0021750
Hca.06G0024820	8.189	11.7271	4.65088	0.396591	-1.33427	0.00954702	1	down	12	13	12	7	4	3	51.16	59.64	55.75	33.38	17.19	15.41	GWHACDB00000006	48180533	48182991	ID=Hca.06G0024820;Accession=GWHGACDB052143;Name=Hca.06G0024820
Hca.06G0025030	13.557	18.9942	8.11975	0.427486	-1.22605	0.00143753	1	down	20	22	18	11	5	8	85.27	100.92	83.63	52.45	21.48	41.1	GWHACDB00000006	48407481	48413978	ID=Hca.06G0025030;Accession=GWHGACDB052164;Name=Hca.06G0025030
Hca.06G0025040	8.33388	12.9853	3.68247	0.283588	-1.81813	0.0004905	1	down	14	13	14	7	2	2	59.69	59.64	65.05	33.38	8.59	10.27	GWHACDB00000006	48411886	48414003	ID=Hca.06G0025040;Accession=GWHGACDB052165;Name=Hca.06G0025040
Hca.06G0025850	7.21085	4.36514	10.0566	2.30384	1.20404	0.0322641	1	up	7	5	2	11	9	10	29.84	22.94	9.29	52.45	38.67	51.37	GWHACDB00000006	49155444	49156808	ID=Hca.06G0025850;Accession=GWHGACDB052246;Name=Hca.06G0025850
Hca.06G0026810	1.77259	3.2096	0.335586	0.104557	-3.25764	0.0301515	1	down	2	3	5	1	0	0	8.53	13.76	23.23	4.77	0	0	GWHACDB00000006	49977573	49980736	ID=Hca.06G0026810;Accession=GWHGACDB052342;Name=Hca.06G0026810
Hca.06G0027000	2.81711	0.929087	4.70514	5.06426	2.34035	0.022002	1	up	2	0	1	3	5	6	8.53	0	4.65	14.3	21.48	30.82	GWHACDB00000006	50153516	50161496	ID=Hca.06G0027000;Accession=GWHGACDB052361;Name=Hca.06G0027000
Hca.06G0027650	4.2913	6.87979	1.70282	0.24751	-2.01444	0.0104114	1	down	10	9	3	2	1	2	42.63	41.29	13.94	9.54	4.3	10.27	GWHACDB00000006	50782577	50793191	ID=Hca.06G0027650;Accession=GWHGACDB052426;Name=Hca.06G0027650
Hca.06G0028140	9.0089	5.76104	12.2568	2.12753	1.08918	0.0215535	1	up	4	6	8	8	16	13	17.05	27.52	37.17	38.14	68.75	66.79	GWHACDB00000006	51258438	51260636	ID=Hca.06G0028140;Accession=GWHGACDB052475;Name=Hca.06G0028140
Hca.06G0032280	5.81105	3.2096	8.41249	2.62104	1.39014	0.0254757	1	up	2	3	5	7	8	10	8.53	13.76	23.23	33.38	34.38	51.37	GWHACDB00000006	54611487	54618222	ID=Hca.06G0032280;Accession=GWHGACDB052889;Name=Hca.06G0032280
Hca.06G0034290	10.4143	14.6735	6.15501	0.419464	-1.25338	0.007252	1	down	12	15	19	5	10	4	51.16	68.81	88.28	23.84	42.97	20.55	GWHACDB00000006	56106908	56109773	ID=Hca.06G0034290;Accession=GWHGACDB053090;Name=Hca.06G0034290
Hca.06G0035730	8.21243	5.36008	11.0648	2.06429	1.04565	0.0482922	1	up	7	4	6	7	18	9	29.84	18.35	27.88	33.38	77.35	46.24	GWHACDB00000006	57076818	57079924	ID=Hca.06G0035730;Accession=GWHGACDB053234;Name=Hca.06G0035730
Hca.06G0037660	5.06514	7.55166	2.57861	0.341463	-1.5502	0.0256469	1	down	9	11	4	3	4	1	38.37	50.46	18.58	14.3	17.19	5.14	GWHACDB00000006	58360935	58365664	ID=Hca.06G0037660;Accession=GWHGACDB053427;Name=Hca.06G0037660
Hca.06G0038090	6.50523	9.23987	3.77059	0.408079	-1.29308	0.0235623	1	down	7	13	9	4	2	5	29.84	59.64	41.82	19.07	8.59	25.69	GWHACDB00000006	58596909	58599883	ID=Hca.06G0038090;Accession=GWHGACDB053470;Name=Hca.06G0038090
Hca.06G0039800	1.55519	2.80865	0.301724	0.107427	-3.21858	0.0495467	1	down	5	1	3	0	1	0	21.32	4.59	13.94	0	4.3	0	GWHACDB00000006	59831762	59833446	ID=Hca.06G0039800;Accession=GWHGACDB053641;Name=Hca.06G0039800
Hca.06G0040670	14.863	20.0932	9.63285	0.479408	-1.06067	0.00379064	1	down	28	20	16	13	9	7	119.37	91.75	74.34	61.98	38.67	35.96	GWHACDB00000006	60352891	60356804	ID=Hca.06G0040670;Accession=GWHGACDB053728;Name=Hca.06G0040670
Hca.06G0041690	3.43435	5.36008	1.50862	0.281455	-1.82903	0.0456268	1	down	7	4	6	0	5	0	29.84	18.35	27.88	0	21.48	0	GWHACDB00000006	61034043	61038506	ID=Hca.06G0041690;Accession=GWHGACDB053830;Name=Hca.06G0041690
Hca.06G0041950	4.18507	6.63796	1.73219	0.260952	-1.93814	0.0102981	1	down	7	9	5	1	1	3	29.84	41.29	23.23	4.77	4.3	15.41	GWHACDB00000006	61194297	61196511	ID=Hca.06G0041950;Accession=GWHGACDB053856;Name=Hca.06G0041950
Hca.06G0042400	3.84143	6.25239	1.43047	0.228787	-2.12792	0.00696093	1	down	10	5	5	1	0	3	42.63	22.94	23.23	4.77	0	15.41	GWHACDB00000006	61430423	61432893	ID=Hca.06G0042400;Accession=GWHGACDB053901;Name=Hca.06G0042400
Hca.07G0000970	9.6198	13.469	5.77064	0.42844	-1.22283	0.00690889	1	down	20	13	10	4	5	8	85.27	59.64	46.46	19.07	21.48	41.1	GWHACDB00000009	1924183	1927382	ID=Hca.07G0000970;Accession=GWHGACDB054129;Name=Hca.07G0000970
Hca.07G0003640	1.29411	2.58821	0	0	#NAME?	0.0425796	1	down	1	2	5	0	0	0	4.26	9.17	23.23	0	0	0	GWHACDB00000009	6470223	6470772	ID=Hca.07G0003640;Accession=GWHGACDB054396;Name=Hca.07G0003640
Hca.07G0006410	3.52435	5.68148	1.36723	0.240647	-2.05501	0.0154695	1	down	7	5	6	1	1	2	29.84	22.94	27.88	4.77	4.3	10.27	GWHACDB00000009	14192492	14196420	ID=Hca.07G0006410;Accession=GWHGACDB054673;Name=Hca.07G0006410
Hca.07G0011410	4.31055	2.20865	6.41244	2.90333	1.53771	0.0419306	1	up	3	1	3	7	5	7	12.79	4.59	13.94	33.38	21.48	35.96	GWHACDB00000009	32178630	32182947	ID=Hca.07G0011410;Accession=GWHGACDB055173;Name=Hca.07G0011410
Hca.07G0011800	4.47824	6.92257	2.03391	0.293809	-1.76705	0.0387047	1	down	8	11	3	1	2	3	34.11	50.46	13.94	4.77	8.59	15.41	GWHACDB00000009	32918079	32922709	ID=Hca.07G0011800;Accession=GWHGACDB055212;Name=Hca.07G0011800
Hca.07G0012230	4.58065	2.20865	6.95265	3.14792	1.6544	0.020757	1	up	3	1	3	7	8	6	12.79	4.59	13.94	33.38	34.38	30.82	GWHACDB00000009	33680267	33683170	ID=Hca.07G0012230;Accession=GWHGACDB055255;Name=Hca.07G0012230
Hca.07G0012280	5.19632	2.50096	7.89169	3.15547	1.65785	0.0126238	1	up	4	2	2	8	10	6	17.05	9.17	9.29	38.14	42.97	30.82	GWHACDB00000009	33735407	33737600	ID=Hca.07G0012280;Accession=GWHGACDB055260;Name=Hca.07G0012280
Hca.07G0013860	2.73385	4.37283	1.09488	0.250382	-1.99779	0.0346191	1	down	7	4	3	0	0	3	29.84	18.35	13.94	0	0	15.41	GWHACDB00000009	36019586	36022656	ID=Hca.07G0013860;Accession=GWHGACDB055418;Name=Hca.07G0013860
Hca.07G0013930	4.28817	6.60118	1.97517	0.299214	-1.74075	0.0301029	1	down	8	10	3	3	2	1	34.11	45.87	13.94	14.3	8.59	5.14	GWHACDB00000009	36160325	36165118	ID=Hca.07G0013930;Accession=GWHGACDB055425;Name=Hca.07G0013930
Hca.07G0015680	5.36846	3.15143	7.58548	2.40699	1.26723	0.0483959	1	up	4	3	3	6	10	7	17.05	13.76	13.94	28.61	42.97	35.96	GWHACDB00000009	38289527	38292679	ID=Hca.07G0015680;Accession=GWHGACDB055600;Name=Hca.07G0015680
Hca.07G0015690	11.017	6.59518	15.4388	2.34093	1.22708	0.0043955	1	up	9	7	5	11	22	14	38.37	32.11	23.23	52.45	94.53	71.92	GWHACDB00000009	38308695	38312910	ID=Hca.07G0015690;Accession=GWHGACDB055601;Name=Hca.07G0015690
Hca.07G0015850	8.09108	5.06008	11.1221	2.198	1.13619	0.0301436	1	up	6	4	6	12	9	12	25.58	18.35	27.88	57.22	38.67	61.65	GWHACDB00000009	38517783	38521046	ID=Hca.07G0015850;Accession=GWHGACDB055617;Name=Hca.07G0015850
Hca.07G0015860	4.62196	2.55913	6.68479	2.61214	1.38523	0.0496963	1	up	2	2	4	8	6	6	8.53	9.17	18.58	38.14	25.78	30.82	GWHACDB00000009	38520142	38521454	ID=Hca.07G0015860;Accession=GWHGACDB055618;Name=Hca.07G0015860
Hca.07G0018240	2.20746	3.74374	0.671172	0.179278	-2.47973	0.0344973	1	down	6	4	2	2	0	0	25.58	18.35	9.29	9.54	0	0	GWHACDB00000009	40702048	40710810	ID=Hca.07G0018240;Accession=GWHGACDB055856;Name=Hca.07G0018240
Hca.07G0019450	2.19822	3.75913	0.63731	0.169537	-2.56033	0.0345844	1	down	6	2	4	1	1	0	25.58	9.17	18.58	4.77	4.3	0	GWHACDB00000009	42101851	42109425	ID=Hca.07G0019450;Accession=GWHGACDB055977;Name=Hca.07G0019450
Hca.07G0023690	6.30314	2.85143	9.75484	3.42103	1.77443	0.00366789	1	up	3	3	3	11	8	10	12.79	13.76	13.94	52.45	34.38	51.37	GWHACDB00000009	45854377	45863132	ID=Hca.07G0023690;Accession=GWHGACDB056401;Name=Hca.07G0023690
Hca.07G0024020	1.74351	3.15143	0.335586	0.106487	-3.23125	0.0304442	1	down	4	3	3	1	0	0	17.05	13.76	13.94	4.77	0	0	GWHACDB00000009	46089983	46092051	ID=Hca.07G0024020;Accession=GWHGACDB056434;Name=Hca.07G0024020
Hca.07G0028520	3.67275	5.97378	1.37172	0.229623	-2.12266	0.0104332	1	down	8	6	5	3	0	1	34.11	27.52	23.23	14.3	0	5.14	GWHACDB00000009	49679867	49687960	ID=Hca.07G0028520;Accession=GWHGACDB056884;Name=Hca.07G0028520
Hca.07G0033150	1.42187	2.84374	0	0	#NAME?	0.0118187	1	down	3	4	2	0	0	0	12.79	18.35	9.29	0	0	0	GWHACDB00000009	52811087	52815281	ID=Hca.07G0033150;Accession=GWHGACDB057347;Name=Hca.07G0033150
Hca.07G0033820	3.77482	6.30887	1.24076	0.196669	-2.34616	0.00707634	1	down	7	9	4	1	3	0	29.84	41.29	18.58	4.77	12.89	0	GWHACDB00000009	53292367	53298127	ID=Hca.07G0033820;Accession=GWHGACDB057414;Name=Hca.07G0033820
Hca.07G0034060	8.68438	4.98653	12.3822	2.48314	1.31216	0.0105009	1	up	8	6	2	14	17	7	34.11	27.52	9.29	66.75	73.05	35.96	GWHACDB00000009	53448383	53453460	ID=Hca.07G0034060;Accession=GWHGACDB057438;Name=Hca.07G0034060
Hca.07G0037070	11.3989	7.24397	15.5539	2.14715	1.10242	0.0187708	1	up	8	12	3	20	16	11	34.11	55.05	13.94	95.36	68.75	56.51	GWHACDB00000009	55526275	55530890	ID=Hca.07G0037070;Accession=GWHGACDB057739;Name=Hca.07G0037070
Hca.07G0037610	12.4638	7.93291	16.9948	2.14231	1.09917	0.00529818	1	up	8	8	9	18	23	11	34.11	36.7	41.82	85.82	98.83	56.51	GWHACDB00000009	55931990	55937496	ID=Hca.07G0037610;Accession=GWHGACDB057793;Name=Hca.07G0037610
Hca.07G0040240	1.90951	3.5173	0.301724	0.085783	-3.54316	0.0187738	1	down	3	2	6	0	1	0	12.79	9.17	27.88	0	4.3	0	GWHACDB00000009	57666319	57669900	ID=Hca.07G0040240;Accession=GWHGACDB058056;Name=Hca.07G0040240
Hca.07G0041480	1.09663	2.19326	0	0	#NAME?	0.0361556	1	down	3	3	1	0	0	0	12.79	13.76	4.65	0	0	0	GWHACDB00000009	58413040	58419934	ID=Hca.07G0041480;Accession=GWHGACDB058180;Name=Hca.07G0041480
Hca.07G0044870	6.43889	9.53987	3.33791	0.34989	-1.51502	0.0105112	1	down	8	13	9	2	4	4	34.11	59.64	41.82	9.54	17.19	20.55	GWHACDB00000009	60598641	60603112	ID=Hca.07G0044870;Accession=GWHGACDB058519;Name=Hca.07G0044870
Hca.07G0044890	5.10168	2.55913	7.64423	2.98705	1.57872	0.017865	1	up	2	2	4	4	10	9	8.53	9.17	18.58	19.07	42.97	46.24	GWHACDB00000009	60617239	60622096	ID=Hca.07G0044890;Accession=GWHGACDB058521;Name=Hca.07G0044890
Hca.08G0000660	3.32648	1.24279	5.41017	4.35326	2.1221	0.0202999	1	up	2	2	0	6	4	6	8.53	9.17	0	28.61	17.19	30.82	GWHACDB00000008	470684	474125	ID=Hca.08G0000660;Accession=GWHGACDB058771;Name=Hca.08G0000660
Hca.08G0000830	4.65103	7.3269	1.97517	0.269577	-1.89123	0.00999932	1	down	7	5	11	3	2	1	29.84	22.94	51.11	14.3	8.59	5.14	GWHACDB00000008	578655	580478	ID=Hca.08G0000830;Accession=GWHGACDB058788;Name=Hca.08G0000830
Hca.08G0000920	1.53727	0	3.07453	Inf	Inf	0.0111214	1	up	0	0	0	5	1	3	0	0	0	23.84	4.3	15.41	GWHACDB00000008	645360	649364	ID=Hca.08G0000920;Accession=GWHGACDB058797;Name=Hca.08G0000920
Hca.08G0001190	7.018	4.437	9.59899	2.1634	1.1133	0.0428519	1	up	4	7	3	12	10	7	17.05	32.11	13.94	57.22	42.97	35.96	GWHACDB00000008	830284	836625	ID=Hca.08G0001190;Accession=GWHGACDB058824;Name=Hca.08G0001190
Hca.08G0005230	2.15368	0.600002	3.70736	6.17891	2.62735	0.0361711	1	up	2	0	0	4	3	4	8.53	0	0	19.07	12.89	20.55	GWHACDB00000008	3349571	3361301	ID=Hca.08G0005230;Accession=GWHGACDB059228;Name=Hca.08G0005230
Hca.08G0005250	1.98675	0.300001	3.67349	12.2449	3.61411	0.0124514	1	up	1	0	0	3	4	4	4.26	0	0	14.3	17.19	20.55	GWHACDB00000008	3375452	3377933	ID=Hca.08G0005250;Accession=GWHGACDB059230;Name=Hca.08G0005250
Hca.08G0013630	4.86215	7.01921	2.70509	0.385383	-1.37563	0.045152	1	down	6	6	10	3	2	3	25.58	27.52	46.46	14.3	8.59	15.41	GWHACDB00000008	10136180	10139310	ID=Hca.08G0013630;Accession=GWHGACDB060068;Name=Hca.08G0013630
Hca.08G0020670	3.27434	5.30792	1.24076	0.233756	-2.09692	0.0415001	1	down	8	7	2	1	3	0	34.11	32.11	9.29	4.77	12.89	0	GWHACDB00000008	20475942	20482642	ID=Hca.08G0020670;Accession=GWHGACDB060772;Name=Hca.08G0020670
Hca.08G0021400	8.23097	4.79517	11.6668	2.43302	1.28275	0.0113027	1	up	3	7	5	14	11	10	12.79	32.11	23.23	66.75	47.27	51.37	GWHACDB00000008	21278157	21286277	ID=Hca.08G0021400;Accession=GWHGACDB060845;Name=Hca.08G0021400
Hca.08G0024410	4.59247	7.57474	1.61021	0.212576	-2.23395	0.00325978	1	down	9	8	7	3	2	0	38.37	36.7	32.52	14.3	8.59	0	GWHACDB00000008	26117751	26120935	ID=Hca.08G0024410;Accession=GWHGACDB061146;Name=Hca.08G0024410
Hca.08G0024680	5.11514	7.58844	2.64185	0.348142	-1.52225	0.0242059	1	down	8	10	6	3	3	2	34.11	45.87	27.88	14.3	12.89	10.27	GWHACDB00000008	26528808	26531789	ID=Hca.08G0024680;Accession=GWHGACDB061173;Name=Hca.08G0024680
Hca.08G0026230	6.28135	3.17283	9.38988	2.95947	1.56534	0.009385	1	up	3	4	3	11	8	9	12.79	18.35	13.94	52.45	34.38	46.24	GWHACDB00000008	30185019	30190415	ID=Hca.08G0026230;Accession=GWHGACDB061328;Name=Hca.08G0026230
Hca.08G0034920	3.05111	5.06609	1.03613	0.204523	-2.28966	0.0152564	1	down	5	7	4	2	0	1	21.32	32.11	18.58	9.54	0	5.14	GWHACDB00000008	55063004	55063688	ID=Hca.08G0034920;Accession=GWHGACDB062197;Name=Hca.08G0034920
Hca.08G0035440	6.93256	9.49108	4.37404	0.460858	-1.11761	0.0429661	1	down	11	8	11	4	4	5	46.9	36.7	51.11	19.07	17.19	25.69	GWHACDB00000008	56033250	56041694	ID=Hca.08G0035440;Accession=GWHGACDB062249;Name=Hca.08G0035440
Hca.08G0036520	8.70674	11.6339	5.77962	0.496793	-1.00928	0.0332418	1	down	16	10	11	8	3	6	68.21	45.87	51.11	38.14	12.89	30.82	GWHACDB00000008	57936622	57940065	ID=Hca.08G0036520;Accession=GWHGACDB062357;Name=Hca.08G0036520
Hca.08G0037750	9.29609	6.03965	12.5525	2.07836	1.05544	0.030662	1	up	6	5	8	13	9	15	25.58	22.94	37.17	61.98	38.67	77.06	GWHACDB00000008	59509197	59513437	ID=Hca.08G0037750;Accession=GWHGACDB062480;Name=Hca.08G0037750
Hca.09G0001420	3.27655	0.942785	5.61031	5.95079	2.57308	0.00571648	1	up	1	2	0	3	8	6	4.26	9.17	0	14.3	34.38	30.82	GWHACDB00000001	1851087	1852280	ID=Hca.09G0001420;Accession=GWHGACDB062634;Name=Hca.09G0001420
Hca.09G0002140	1.12151	0	2.24303	Inf	Inf	0.0274206	1	up	0	0	0	2	4	1	0	0	0	9.54	17.19	5.14	GWHACDB00000001	2346860	2349675	ID=Hca.09G0002140;Accession=GWHGACDB062706;Name=Hca.09G0002140
Hca.09G0002660	8.16	5.12426	11.1957	2.18485	1.12753	0.0229856	1	up	3	7	6	9	15	10	12.79	32.11	27.88	42.91	64.45	51.37	GWHACDB00000001	2722303	2724229	ID=Hca.09G0002660;Accession=GWHGACDB062758;Name=Hca.09G0002660
Hca.09G0002900	2.03257	4.06514	0	0	#NAME?	0.00130027	1	down	6	5	2	0	0	0	25.58	22.94	9.29	0	0	0	GWHACDB00000001	2900488	2903601	ID=Hca.09G0002900;Accession=GWHGACDB062782;Name=Hca.09G0002900
Hca.09G0003400	3.91168	7.4584	0.36496	0.0489327	-4.35306	0.00170471	1	down	13	8	3	0	0	1	55.42	36.7	13.94	0	0	5.14	GWHACDB00000001	3340434	3341318	ID=Hca.09G0003400;Accession=GWHGACDB062832;Name=Hca.09G0003400
Hca.09G0003620	8.94303	12.6656	5.22046	0.412177	-1.27866	0.0120435	1	down	15	8	17	6	7	3	63.95	36.7	78.99	28.61	30.08	15.41	GWHACDB00000001	3519303	3520991	ID=Hca.09G0003620;Accession=GWHGACDB062854;Name=Hca.09G0003620
Hca.09G0004050	4.12508	1.90096	6.34921	3.34001	1.73985	0.023803	1	up	2	2	2	7	6	6	8.53	9.17	9.29	33.38	25.78	30.82	GWHACDB00000001	3768700	3782582	ID=Hca.09G0004050;Accession=GWHGACDB062897;Name=Hca.09G0004050
Hca.09G0004060	11.5132	7.57305	15.4533	2.04056	1.02897	0.0377246	1	up	8	12	4	11	16	19	34.11	55.05	18.58	52.45	68.75	97.61	GWHACDB00000001	3781338	3785915	ID=Hca.09G0004060;Accession=GWHGACDB062898;Name=Hca.09G0004060
Hca.09G0004520	1.27187	2.54374	0	0	#NAME?	0.0205579	1	down	2	4	2	0	0	0	8.53	18.35	9.29	0	0	0	GWHACDB00000001	4246454	4248790	ID=Hca.09G0004520;Accession=GWHGACDB062944;Name=Hca.09G0004520
Hca.09G0005070	9.21161	12.4435	5.97976	0.480554	-1.05723	0.0292271	1	down	10	13	16	5	7	6	42.63	59.64	74.34	23.84	30.08	30.82	GWHACDB00000001	4745826	4748418	ID=Hca.09G0005070;Accession=GWHGACDB062999;Name=Hca.09G0005070
Hca.09G0005760	1.71973	3.13774	0.301724	0.0961598	-3.37842	0.0306928	1	down	5	1	4	0	1	0	21.32	4.59	18.58	0	4.3	0	GWHACDB00000001	5532083	5535068	ID=Hca.09G0005760;Accession=GWHGACDB063068;Name=Hca.09G0005760
Hca.09G0008640	2.88436	5.76873	0	0	#NAME?	0.000107104	1	down	4	5	9	0	0	0	17.05	22.94	41.82	0	0	0	GWHACDB00000001	8717586	8723798	ID=Hca.09G0008640;Accession=GWHGACDB063356;Name=Hca.09G0008640
Hca.09G0008680	1.96982	0.300001	3.63963	12.1321	3.60075	0.0125211	1	up	1	0	0	2	5	4	4.26	0	0	9.54	21.48	20.55	GWHACDB00000001	8755225	8757316	ID=Hca.09G0008680;Accession=GWHGACDB063360;Name=Hca.09G0008680
Hca.09G0008870	4.94748	7.86104	2.03391	0.258733	-1.95046	0.00478895	1	down	11	6	8	1	2	3	46.9	27.52	37.17	4.77	8.59	15.41	GWHACDB00000001	8958147	8959257	ID=Hca.09G0008870;Accession=GWHGACDB063379;Name=Hca.09G0008870
Hca.09G0017290	4.83067	6.99012	2.67122	0.382143	-1.38782	0.0453199	1	down	7	6	9	2	3	3	29.84	27.52	41.82	9.54	12.89	15.41	GWHACDB00000001	20997895	20999511	ID=Hca.09G0017290;Accession=GWHGACDB064221;Name=Hca.09G0017290
Hca.09G0017690	3.28163	1.27956	5.2837	4.1293	2.0459	0.020474	1	up	1	1	2	6	6	4	4.26	4.59	9.29	28.61	25.78	20.55	GWHACDB00000001	23103254	23104852	ID=Hca.09G0017690;Accession=GWHGACDB064261;Name=Hca.09G0017690
Hca.09G0017890	2.2627	0.642784	3.88261	6.0403	2.59462	0.0229746	1	up	0	2	0	4	6	2	0	9.17	0	19.07	25.78	10.27	GWHACDB00000001	24023641	24029342	ID=Hca.09G0017890;Accession=GWHGACDB064281;Name=Hca.09G0017890
Hca.09G0022090	6.77386	9.50478	4.04294	0.425359	-1.23325	0.0281178	1	down	10	10	10	5	3	4	42.63	45.87	46.46	23.84	12.89	20.55	GWHACDB00000001	46213587	46215099	ID=Hca.09G0022090;Accession=GWHGACDB064701;Name=Hca.09G0022090
Hca.09G0026590	2.19411	4.38822	0	0	#NAME?	0.000745939	1	down	7	2	5	0	0	0	29.84	9.17	23.23	0	0	0	GWHACDB00000001	52821100	52821859	ID=Hca.09G0026590;Accession=GWHGACDB065151;Name=Hca.09G0026590
Hca.09G0030610	11.4795	7.60983	15.3492	2.01703	1.01223	0.0229998	1	up	7	11	6	21	13	12	29.84	50.46	27.88	100.13	55.86	61.65	GWHACDB00000001	57314350	57316608	ID=Hca.09G0030610;Accession=GWHGACDB065553;Name=Hca.09G0030610

## Sheet: CCWGG-contianing DMGs
id	baseMean	baseMean_control_5-azaC-0	baseMean_case_5-azaC-200	foldChange	log2FoldChange	pval	padj	regulation	5-azaC-0_1-ReadsCount	5-azaC-0_2-ReadsCount	5-azaC-0_3-ReadsCount	5-azaC-200_1-ReadsCount	5-azaC-200_2-ReadsCount	5-azaC-200_3-ReadsCount	5-azaC-0_1-RPM	5-azaC-0_2-RPM	5-azaC-0_3-RPM	5-azaC-200_1-RPM	5-azaC-200_2-RPM	5-azaC-200_3-RPM	Chr	Start	End	Description
Hca.01G0001090	2.33741	4.34891	0.325905	0.0749395	-3.73813	0.0137868	1	down	7	2	5	0	1	0	151.24	47.22	111.51	0	23.29	0	GWHACDB00000012	1383764	1391872	ID=Hca.01G0001090;Accession=GWHGACDB000109;Name=Hca.01G0001090
Hca.01G0026150	1.39677	2.79353	0	0	#NAME?	0.0288416	1	down	4	1	4	0	0	0	86.42	23.61	89.21	0	0	0	GWHACDB00000012	53817789	53820579	ID=Hca.01G0026150;Accession=GWHGACDB002615;Name=Hca.01G0026150
Hca.10G0000810	1.31744	0	2.63487	Inf	Inf	0.035269	1	up	0	0	0	3	1	4	0	0	0	72.12	23.29	94.22	GWHACDB00000013	917472	924984	ID=Hca.10G0000810;Accession=GWHGACDB005601;Name=Hca.10G0000810
Hca.10G0011850	1.32396	0	2.64792	Inf	Inf	0.0351044	1	up	0	0	0	5	2	1	0	0	0	120.2	46.57	23.56	GWHACDB00000013	30307722	30313666	ID=Hca.10G0011850;Accession=GWHGACDB006705;Name=Hca.10G0011850
Hca.10G0012970	8.07026	11.5334	4.60715	0.399462	-1.32387	0.0319633	1	down	18	7	12	5	4	5	388.89	165.27	267.63	120.2	93.14	117.78	GWHACDB00000013	35628720	35636665	ID=Hca.10G0012970;Accession=GWHGACDB006817;Name=Hca.10G0012970
Hca.10G0029250	2.45368	0.643905	4.26345	6.62124	2.7271	0.0368164	1	up	0	1	1	3	7	3	0	23.61	22.3	72.12	163	70.67	GWHACDB00000013	57341132	57352180	ID=Hca.10G0029250;Accession=GWHGACDB008445;Name=Hca.10G0029250
Hca.11G0005870	2.03305	4.0661	0	0	#NAME?	0.00487817	1	down	6	3	4	0	0	0	129.63	70.83	89.21	0	0	0	GWHACDB00000010	5992734	5996044	ID=Hca.11G0005870;Accession=GWHGACDB009147;Name=Hca.11G0005870
Hca.11G0020920	1.89164	3.78329	0	0	#NAME?	0.0074883	1	down	5	4	3	0	0	0	108.03	94.44	66.91	0	0	0	GWHACDB00000010	17971874	17990931	ID=Hca.11G0020920;Accession=GWHGACDB010652;Name=Hca.11G0020920
Hca.11G0022150	2.48209	4.96417	0	0	#NAME?	0.00133277	1	down	8	2	6	0	0	0	172.84	47.22	133.82	0	0	0	GWHACDB00000010	20113359	20114414	ID=Hca.11G0022150;Accession=GWHGACDB010775;Name=Hca.11G0022150
Hca.11G0027270	4.6898	2.13438	7.24523	3.39453	1.76321	0.0418463	1	up	6	0	1	9	9	4	129.63	0	22.3	216.36	209.57	94.22	GWHACDB00000010	40971664	40977191	ID=Hca.11G0027270;Accession=GWHGACDB011287;Name=Hca.11G0027270
Hca.12G0005850	4.79885	7.63147	1.96622	0.257647	-1.95654	0.0223403	1	down	7	10	7	1	2	3	151.24	236.1	156.12	24.04	46.57	70.67	GWHACDB00000014	6173917	6176411	ID=Hca.12G0005850;Accession=GWHGACDB012578;Name=Hca.12G0005850
Hca.12G0007720	12.1452	16.7075	7.58287	0.453861	-1.13968	0.0252252	1	down	15	15	23	10	5	8	324.08	354.15	512.96	240.4	116.43	188.44	GWHACDB00000014	8301405	8302022	ID=Hca.12G0007720;Accession=GWHGACDB012765;Name=Hca.12G0007720
Hca.12G0014170	11.4433	16.6102	6.27641	0.377864	-1.40406	0.00739854	1	down	25	14	14	10	4	5	540.13	330.54	312.24	240.4	93.14	117.78	GWHACDB00000014	29375149	29378868	ID=Hca.12G0014170;Accession=GWHGACDB013410;Name=Hca.12G0014170
Hca.12G0023990	1.88503	3.44321	0.326854	0.0949271	-3.39704	0.0429844	1	down	6	3	2	0	0	1	129.63	70.83	44.61	0	0	23.56	GWHACDB00000014	45342096	45346381	ID=Hca.12G0023990;Accession=GWHGACDB014392;Name=Hca.12G0023990
Hca.13G0011420	3.12467	0.997379	5.25196	5.26576	2.39664	0.0269004	1	up	0	3	0	4	6	6	0	70.83	0	96.16	139.71	141.33	GWHACDB00000018	12894181	12900396	ID=Hca.13G0011420;Accession=GWHGACDB016377;Name=Hca.13G0011420
Hca.14G0014660	3.95907	6.92453	0.993609	0.143491	-2.80097	0.00543969	1	down	7	6	9	2	1	0	151.24	141.66	200.72	48.08	23.29	0	GWHACDB00000015	23684180	23688840	ID=Hca.14G0014660;Accession=GWHGACDB019817;Name=Hca.14G0014660
Hca.14G0018640	5.36385	8.76848	1.95922	0.22344	-2.16204	0.00750253	1	down	13	7	8	0	2	4	280.87	165.27	178.42	0	46.57	94.22	GWHACDB00000015	38600466	38610797	ID=Hca.14G0018640;Accession=GWHGACDB020215;Name=Hca.14G0018640
Hca.14G0025540	5.04376	2.53359	7.55393	2.98151	1.57604	0.0495129	1	up	0	2	6	6	6	11	0	47.22	133.82	144.24	139.71	259.11	GWHACDB00000015	48332747	48333152	ID=Hca.14G0025540;Accession=GWHGACDB020905;Name=Hca.14G0025540
Hca.15G0029650	3.3266	5.65959	0.993609	0.175562	-2.50995	0.0202238	1	down	4	4	10	2	1	0	86.42	94.44	223.03	48.08	23.29	0	GWHACDB00000002	51054157	51055870	ID=Hca.15G0029650;Accession=GWHGACDB024157;Name=Hca.15G0029650
Hca.16G0004990	2.83649	5.67298	0	0	#NAME?	0.000540677	1	down	5	5	8	0	0	0	108.03	118.05	178.42	0	0	0	GWHACDB00000016	3723048	3731009	ID=Hca.16G0004990;Accession=GWHGACDB024756;Name=Hca.16G0004990
Hca.16G0012850	8.09763	4.32604	11.8692	2.74367	1.45611	0.022756	1	up	10	2	2	16	10	10	216.05	47.22	44.61	384.63	232.85	235.55	GWHACDB00000016	13048586	13054984	ID=Hca.16G0012850;Accession=GWHGACDB025542;Name=Hca.16G0012850
Hca.17G0011540	9.76274	5.37492	14.1505	2.6327	1.39654	0.0141294	1	up	6	6	5	16	17	10	129.63	141.66	111.51	384.63	395.85	235.55	GWHACDB00000007	27169970	27180893	ID=Hca.17G0011540;Accession=GWHGACDB028554;Name=Hca.17G0011540
Hca.17G0013230	4.44109	6.9169	1.96527	0.284126	-1.8154	0.038597	1	down	8	6	8	1	3	2	172.84	141.66	178.42	24.04	69.86	47.11	GWHACDB00000007	30772350	30772933	ID=Hca.17G0013230;Accession=GWHGACDB028723;Name=Hca.17G0013230
Hca.17G0013330	5.01722	2.47446	7.55998	3.0552	1.61127	0.0497256	1	up	5	1	2	7	7	9	108.03	23.61	44.61	168.28	163	212	GWHACDB00000007	30898202	30914296	ID=Hca.17G0013330;Accession=GWHGACDB028733;Name=Hca.17G0013330
Hca.17G0013420	4.5952	1.59163	7.59877	4.77419	2.25526	0.0226876	1	up	1	2	2	12	3	8	21.61	47.22	44.61	288.48	69.86	188.44	GWHACDB00000007	31022581	31027394	ID=Hca.17G0013420;Accession=GWHGACDB028742;Name=Hca.17G0013420
Hca.17G0014290	2.24131	4.48261	0	0	#NAME?	0.0328268	1	down	6	8	0	0	0	0	129.63	188.88	0	0	0	0	GWHACDB00000007	32671863	32673563	ID=Hca.17G0014290;Accession=GWHGACDB028829;Name=Hca.17G0014290
Hca.17G0014790	1.31252	0	2.62503	Inf	Inf	0.0353943	1	up	0	0	0	2	4	2	0	0	0	48.08	93.14	47.11	GWHACDB00000007	33642881	33645880	ID=Hca.17G0014790;Accession=GWHGACDB028879;Name=Hca.17G0014790
Hca.17G0020260	3.47571	5.63095	1.32046	0.234501	-2.09234	0.039557	1	down	5	3	10	2	1	1	108.03	70.83	223.03	48.08	23.29	23.56	GWHACDB00000007	40496075	40498739	ID=Hca.17G0020260;Accession=GWHGACDB029426;Name=Hca.17G0020260
Hca.17G0020850	4.92951	7.55895	2.30007	0.304285	-1.71651	0.0372746	1	down	11	8	5	2	2	3	237.66	188.88	111.51	48.08	46.57	70.67	GWHACDB00000007	41117830	41119992	ID=Hca.17G0020850;Accession=GWHGACDB029485;Name=Hca.17G0020850
Hca.18G0002150	1.81377	0	3.62753	Inf	Inf	0.00851276	1	up	0	0	0	5	3	3	0	0	0	120.2	69.86	70.67	GWHACDB00000011	3343925	3346101	ID=Hca.18G0002150;Accession=GWHGACDB030445;Name=Hca.18G0002150
Hca.18G0008760	1.48436	0	2.96873	Inf	Inf	0.0219061	1	up	0	0	0	4	1	4	0	0	0	96.16	23.29	94.22	GWHACDB00000011	13683425	13688075	ID=Hca.18G0008760;Accession=GWHGACDB031106;Name=Hca.18G0008760
Hca.18G0010750	10.0521	13.8758	6.22837	0.448864	-1.15565	0.0396269	1	down	16	14	14	3	3	13	345.68	330.54	312.24	72.12	69.86	306.22	GWHACDB00000011	23557463	23560423	ID=Hca.18G0010750;Accession=GWHGACDB031305;Name=Hca.18G0010750
Hca.18G0023880	2.99688	5.0062	0.987559	0.197267	-2.34178	0.0384631	1	down	8	4	4	1	0	2	172.84	94.44	89.21	24.04	0	47.11	GWHACDB00000011	40551716	40559741	ID=Hca.18G0023880;Accession=GWHGACDB032618;Name=Hca.18G0023880
Hca.02G0021010	5.06607	2.568	7.56413	2.94554	1.55853	0.0493359	1	up	1	4	3	8	10	5	21.61	94.44	66.91	192.32	232.85	117.78	GWHACDB00000003	24375252	24376593	ID=Hca.02G0021010;Accession=GWHGACDB035043;Name=Hca.02G0021010
Hca.02G0036850	1.64826	0	3.29653	Inf	Inf	0.0452728	1	up	0	0	0	4	0	6	0	0	0	96.16	0	141.33	GWHACDB00000003	65673401	65681722	ID=Hca.02G0036850;Accession=GWHGACDB036627;Name=Hca.02G0036850
Hca.02G0040570	3.7835	1.64128	5.92571	3.61041	1.85216	0.0478314	1	up	0	4	1	7	7	4	0	94.44	22.3	168.28	163	94.22	GWHACDB00000003	69730069	69734266	ID=Hca.02G0040570;Accession=GWHGACDB036999;Name=Hca.02G0040570
Hca.03G0020880	6.24377	9.20786	3.27969	0.356183	-1.48931	0.0404344	1	down	10	12	7	2	3	5	216.05	283.32	156.12	48.08	69.86	117.78	GWHACDB00000017	43349863	43351480	ID=Hca.03G0020880;Accession=GWHGACDB039535;Name=Hca.03G0020880
Hca.03G0027290	2.14645	0.33246	3.96044	11.9125	3.57441	0.0214167	1	up	0	1	0	6	4	2	0	23.61	0	144.24	93.14	47.11	GWHACDB00000017	55128262	55140954	ID=Hca.03G0027290;Accession=GWHGACDB040176;Name=Hca.03G0027290
Hca.03G0044740	4.893	2.22792	7.55808	3.39245	1.76233	0.0317145	1	up	2	3	2	7	9	7	43.21	70.83	44.61	168.28	209.57	164.89	GWHACDB00000017	70828491	70830811	ID=Hca.03G0044740;Accession=GWHGACDB041921;Name=Hca.03G0044740
Hca.04G0011590	1.95407	0.311446	3.5967	11.5484	3.52962	0.032658	1	up	0	0	1	1	6	4	0	0	22.3	24.04	139.71	94.22	GWHACDB00000005	10433976	10435121	ID=Hca.04G0011590;Accession=GWHGACDB043319;Name=Hca.04G0011590
Hca.04G0013520	14.7491	20.6187	8.87949	0.430652	-1.2154	0.0100472	1	down	17	24	24	9	9	9	367.29	566.64	535.26	216.36	209.57	212	GWHACDB00000005	13363030	13364596	ID=Hca.04G0013520;Accession=GWHGACDB043512;Name=Hca.04G0013520
Hca.04G0016240	9.41687	5.65011	13.1836	2.33334	1.2224	0.0356224	1	up	8	5	5	17	10	13	172.84	118.05	111.51	408.67	232.85	306.22	GWHACDB00000005	19365410	19367324	ID=Hca.04G0016240;Accession=GWHGACDB043784;Name=Hca.04G0016240
Hca.04G0016730	6.20241	2.51072	9.8941	3.94073	1.97846	0.00761565	1	up	3	2	3	14	10	6	64.82	47.22	66.91	336.55	232.85	141.33	GWHACDB00000005	20570962	20571628	ID=Hca.04G0016730;Accession=GWHGACDB043833;Name=Hca.04G0016730
Hca.04G0022480	1.55249	3.10498	0	0	#NAME?	0.0185114	1	down	4	1	5	0	0	0	86.42	23.61	111.51	0	0	0	GWHACDB00000005	46754104	46765426	ID=Hca.04G0022480;Accession=GWHGACDB044408;Name=Hca.04G0022480
Hca.04G0024880	5.09964	8.21811	1.98117	0.241074	-2.05245	0.0129454	1	down	9	9	8	3	1	2	194.45	212.49	178.42	72.12	23.29	47.11	GWHACDB00000005	51468447	51476796	ID=Hca.04G0024880;Accession=GWHGACDB044648;Name=Hca.04G0024880
Hca.04G0029820	3.69844	6.06848	1.32841	0.218903	-2.19164	0.0288226	1	down	5	9	5	3	0	1	108.03	212.49	111.51	72.12	0	23.56	GWHACDB00000005	57583575	57585695	ID=Hca.04G0029820;Accession=GWHGACDB045142;Name=Hca.04G0029820
Hca.04G0031100	1.79431	0.303823	3.28479	10.8115	3.4345	0.0488246	1	up	1	0	0	3	5	2	21.61	0	0	72.12	116.43	47.11	GWHACDB00000005	58832642	58835505	ID=Hca.04G0031100;Accession=GWHGACDB045270;Name=Hca.04G0031100
Hca.04G0035860	7.00101	3.79091	10.2111	2.69358	1.42952	0.0339707	1	up	4	4	4	13	13	5	86.42	94.44	89.21	312.52	302.71	117.78	GWHACDB00000005	62354067	62357279	ID=Hca.04G0035860;Accession=GWHGACDB045746;Name=Hca.04G0035860
Hca.05G0002480	2.38854	4.12337	0.653707	0.158537	-2.65711	0.0493065	1	down	4	5	4	0	0	2	86.42	118.05	89.21	0	0	47.11	GWHACDB00000004	1507317	1513120	ID=Hca.05G0002480;Accession=GWHGACDB046184;Name=Hca.05G0002480
Hca.05G0023030	4.79948	7.62385	1.97512	0.259071	-1.94858	0.0223366	1	down	8	10	6	2	0	4	172.84	236.1	133.82	48.08	0	94.22	GWHACDB00000004	39700062	39701759	ID=Hca.05G0023030;Accession=GWHGACDB048239;Name=Hca.05G0023030
Hca.05G0025190	2.0732	3.81955	0.326854	0.0855739	-3.54669	0.0288887	1	down	3	5	4	0	0	1	64.82	118.05	89.21	0	0	23.56	GWHACDB00000004	46146146	46154077	ID=Hca.05G0025190;Accession=GWHGACDB048455;Name=Hca.05G0025190
Hca.05G0026790	5.77255	9.24598	2.29913	0.248662	-2.00774	0.00995115	1	down	5	12	12	2	3	2	108.03	283.32	267.63	48.08	69.86	47.11	GWHACDB00000004	49928373	49939977	ID=Hca.05G0026790;Accession=GWHGACDB048615;Name=Hca.05G0026790
Hca.06G0007900	7.22011	10.4957	3.94454	0.375826	-1.41186	0.0356992	1	down	10	14	9	4	6	2	216.05	330.54	200.72	96.16	139.71	47.11	GWHACDB00000006	9705485	9708519	ID=Hca.06G0007900;Accession=GWHGACDB050451;Name=Hca.06G0007900
Hca.06G0023090	1.26299	2.52597	0	0	#NAME?	0.0442328	1	down	1	2	5	0	0	0	21.61	47.22	111.51	0	0	0	GWHACDB00000006	46222933	46225556	ID=Hca.06G0023090;Accession=GWHGACDB051970;Name=Hca.06G0023090
Hca.06G0024290	1.96249	0.311446	3.61354	11.6025	3.53636	0.0325195	1	up	0	0	1	3	3	5	0	0	22.3	72.12	69.86	117.78	GWHACDB00000006	47557412	47558390	ID=Hca.06G0024290;Accession=GWHGACDB052090;Name=Hca.06G0024290
Hca.06G0025600	1.25155	2.5031	0	0	#NAME?	0.0446232	1	down	4	2	2	0	0	0	86.42	47.22	44.61	0	0	0	GWHACDB00000006	48907834	48913630	ID=Hca.06G0025600;Accession=GWHGACDB052221;Name=Hca.06G0025600
Hca.06G0037390	2.37702	4.42719	0.326854	0.0738286	-3.75968	0.0134733	1	down	5	5	4	0	0	1	108.03	118.05	89.21	0	0	23.56	GWHACDB00000006	58150141	58157521	ID=Hca.06G0037390;Accession=GWHGACDB053400;Name=Hca.06G0037390
Hca.07G0004070	1.26299	2.52597	0	0	#NAME?	0.0442328	1	down	1	2	5	0	0	0	21.61	47.22	111.51	0	0	0	GWHACDB00000009	7225745	7227131	ID=Hca.07G0004070;Accession=GWHGACDB054439;Name=Hca.07G0004070
Hca.07G0024230	1.47292	0	2.94583	Inf	Inf	0.022089	1	up	0	0	0	1	3	5	0	0	0	24.04	69.86	117.78	GWHACDB00000009	46237374	46242946	ID=Hca.07G0024230;Accession=GWHGACDB056455;Name=Hca.07G0024230
Hca.07G0037970	3.69463	6.06086	1.32841	0.219178	-2.18982	0.0288571	1	down	6	9	4	3	0	1	129.63	212.49	89.21	72.12	0	23.56	GWHACDB00000009	56208561	56224874	ID=Hca.07G0037970;Accession=GWHGACDB057829;Name=Hca.07G0037970
Hca.08G0000720	1.23723	2.47446	0	0	#NAME?	0.0451237	1	down	5	1	2	0	0	0	108.03	23.61	44.61	0	0	0	GWHACDB00000008	519250	522489	ID=Hca.08G0000720;Accession=GWHGACDB058777;Name=Hca.08G0000720
Hca.08G0021490	1.30552	0	2.61103	Inf	Inf	0.0478847	1	up	0	0	0	0	4	4	0	0	0	0	93.14	94.22	GWHACDB00000008	21384485	21388894	ID=Hca.08G0021490;Accession=GWHGACDB060854;Name=Hca.08G0021490
Hca.08G0022600	6.35186	9.74484	2.95888	0.303636	-1.71959	0.0166606	1	down	13	9	9	3	4	2	280.87	212.49	200.72	72.12	93.14	47.11	GWHACDB00000008	22717250	22720817	ID=Hca.08G0022600;Accession=GWHGACDB060965;Name=Hca.08G0022600
Hca.08G0024410	4.76951	7.88565	1.65337	0.209668	-2.25382	0.00935319	1	down	9	8	8	3	2	0	194.45	188.88	178.42	72.12	46.57	0	GWHACDB00000008	26117751	26120935	ID=Hca.08G0024410;Accession=GWHGACDB061146;Name=Hca.08G0024410
Hca.08G0037130	3.9548	6.91505	0.994557	0.143825	-2.79761	0.00544967	1	down	11	7	4	2	0	1	237.66	165.27	89.21	48.08	0	23.56	GWHACDB00000008	58673261	58680080	ID=Hca.08G0037130;Accession=GWHGACDB062418;Name=Hca.08G0037130
Hca.09G0002930	5.21263	2.56038	7.86489	3.07177	1.61907	0.0382907	1	up	2	4	2	4	8	12	43.21	94.44	44.61	96.16	186.28	282.67	GWHACDB00000001	2931989	2943912	ID=Hca.09G0002930;Accession=GWHGACDB062785;Name=Hca.09G0002930
Hca.09G0021770	10.53	6.6036	14.4564	2.18917	1.13038	0.0386651	1	up	11	7	3	13	17	14	237.66	165.27	66.91	312.52	395.85	329.78	GWHACDB00000001	45678777	45684807	ID=Hca.09G0021770;Accession=GWHGACDB064669;Name=Hca.09G0021770

## Sheet: CCGG-contianing DMSs
id	baseMean	baseMean_control_5-azaC-0	baseMean_case_5-azaC-200	foldChange	log2FoldChange	pval	padj	regulation	5-azaC-0_1-ReadsCount	5-azaC-0_2-ReadsCount	5-azaC-0_3-ReadsCount	5-azaC-200_1-ReadsCount	5-azaC-200_2-ReadsCount	5-azaC-200_3-ReadsCount	5-azaC-0_1-RPM	5-azaC-0_2-RPM	5-azaC-0_3-RPM	5-azaC-200_1-RPM	5-azaC-200_2-RPM	5-azaC-200_3-RPM	Type	Description
GWHACDB00000001-1246017	1.43268	2.86535	0	0	#NAME?	0.0270817	1	down	2	4	3	0	0	0	3.69	7.87	5.97	0	0	0	Downstream,Gene	Downstream|80|Hca.09G0000620-mRNA-1||Hca.09G0000620|mRNA;Gene|Hca.09G0000610|mRNA
GWHACDB00000001-1289241	2.82987	4.94795	0.7118	0.143858	-2.79729	0.0484107	1	down	9	6	1	0	0	2	16.59	11.81	1.99	0	0	4.36	Downstream,SpliceSiteDonor	Downstream|329|Hca.09G0000640-mRNA-1||Hca.09G0000640|mRNA;SpliceSiteDonor|intron_8_RETAINED-RETAINED|Hca.09G0000630-mRNA-1||Hca.09G0000630|mRNA
GWHACDB00000001-1289253	2.82987	4.94795	0.7118	0.143858	-2.79729	0.0484107	1	down	9	6	1	0	0	2	16.59	11.81	1.99	0	0	4.36	Downstream,Exon	Downstream|317|Hca.09G0000640-mRNA-1||Hca.09G0000640|mRNA;Exon|exon_8_9_RETAINED|Hca.09G0000630-mRNA-1||Hca.09G0000630|mRNA
GWHACDB00000001-1696715	1.27248	0	2.54495	Inf	Inf	0.0358548	1	up	0	0	0	3	4	1	0	0	0	6.07	7.4	2.18	Intergenic,Downstream	Intergenic|Hca.09G0001180-Hca.09G0001190;Downstream|159|Hca.09G0001180-mRNA-1||Hca.09G0001180|mRNA
GWHACDB00000001-1851294	3.23401	0.94381	5.52421	5.85309	2.5492	0.0202749	1	up	1	2	0	3	8	6	1.84	3.94	0	6.07	14.79	13.08	Gene	Gene|Hca.09G0001420|mRNA
GWHACDB00000001-2280674	1.79066	0.298434	3.28289	11.0004	3.45948	0.0488302	1	up	1	0	0	2	4	4	1.84	0	0	4.05	7.4	8.72	Exon,Downstream	Exon|exon_10_18_RETAINED|Hca.09G0002030-mRNA-1||Hca.09G0002030|mRNA;Downstream|804|Hca.09G0002040-mRNA-1||Hca.09G0002040|mRNA
GWHACDB00000001-2281712	2.67642	4.75297	0.599876	0.126211	-2.98609	0.0248484	1	down	4	8	3	0	2	0	7.37	15.74	5.97	0	3.7	0	Exon,Utr3prime,SpliceSiteDonor	Exon|exon_9_9_RETAINED|Hca.09G0002040-mRNA-1||Hca.09G0002040|mRNA;Utr3prime|exon_9_9_RETAINED|Hca.09G0002040-mRNA-1||Hca.09G0002040|mRNA;SpliceSiteDonor|intron_17_RETAINED-RETAINED|Hca.09G0002030-mRNA-1||Hca.09G0002030|mRNA
GWHACDB00000001-2281948	8.36536	11.8885	4.84223	0.407304	-1.29582	0.0402057	1	down	17	9	12	4	7	4	31.33	17.71	23.89	8.09	12.94	8.72	Exon,Utr3prime,SpliceSiteDonor	Exon|exon_9_9_RETAINED|Hca.09G0002040-mRNA-1||Hca.09G0002040|mRNA;Utr3prime|exon_9_9_RETAINED|Hca.09G0002040-mRNA-1||Hca.09G0002040|mRNA;SpliceSiteDonor|intron_17_RETAINED-RETAINED|Hca.09G0002030-mRNA-1||Hca.09G0002030|mRNA
GWHACDB00000001-2283698	10.0127	5.96282	14.0626	2.35838	1.23779	0.0276396	1	up	8	3	8	14	22	8	14.74	5.9	15.93	28.32	40.68	17.43	Downstream,Intron	Downstream|570|Hca.09G0002030-mRNA-1||Hca.09G0002030|mRNA;Intron|intron_7_RETAINED-RETAINED|Hca.09G0002040-mRNA-1||Hca.09G0002040|mRNA
GWHACDB00000001-3340713	3.89739	7.43888	0.3559	0.0478432	-4.38554	0.0016328	1	down	13	8	3	0	0	1	23.96	15.74	5.97	0	0	2.18	Exon	Exon|exon_3_4_RETAINED|Hca.09G0003400-mRNA-1||Hca.09G0003400|mRNA
GWHACDB00000001-3529318	15.2634	10.1254	20.4015	2.01489	1.0107	0.0361816	1	up	10	9	13	23	19	20	18.43	17.71	25.88	46.52	35.13	43.59	Intron	Intron|intron_10_RETAINED-RETAINED|Hca.09G0003630-mRNA-1||Hca.09G0003630|mRNA
GWHACDB00000001-3773600	3.58022	1.27294	5.8875	4.62511	2.20949	0.0286558	1	up	1	1	2	7	6	5	1.84	1.97	3.98	14.16	11.09	10.9	Intron	Intron|intron_6_RETAINED-RETAINED|Hca.09G0004050-mRNA-1||Hca.09G0004050|mRNA
GWHACDB00000001-3784097	10.2368	6.29687	14.1768	2.2514	1.17083	0.0427334	1	up	7	9	4	11	15	17	12.9	17.71	7.96	22.25	27.74	37.05	Downstream,Exon,Utr5prime	Downstream|1514|Hca.09G0004050-mRNA-1||Hca.09G0004050|mRNA;Exon|exon_1_6_RETAINED|Hca.09G0004060-mRNA-1||Hca.09G0004060|mRNA;Utr5prime|exon_1_6_RETAINED|Hca.09G0004060-mRNA-1||Hca.09G0004060|mRNA
GWHACDB00000001-4005221	1.42055	2.8411	0	0	#NAME?	0.0273237	1	down	3	3	3	0	0	0	5.53	5.9	5.97	0	0	0	Exon	Exon|exon_9_16_RETAINED|Hca.09G0004310-mRNA-1||Hca.09G0004310|mRNA
GWHACDB00000001-5473174	3.44407	0.974508	5.91363	6.06833	2.6013	0.0142465	1	up	0	1	2	6	6	6	0	1.97	3.98	12.14	11.09	13.08	SpliceSiteDonor	SpliceSiteDonor|intron_17_RETAINED-RETAINED|Hca.09G0005690-mRNA-1||Hca.09G0005690|mRNA
GWHACDB00000001-5491461	1.43106	2.86213	0	0	#NAME?	0.0271136	1	down	2	5	2	0	0	0	3.69	9.84	3.98	0	0	0	Downstream,Intron	Downstream|1562|Hca.09G0005730-mRNA-1||Hca.09G0005730|mRNA;Intron|intron_1_RETAINED-RETAINED|Hca.09G0005720-mRNA-1||Hca.09G0005720|mRNA
GWHACDB00000001-7773443	15.2234	9.18648	21.2604	2.31431	1.21058	0.0117032	1	up	8	14	7	16	26	23	14.74	27.55	13.94	32.36	48.08	50.12	Intergenic	Intergenic|Hca.09G0007670-Hca.09G0007680
GWHACDB00000001-7959202	2.59199	0.645376	4.5386	7.03249	2.81404	0.0263043	1	up	0	2	0	2	7	5	0	3.94	0	4.05	12.94	10.9	Upstream,Intergenic	Upstream|113|Hca.09G0007840-mRNA-1||Hca.09G0007840|mRNA;Intergenic|Hca.09G0007840-Hca.09G0007850
GWHACDB00000001-8719814	2.06915	4.13829	0	0	#NAME?	0.00460628	1	down	3	5	5	0	0	0	5.53	9.84	9.95	0	0	0	Intron	Intron|intron_3_RETAINED-RETAINED|Hca.09G0008640-mRNA-1||Hca.09G0008640|mRNA
GWHACDB00000001-8757276	1.94063	0.298434	3.58282	12.0054	3.58561	0.0329253	1	up	1	0	0	2	5	4	1.84	0	0	4.05	9.25	8.72	Exon,Utr3prime,Gene	Exon|exon_3_3_RETAINED|Hca.09G0008690-mRNA-1||Hca.09G0008690|mRNA;Utr3prime|exon_3_3_RETAINED|Hca.09G0008690-mRNA-1||Hca.09G0008690|mRNA;Gene|Hca.09G0008680|mRNA
GWHACDB00000001-9074793	1.78972	0.322688	3.25675	10.0926	3.33522	0.0488517	1	up	0	1	0	3	4	3	0	1.97	0	6.07	7.4	6.54	Intron	Intron|intron_9_RETAINED-RETAINED|Hca.09G0009060-mRNA-1||Hca.09G0009060|mRNA
GWHACDB00000001-10443283	1.24547	2.49093	0	0	#NAME?	0.0432817	1	down	4	2	2	0	0	0	7.37	3.94	3.98	0	0	0	Downstream,Intron	Downstream|1736|Hca.09G0010150-mRNA-1||Hca.09G0010150|mRNA;Intron|intron_4_RETAINED-RETAINED|Hca.09G0010160-mRNA-1||Hca.09G0010160|mRNA
GWHACDB00000001-14887309	2.04776	3.73962	0.3559	0.0951701	-3.39335	0.0285978	1	down	6	2	4	0	0	1	11.06	3.94	7.96	0	0	2.18	Intron	Intron|intron_1_RETAINED-RETAINED|Hca.09G0013250-mRNA-1||Hca.09G0013250|mRNA
GWHACDB00000001-15760144	2.29559	0.322688	4.26849	13.2279	3.72551	0.0144848	1	up	0	1	0	3	5	5	0	1.97	0	6.07	9.25	10.9	Intergenic	Intergenic|Hca.09G0013690-Hca.09G0013700
GWHACDB00000001-17052401	5.21135	8.20382	2.21888	0.270469	-1.88646	0.0235355	1	down	9	7	10	4	3	0	16.59	13.78	19.91	8.09	5.55	0	Intergenic,Downstream	Intergenic|Hca.09G0014540-Hca.09G0014550;Downstream|662|Hca.09G0014540-mRNA-1||Hca.09G0014540|mRNA
GWHACDB00000001-18546522	1.40681	2.81362	0	0	#NAME?	0.0276039	1	down	4	3	2	0	0	0	7.37	5.9	3.98	0	0	0	Intergenic	Intergenic|Hca.09G0015780-Hca.09G0015790
GWHACDB00000001-18608595	1.42055	2.8411	0	0	#NAME?	0.0273237	1	down	3	3	3	0	0	0	5.53	5.9	5.97	0	0	0	Exon	Exon|exon_4_6_RETAINED|Hca.09G0015840-mRNA-1||Hca.09G0015840|mRNA
GWHACDB00000001-20999055	3.17188	5.33203	1.01174	0.189747	-2.39785	0.0278108	1	down	7	5	5	0	1	2	12.9	9.84	9.95	0	1.85	4.36	Exon	Exon|exon_1_1_RETAINED|Hca.09G0017290-mRNA-1||Hca.09G0017290|mRNA
GWHACDB00000001-30541460	5.70722	9.71703	1.69741	0.174684	-2.51718	0.00171812	1	down	13	9	9	1	1	3	23.96	17.71	17.92	2.02	1.85	6.54	Intergenic	Intergenic|Hca.09G0018570-Hca.09G0018580
GWHACDB00000001-37140244	1.27133	2.54266	0	0	#NAME?	0.042464	1	down	2	3	3	0	0	0	3.69	5.9	5.97	0	0	0	Intergenic	Intergenic|Hca.09G0019600-Hca.09G0019610
GWHACDB00000001-39963244	2.10434	0.32591	3.88276	11.9136	3.57454	0.0220101	1	up	0	0	1	2	6	4	0	0	1.99	4.05	11.09	8.72	Intergenic	Intergenic|Hca.09G0020250-Hca.09G0020260
GWHACDB00000001-43241723	1.7652	0.32591	3.20449	9.83243	3.29755	0.04942	1	up	0	0	1	5	4	1	0	0	1.99	10.11	7.4	2.18	Intergenic	Intergenic|Hca.09G0020990-Hca.09G0021000
GWHACDB00000001-46966559	2.05505	3.75421	0.3559	0.0948003	-3.39897	0.0284891	1	down	5	6	1	0	0	1	9.22	11.81	1.99	0	0	2.18	Intergenic	Intergenic|Hca.09G0022420-Hca.09G0022430
GWHACDB00000001-48440341	4.90481	7.86825	1.94138	0.246736	-2.01896	0.0179835	1	down	9	10	6	1	3	2	16.59	19.68	11.95	2.02	5.55	4.36	Intergenic,Downstream	Intergenic|Hca.09G0023330-Hca.09G0023340;Downstream|1221|Hca.09G0023330-mRNA-1||Hca.09G0023330|mRNA
GWHACDB00000001-50015472	1.25759	2.51519	0	0	#NAME?	0.0428936	1	down	3	3	2	0	0	0	5.53	5.9	3.98	0	0	0	Gene	Gene|Hca.09G0024430|mRNA
GWHACDB00000001-50821529	1.59724	3.19448	0	0	#NAME?	0.0172675	1	down	2	3	5	0	0	0	3.69	5.9	9.95	0	0	0	Exon	Exon|exon_17_25_RETAINED|Hca.09G0024950-mRNA-1||Hca.09G0024950|mRNA
GWHACDB00000001-52765357	2.97658	5.95315	0	0	#NAME?	0.000356209	1	down	8	6	5	0	0	0	14.74	11.81	9.95	0	0	0	Intergenic	Intergenic|Hca.09G0026510-Hca.09G0026520
GWHACDB00000001-52821319	1.73433	3.46866	0	0	#NAME?	0.0112581	1	down	4	2	5	0	0	0	7.37	3.94	9.95	0	0	0	Exon	Exon|exon_4_5_RETAINED|Hca.09G0026590-mRNA-1||Hca.09G0026590|mRNA
GWHACDB00000001-53510340	1.42216	2.84432	0	0	#NAME?	0.0272913	1	down	3	2	4	0	0	0	5.53	3.94	7.96	0	0	0	Intergenic	Intergenic|Hca.09G0027080-Hca.09G0027090
GWHACDB00000001-55564635	2.34322	4.08656	0.599876	0.146792	-2.76815	0.0493867	1	down	5	4	4	0	2	0	9.22	7.87	7.96	0	3.7	0	Intergenic,Upstream	Intergenic|Hca.09G0028980-Hca.09G0028990;Upstream|808|Hca.09G0028980-mRNA-1||Hca.09G0028980|mRNA
GWHACDB00000001-56072530	1.44802	2.89605	0	0	#NAME?	0.0267823	1	down	1	3	5	0	0	0	1.84	5.9	9.95	0	0	0	Intergenic,Upstream	Intergenic|Hca.09G0029370-Hca.09G0029380;Upstream|1020|Hca.09G0029370-mRNA-1||Hca.09G0029370|mRNA
GWHACDB00000001-56447580	2.52781	0.645376	4.41024	6.83361	2.77265	0.0427648	1	up	0	2	0	4	2	7	0	3.94	0	8.09	3.7	15.26	Exon,Downstream	Exon|exon_2_2_RETAINED|Hca.09G0029720-mRNA-1||Hca.09G0029720|mRNA;Downstream|1009|Hca.09G0029730-mRNA-1||Hca.09G0029730|mRNA
GWHACDB00000001-56453275	12.1968	16.9431	7.45054	0.439738	-1.18528	0.0258954	1	down	22	16	16	11	8	4	40.55	31.49	31.86	22.25	14.79	8.72	Exon	Exon|exon_1_4_RETAINED|Hca.09G0029730-mRNA-1||Hca.09G0029730|mRNA
GWHACDB00000001-56751482	3.95653	6.32757	1.58548	0.250567	-1.99673	0.0399561	1	down	6	8	6	1	3	1	11.06	15.74	11.95	2.02	5.55	2.18	Upstream,Exon	Upstream|1725|Hca.09G0030060-mRNA-1||Hca.09G0030060|mRNA;Exon|exon_4_6_RETAINED|Hca.09G0030050-mRNA-1||Hca.09G0030050|mRNA
GWHACDB00000001-57315155	9.57809	5.34662	13.8096	2.58286	1.36897	0.021858	1	up	6	9	2	20	11	11	11.06	17.71	3.98	40.45	20.34	23.97	Exon	Exon|exon_2_4_RETAINED|Hca.09G0030610-mRNA-1||Hca.09G0030610|mRNA
GWHACDB00000001-57334825	14.7904	9.47032	20.1106	2.12354	1.08647	0.0236315	1	up	10	10	10	17	27	18	18.43	19.68	19.91	34.38	49.93	39.23	Downstream,Intergenic	Downstream|830|Hca.09G0030640-mRNA-1||Hca.09G0030640|mRNA;Intergenic|Hca.09G0030640-Hca.09G0030650
GWHACDB00000001-58458438	2.5564	5.1128	0	0	#NAME?	0.00123854	1	down	3	6	7	0	0	0	5.53	11.81	13.94	0	0	0	Intergenic	Intergenic|Hca.09G0031830-Hca.09G0031840
GWHACDB00000002-1361096	15.7481	23.045	8.45119	0.366725	-1.44723	0.00285427	1	down	24	27	22	5	12	9	44.23	53.14	43.8	10.11	22.19	19.61	Intergenic,Upstream	Intergenic|Hca.15G0001530-Hca.15G0001550;Upstream|822|Hca.15G0001550-mRNA-1||Hca.15G0001550|mRNA;Upstream|875|Hca.15G0001530-mRNA-1||Hca.15G0001530|mRNA
GWHACDB00000002-2744973	1.81931	0.32591	3.31272	10.1645	3.34547	0.0481879	1	up	0	0	1	3	3	4	0	0	1.99	6.07	5.55	8.72	Upstream,Intergenic,Downstream	Upstream|297|Hca.15G0003550-mRNA-1||Hca.15G0003550|mRNA;Intergenic|Hca.15G0003540-Hca.15G0003550;Downstream|1182|Hca.15G0003560-mRNA-1||Hca.15G0003560|mRNA;Downstream|589|Hca.15G0003540-mRNA-1||Hca.15G0003540|mRNA
GWHACDB00000002-2744989	1.81931	0.32591	3.31272	10.1645	3.34547	0.0481879	1	up	0	0	1	3	3	4	0	0	1.99	6.07	5.55	8.72	Downstream,Intergenic,Upstream	Downstream|1166|Hca.15G0003560-mRNA-1||Hca.15G0003560|mRNA;Downstream|605|Hca.15G0003540-mRNA-1||Hca.15G0003540|mRNA;Intergenic|Hca.15G0003540-Hca.15G0003550;Upstream|281|Hca.15G0003550-mRNA-1||Hca.15G0003550|mRNA
GWHACDB00000002-2827599	1.72382	3.44763	0	0	#NAME?	0.0398232	1	down	5	0	6	0	0	0	9.22	0	11.95	0	0	0	Downstream,Intergenic	Downstream|46|Hca.15G0003660-mRNA-1||Hca.15G0003660|mRNA;Intergenic|Hca.15G0003650-Hca.15G0003660
GWHACDB00000002-3365171	4.12616	6.66315	1.58918	0.238503	-2.06792	0.0302878	1	down	6	5	10	3	2	0	11.06	9.84	19.91	6.07	3.7	0	Gene	Gene|Hca.15G0004230|mRNA
GWHACDB00000002-3497562	6.88863	3.49292	10.2843	2.94434	1.55795	0.0215142	1	up	3	3	5	8	16	8	5.53	5.9	9.95	16.18	29.59	17.43	Intergenic	Intergenic|Hca.15G0004390-Hca.15G0004400
GWHACDB00000002-5154297	3.97262	6.30009	1.64514	0.261129	-1.93716	0.0397973	1	down	7	8	5	3	1	1	12.9	15.74	9.95	6.07	1.85	2.18	Intergenic,Downstream	Intergenic|Hca.15G0006200-Hca.15G0006210;Downstream|1586|Hca.15G0006200-mRNA-1||Hca.15G0006200|mRNA
GWHACDB00000002-6847254	1.89643	3.49292	0.299938	0.0858703	-3.5417	0.0416668	1	down	3	3	5	0	1	0	5.53	5.9	9.95	0	1.85	0	Intergenic	Intergenic|Hca.15G0008050-Hca.15G0008060
GWHACDB00000002-9579566	8.63215	5.10958	12.1547	2.37881	1.25024	0.0488488	1	up	3	7	6	16	17	5	5.53	13.78	11.95	32.36	31.43	10.9	Intergenic	Intergenic|Hca.15G0010560-Hca.15G0010570
GWHACDB00000002-10191792	1.74485	3.48969	0	0	#NAME?	0.011171	1	down	3	4	4	0	0	0	5.53	7.87	7.96	0	0	0	Intergenic	Intergenic|Hca.15G0011040-Hca.15G0011050
GWHACDB00000002-11539681	2.9038	0.298434	5.50916	18.4602	4.20635	0.0153502	1	up	1	0	0	10	5	2	1.84	0	0	20.23	9.25	4.36	Intergenic	Intergenic|Hca.15G0011980-Hca.15G0011990
GWHACDB00000002-11993594	4.88894	2.18928	7.5886	3.46626	1.79338	0.0343357	1	up	3	3	1	10	6	7	5.53	5.9	1.99	20.23	11.09	15.26	Intergenic,Downstream	Intergenic|Hca.15G0012300-Hca.15G0012310;Downstream|49|Hca.15G0012300-mRNA-1||Hca.15G0012300|mRNA
GWHACDB00000002-12595349	5.14031	8.1214	2.15922	0.265868	-1.91122	0.0239073	1	down	12	7	7	2	5	0	22.12	13.78	13.94	4.05	9.25	0	Intergenic,Downstream	Intergenic|Hca.15G0012720-Hca.15G0012730;Downstream|1232|Hca.15G0012720-mRNA-1||Hca.15G0012720|mRNA
GWHACDB00000002-14060417	2.35535	4.11082	0.599876	0.145926	-2.77669	0.049152	1	down	4	5	4	0	2	0	7.37	9.84	7.96	0	3.7	0	Intergenic	Intergenic|Hca.15G0013490-Hca.15G0013500
GWHACDB00000002-14060432	2.35535	4.11082	0.599876	0.145926	-2.77669	0.049152	1	down	4	5	4	0	2	0	7.37	9.84	7.96	0	3.7	0	Intergenic	Intergenic|Hca.15G0013490-Hca.15G0013500
GWHACDB00000002-14561800	1.90745	3.459	0.3559	0.102891	-3.28081	0.041436	1	down	4	5	2	0	0	1	7.37	9.84	3.98	0	0	2.18	Intergenic,Upstream	Intergenic|Hca.15G0013760-Hca.15G0013770;Upstream|287|Hca.15G0013760-mRNA-1||Hca.15G0013760|mRNA
GWHACDB00000002-16763720	3.02817	5.07074	0.985605	0.194371	-2.36311	0.0499929	1	down	5	2	9	1	1	1	9.22	3.94	17.92	2.02	1.85	2.18	Intergenic	Intergenic|Hca.15G0014970-Hca.15G0014980
GWHACDB00000002-17295519	1.88548	3.44119	0.329767	0.0958294	-3.38339	0.0418993	1	down	5	2	4	1	0	0	9.22	3.94	7.96	2.02	0	0	Downstream,Intergenic	Downstream|806|Hca.15G0015320-mRNA-1||Hca.15G0015320|mRNA;Intergenic|Hca.15G0015320-Hca.15G0015330
GWHACDB00000002-20706325	4.07658	6.89374	1.25941	0.182689	-2.45254	0.0122936	1	down	9	9	4	2	2	0	16.59	17.71	7.96	4.05	3.7	0	Upstream,Intergenic	Upstream|1436|Hca.15G0016230-mRNA-1||Hca.15G0016230|mRNA;Upstream|1632|Hca.15G0016250-mRNA-1||Hca.15G0016250|mRNA;Upstream|343|Hca.15G0016240-mRNA-1||Hca.15G0016240|mRNA;Intergenic|Hca.15G0016230-Hca.15G0016240
GWHACDB00000002-21484959	1.86659	3.73318	0	0	#NAME?	0.0073844	1	down	6	4	2	0	0	0	11.06	7.87	3.98	0	0	0	Intergenic	Intergenic|Hca.15G0016480-Hca.15G0016490
GWHACDB00000002-22323919	1.74776	0.298434	3.19709	10.7129	3.42128	0.0498345	1	up	1	0	0	1	6	3	1.84	0	0	2.02	11.09	6.54	Intergenic	Intergenic|Hca.15G0016700-Hca.15G0016710
GWHACDB00000002-26580353	2.77694	0.32591	5.22796	16.0411	4.0037	0.00430012	1	up	0	0	1	5	6	5	0	0	1.99	10.11	11.09	10.9	Intergenic	Intergenic|Hca.15G0017590-Hca.15G0017600
GWHACDB00000002-35109763	1.45043	0	2.90085	Inf	Inf	0.0221417	1	up	0	0	0	3	4	2	0	0	0	6.07	7.4	4.36	Intergenic	Intergenic|Hca.15G0019040-Hca.15G0019050
GWHACDB00000002-36611844	9.08785	4.74653	13.4292	2.82926	1.50043	0.0310607	1	up	4	10	1	11	22	9	7.37	19.68	1.99	22.25	40.68	19.61	SpliceSiteDonor	SpliceSiteDonor|intron_9_RETAINED-RETAINED|Hca.15G0019600-mRNA-1||Hca.15G0019600|mRNA
GWHACDB00000002-38143676	7.89396	11.324	4.4639	0.394197	-1.34301	0.0425677	1	down	13	16	7	7	6	1	23.96	31.49	13.94	14.16	11.09	2.18	Intergenic	Intergenic|Hca.15G0020220-Hca.15G0020230
GWHACDB00000002-39864814	2.18852	0.322688	4.05434	12.5643	3.65126	0.0211227	1	up	0	1	0	4	2	6	0	1.97	0	8.09	3.7	13.08	Intergenic	Intergenic|Hca.15G0020690-Hca.15G0020700
GWHACDB00000002-40248017	3.07545	0.596869	5.55403	9.30528	3.21805	0.0088032	1	up	2	0	0	4	7	6	3.69	0	0	8.09	12.94	13.08	Intron	Intron|intron_2_RETAINED-RETAINED|Hca.15G0020850-mRNA-1||Hca.15G0020850|mRNA
GWHACDB00000002-40277831	7.44457	11.0288	3.86033	0.350022	-1.51448	0.0257898	1	down	12	15	8	5	5	2	22.12	29.52	15.93	10.11	9.25	4.36	Intergenic	Intergenic|Hca.15G0020850-Hca.15G0020860
GWHACDB00000002-40300976	3.32405	5.68864	0.959472	0.168665	-2.56777	0.0203135	1	down	6	4	8	2	1	0	11.06	7.87	15.93	4.05	1.85	0	Intergenic	Intergenic|Hca.15G0020880-Hca.15G0020890
GWHACDB00000002-40548052	1.94315	0.32591	3.56039	10.9245	3.44949	0.0328849	1	up	0	0	1	5	4	2	0	0	1.99	10.11	7.4	4.36	Intergenic	Intergenic|Hca.15G0021000-Hca.15G0021010
GWHACDB00000002-42240765	7.95702	12.3275	3.58652	0.290936	-1.78123	0.00708308	1	down	13	8	18	4	4	3	23.96	15.74	35.84	8.09	7.4	6.54	Exon,Downstream	Exon|exon_1_1_RETAINED|Hca.15G0021900-mRNA-1||Hca.15G0021900|mRNA;Downstream|1068|Hca.15G0021910-mRNA-1||Hca.15G0021910|mRNA
GWHACDB00000002-42811393	1.29861	0	2.59722	Inf	Inf	0.0351892	1	up	0	0	0	1	4	3	0	0	0	2.02	7.4	6.54	Downstream,Exon	Downstream|1714|Hca.15G0022330-mRNA-1||Hca.15G0022330|mRNA;Exon|exon_2_3_RETAINED|Hca.15G0022340-mRNA-1||Hca.15G0022340|mRNA
GWHACDB00000002-44737074	1.4052	2.8104	0	0	#NAME?	0.0276372	1	down	4	4	1	0	0	0	7.37	7.87	1.99	0	0	0	Intergenic	Intergenic|Hca.15G0023630-Hca.15G0023640
GWHACDB00000002-47009809	1.27063	0	2.54126	Inf	Inf	0.035903	1	up	0	0	0	1	5	2	0	0	0	2.02	9.25	4.36	SpliceSiteDonor	SpliceSiteDonor|intron_1_RETAINED-RETAINED|Hca.15G0025730-mRNA-1||Hca.15G0025730|mRNA
GWHACDB00000002-48330376	5.52397	2.56692	8.48102	3.30397	1.7242	0.0251876	1	up	1	4	3	6	11	9	1.84	7.87	5.97	12.14	20.34	19.61	Intergenic	Intergenic|Hca.15G0026800-Hca.15G0026810
GWHACDB00000002-48595768	6.36122	9.48813	3.23432	0.34088	-1.55266	0.0345147	1	down	9	13	8	6	3	1	16.59	25.58	15.93	12.14	5.55	2.18	SpliceSiteDonor	SpliceSiteDonor|intron_2_RETAINED-RETAINED|Hca.15G0027010-mRNA-1||Hca.15G0027010|mRNA
GWHACDB00000002-48642251	2.55068	4.4157	0.685667	0.15528	-2.68706	0.0345135	1	down	5	3	6	1	0	1	9.22	5.9	11.95	2.02	0	2.18	Intergenic,Upstream	Intergenic|Hca.15G0027060-Hca.15G0027070;Upstream|453|Hca.15G0027060-mRNA-1||Hca.15G0027060|mRNA
GWHACDB00000002-48642264	2.55068	4.4157	0.685667	0.15528	-2.68706	0.0345135	1	down	5	3	6	1	0	1	9.22	5.9	11.95	2.02	0	2.18	Intergenic,Upstream	Intergenic|Hca.15G0027060-Hca.15G0027070;Upstream|466|Hca.15G0027060-mRNA-1||Hca.15G0027060|mRNA
GWHACDB00000002-51729826	2.01241	0.322688	3.70214	11.4728	3.52015	0.0318179	1	up	0	1	0	6	1	4	0	1.97	0	12.14	1.85	8.72	Intron	Intron|intron_27_RETAINED-RETAINED|Hca.15G0030170-mRNA-1||Hca.15G0030170|mRNA
GWHACDB00000003-139002	11.2841	6.6567	15.9114	2.39029	1.25718	0.0232863	1	up	6	7	8	17	13	18	11.06	13.78	15.93	34.38	24.04	39.23	Intron	Intron|intron_1_RETAINED-RETAINED|Hca.02G0000170-mRNA-1||Hca.02G0000170|mRNA
GWHACDB00000003-406604	4.23083	1.91832	6.54334	3.41098	1.77018	0.0476284	1	up	1	3	2	7	7	6	1.84	5.9	3.98	14.16	12.94	13.08	Downstream,Intron	Downstream|1552|Hca.02G0000680-mRNA-1||Hca.02G0000680|mRNA;Intron|intron_11_RETAINED-RETAINED|Hca.02G0000690-mRNA-1||Hca.02G0000690|mRNA
GWHACDB00000003-682951	11.514	16.0429	6.98503	0.435397	-1.1996	0.0241461	1	down	20	9	22	8	5	8	36.86	17.71	43.8	16.18	9.25	17.43	Exon,Downstream	Exon|exon_8_9_RETAINED|Hca.02G0001000-mRNA-1||Hca.02G0001000|mRNA;Downstream|1517|Hca.02G0001010-mRNA-1||Hca.02G0001010|mRNA
GWHACDB00000003-794740	2.04676	0.322688	3.77084	11.6857	3.54667	0.0438573	1	up	0	1	0	2	8	2	0	1.97	0	4.05	14.79	4.36	Exon	Exon|exon_5_6_RETAINED|Hca.02G0001150-mRNA-1||Hca.02G0001150|mRNA
GWHACDB00000003-861568	1.89804	3.49614	0.299938	0.0857912	-3.54303	0.0416329	1	down	3	2	6	0	1	0	5.53	3.94	11.95	0	1.85	0	Exon	Exon|exon_6_6_RETAINED|Hca.02G0001250-mRNA-1||Hca.02G0001250|mRNA
GWHACDB00000003-1423287	2.62645	0.621122	4.63178	7.45712	2.89862	0.0259586	1	up	1	1	0	7	3	4	1.84	1.97	0	14.16	5.55	8.72	Upstream,Intergenic	Upstream|713|Hca.02G0002070-mRNA-1||Hca.02G0002070|mRNA;Intergenic|Hca.02G0002060-Hca.02G0002070;Upstream|1674|Hca.02G0002060-mRNA-1||Hca.02G0002060|mRNA
GWHACDB00000003-1525788	4.75934	2.16502	7.35366	3.39657	1.76408	0.0351527	1	up	4	2	1	4	13	6	7.37	3.94	1.99	8.09	24.04	13.08	Intron,Upstream	Intron|intron_5_RETAINED-RETAINED|Hca.02G0002280-mRNA-1||Hca.02G0002280|mRNA;Upstream|1506|Hca.02G0002270-mRNA-1||Hca.02G0002270|mRNA
GWHACDB00000003-1551322	4.02592	1.56815	6.48368	4.13459	2.04774	0.0286195	1	up	2	2	1	5	9	6	3.69	3.94	1.99	10.11	16.64	13.08	Exon	Exon|exon_2_12_RETAINED|Hca.02G0002350-mRNA-1||Hca.02G0002350|mRNA
GWHACDB00000003-1551964	1.99911	0.32591	3.67231	11.2679	3.49414	0.0320163	1	up	0	0	1	5	2	4	0	0	1.99	10.11	3.7	8.72	Exon	Exon|exon_2_12_RETAINED|Hca.02G0002350-mRNA-1||Hca.02G0002350|mRNA
GWHACDB00000003-2380236	1.92847	0.322688	3.53425	10.9525	3.45319	0.0331222	1	up	0	1	0	6	4	1	0	1.97	0	12.14	7.4	2.18	Upstream,Intergenic	Upstream|449|Hca.02G0003580-mRNA-1||Hca.02G0003580|mRNA;Intergenic|Hca.02G0003580-Hca.02G0003590
GWHACDB00000003-2500651	3.37401	5.70645	1.04157	0.182525	-2.45384	0.0199579	1	down	5	7	6	1	0	2	9.22	13.78	11.95	2.02	0	4.36	SpliceSiteRegion	SpliceSiteRegion|intron_5_RETAINED-RETAINED|Hca.02G0003750-mRNA-1||Hca.02G0003750|mRNA
GWHACDB00000003-2561025	1.63022	0	3.26045	Inf	Inf	0.0136882	1	up	0	0	0	5	3	2	0	0	0	10.11	5.55	4.36	Intron	Intron|intron_6_RETAINED-RETAINED|Hca.02G0003860-mRNA-1||Hca.02G0003860|mRNA
GWHACDB00000003-2561029	1.63022	0	3.26045	Inf	Inf	0.0136882	1	up	0	0	0	5	3	2	0	0	0	10.11	5.55	4.36	Intron	Intron|intron_6_RETAINED-RETAINED|Hca.02G0003860-mRNA-1||Hca.02G0003860|mRNA
GWHACDB00000003-2785375	2.16054	0.322688	3.99838	12.3909	3.63121	0.0214085	1	up	0	1	0	4	3	5	0	1.97	0	8.09	5.55	10.9	Intron	Intron|intron_2_RETAINED-RETAINED|Hca.02G0004220-mRNA-1||Hca.02G0004220|mRNA
GWHACDB00000003-3230387	1.46719	0	2.93438	Inf	Inf	0.0477467	1	up	0	0	0	6	2	1	0	0	0	12.14	3.7	2.18	Intergenic,Upstream	Intergenic|Hca.02G0004920-Hca.02G0004930;Upstream|740|Hca.02G0004920-mRNA-1||Hca.02G0004920|mRNA
GWHACDB00000003-3388653	4.20766	7.18573	1.22958	0.171114	-2.54697	0.033015	1	down	10	11	2	1	3	0	18.43	21.65	3.98	2.02	5.55	0	Exon	Exon|exon_3_6_RETAINED|Hca.02G0005110-mRNA-1||Hca.02G0005110|mRNA
GWHACDB00000003-3789791	3.45737	0.971286	5.94346	6.11917	2.61334	0.0141833	1	up	0	2	1	7	5	6	0	3.94	1.99	14.16	9.25	13.08	Intron	Intron|intron_1_RETAINED-RETAINED|Hca.02G0005650-mRNA-1||Hca.02G0005650|mRNA
GWHACDB00000003-5604833	2.08041	3.86089	0.299938	0.0776862	-3.6862	0.047251	1	down	1	7	4	0	1	0	1.84	13.78	7.96	0	1.85	0	Intergenic,Downstream	Intergenic|Hca.02G0008050-Hca.02G0008060;Downstream|1171|Hca.02G0008050-mRNA-1||Hca.02G0008050|mRNA;Downstream|626|Hca.02G0008060-mRNA-1||Hca.02G0008060|mRNA
GWHACDB00000003-7766994	1.40842	2.81684	0	0	#NAME?	0.0275707	1	down	4	2	3	0	0	0	7.37	3.94	5.97	0	0	0	Intergenic	Intergenic|Hca.02G0010350-Hca.02G0010360
GWHACDB00000003-8000317	5.23874	7.85044	2.62705	0.334637	-1.57933	0.0472337	1	down	10	7	8	2	3	3	18.43	13.78	15.93	4.05	5.55	6.54	Downstream,Intron	Downstream|304|Hca.02G0010640-mRNA-1||Hca.02G0010640|mRNA;Intron|intron_9_RETAINED-RETAINED|Hca.02G0010650-mRNA-1||Hca.02G0010650|mRNA
GWHACDB00000003-8140424	2.53093	4.40603	0.655838	0.14885	-2.74807	0.0347883	1	down	5	6	3	0	1	1	9.22	11.81	5.97	0	1.85	2.18	SpliceSiteDonor	SpliceSiteDonor|intron_4_RETAINED-RETAINED|Hca.02G0010750-mRNA-1||Hca.02G0010750|mRNA
GWHACDB00000003-8606195	6.76012	3.80594	9.7143	2.55241	1.35186	0.0481098	1	up	3	7	2	9	13	8	5.53	13.78	3.98	18.2	24.04	17.43	Intergenic,Downstream	Intergenic|Hca.02G0011210-Hca.02G0011220;Downstream|768|Hca.02G0011210-mRNA-1||Hca.02G0011210|mRNA
GWHACDB00000003-8637611	2.53204	4.4642	0.599876	0.134375	-2.89567	0.0347728	1	down	3	5	6	0	2	0	5.53	9.84	11.95	0	3.7	0	Exon	Exon|exon_31_41_RETAINED|Hca.02G0011260-mRNA-1||Hca.02G0011260|mRNA
GWHACDB00000003-8640135	7.35275	3.51395	11.1915	3.18489	1.67125	0.0107427	1	up	2	5	4	12	17	6	3.69	9.84	7.96	24.27	31.43	13.08	Exon	Exon|exon_26_41_RETAINED|Hca.02G0011260-mRNA-1||Hca.02G0011260|mRNA
GWHACDB00000003-9369826	1.32844	0	2.65688	Inf	Inf	0.0344656	1	up	0	0	0	3	2	3	0	0	0	6.07	3.7	6.54	Upstream,Utr3prime,Exon	Upstream|1576|Hca.02G0012200-mRNA-1||Hca.02G0012200|mRNA;Utr3prime|exon_8_8_RETAINED|Hca.02G0012210-mRNA-1||Hca.02G0012210|mRNA;Upstream|1087|Hca.02G0012220-mRNA-1||Hca.02G0012220|mRNA;Exon|exon_8_8_RETAINED|Hca.02G0012210-mRNA-1||Hca.02G0012210|mRNA
GWHACDB00000003-12115521	1.32659	0	2.65318	Inf	Inf	0.0345093	1	up	0	0	0	1	3	4	0	0	0	2.02	5.55	8.72	Intergenic	Intergenic|Hca.02G0014330-Hca.02G0014340
GWHACDB00000003-12430393	2.36647	0.322688	4.41024	13.6672	3.77265	0.0154874	1	up	0	1	0	4	2	7	0	1.97	0	8.09	3.7	15.26	Intergenic	Intergenic|Hca.02G0014520-Hca.02G0014530
GWHACDB00000003-13269043	4.34297	1.92476	6.76118	3.51273	1.81259	0.0366318	1	up	1	1	4	8	9	4	1.84	1.97	7.96	16.18	16.64	8.72	Intergenic	Intergenic|Hca.02G0014990-Hca.02G0015000
GWHACDB00000003-15848552	3.70997	1.26972	6.15021	4.84376	2.27613	0.0243304	1	up	1	2	1	2	10	7	1.84	3.94	1.99	4.05	18.49	15.26	Intergenic	Intergenic|Hca.02G0016580-Hca.02G0016590
GWHACDB00000003-16381165	6.15791	3.1977	9.11812	2.85146	1.5117	0.0360907	1	up	2	2	6	11	10	7	3.69	3.94	11.95	22.25	18.49	15.26	Intergenic	Intergenic|Hca.02G0016860-Hca.02G0016870
GWHACDB00000003-18821587	1.42245	0	2.84489	Inf	Inf	0.0225966	1	up	0	0	0	3	5	1	0	0	0	6.07	9.25	2.18	Exon	Exon|exon_7_18_RETAINED|Hca.02G0018050-mRNA-1||Hca.02G0018050|mRNA
GWHACDB00000003-21356102	4.28329	7.28105	1.28554	0.17656	-2.50177	0.00894564	1	down	7	7	9	1	2	1	12.9	13.78	17.92	2.02	3.7	2.18	Gene,Upstream	Gene|Hca.02G0019600|mRNA;Upstream|1473|Hca.02G0019610-mRNA-1||Hca.02G0019610|mRNA
GWHACDB00000003-29733070	1.43268	2.86535	0	0	#NAME?	0.0270817	1	down	2	4	3	0	0	0	3.69	7.87	5.97	0	0	0	Intergenic	Intergenic|Hca.02G0022830-Hca.02G0022840
GWHACDB00000003-30524096	1.31352	0	2.62705	Inf	Inf	0.0348228	1	up	0	0	0	2	3	3	0	0	0	4.05	5.55	6.54	Intergenic	Intergenic|Hca.02G0023040-Hca.02G0023050
GWHACDB00000003-31189037	8.48604	12.3179	4.65422	0.377843	-1.40414	0.023462	1	down	13	11	15	4	4	6	23.96	21.65	29.86	8.09	7.4	13.08	Intergenic	Intergenic|Hca.02G0023240-Hca.02G0023250
GWHACDB00000003-31912809	1.26082	2.52163	0	0	#NAME?	0.0427919	1	down	3	1	4	0	0	0	5.53	1.97	7.96	0	0	0	Intergenic,Upstream	Intergenic|Hca.02G0023540-Hca.02G0023550;Upstream|861|Hca.02G0023550-mRNA-1||Hca.02G0023550|mRNA
GWHACDB00000003-33877253	2.52042	4.385	0.655838	0.149564	-2.74116	0.0349368	1	down	6	4	4	0	1	1	11.06	7.87	7.96	0	1.85	2.18	Intergenic	Intergenic|Hca.02G0024030-Hca.02G0024040
GWHACDB00000003-41796166	2.75966	0.621122	4.8982	7.88604	2.9793	0.0182564	1	up	1	1	0	4	6	5	1.84	1.97	0	8.09	11.09	10.9	Intergenic	Intergenic|Hca.02G0024760-Hca.02G0024770
GWHACDB00000003-45789199	4.8735	7.80193	1.94508	0.249307	-2.004	0.0181249	1	down	12	5	8	3	2	1	22.12	9.84	15.93	6.07	3.7	2.18	Intergenic	Intergenic|Hca.02G0025600-Hca.02G0025610
GWHACDB00000003-51666235	5.13377	2.49093	7.77661	3.12197	1.64246	0.0420897	1	up	4	2	2	10	9	5	7.37	3.94	3.98	20.23	16.64	10.9	Intergenic	Intergenic|Hca.02G0027980-Hca.02G0027990
GWHACDB00000003-53384605	4.63563	1.90051	7.37076	3.87831	1.95543	0.0270713	1	up	2	0	4	9	4	9	3.69	0	7.96	18.2	7.4	19.61	Exon,Upstream,Downstream	Exon|exon_1_13_RETAINED|Hca.02G0028840-mRNA-1||Hca.02G0028840|mRNA;Upstream|528|Hca.02G0028850-mRNA-1||Hca.02G0028850|mRNA;Downstream|1531|Hca.02G0028860-mRNA-1||Hca.02G0028860|mRNA
GWHACDB00000003-54113283	1.29861	0	2.59722	Inf	Inf	0.0351892	1	up	0	0	0	1	4	3	0	0	0	2.02	7.4	6.54	Intergenic,Upstream	Intergenic|Hca.02G0029380-Hca.02G0029390;Upstream|1266|Hca.02G0029380-mRNA-1||Hca.02G0029380|mRNA
GWHACDB00000003-55832224	2.46511	0.298434	4.63178	15.5203	3.95608	0.00962399	1	up	1	0	0	7	3	4	1.84	0	0	14.16	5.55	8.72	Intergenic	Intergenic|Hca.02G0030440-Hca.02G0030450
GWHACDB00000003-56122899	2.8685	0.947032	4.78997	5.05787	2.33853	0.039893	1	up	1	1	1	6	7	2	1.84	1.97	1.99	12.14	12.94	4.36	Intergenic	Intergenic|Hca.02G0030730-Hca.02G0030740
GWHACDB00000003-57663269	5.89312	2.8411	8.94515	3.14848	1.65466	0.0395951	1	up	3	3	3	4	10	13	5.53	5.9	5.97	8.09	18.49	28.33	Intron	Intron|intron_2_RETAINED-RETAINED|Hca.02G0031880-mRNA-1||Hca.02G0031880|mRNA
GWHACDB00000003-58084771	5.96575	9.36042	2.57109	0.274676	-1.8642	0.0144198	1	down	14	10	6	2	4	2	25.8	19.68	11.95	4.05	7.4	4.36	Intergenic	Intergenic|Hca.02G0032140-Hca.02G0032150
GWHACDB00000003-58556231	4.50533	1.89729	7.11338	3.74924	1.9066	0.0278097	1	up	2	1	3	6	10	6	3.69	1.97	5.97	12.14	18.49	13.08	Exon	Exon|exon_4_5_RETAINED|Hca.02G0032390-mRNA-1||Hca.02G0032390|mRNA
GWHACDB00000003-59004368	2.06353	0.322688	3.80436	11.7896	3.55944	0.0224716	1	up	0	1	0	5	6	1	0	1.97	0	10.11	11.09	2.18	Intron	Intron|intron_2_RETAINED-RETAINED|Hca.02G0032580-mRNA-1||Hca.02G0032580|mRNA
GWHACDB00000003-59385419	3.89377	6.25803	1.52952	0.244409	-2.03263	0.0405899	1	down	9	4	7	1	4	0	16.59	7.87	13.94	2.02	7.4	0	Intergenic	Intergenic|Hca.02G0032680-Hca.02G0032690
GWHACDB00000003-60585289	1.59563	3.19126	0	0	#NAME?	0.0172877	1	down	2	4	4	0	0	0	3.69	7.87	7.96	0	0	0	Intergenic	Intergenic|Hca.02G0033270-Hca.02G0033280
GWHACDB00000003-62117897	3.94427	1.58919	6.29936	3.96389	1.98692	0.0375728	1	up	1	4	0	7	5	7	1.84	7.87	0	14.16	9.25	15.26	Downstream,Intergenic	Downstream|853|Hca.02G0033900-mRNA-1||Hca.02G0033900|mRNA;Intergenic|Hca.02G0033890-Hca.02G0033900
GWHACDB00000003-63756402	1.25941	0	2.51882	Inf	Inf	0.0472155	1	up	0	0	0	4	4	0	0	0	0	8.09	7.4	0	Downstream,Intergenic	Downstream|903|Hca.02G0035300-mRNA-1||Hca.02G0035300|mRNA;Downstream|208|Hca.02G0035310-mRNA-1||Hca.02G0035310|mRNA;Intergenic|Hca.02G0035300-Hca.02G0035310
GWHACDB00000003-64175337	1.39468	2.78937	0	0	#NAME?	0.0278567	1	down	5	2	2	0	0	0	9.22	3.94	3.98	0	0	0	Upstream,Downstream,Exon	Upstream|728|Hca.02G0035750-mRNA-1||Hca.02G0035750|mRNA;Upstream|1535|Hca.02G0035760-mRNA-1||Hca.02G0035760|mRNA;Downstream|1233|Hca.02G0035730-mRNA-1||Hca.02G0035730|mRNA;Exon|exon_2_2_RETAINED|Hca.02G0035740-mRNA-1||Hca.02G0035740|mRNA
GWHACDB00000003-64810063	1.34151	0	2.68301	Inf	Inf	0.03416	1	up	0	0	0	2	2	4	0	0	0	4.05	3.7	8.72	Intergenic	Intergenic|Hca.02G0036320-Hca.02G0036330
GWHACDB00000003-66570842	1.88108	3.46222	0.299938	0.0866317	-3.52896	0.0419935	1	down	4	4	3	0	1	0	7.37	7.87	5.97	0	1.85	0	Intron	Intron|intron_2_RETAINED-RETAINED|Hca.02G0037720-mRNA-1||Hca.02G0037720|mRNA
GWHACDB00000003-66863917	1.24386	2.48771	0	0	#NAME?	0.0433339	1	down	4	3	1	0	0	0	7.37	5.9	1.99	0	0	0	Exon	Exon|exon_2_8_RETAINED|Hca.02G0038070-mRNA-1||Hca.02G0038070|mRNA
GWHACDB00000003-67292140	1.30231	0	2.60461	Inf	Inf	0.0350975	1	up	0	0	0	5	2	1	0	0	0	10.11	3.7	2.18	Intron	Intron|intron_1_RETAINED-RETAINED|Hca.02G0038620-mRNA-1||Hca.02G0038620|mRNA
GWHACDB00000003-68464850	4.72263	7.77768	1.66758	0.214405	-2.22159	0.0106276	1	down	13	4	8	0	2	3	23.96	7.87	15.93	0	3.7	6.54	Intron,Downstream	Intron|intron_4_RETAINED-RETAINED|Hca.02G0039470-mRNA-1||Hca.02G0039470|mRNA;Downstream|1952|Hca.02G0039480-mRNA-1||Hca.02G0039480|mRNA
GWHACDB00000003-68483956	2.37155	4.44317	0.299938	0.0675054	-3.88885	0.0132609	1	down	4	3	7	0	1	0	7.37	5.9	13.94	0	1.85	0	Exon	Exon|exon_9_12_RETAINED|Hca.02G0039490-mRNA-1||Hca.02G0039490|mRNA
GWHACDB00000003-68710480	5.67519	8.50548	2.84489	0.334477	-1.58002	0.0454271	1	down	10	6	11	3	5	1	18.43	11.81	21.9	6.07	9.25	2.18	Intergenic	Intergenic|Hca.02G0039630-Hca.02G0039640
GWHACDB00000003-68788972	1.91134	3.49292	0.329767	0.0944102	-3.40491	0.0413551	1	down	3	3	5	1	0	0	5.53	5.9	9.95	2.02	0	0	Exon,Utr3prime	Exon|exon_2_2_RETAINED|Hca.02G0039710-mRNA-1||Hca.02G0039710|mRNA;Utr3prime|exon_2_2_RETAINED|Hca.02G0039710-mRNA-1||Hca.02G0039710|mRNA
GWHACDB00000003-69317436	1.84922	0	3.69844	Inf	Inf	0.00825696	1	up	0	0	0	4	2	5	0	0	0	8.09	3.7	10.9	Intron	Intron|intron_8_RETAINED-RETAINED|Hca.02G0040150-mRNA-1||Hca.02G0040150|mRNA
GWHACDB00000003-69418909	5.72353	8.52007	2.92699	0.34354	-1.54145	0.0450692	1	down	9	10	8	2	4	3	16.59	19.68	15.93	4.05	7.4	6.54	SpliceSiteDonor	SpliceSiteDonor|intron_2_RETAINED-RETAINED|Hca.02G0040240-mRNA-1||Hca.02G0040240|mRNA
GWHACDB00000003-71869341	7.32581	10.795	3.85663	0.357261	-1.48495	0.031542	1	down	9	12	13	3	6	3	16.59	23.62	25.88	6.07	11.09	6.54	Downstream,Intergenic	Downstream|1565|Hca.02G0042600-mRNA-1||Hca.02G0042600|mRNA;Intergenic|Hca.02G0042590-Hca.02G0042600;Downstream|1419|Hca.02G0042590-mRNA-1||Hca.02G0042590|mRNA
GWHACDB00000004-747294	7.06525	10.356	3.77453	0.364479	-1.45609	0.0392521	1	down	13	13	7	4	7	1	23.96	25.58	13.94	8.09	12.94	2.18	Exon	Exon|exon_3_10_RETAINED|Hca.05G0001220-mRNA-1||Hca.05G0001220|mRNA
GWHACDB00000004-924099	5.14029	9.3248	0.955776	0.102498	-3.28633	0.00322024	1	down	16	4	10	0	2	1	29.49	7.87	19.91	0	3.7	2.18	Intron	Intron|intron_1_RETAINED-RETAINED|Hca.05G0001440-mRNA-1||Hca.05G0001440|mRNA
GWHACDB00000004-965511	7.03442	10.4562	3.61265	0.345504	-1.53323	0.026542	1	down	9	16	8	3	4	4	16.59	31.49	15.93	6.07	7.4	8.72	Intergenic,Upstream	Intergenic|Hca.05G0001480-Hca.05G0001490;Upstream|1775|Hca.05G0001490-mRNA-1||Hca.05G0001490|mRNA
GWHACDB00000004-1018677	2.40021	4.47065	0.329767	0.0737627	-3.76096	0.0151114	1	down	3	3	8	1	0	0	5.53	5.9	15.93	2.02	0	0	Exon	Exon|exon_1_4_RETAINED|Hca.05G0001560-mRNA-1||Hca.05G0001560|mRNA
GWHACDB00000004-1340608	4.90055	7.82619	1.97491	0.252346	-1.98653	0.0180026	1	down	11	6	8	4	1	1	20.27	11.81	15.93	8.09	1.85	2.18	Intron,Downstream	Intron|intron_1_RETAINED-RETAINED|Hca.05G0002230-mRNA-1||Hca.05G0002230|mRNA;Downstream|522|Hca.05G0002220-mRNA-1||Hca.05G0002220|mRNA
GWHACDB00000004-1584800	1.24708	2.49416	0	0	#NAME?	0.0432297	1	down	4	1	3	0	0	0	7.37	1.97	5.97	0	0	0	Upstream,Intergenic	Upstream|125|Hca.05G0002560-mRNA-1||Hca.05G0002560|mRNA;Intergenic|Hca.05G0002550-Hca.05G0002560
GWHACDB00000004-1900005	2.5973	0.648598	4.54599	7.00895	2.8092	0.0262504	1	up	0	1	1	6	5	3	0	1.97	1.99	12.14	9.25	6.54	Exon	Exon|exon_4_6_RETAINED|Hca.05G0003040-mRNA-1||Hca.05G0003040|mRNA
GWHACDB00000004-2413727	3.80187	7.60373	0	0	#NAME?	4.24318e-05	1	down	7	8	9	0	0	0	12.9	15.74	17.92	0	0	0	Intron	Intron|intron_15_RETAINED-RETAINED|Hca.05G0003810-mRNA-1||Hca.05G0003810|mRNA
GWHACDB00000004-2671118	2.49083	4.38178	0.599876	0.136902	-2.86878	0.0353623	1	down	6	5	3	0	2	0	11.06	9.84	5.97	0	3.7	0	Downstream,SpliceSiteDonor	Downstream|1369|Hca.05G0004260-mRNA-1||Hca.05G0004260|mRNA;SpliceSiteDonor|intron_5_RETAINED-RETAINED|Hca.05G0004250-mRNA-1||Hca.05G0004250|mRNA
GWHACDB00000004-3313229	1.32659	0	2.65318	Inf	Inf	0.0345093	1	up	0	0	0	1	3	4	0	0	0	2.02	5.55	8.72	SpliceSiteDonor	SpliceSiteDonor|intron_1_RETAINED-RETAINED|Hca.05G0005100-mRNA-1||Hca.05G0005100|mRNA
GWHACDB00000004-4385933	5.66011	8.42305	2.89716	0.343956	-1.53971	0.0455402	1	down	13	6	8	1	5	3	23.96	11.81	15.93	2.02	9.25	6.54	Intergenic	Intergenic|Hca.05G0006610-Hca.05G0006620
GWHACDB00000004-4991788	3.66871	6.35182	0.985605	0.155169	-2.68809	0.0105994	1	down	5	9	6	1	1	1	9.22	17.71	11.95	2.02	1.85	2.18	Intergenic	Intergenic|Hca.05G0007300-Hca.05G0007310
GWHACDB00000004-5048941	1.27248	0	2.54495	Inf	Inf	0.0358548	1	up	0	0	0	3	4	1	0	0	0	6.07	7.4	2.18	SpliceSiteDonor	SpliceSiteDonor|intron_5_RETAINED-RETAINED|Hca.05G0007400-mRNA-1||Hca.05G0007400|mRNA
GWHACDB00000004-6801085	7.81273	3.10883	12.5166	4.02615	2.0094	0.00314641	1	up	5	4	1	15	11	12	9.22	7.87	1.99	30.34	20.34	26.15	Exon	Exon|exon_11_11_RETAINED|Hca.05G0009350-mRNA-1||Hca.05G0009350|mRNA
GWHACDB00000004-6988375	1.27455	2.54911	0	0	#NAME?	0.0423648	1	down	2	1	5	0	0	0	3.69	1.97	9.95	0	0	0	SpliceSiteDonor	SpliceSiteDonor|intron_1_RETAINED-RETAINED|Hca.05G0009530-mRNA-1||Hca.05G0009530|mRNA
GWHACDB00000004-6988388	1.27455	2.54911	0	0	#NAME?	0.0423648	1	down	2	1	5	0	0	0	3.69	1.97	9.95	0	0	0	SpliceSiteDonor	SpliceSiteDonor|intron_1_RETAINED-RETAINED|Hca.05G0009530-mRNA-1||Hca.05G0009530|mRNA
GWHACDB00000004-8352719	4.61467	7.28427	1.94508	0.267024	-1.90496	0.0303137	1	down	7	6	10	3	2	1	12.9	11.81	19.91	6.07	3.7	2.18	Intron	Intron|intron_17_RETAINED-RETAINED|Hca.05G0010880-mRNA-1||Hca.05G0010880|mRNA
GWHACDB00000004-9040177	3.49524	6.00488	0.985605	0.164134	-2.60705	0.0146982	1	down	6	7	6	1	1	1	11.06	13.78	11.95	2.02	1.85	2.18	Intron	Intron|intron_10_RETAINED-RETAINED|Hca.05G0011630-mRNA-1||Hca.05G0011630|mRNA
GWHACDB00000004-10477249	1.41733	2.83465	0	0	#NAME?	0.0273889	1	down	3	5	1	0	0	0	5.53	9.84	1.99	0	0	0	Upstream,Intergenic,Downstream	Upstream|990|Hca.05G0012950-mRNA-1||Hca.05G0012950|mRNA;Intergenic|Hca.05G0012940-Hca.05G0012950;Downstream|25|Hca.05G0012940-mRNA-1||Hca.05G0012940|mRNA
GWHACDB00000004-12739154	1.49332	0	2.98664	Inf	Inf	0.0214835	1	up	0	0	0	4	2	3	0	0	0	8.09	3.7	6.54	SpliceSiteDonor	SpliceSiteDonor|intron_10_RETAINED-RETAINED|Hca.05G0014430-mRNA-1||Hca.05G0014430|mRNA
GWHACDB00000004-13154205	1.9145	0.298434	3.53056	11.8303	3.56441	0.033352	1	up	1	0	0	4	5	2	1.84	0	0	8.09	9.25	4.36	Intergenic	Intergenic|Hca.05G0014700-Hca.05G0014710
GWHACDB00000004-14187368	6.06942	9.17833	2.96051	0.322554	-1.63239	0.0284635	1	down	9	8	12	5	2	2	16.59	15.74	23.89	10.11	3.7	4.36	Intergenic	Intergenic|Hca.05G0015310-Hca.05G0015320
GWHACDB00000004-19628211	5.40314	8.09714	2.70914	0.33458	-1.57958	0.0373134	1	down	13	6	7	1	2	5	23.96	11.81	13.94	2.02	3.7	10.9	Intergenic	Intergenic|Hca.05G0018380-Hca.05G0018390
GWHACDB00000004-20817683	1.23334	2.46668	0	0	#NAME?	0.0436784	1	down	5	1	2	0	0	0	9.22	1.97	3.98	0	0	0	Intergenic	Intergenic|Hca.05G0018790-Hca.05G0018800
GWHACDB00000004-21468559	1.88194	3.76388	0	0	#NAME?	0.00729981	1	down	5	3	4	0	0	0	9.22	5.9	7.96	0	0	0	Upstream,Intergenic	Upstream|786|Hca.05G0019000-mRNA-1||Hca.05G0019000|mRNA;Intergenic|Hca.05G0018990-Hca.05G0019000;Upstream|352|Hca.05G0018990-mRNA-1||Hca.05G0018990|mRNA
GWHACDB00000004-21847902	1.27133	2.54266	0	0	#NAME?	0.042464	1	down	2	3	3	0	0	0	3.69	5.9	5.97	0	0	0	Intergenic	Intergenic|Hca.05G0019080-Hca.05G0019090
GWHACDB00000004-22498392	5.71959	2.79259	8.6466	3.09626	1.63053	0.0310682	1	up	5	1	3	9	13	5	9.22	1.97	5.97	18.2	24.04	10.9	Downstream,Intergenic	Downstream|800|Hca.05G0019350-mRNA-1||Hca.05G0019350|mRNA;Intergenic|Hca.05G0019350-Hca.05G0019360
GWHACDB00000004-22522910	3.48505	5.65472	1.31537	0.232615	-2.10398	0.0395939	1	down	7	6	5	2	1	1	12.9	11.81	9.95	4.05	1.85	2.18	Intergenic	Intergenic|Hca.05G0019360-Hca.05G0019370
GWHACDB00000004-26573679	3.10175	5.27386	0.929643	0.176274	-2.50411	0.0285001	1	down	9	6	2	1	2	0	16.59	11.81	3.98	2.02	3.7	0	Downstream,Intergenic	Downstream|1751|Hca.05G0020600-mRNA-1||Hca.05G0020600|mRNA;Intergenic|Hca.05G0020600-Hca.05G0020610
GWHACDB00000004-29817695	1.82116	0.32591	3.31641	10.1759	3.34708	0.0481473	1	up	0	0	1	5	2	3	0	0	1.99	10.11	3.7	6.54	Exon,Utr5prime	Exon|exon_2_8_RETAINED|Hca.05G0021270-mRNA-1||Hca.05G0021270|mRNA;Utr5prime|exon_2_8_RETAINED|Hca.05G0021270-mRNA-1||Hca.05G0021270|mRNA
GWHACDB00000004-30415246	5.32126	2.57336	8.06916	3.13565	1.64877	0.0326595	1	up	1	2	5	6	12	7	1.84	3.94	9.95	12.14	22.19	15.26	Intergenic	Intergenic|Hca.05G0021350-Hca.05G0021360
GWHACDB00000004-44078336	1.73272	3.46544	0	0	#NAME?	0.0112716	1	down	4	3	4	0	0	0	7.37	5.9	7.96	0	0	0	Intergenic	Intergenic|Hca.05G0023910-Hca.05G0023920
GWHACDB00000004-52735235	1.34151	0	2.68301	Inf	Inf	0.03416	1	up	0	0	0	2	2	4	0	0	0	4.05	3.7	8.72	SpliceSiteAcceptor	SpliceSiteAcceptor|intron_2_RETAINED-RETAINED|Hca.05G0028250-mRNA-1||Hca.05G0028250|mRNA
GWHACDB00000004-52884682	4.03552	1.56493	6.50611	4.15744	2.0557	0.0457012	1	up	2	3	0	2	10	8	3.69	5.9	0	4.05	18.49	17.43	Gene	Gene|Hca.05G0028330|mRNA
GWHACDB00000004-56197703	7.35731	4.03483	10.6798	2.64689	1.4043	0.0436761	1	up	7	3	3	10	8	14	12.9	5.9	5.97	20.23	14.79	30.51	Intergenic	Intergenic|Hca.05G0030310-Hca.05G0030320
GWHACDB00000004-56667313	3.50706	1.24224	5.77188	4.64633	2.21609	0.0292297	1	up	2	2	0	5	9	4	3.69	3.94	0	10.11	16.64	8.72	SpliceSiteDonor	SpliceSiteDonor|intron_15_RETAINED-RETAINED|Hca.05G0030690-mRNA-1||Hca.05G0030690|mRNA
GWHACDB00000004-57722255	3.44332	1.27294	5.61369	4.41001	2.14078	0.0387558	1	up	1	1	2	6	5	6	1.84	1.97	3.98	12.14	9.25	13.08	Intron	Intron|intron_2_RETAINED-RETAINED|Hca.05G0031390-mRNA-1||Hca.05G0031390|mRNA
GWHACDB00000004-59009985	1.96743	0.32591	3.60896	11.0735	3.46904	0.032501	1	up	0	0	1	1	5	5	0	0	1.99	2.02	9.25	10.9	Downstream,Intron	Downstream|1548|Hca.05G0032740-mRNA-1||Hca.05G0032740|mRNA;Intron|intron_2_RETAINED-RETAINED|Hca.05G0032730-mRNA-1||Hca.05G0032730|mRNA
GWHACDB00000004-59262101	1.30231	0	2.60461	Inf	Inf	0.0350975	1	up	0	0	0	5	2	1	0	0	0	10.11	3.7	2.18	Intergenic	Intergenic|Hca.05G0032970-Hca.05G0032980
GWHACDB00000004-60485597	1.23334	2.46668	0	0	#NAME?	0.0436784	1	down	5	1	2	0	0	0	9.22	1.97	3.98	0	0	0	Downstream,Exon	Downstream|647|Hca.05G0034050-mRNA-1||Hca.05G0034050|mRNA;Exon|exon_2_2_RETAINED|Hca.05G0034040-mRNA-1||Hca.05G0034040|mRNA
GWHACDB00000004-60618129	8.80273	13.281	4.32445	0.325612	-1.61877	0.028719	1	down	14	7	21	3	4	6	25.8	13.78	41.81	6.07	7.4	13.08	Exon,Downstream	Exon|exon_1_1_RETAINED|Hca.05G0034250-mRNA-1||Hca.05G0034250|mRNA;Downstream|312|Hca.05G0034260-mRNA-1||Hca.05G0034260|mRNA
GWHACDB00000004-60620209	4.47431	7.28105	1.66758	0.22903	-2.12639	0.0171967	1	down	7	7	9	0	2	3	12.9	13.78	17.92	0	3.7	6.54	Downstream,Exon	Downstream|1945|Hca.05G0034250-mRNA-1||Hca.05G0034250|mRNA;Exon|exon_1_4_RETAINED|Hca.05G0034260-mRNA-1||Hca.05G0034260|mRNA
GWHACDB00000004-61084674	2.59691	4.48201	0.7118	0.158813	-2.6546	0.0489616	1	down	2	8	4	0	0	2	3.69	15.74	7.96	0	0	4.36	Gene	Gene|Hca.05G0034710|mRNA
GWHACDB00000004-61686424	1.92847	0.322688	3.53425	10.9525	3.45319	0.0331222	1	up	0	1	0	6	4	1	0	1.97	0	12.14	7.4	2.18	Downstream,SpliceSiteRegion	Downstream|1266|Hca.05G0035470-mRNA-1||Hca.05G0035470|mRNA;SpliceSiteRegion|intron_4_RETAINED-RETAINED|Hca.05G0035480-mRNA-1||Hca.05G0035480|mRNA
GWHACDB00000004-62345531	2.10457	0.322688	3.88646	12.044	3.59024	0.0220075	1	up	0	1	0	4	5	3	0	1.97	0	8.09	9.25	6.54	Downstream,Intron	Downstream|1623|Hca.05G0035940-mRNA-1||Hca.05G0035940|mRNA;Intron|intron_1_RETAINED-RETAINED|Hca.05G0035930-mRNA-1||Hca.05G0035930|mRNA
GWHACDB00000004-62583679	7.86838	4.17221	11.5645	2.7718	1.47082	0.0303209	1	up	2	3	8	17	8	10	3.69	5.9	15.93	34.38	14.79	21.79	Downstream,Intergenic	Downstream|181|Hca.05G0036220-mRNA-1||Hca.05G0036220|mRNA;Downstream|469|Hca.05G0036230-mRNA-1||Hca.05G0036230|mRNA;Intergenic|Hca.05G0036220-Hca.05G0036230
GWHACDB00000004-62656163	5.31448	8.24589	2.38307	0.289001	-1.79085	0.0230174	1	down	7	11	8	2	1	4	12.9	21.65	15.93	4.05	1.85	8.72	Exon	Exon|exon_4_6_RETAINED|Hca.05G0036360-mRNA-1||Hca.05G0036360|mRNA
GWHACDB00000004-62723627	1.46534	0	2.93068	Inf	Inf	0.0219076	1	up	0	0	0	4	3	2	0	0	0	8.09	5.55	4.36	Intron,Downstream	Intron|intron_4_RETAINED-RETAINED|Hca.05G0036500-mRNA-1||Hca.05G0036500|mRNA;Downstream|1908|Hca.05G0036510-mRNA-1||Hca.05G0036510|mRNA
GWHACDB00000004-62723642	1.46534	0	2.93068	Inf	Inf	0.0219076	1	up	0	0	0	4	3	2	0	0	0	8.09	5.55	4.36	Downstream,Intron	Downstream|1893|Hca.05G0036510-mRNA-1||Hca.05G0036510|mRNA;Intron|intron_4_RETAINED-RETAINED|Hca.05G0036500-mRNA-1||Hca.05G0036500|mRNA
GWHACDB00000004-62972602	6.73088	10.8833	2.57848	0.236921	-2.07752	0.00768911	1	down	18	9	8	6	2	0	33.17	17.71	15.93	12.14	3.7	0	SpliceSiteRegion	SpliceSiteRegion|intron_3_RETAINED-RETAINED|Hca.05G0036820-mRNA-1||Hca.05G0036820|mRNA
GWHACDB00000005-4050431	8.86089	4.06875	13.653	3.35558	1.74656	0.00498042	1	up	6	1	6	11	18	13	11.06	1.97	11.95	22.25	33.28	28.33	Upstream,Intergenic	Upstream|441|Hca.04G0005870-mRNA-1||Hca.04G0005870|mRNA;Upstream|1294|Hca.04G0005860-mRNA-1||Hca.04G0005860|mRNA;Intergenic|Hca.04G0005860-Hca.04G0005870
GWHACDB00000005-6007878	4.46827	7.34736	1.58918	0.216292	-2.20895	0.0252648	1	down	4	12	7	3	2	0	7.37	23.62	13.94	6.07	3.7	0	SpliceSiteRegion,Downstream	SpliceSiteRegion|intron_2_RETAINED-RETAINED|Hca.04G0007750-mRNA-1||Hca.04G0007750|mRNA;Downstream|1407|Hca.04G0007760-mRNA-1||Hca.04G0007760|mRNA
GWHACDB00000005-7013544	4.12647	1.24547	7.00746	5.62638	2.49221	0.0109557	1	up	2	1	1	5	6	10	3.69	1.97	1.99	10.11	11.09	21.79	Gene	Gene|Hca.04G0008830|mRNA
GWHACDB00000005-7102551	3.79412	1.51643	6.07181	4.00403	2.00145	0.0388641	1	up	4	1	0	5	10	4	7.37	1.97	0	10.11	18.49	8.72	Intron	Intron|intron_1_RETAINED-RETAINED|Hca.04G0008910-mRNA-1||Hca.04G0008910|mRNA
GWHACDB00000005-8338425	5.67687	8.42305	2.93068	0.347936	-1.52311	0.0454145	1	down	13	6	8	4	3	2	23.96	11.81	15.93	8.09	5.55	4.36	Intergenic	Intergenic|Hca.04G0009860-Hca.04G0009870
GWHACDB00000005-10413346	3.61805	1.2665	5.96959	4.71346	2.23679	0.0283695	1	up	1	3	0	6	5	7	1.84	5.9	0	12.14	9.25	15.26	Exon,Utr5prime	Exon|exon_1_13_RETAINED|Hca.04G0011570-mRNA-1||Hca.04G0011570|mRNA;Utr5prime|exon_1_13_RETAINED|Hca.04G0011570-mRNA-1||Hca.04G0011570|mRNA
GWHACDB00000005-14854476	1.39629	2.79259	0	0	#NAME?	0.0278228	1	down	5	1	3	0	0	0	9.22	1.97	5.97	0	0	0	Intergenic	Intergenic|Hca.04G0014410-Hca.04G0014420
GWHACDB00000005-16202566	14.1375	19.2666	9.0085	0.467572	-1.09674	0.0242125	1	down	20	20	21	8	7	12	36.86	39.36	41.81	16.18	12.94	26.15	SpliceSiteDonor	SpliceSiteDonor|intron_1_RETAINED-RETAINED|Hca.04G0015080-mRNA-1||Hca.04G0015080|mRNA
GWHACDB00000005-16318952	12.9834	8.16991	17.7969	2.17834	1.12323	0.03134	1	up	10	9	7	18	17	19	18.43	17.71	13.94	36.41	31.43	41.41	Intron	Intron|intron_6_RETAINED-RETAINED|Hca.04G0015160-mRNA-1||Hca.04G0015160|mRNA
GWHACDB00000005-21626230	3.86449	1.57138	6.15761	3.91861	1.97034	0.0382452	1	up	2	1	2	6	8	5	3.69	1.97	3.98	12.14	14.79	10.9	Intergenic	Intergenic|Hca.04G0017110-Hca.04G0017120
GWHACDB00000005-29671817	2.04328	4.08656	0	0	#NAME?	0.00469496	1	down	5	4	4	0	0	0	9.22	7.87	7.96	0	0	0	Intergenic	Intergenic|Hca.04G0018990-Hca.04G0019000
GWHACDB00000005-30930916	4.40196	1.89729	6.90663	3.64027	1.86404	0.0362043	1	up	2	1	3	11	5	5	3.69	1.97	5.97	22.25	9.25	10.9	Intergenic,Upstream	Intergenic|Hca.04G0019220-Hca.04G0019230;Upstream|292|Hca.04G0019230-mRNA-1||Hca.04G0019230|mRNA
GWHACDB00000005-31406723	1.74867	0.322688	3.17466	9.83817	3.29839	0.0498127	1	up	0	1	0	4	5	1	0	1.97	0	8.09	9.25	2.18	Intergenic	Intergenic|Hca.04G0019360-Hca.04G0019370
GWHACDB00000005-37284702	4.07748	1.58919	6.56577	4.13153	2.04668	0.0282755	1	up	1	4	0	4	8	8	1.84	7.87	0	8.09	14.79	17.43	Intergenic	Intergenic|Hca.04G0020120-Hca.04G0020130
GWHACDB00000005-37704395	4.58763	7.26001	1.91525	0.263808	-1.92244	0.0305034	1	down	8	5	10	2	3	1	14.74	9.84	19.91	4.05	5.55	2.18	Exon	Exon|exon_4_4_RETAINED|Hca.04G0020260-mRNA-1||Hca.04G0020260|mRNA
GWHACDB00000005-41858998	3.53598	1.21799	5.85397	4.80625	2.26491	0.0289996	1	up	3	1	0	4	8	6	5.53	1.97	0	8.09	14.79	13.08	Intergenic	Intergenic|Hca.04G0021090-Hca.04G0021100
GWHACDB00000005-43315390	3.89352	7.45726	0.329767	0.0442209	-4.49913	0.0305575	1	down	0	12	11	1	0	0	0	23.62	21.9	2.02	0	0	Intergenic	Intergenic|Hca.04G0021450-Hca.04G0021460
GWHACDB00000005-45599661	1.54551	3.09102	0	0	#NAME?	0.0179452	1	down	6	1	3	0	0	0	11.06	1.97	5.97	0	0	0	Intron	Intron|intron_1_RETAINED-RETAINED|Hca.04G0022020-mRNA-1||Hca.04G0022020|mRNA
GWHACDB00000005-46491707	1.67127	0	3.34254	Inf	Inf	0.0133026	1	up	0	0	0	4	2	4	0	0	0	8.09	3.7	8.72	Exon,Utr3prime	Exon|exon_2_2_RETAINED|Hca.04G0022310-mRNA-1||Hca.04G0022310|mRNA;Utr3prime|exon_2_2_RETAINED|Hca.04G0022310-mRNA-1||Hca.04G0022310|mRNA
GWHACDB00000005-46876218	5.7216	8.84598	2.59722	0.293604	-1.76805	0.0231288	1	down	9	10	9	1	4	3	16.59	19.68	17.92	2.02	7.4	6.54	Intergenic	Intergenic|Hca.04G0022520-Hca.04G0022530
GWHACDB00000005-51976667	2.97919	0.298434	5.65995	18.9655	4.2453	0.0102029	1	up	1	0	0	5	11	2	1.84	0	0	10.11	20.34	4.36	Intron	Intron|intron_2_RETAINED-RETAINED|Hca.04G0025160-mRNA-1||Hca.04G0025160|mRNA
GWHACDB00000005-53370730	2.63114	4.6624	0.599876	0.128662	-2.95834	0.0253315	1	down	8	2	5	0	2	0	14.74	3.94	9.95	0	3.7	0	Upstream,Intergenic	Upstream|1873|Hca.04G0026320-mRNA-1||Hca.04G0026320|mRNA;Intergenic|Hca.04G0026320-Hca.04G0026330
GWHACDB00000005-56343931	1.27133	2.54266	0	0	#NAME?	0.042464	1	down	2	3	3	0	0	0	3.69	5.9	5.97	0	0	0	Upstream,Intergenic	Upstream|1233|Hca.04G0028800-mRNA-1||Hca.04G0028800|mRNA;Upstream|1|Hca.04G0028790-mRNA-1||Hca.04G0028790|mRNA;Intergenic|Hca.04G0028780-Hca.04G0028790;Upstream|956|Hca.04G0028780-mRNA-1||Hca.04G0028780|mRNA
GWHACDB00000005-56389723	1.91147	0.32591	3.49703	10.7301	3.42359	0.0447943	1	up	0	0	1	1	7	3	0	0	1.99	2.02	12.94	6.54	Intergenic,Downstream	Intergenic|Hca.04G0028860-Hca.04G0028870;Downstream|482|Hca.04G0028860-mRNA-1||Hca.04G0028860|mRNA;Downstream|158|Hca.04G0028870-mRNA-1||Hca.04G0028870|mRNA
GWHACDB00000005-57908454	1.64144	0	3.28289	Inf	Inf	0.0135805	1	up	0	0	0	2	4	4	0	0	0	4.05	7.4	8.72	Exon,Utr3prime	Exon|exon_5_5_RETAINED|Hca.04G0030180-mRNA-1||Hca.04G0030180|mRNA;Utr3prime|exon_5_5_RETAINED|Hca.04G0030180-mRNA-1||Hca.04G0030180|mRNA
GWHACDB00000005-58058417	2.21836	4.43673	0	0	#NAME?	0.00299553	1	down	4	5	5	0	0	0	7.37	9.84	9.95	0	0	0	Intron	Intron|intron_10_RETAINED-RETAINED|Hca.04G0030300-mRNA-1||Hca.04G0030300|mRNA
GWHACDB00000005-59621703	2.1211	0.32591	3.91629	12.0165	3.58694	0.0218267	1	up	0	0	1	5	4	3	0	0	1.99	10.11	7.4	6.54	Intergenic	Intergenic|Hca.04G0032070-Hca.04G0032080
GWHACDB00000005-59621715	2.1211	0.32591	3.91629	12.0165	3.58694	0.0218267	1	up	0	0	1	5	4	3	0	0	1.99	10.11	7.4	6.54	Intergenic	Intergenic|Hca.04G0032070-Hca.04G0032080
GWHACDB00000005-60466568	10.2414	5.68219	14.8005	2.60472	1.38113	0.0139341	1	up	6	6	6	13	22	11	11.06	11.81	11.95	26.29	40.68	23.97	Gene	Gene|Hca.04G0033210|mRNA
GWHACDB00000005-60581864	10.0935	14.2733	5.91363	0.414314	-1.27121	0.0280872	1	down	13	11	21	6	6	6	23.96	21.65	41.81	12.14	11.09	13.08	Intergenic,Upstream	Intergenic|Hca.04G0033390-Hca.04G0033400;Upstream|1737|Hca.04G0033400-mRNA-1||Hca.04G0033400|mRNA
GWHACDB00000005-61775486	1.44641	2.89283	0	0	#NAME?	0.0268133	1	down	1	4	4	0	0	0	1.84	7.87	7.96	0	0	0	Downstream,Intergenic	Downstream|1398|Hca.04G0034990-mRNA-1||Hca.04G0034990|mRNA;Intergenic|Hca.04G0034990-Hca.04G0035000
GWHACDB00000005-61776238	1.27133	2.54266	0	0	#NAME?	0.042464	1	down	2	3	3	0	0	0	3.69	5.9	5.97	0	0	0	Upstream,Intergenic	Upstream|1440|Hca.04G0035000-mRNA-1||Hca.04G0035000|mRNA;Intergenic|Hca.04G0034990-Hca.04G0035000
GWHACDB00000005-62355007	6.8769	3.78813	9.96567	2.63076	1.39548	0.0390524	1	up	4	4	4	13	13	5	7.37	7.87	7.96	26.29	24.04	10.9	Intron	Intron|intron_6_RETAINED-RETAINED|Hca.04G0035860-mRNA-1||Hca.04G0035860|mRNA
GWHACDB00000005-62639081	1.27294	2.54588	0	0	#NAME?	0.0424143	1	down	2	2	4	0	0	0	3.69	3.94	7.96	0	0	0	Intron	Intron|intron_18_RETAINED-RETAINED|Hca.04G0036280-mRNA-1||Hca.04G0036280|mRNA
GWHACDB00000005-62663911	6.00065	9.36687	2.63444	0.281251	-1.83007	0.0143121	1	down	14	8	8	6	1	1	25.8	15.74	15.93	12.14	1.85	2.18	Intron	Intron|intron_2_RETAINED-RETAINED|Hca.04G0036330-mRNA-1||Hca.04G0036330|mRNA
GWHACDB00000006-1270885	4.74261	7.2439	2.24132	0.309408	-1.69242	0.049408	1	down	8	10	5	1	4	2	14.74	19.68	9.95	2.02	7.4	4.36	Intron	Intron|intron_1_RETAINED-RETAINED|Hca.06G0000790-mRNA-1||Hca.06G0000790|mRNA
GWHACDB00000006-2243431	1.23173	2.46346	0	0	#NAME?	0.0437317	1	down	5	2	1	0	0	0	9.22	3.94	1.99	0	0	0	Intron	Intron|intron_5_RETAINED-RETAINED|Hca.06G0001880-mRNA-1||Hca.06G0001880|mRNA
GWHACDB00000006-3652521	1.27455	2.54911	0	0	#NAME?	0.0423648	1	down	2	1	5	0	0	0	3.69	1.97	9.95	0	0	0	Intergenic	Intergenic|Hca.06G0003230-Hca.06G0003240
GWHACDB00000006-4389565	5.80807	8.63319	2.98295	0.345521	-1.53316	0.0444592	1	down	5	9	13	2	3	4	9.22	17.71	25.88	4.05	5.55	8.72	SpliceSiteRegion	SpliceSiteRegion|intron_1_RETAINED-RETAINED|Hca.06G0003920-mRNA-1||Hca.06G0003920|mRNA
GWHACDB00000006-5075988	4.78154	7.29563	2.26745	0.310796	-1.68596	0.0490412	1	down	6	11	6	0	4	3	11.06	21.65	11.95	0	7.4	6.54	Intergenic	Intergenic|Hca.06G0004520-Hca.06G0004530
GWHACDB00000006-6845079	12.9063	7.96356	17.8491	2.24135	1.16437	0.0244217	1	up	6	6	13	16	17	21	11.06	11.81	25.88	32.36	31.43	45.77	Intergenic,Downstream	Intergenic|Hca.06G0005990-Hca.06G0006000;Downstream|1230|Hca.06G0005990-mRNA-1||Hca.06G0005990|mRNA
GWHACDB00000006-8112389	4.29194	1.59885	6.98503	4.36878	2.12723	0.02081	1	up	1	1	3	8	5	8	1.84	1.97	5.97	16.18	9.25	17.43	Exon,Downstream	Exon|exon_11_13_RETAINED|Hca.06G0006880-mRNA-1||Hca.06G0006880|mRNA;Downstream|729|Hca.06G0006870-mRNA-1||Hca.06G0006870|mRNA
GWHACDB00000006-11331210	6.64909	3.43474	9.86344	2.87167	1.52189	0.0334915	1	up	5	4	2	14	8	8	9.22	7.87	3.98	28.32	14.79	17.43	Intergenic	Intergenic|Hca.06G0008850-Hca.06G0008860
GWHACDB00000006-12008661	1.77826	0.32591	3.23062	9.91262	3.30927	0.0491151	1	up	0	0	1	4	4	2	0	0	1.99	8.09	7.4	4.36	Upstream,Intergenic	Upstream|1256|Hca.06G0009280-mRNA-1||Hca.06G0009280|mRNA;Upstream|1770|Hca.06G0009270-mRNA-1||Hca.06G0009270|mRNA;Intergenic|Hca.06G0009280-Hca.06G0009290
GWHACDB00000006-12559439	4.7394	2.21997	7.25883	3.26978	1.70919	0.0444573	1	up	2	2	3	9	6	7	3.69	3.94	5.97	18.2	11.09	15.26	Intergenic	Intergenic|Hca.06G0009500-Hca.06G0009510
GWHACDB00000006-12977753	2.80331	0.322688	5.28393	16.3747	4.0334	0.00424057	1	up	0	1	0	5	5	6	0	1.97	0	10.11	9.25	13.08	Intron	Intron|intron_5_RETAINED-RETAINED|Hca.06G0009650-mRNA-1||Hca.06G0009650|mRNA
GWHACDB00000006-14042519	2.01903	4.03806	0	0	#NAME?	0.00478106	1	down	7	2	4	0	0	0	12.9	3.94	7.96	0	0	0	Intergenic	Intergenic|Hca.06G0010200-Hca.06G0010210
GWHACDB00000006-14408655	2.86665	0.947032	4.78627	5.05397	2.33742	0.0399158	1	up	1	1	1	4	8	3	1.84	1.97	1.99	8.09	14.79	6.54	Exon	Exon|exon_6_10_RETAINED|Hca.06G0010290-mRNA-1||Hca.06G0010290|mRNA
GWHACDB00000006-15422931	2.5623	4.4949	0.629705	0.140093	-2.83554	0.0415069	1	down	2	4	8	1	1	0	3.69	7.87	15.93	2.02	1.85	0	Intergenic	Intergenic|Hca.06G0010650-Hca.06G0010660
GWHACDB00000006-15692734	1.51946	0	3.03891	Inf	Inf	0.021104	1	up	0	0	0	2	2	5	0	0	0	4.05	3.7	10.9	Intergenic	Intergenic|Hca.06G0010720-Hca.06G0010730
GWHACDB00000006-17398440	1.27063	0	2.54126	Inf	Inf	0.035903	1	up	0	0	0	1	5	2	0	0	0	2.02	9.25	4.36	Intergenic	Intergenic|Hca.06G0011180-Hca.06G0011190
GWHACDB00000006-17440349	2.99375	5.05785	0.929643	0.183802	-2.44378	0.0382979	1	down	5	6	5	1	2	0	9.22	11.81	9.95	2.02	3.7	0	Intergenic	Intergenic|Hca.06G0011190-Hca.06G0011200
GWHACDB00000006-20491973	4.42102	6.89696	1.94508	0.282019	-1.82613	0.0396259	1	down	9	8	5	3	2	1	16.59	15.74	9.95	6.07	3.7	2.18	Intergenic	Intergenic|Hca.06G0011820-Hca.06G0011830
GWHACDB00000006-22378109	3.88121	6.20308	1.55935	0.251383	-1.99204	0.0407196	1	down	11	4	5	2	3	0	20.27	7.87	9.95	4.05	5.55	0	Intergenic	Intergenic|Hca.06G0012160-Hca.06G0012170
GWHACDB00000006-28463602	11.6579	15.869	7.44685	0.469271	-1.09151	0.0477801	1	down	14	13	23	9	9	5	25.8	25.58	45.79	18.2	16.64	10.9	Downstream,Intergenic	Downstream|53|Hca.06G0013420-mRNA-1||Hca.06G0013420|mRNA;Intergenic|Hca.06G0013420-Hca.06G0013430
GWHACDB00000006-28898537	14.1532	9.42182	18.8847	2.00436	1.00314	0.0422695	1	up	12	8	10	18	23	17	22.12	15.74	19.91	36.41	42.53	37.05	Exon,Upstream	Exon|exon_4_6_RETAINED|Hca.06G0013520-mRNA-1||Hca.06G0013520|mRNA;Upstream|1234|Hca.06G0013530-mRNA-1||Hca.06G0013530|mRNA
GWHACDB00000006-31217757	4.89548	7.81974	1.97121	0.252081	-1.98804	0.0180254	1	down	11	8	6	2	2	2	20.27	15.74	11.95	4.05	3.7	4.36	Intergenic	Intergenic|Hca.06G0014220-Hca.06G0014230
GWHACDB00000006-32185632	2.79228	0.596869	4.98768	8.35641	3.06288	0.0180219	1	up	2	0	0	7	3	5	3.69	0	0	14.16	5.55	10.9	Intron	Intron|intron_2_RETAINED-RETAINED|Hca.06G0014490-mRNA-1||Hca.06G0014490|mRNA
GWHACDB00000006-33989683	1.88226	3.43474	0.329767	0.0960092	-3.38068	0.0419682	1	down	5	4	2	1	0	0	9.22	7.87	3.98	2.02	0	0	Intergenic	Intergenic|Hca.06G0014870-Hca.06G0014880
GWHACDB00000006-34003649	3.79482	1.29397	6.29566	4.86537	2.28255	0.0206799	1	up	0	3	1	5	6	8	0	5.9	1.99	10.11	11.09	17.43	Intergenic,Upstream	Intergenic|Hca.06G0014880-Hca.06G0014890;Upstream|887|Hca.06G0014890-mRNA-1||Hca.06G0014890|mRNA
GWHACDB00000006-38251051	3.84981	1.56815	6.13147	3.90999	1.96717	0.0383722	1	up	2	2	1	7	8	4	3.69	3.94	1.99	14.16	14.79	8.72	Intergenic,Upstream	Intergenic|Hca.06G0017030-Hca.06G0017040;Upstream|984|Hca.06G0017030-mRNA-1||Hca.06G0017030|mRNA
GWHACDB00000006-39667784	5.45976	2.81684	8.10268	2.87651	1.52432	0.0496059	1	up	4	2	3	9	10	6	7.37	3.94	5.97	18.2	18.49	13.08	Intergenic	Intergenic|Hca.06G0017830-Hca.06G0017840
GWHACDB00000006-40970130	1.28346	2.56692	0	0	#NAME?	0.0420934	1	down	1	4	3	0	0	0	1.84	7.87	5.97	0	0	0	Intergenic	Intergenic|Hca.06G0018470-Hca.06G0018480
GWHACDB00000006-43026797	2.38333	4.11082	0.655838	0.15954	-2.64801	0.0486205	1	down	4	5	4	0	1	1	7.37	9.84	7.96	0	1.85	2.18	Intergenic	Intergenic|Hca.06G0020070-Hca.06G0020080
GWHACDB00000006-43415538	1.74324	3.48647	0	0	#NAME?	0.0111843	1	down	3	5	3	0	0	0	5.53	9.84	5.97	0	0	0	Upstream,Downstream,Intergenic	Upstream|84|Hca.06G0020410-mRNA-1||Hca.06G0020410|mRNA;Upstream|1566|Hca.06G0020420-mRNA-1||Hca.06G0020420|mRNA;Downstream|1711|Hca.06G0020400-mRNA-1||Hca.06G0020400|mRNA;Intergenic|Hca.06G0020410-Hca.06G0020420
GWHACDB00000006-44814358	1.32844	0	2.65688	Inf	Inf	0.0344656	1	up	0	0	0	3	2	3	0	0	0	6.07	3.7	6.54	Intergenic	Intergenic|Hca.06G0021850-Hca.06G0021860
GWHACDB00000006-45328407	7.63939	4.47065	10.8081	2.41758	1.27356	0.0493263	1	up	3	3	8	8	13	12	5.53	5.9	15.93	16.18	24.04	26.15	Exon	Exon|exon_1_1_RETAINED|Hca.06G0022350-mRNA-1||Hca.06G0022350|mRNA
GWHACDB00000006-46625433	5.8203	2.79259	8.84801	3.16839	1.66375	0.0305912	1	up	5	1	3	12	8	7	9.22	1.97	5.97	24.27	14.79	15.26	Exon	Exon|exon_10_21_RETAINED|Hca.06G0023540-mRNA-1||Hca.06G0023540|mRNA
GWHACDB00000006-47726138	7.01996	10.064	3.97595	0.395067	-1.33983	0.0473239	1	down	12	11	9	7	2	3	22.12	21.65	17.92	14.16	3.7	6.54	Exon	Exon|exon_4_5_RETAINED|Hca.06G0024450-mRNA-1||Hca.06G0024450|mRNA
GWHACDB00000006-47905759	7.18075	4.0138	10.3477	2.57803	1.36627	0.0444723	1	up	8	1	4	12	13	7	14.74	1.97	7.96	24.27	24.04	15.26	Intergenic	Intergenic|Hca.06G0024560-Hca.06G0024570
GWHACDB00000006-48146690	2.17454	0.298434	4.05065	13.573	3.76267	0.035646	1	up	1	0	0	2	3	7	1.84	0	0	4.05	5.55	15.26	Intergenic	Intergenic|Hca.06G0024790-Hca.06G0024800
GWHACDB00000006-48188938	1.23334	2.46668	0	0	#NAME?	0.0436784	1	down	5	1	2	0	0	0	9.22	1.97	3.98	0	0	0	Exon	Exon|exon_1_4_RETAINED|Hca.06G0024840-mRNA-1||Hca.06G0024840|mRNA
GWHACDB00000006-48710774	5.8233	8.74574	2.90085	0.331687	-1.5921	0.0363207	1	down	13	7	8	3	4	2	23.96	13.78	15.93	6.07	7.4	4.36	Intergenic,Upstream	Intergenic|Hca.06G0025350-Hca.06G0025360;Upstream|311|Hca.06G0025350-mRNA-1||Hca.06G0025350|mRNA;Upstream|1872|Hca.06G0025360-mRNA-1||Hca.06G0025360|mRNA
GWHACDB00000006-48822984	5.48199	9.07487	1.88911	0.20817	-2.26417	0.00617454	1	down	13	6	10	3	3	0	23.96	11.81	19.91	6.07	5.55	0	Intergenic,Upstream	Intergenic|Hca.06G0025480-Hca.06G0025490;Upstream|541|Hca.06G0025490-mRNA-1||Hca.06G0025490|mRNA
GWHACDB00000006-49315716	3.63725	5.96282	1.31168	0.219976	-2.18458	0.0296349	1	down	8	3	8	0	2	2	14.74	5.9	15.93	0	3.7	4.36	Intron	Intron|intron_1_RETAINED-RETAINED|Hca.06G0026010-mRNA-1||Hca.06G0026010|mRNA
GWHACDB00000006-51259416	6.24712	3.13953	9.3547	2.97965	1.57514	0.0288887	1	up	4	3	3	7	14	8	7.37	5.9	5.97	14.16	25.89	17.43	Exon,Utr3prime	Exon|exon_2_2_RETAINED|Hca.06G0028140-mRNA-1||Hca.06G0028140|mRNA;Utr3prime|exon_2_2_RETAINED|Hca.06G0028140-mRNA-1||Hca.06G0028140|mRNA
GWHACDB00000006-51909015	8.62938	3.51395	13.7448	3.9115	1.96772	0.00878611	1	up	2	5	4	11	10	20	3.69	9.84	7.96	22.25	18.49	43.59	SpliceSiteDonor	SpliceSiteDonor|intron_10_RETAINED-RETAINED|Hca.06G0028810-mRNA-1||Hca.06G0028810|mRNA
GWHACDB00000006-52344423	4.07164	6.8242	1.31907	0.193293	-2.37114	0.0185994	1	down	12	5	5	4	0	0	22.12	9.84	9.95	8.09	0	0	Upstream,Exon	Upstream|1989|Hca.06G0029410-mRNA-1||Hca.06G0029410|mRNA;Exon|exon_22_24_RETAINED|Hca.06G0029420-mRNA-1||Hca.06G0029420|mRNA
GWHACDB00000006-53088237	4.11423	1.59563	6.63282	4.15687	2.0555	0.0280364	1	up	1	2	2	10	4	6	1.84	3.94	3.98	20.23	7.4	13.08	Exon,Downstream,Utr3prime	Exon|exon_11_11_RETAINED|Hca.06G0030190-mRNA-1||Hca.06G0030190|mRNA;Downstream|1170|Hca.06G0030200-mRNA-1||Hca.06G0030200|mRNA;Utr3prime|exon_11_11_RETAINED|Hca.06G0030190-mRNA-1||Hca.06G0030190|mRNA
GWHACDB00000006-53221528	2.52642	0.648598	4.40424	6.7904	2.7635	0.0368054	1	up	0	1	1	5	8	1	0	1.97	1.99	10.11	14.79	2.18	SpliceSiteDonor,Downstream	SpliceSiteDonor|intron_3_RETAINED-RETAINED|Hca.06G0030330-mRNA-1||Hca.06G0030330|mRNA;Downstream|1204|Hca.06G0030340-mRNA-1||Hca.06G0030340|mRNA
GWHACDB00000006-53559920	1.81931	0.32591	3.31272	10.1645	3.34547	0.0481879	1	up	0	0	1	3	3	4	0	0	1.99	6.07	5.55	8.72	Intergenic	Intergenic|Hca.06G0030840-Hca.06G0030850
GWHACDB00000006-54690825	1.90297	3.80594	0	0	#NAME?	0.00796249	1	down	3	7	2	0	0	0	5.53	13.78	3.98	0	0	0	Upstream,Downstream,Intergenic	Upstream|492|Hca.06G0032350-mRNA-1||Hca.06G0032350|mRNA;Downstream|967|Hca.06G0032360-mRNA-1||Hca.06G0032360|mRNA;Downstream|342|Hca.06G0032340-mRNA-1||Hca.06G0032340|mRNA;Intergenic|Hca.06G0032340-Hca.06G0032360
GWHACDB00000006-55085850	8.11869	4.43995	11.7974	2.65711	1.40986	0.0268054	1	up	4	4	6	11	13	12	7.37	7.87	11.95	22.25	24.04	26.15	Downstream,Upstream,Intron	Downstream|1966|Hca.06G0032950-mRNA-1||Hca.06G0032950|mRNA;Upstream|1928|Hca.06G0032940-mRNA-1||Hca.06G0032940|mRNA;Intron|intron_2_RETAINED-RETAINED|Hca.06G0032920-mRNA-1||Hca.06G0032920|mRNA;Upstream|1474|Hca.06G0032930-mRNA-1||Hca.06G0032930|mRNA
GWHACDB00000006-55952854	10.4863	6.32435	14.6483	2.31618	1.21175	0.035686	1	up	6	9	5	13	12	19	11.06	17.71	9.95	26.29	22.19	41.41	Upstream,Intergenic	Upstream|676|Hca.06G0034040-mRNA-1||Hca.06G0034040|mRNA;Intergenic|Hca.06G0034030-Hca.06G0034040
GWHACDB00000006-56107765	10.3428	14.6138	6.07181	0.415484	-1.26713	0.0318835	1	down	12	15	19	5	10	4	22.12	29.52	37.83	10.11	18.49	8.72	SpliceSiteDonor	SpliceSiteDonor|intron_2_RETAINED-RETAINED|Hca.06G0034290-mRNA-1||Hca.06G0034290|mRNA
GWHACDB00000006-56278358	8.0042	11.4065	4.60195	0.403452	-1.30953	0.0420205	1	down	10	16	10	6	4	4	18.43	31.49	19.91	12.14	7.4	8.72	Intron	Intron|intron_1_RETAINED-RETAINED|Hca.06G0034570-mRNA-1||Hca.06G0034570|mRNA
GWHACDB00000006-57619328	1.76453	0.298434	3.23062	10.8252	3.43632	0.0494358	1	up	1	0	0	4	4	2	1.84	0	0	8.09	7.4	4.36	Downstream,Intergenic	Downstream|472|Hca.06G0036620-mRNA-1||Hca.06G0036620|mRNA;Downstream|691|Hca.06G0036610-mRNA-1||Hca.06G0036610|mRNA;Intergenic|Hca.06G0036610-Hca.06G0036620
GWHACDB00000006-58362547	1.72789	3.45578	0	0	#NAME?	0.0113122	1	down	4	6	1	0	0	0	7.37	11.81	1.99	0	0	0	Exon	Exon|exon_13_15_RETAINED|Hca.06G0037660-mRNA-1||Hca.06G0037660|mRNA
GWHACDB00000006-58599063	2.06592	4.13185	0	0	#NAME?	0.00461715	1	down	3	7	3	0	0	0	5.53	13.78	5.97	0	0	0	Intron	Intron|intron_1_RETAINED-RETAINED|Hca.06G0038090-mRNA-1||Hca.06G0038090|mRNA
GWHACDB00000006-59713906	3.34173	6.32757	0.3559	0.0562459	-4.15211	0.00130209	1	down	6	8	6	0	0	1	11.06	15.74	11.95	0	0	2.18	Exon	Exon|exon_11_19_RETAINED|Hca.06G0039640-mRNA-1||Hca.06G0039640|mRNA
GWHACDB00000006-60349737	8.9708	5.35628	12.5853	2.34964	1.23244	0.038644	1	up	6	6	5	11	18	10	11.06	11.81	9.95	22.25	33.28	21.79	Intron,Upstream	Intron|intron_7_RETAINED-RETAINED|Hca.06G0040660-mRNA-1||Hca.06G0040660|mRNA;Upstream|1347|Hca.06G0040650-mRNA-1||Hca.06G0040650|mRNA
GWHACDB00000006-60354913	5.07917	7.85366	2.30467	0.293452	-1.7688	0.0300709	1	down	10	6	9	5	1	1	18.43	11.81	17.92	10.11	1.85	2.18	Exon	Exon|exon_6_11_RETAINED|Hca.06G0040670-mRNA-1||Hca.06G0040670|mRNA
GWHACDB00000006-60867564	6.09809	3.11528	9.0809	2.91496	1.54347	0.0363836	1	up	5	2	3	6	13	9	9.22	3.94	5.97	12.14	24.04	19.61	Exon,Utr3prime	Exon|exon_10_10_RETAINED|Hca.06G0041420-mRNA-1||Hca.06G0041420|mRNA;Utr3prime|exon_10_10_RETAINED|Hca.06G0041420-mRNA-1||Hca.06G0041420|mRNA
GWHACDB00000006-61330536	3.4921	5.67253	1.31168	0.231233	-2.11258	0.0395151	1	down	6	9	3	0	2	2	11.06	17.71	5.97	0	3.7	4.36	Intergenic,Downstream	Intergenic|Hca.06G0042200-Hca.06G0042210;Downstream|941|Hca.06G0042210-mRNA-1||Hca.06G0042210|mRNA
GWHACDB00000006-61361735	1.31537	0	2.63074	Inf	Inf	0.034778	1	up	0	0	0	4	2	2	0	0	0	8.09	3.7	4.36	Downstream,Intergenic,Upstream	Downstream|798|Hca.06G0042270-mRNA-1||Hca.06G0042270|mRNA;Intergenic|Hca.06G0042270-Hca.06G0042280;Upstream|537|Hca.06G0042280-mRNA-1||Hca.06G0042280|mRNA
GWHACDB00000006-61431797	3.66318	5.9289	1.39747	0.235704	-2.08495	0.0294097	1	down	9	5	5	1	0	3	16.59	9.84	9.95	2.02	0	6.54	Intron	Intron|intron_3_RETAINED-RETAINED|Hca.06G0042400-mRNA-1||Hca.06G0042400|mRNA
GWHACDB00000007-1550705	10.9354	6.61142	15.2593	2.30802	1.20666	0.0330504	1	up	8	4	9	19	11	16	14.74	7.87	17.92	38.43	20.34	34.87	Intron	Intron|intron_2_RETAINED-RETAINED|Hca.17G0000380-mRNA-1||Hca.17G0000380|mRNA
GWHACDB00000007-2284550	5.3385	1.59241	9.08459	5.70494	2.51221	0.0025402	1	up	1	3	1	8	12	8	1.84	5.9	1.99	16.18	22.19	17.43	Intergenic	Intergenic|Hca.17G0001250-Hca.17G0001260
GWHACDB00000007-2770702	3.34706	0.974508	5.71961	5.86923	2.55317	0.014727	1	up	0	1	2	7	9	2	0	1.97	3.98	14.16	16.64	4.36	Intergenic,Downstream	Intergenic|Hca.17G0001780-Hca.17G0001790;Downstream|1035|Hca.17G0001790-mRNA-1||Hca.17G0001790|mRNA
GWHACDB00000007-3157254	2.56375	4.4157	0.7118	0.161198	-2.6331	0.0343343	1	down	5	3	6	0	0	2	9.22	5.9	11.95	0	0	4.36	Intergenic,Upstream	Intergenic|Hca.17G0002150-Hca.17G0002160;Upstream|1903|Hca.17G0002160-mRNA-1||Hca.17G0002160|mRNA
GWHACDB00000007-5494108	4.03099	1.5746	6.48737	4.12002	2.04265	0.0285852	1	up	2	0	3	7	8	5	3.69	0	5.97	14.16	14.79	10.9	Intron	Intron|intron_2_RETAINED-RETAINED|Hca.17G0004190-mRNA-1||Hca.17G0004190|mRNA
GWHACDB00000007-6074080	1.77642	0.32591	3.22692	9.90128	3.30761	0.0491579	1	up	0	0	1	2	5	3	0	0	1.99	4.05	9.25	6.54	Downstream,Intergenic	Downstream|1772|Hca.17G0004640-mRNA-1||Hca.17G0004640|mRNA;Intergenic|Hca.17G0004630-Hca.17G0004640
GWHACDB00000007-7203849	5.96787	8.86701	3.06874	0.346085	-1.5308	0.0354416	1	down	8	12	8	3	1	5	14.74	23.62	15.93	6.07	1.85	10.9	Intron	Intron|intron_4_RETAINED-RETAINED|Hca.17G0005510-mRNA-1||Hca.17G0005510|mRNA
GWHACDB00000007-8467153	7.40445	4.08656	10.7223	2.6238	1.39166	0.0358817	1	up	5	4	4	7	15	11	9.22	7.87	7.96	14.16	27.74	23.97	Exon	Exon|exon_4_6_RETAINED|Hca.17G0006270-mRNA-1||Hca.17G0006270|mRNA
GWHACDB00000007-9986216	2.67081	4.65596	0.685667	0.147267	-2.7635	0.0249072	1	down	8	4	3	1	0	1	14.74	7.87	5.97	2.02	0	2.18	Intron	Intron|intron_9_RETAINED-RETAINED|Hca.17G0007140-mRNA-1||Hca.17G0007140|mRNA
GWHACDB00000007-10431246	4.21635	1.94902	6.48368	3.32664	1.73407	0.0477581	1	up	0	2	4	5	9	6	0	3.94	7.96	10.11	16.64	13.08	Exon	Exon|exon_4_4_RETAINED|Hca.17G0007470-mRNA-1||Hca.17G0007470|mRNA
GWHACDB00000007-10585257	11.0436	16.0154	6.07181	0.379123	-1.39926	0.0146049	1	down	21	9	21	5	10	4	38.7	17.71	41.81	10.11	18.49	8.72	Intergenic	Intergenic|Hca.17G0007570-Hca.17G0007580
GWHACDB00000007-11103656	1.42429	0	2.84859	Inf	Inf	0.0471454	1	up	0	0	0	5	4	0	0	0	0	10.11	7.4	0	Upstream,Intergenic	Upstream|580|Hca.17G0007870-mRNA-1||Hca.17G0007870|mRNA;Intergenic|Hca.17G0007860-Hca.17G0007870
GWHACDB00000007-11104102	13.1524	8.1521	18.1528	2.22676	1.15495	0.0267703	1	up	11	6	9	18	17	20	20.27	11.81	17.92	36.41	31.43	43.59	Intergenic,Upstream	Intergenic|Hca.17G0007860-Hca.17G0007870;Upstream|134|Hca.17G0007870-mRNA-1||Hca.17G0007870|mRNA
GWHACDB00000007-11165696	3.18196	0.968064	5.39585	5.57386	2.47868	0.0287542	1	up	0	3	0	5	3	8	0	5.9	0	10.11	5.55	17.43	Intergenic,Downstream	Intergenic|Hca.17G0007880-Hca.17G0007890;Downstream|175|Hca.17G0007890-mRNA-1||Hca.17G0007890|mRNA
GWHACDB00000007-11165708	3.18196	0.968064	5.39585	5.57386	2.47868	0.0287542	1	up	0	3	0	5	3	8	0	5.9	0	10.11	5.55	17.43	Intergenic,Downstream	Intergenic|Hca.17G0007880-Hca.17G0007890;Downstream|163|Hca.17G0007890-mRNA-1||Hca.17G0007890|mRNA
GWHACDB00000007-12873873	1.81864	0.298434	3.33885	11.1879	3.48386	0.0482027	1	up	1	0	0	2	3	5	1.84	0	0	4.05	5.55	10.9	Intergenic	Intergenic|Hca.17G0008230-Hca.17G0008240
GWHACDB00000007-12973366	1.8177	0.322688	3.31272	10.266	3.3598	0.0482235	1	up	0	1	0	3	3	4	0	1.97	0	6.07	5.55	8.72	Intergenic,Downstream	Intergenic|Hca.17G0008250-Hca.17G0008260;Downstream|1405|Hca.17G0008260-mRNA-1||Hca.17G0008260|mRNA
GWHACDB00000007-23290083	2.64011	0	5.28023	Inf	Inf	0.000842936	1	up	0	0	0	3	6	7	0	0	0	6.07	11.09	15.26	Intergenic	Intergenic|Hca.17G0010420-Hca.17G0010430
GWHACDB00000007-24796360	2.41659	0.624344	4.20883	6.7412	2.75301	0.0378943	1	up	1	0	1	1	7	5	1.84	0	1.99	2.02	12.94	10.9	Intergenic	Intergenic|Hca.17G0010820-Hca.17G0010830
GWHACDB00000007-25631346	3.88925	1.56493	6.21357	3.9705	1.98932	0.0380332	1	up	2	3	0	6	7	6	3.69	5.9	0	12.14	12.94	13.08	Intergenic	Intergenic|Hca.17G0011100-Hca.17G0011110
GWHACDB00000007-26570475	1.98537	0.298434	3.67231	12.3053	3.6212	0.0322244	1	up	1	0	0	5	2	4	1.84	0	0	10.11	3.7	8.72	Intergenic,Downstream	Intergenic|Hca.17G0011420-Hca.17G0011430;Downstream|66|Hca.17G0011430-mRNA-1||Hca.17G0011430|mRNA
GWHACDB00000007-26716922	1.80625	0.32591	3.28658	10.0843	3.33404	0.0484781	1	up	0	0	1	4	3	3	0	0	1.99	8.09	5.55	6.54	Intergenic	Intergenic|Hca.17G0011440-Hca.17G0011450
GWHACDB00000007-27173301	8.85452	4.70446	13.0046	2.76431	1.46692	0.0166992	1	up	6	6	3	15	15	10	11.06	11.81	5.97	30.34	27.74	21.79	Exon	Exon|exon_18_23_RETAINED|Hca.17G0011540-mRNA-1||Hca.17G0011540|mRNA
GWHACDB00000007-27263090	1.24386	2.48771	0	0	#NAME?	0.0433339	1	down	4	3	1	0	0	0	7.37	5.9	1.99	0	0	0	Intergenic,Upstream	Intergenic|Hca.17G0011590-Hca.17G0011600;Upstream|1647|Hca.17G0011590-mRNA-1||Hca.17G0011590|mRNA
GWHACDB00000007-27865575	1.79318	0.32591	3.26045	10.0041	3.32253	0.0487729	1	up	0	0	1	5	3	2	0	0	1.99	10.11	5.55	4.36	Upstream,Exon	Upstream|543|Hca.17G0011830-mRNA-1||Hca.17G0011830|mRNA;Exon|exon_2_4_RETAINED|Hca.17G0011820-mRNA-1||Hca.17G0011820|mRNA
GWHACDB00000007-28461885	2.7044	4.75297	0.655838	0.137985	-2.85742	0.0245598	1	down	4	8	3	0	1	1	7.37	15.74	5.97	0	1.85	2.18	Intron	Intron|intron_13_RETAINED-RETAINED|Hca.17G0012080-mRNA-1||Hca.17G0012080|mRNA
GWHACDB00000007-30630689	2.38612	4.08656	0.685667	0.167786	-2.57531	0.0485683	1	down	5	4	4	1	0	1	9.22	7.87	7.96	2.02	0	2.18	Downstream,Intergenic,Upstream	Downstream|458|Hca.17G0013110-mRNA-1||Hca.17G0013110|mRNA;Intergenic|Hca.17G0013110-Hca.17G0013120;Downstream|1232|Hca.17G0013100-mRNA-1||Hca.17G0013100|mRNA;Upstream|1604|Hca.17G0013120-mRNA-1||Hca.17G0013120|mRNA
GWHACDB00000007-31964785	6.06449	2.81684	9.31214	3.30588	1.72503	0.0236671	1	up	4	2	3	10	7	11	7.37	3.94	5.97	20.23	12.94	23.97	Downstream,Intergenic	Downstream|844|Hca.17G0013920-mRNA-1||Hca.17G0013920|mRNA;Intergenic|Hca.17G0013910-Hca.17G0013920
GWHACDB00000007-32292400	3.80063	1.24224	6.35902	5.11897	2.35585	0.0206471	1	up	2	2	0	9	3	7	3.69	3.94	0	18.2	5.55	15.26	Intergenic,Upstream	Intergenic|Hca.17G0014090-Hca.17G0014100;Upstream|356|Hca.17G0014090-mRNA-1||Hca.17G0014090|mRNA
GWHACDB00000007-32948342	3.46676	0.94381	5.98972	6.34632	2.66592	0.0241413	1	up	1	2	0	6	11	2	1.84	3.94	0	12.14	20.34	4.36	Intergenic	Intergenic|Hca.17G0014440-Hca.17G0014450
GWHACDB00000007-33224404	1.86229	0	3.72458	Inf	Inf	0.00818435	1	up	0	0	0	3	2	6	0	0	0	6.07	3.7	13.08	Intergenic	Intergenic|Hca.17G0014590-Hca.17G0014600
GWHACDB00000007-33684180	4.5516	7.2439	1.85929	0.256669	-1.96202	0.0307604	1	down	8	10	5	2	4	0	14.74	19.68	9.95	4.05	7.4	0	Intergenic	Intergenic|Hca.17G0014830-Hca.17G0014840
GWHACDB00000007-34641882	7.64835	10.935	4.36167	0.398872	-1.326	0.0367232	1	down	16	10	9	8	1	4	29.49	19.68	17.92	16.18	1.85	8.72	Intergenic	Intergenic|Hca.17G0015260-Hca.17G0015270
GWHACDB00000007-35512091	1.35642	0	2.71284	Inf	Inf	0.0338193	1	up	0	0	0	3	1	4	0	0	0	6.07	1.85	8.72	Intergenic	Intergenic|Hca.17G0015780-Hca.17G0015790
GWHACDB00000007-35512103	1.35642	0	2.71284	Inf	Inf	0.0338193	1	up	0	0	0	3	1	4	0	0	0	6.07	1.85	8.72	Intergenic	Intergenic|Hca.17G0015780-Hca.17G0015790
GWHACDB00000007-35596919	5.49948	2.52163	8.47732	3.36184	1.74925	0.0252938	1	up	3	1	4	4	12	10	5.53	1.97	7.96	8.09	22.19	21.79	Intron	Intron|intron_17_RETAINED-RETAINED|Hca.17G0015820-mRNA-1||Hca.17G0015820|mRNA
GWHACDB00000007-37560204	3.62115	6.23056	1.01174	0.162383	-2.62252	0.0107915	1	down	10	4	6	0	1	2	18.43	7.87	11.95	0	1.85	4.36	Exon	Exon|exon_1_14_RETAINED|Hca.17G0017480-mRNA-1||Hca.17G0017480|mRNA
GWHACDB00000007-39005670	1.35642	0	2.71284	Inf	Inf	0.0338193	1	up	0	0	0	3	1	4	0	0	0	6.07	1.85	8.72	Intergenic	Intergenic|Hca.17G0018780-Hca.17G0018790
GWHACDB00000007-39159269	2.89127	5.07074	0.7118	0.140374	-2.83265	0.0374275	1	down	5	2	9	0	0	2	9.22	3.94	17.92	0	0	4.36	Upstream,Downstream,Intergenic	Upstream|881|Hca.17G0019000-mRNA-1||Hca.17G0019000|mRNA;Downstream|441|Hca.17G0019010-mRNA-1||Hca.17G0019010|mRNA;Intergenic|Hca.17G0019000-Hca.17G0019010
GWHACDB00000007-39204676	2.34644	4.09301	0.599876	0.146561	-2.77043	0.0493241	1	down	5	2	6	0	2	0	9.22	3.94	11.95	0	3.7	0	Intergenic	Intergenic|Hca.17G0019070-Hca.17G0019080
GWHACDB00000007-39294622	1.55925	3.1185	0	0	#NAME?	0.0177597	1	down	5	1	4	0	0	0	9.22	1.97	7.96	0	0	0	Intergenic	Intergenic|Hca.17G0019170-Hca.17G0019180
GWHACDB00000007-40828496	4.44578	6.89052	2.00104	0.290405	-1.78386	0.039409	1	down	9	10	3	3	1	2	16.59	19.68	5.97	6.07	1.85	4.36	Intergenic,Downstream	Intergenic|Hca.17G0020600-Hca.17G0020610;Downstream|687|Hca.17G0020600-mRNA-1||Hca.17G0020600|mRNA
GWHACDB00000007-42146987	5.90462	8.85242	2.95682	0.334012	-1.58203	0.0358201	1	down	9	8	11	3	3	3	16.59	15.74	21.9	6.07	5.55	6.54	Exon	Exon|exon_1_1_RETAINED|Hca.17G0022060-mRNA-1||Hca.17G0022060|mRNA
GWHACDB00000007-42662741	1.83238	0.32591	3.33885	10.2447	3.35681	0.0479022	1	up	0	0	1	2	3	5	0	0	1.99	4.05	5.55	10.9	Intergenic	Intergenic|Hca.17G0022790-Hca.17G0022800
GWHACDB00000007-42937561	7.50081	4.03161	10.97	2.721	1.44414	0.0292778	1	up	7	4	2	9	16	9	12.9	7.87	3.98	18.2	29.59	19.61	Intergenic	Intergenic|Hca.17G0023210-Hca.17G0023220
GWHACDB00000007-43205169	1.86734	3.43474	0.299938	0.0873247	-3.51747	0.042291	1	down	5	4	2	0	1	0	9.22	7.87	3.98	0	1.85	0	Exon	Exon|exon_1_5_RETAINED|Hca.17G0023600-mRNA-1||Hca.17G0023600|mRNA
GWHACDB00000007-43314809	2.45787	0.621122	4.29462	6.9143	2.78958	0.0373192	1	up	1	1	0	2	5	6	1.84	1.97	0	4.05	9.25	13.08	Intergenic,Upstream	Intergenic|Hca.17G0023750-Hca.17G0023760;Upstream|519|Hca.17G0023760-mRNA-1||Hca.17G0023760|mRNA
GWHACDB00000007-43381280	7.94824	11.2124	4.68405	0.417755	-1.25927	0.0422961	1	down	18	8	10	5	3	6	33.17	15.74	19.91	10.11	5.55	13.08	Exon	Exon|exon_9_12_RETAINED|Hca.17G0023900-mRNA-1||Hca.17G0023900|mRNA
GWHACDB00000007-43897115	3.75884	1.30042	6.21726	4.78098	2.25731	0.0208859	1	up	0	1	3	8	6	5	0	1.97	5.97	16.18	11.09	10.9	Downstream,Intergenic	Downstream|186|Hca.17G0024540-mRNA-1||Hca.17G0024540|mRNA;Downstream|254|Hca.17G0024530-mRNA-1||Hca.17G0024530|mRNA;Intergenic|Hca.17G0024530-Hca.17G0024540
GWHACDB00000007-45390134	1.28668	2.57336	0	0	#NAME?	0.0419962	1	down	1	2	5	0	0	0	1.84	3.94	9.95	0	0	0	Exon	Exon|exon_1_4_RETAINED|Hca.17G0026680-mRNA-1||Hca.17G0026680|mRNA
GWHACDB00000008-579122	4.45333	6.96158	1.94508	0.279402	-1.83959	0.0393434	1	down	7	5	10	3	2	1	12.9	9.84	19.91	6.07	3.7	2.18	Gene	Gene|Hca.08G0000830|mRNA
GWHACDB00000008-756322	1.27248	0	2.54495	Inf	Inf	0.0358548	1	up	0	0	0	3	4	1	0	0	0	6.07	7.4	2.18	SpliceSiteDonor,Exon	SpliceSiteDonor|intron_19_RETAINED-RETAINED|Hca.08G0001060-mRNA-1||Hca.08G0001060|mRNA;Exon|exon_5_5_RETAINED|Hca.08G0001070-mRNA-1||Hca.08G0001070|mRNA
GWHACDB00000008-3031310	7.51968	4.40281	10.6365	2.41586	1.27253	0.0498778	1	up	5	7	2	6	17	10	9.22	13.78	3.98	12.14	31.43	21.79	Intergenic,Upstream	Intergenic|Hca.08G0004710-Hca.08G0004720;Upstream|134|Hca.08G0004720-mRNA-1||Hca.08G0004720|mRNA
GWHACDB00000008-3353985	1.31352	0	2.62705	Inf	Inf	0.0348228	1	up	0	0	0	2	3	3	0	0	0	4.05	5.55	6.54	Intron	Intron|intron_1_RETAINED-RETAINED|Hca.08G0005230-mRNA-1||Hca.08G0005230|mRNA
GWHACDB00000008-3377334	1.95554	0.298434	3.61265	12.1053	3.59757	0.0326876	1	up	1	0	0	3	4	4	1.84	0	0	6.07	7.4	8.72	Upstream,Intron	Upstream|1125|Hca.08G0005260-mRNA-1||Hca.08G0005260|mRNA;Intron|intron_3_RETAINED-RETAINED|Hca.08G0005250-mRNA-1||Hca.08G0005250|mRNA
GWHACDB00000008-3770367	1.76268	0.298434	3.22692	10.8128	3.43467	0.0494793	1	up	1	0	0	2	5	3	1.84	0	0	4.05	9.25	6.54	Intergenic,Downstream	Intergenic|Hca.08G0005710-Hca.08G0005720;Downstream|1990|Hca.08G0005710-mRNA-1||Hca.08G0005710|mRNA
GWHACDB00000008-3813647	1.27063	0	2.54126	Inf	Inf	0.035903	1	up	0	0	0	1	5	2	0	0	0	2.02	9.25	4.36	Intergenic,Downstream,Upstream	Intergenic|Hca.08G0005760-Hca.08G0005770;Downstream|1194|Hca.08G0005760-mRNA-1||Hca.08G0005760|mRNA;Upstream|172|Hca.08G0005770-mRNA-1||Hca.08G0005770|mRNA
GWHACDB00000008-3910425	5.46733	2.53944	8.39523	3.30594	1.72506	0.0254347	1	up	2	4	2	5	13	8	3.69	7.87	3.98	10.11	24.04	17.43	Intron	Intron|intron_1_RETAINED-RETAINED|Hca.08G0005880-mRNA-1||Hca.08G0005880|mRNA
GWHACDB00000008-3925157	1.87013	3.41049	0.329767	0.096692	-3.37046	0.0422302	1	down	6	3	2	1	0	0	11.06	5.9	3.98	2.02	0	0	Downstream,Intergenic	Downstream|112|Hca.08G0005910-mRNA-1||Hca.08G0005910|mRNA;Intergenic|Hca.08G0005900-Hca.08G0005910
GWHACDB00000008-4389684	1.89159	3.48325	0.299938	0.0861086	-3.5377	0.041769	1	down	3	6	2	0	1	0	5.53	11.81	3.98	0	1.85	0	Intergenic,Upstream	Intergenic|Hca.08G0006460-Hca.08G0006470;Upstream|199|Hca.08G0006470-mRNA-1||Hca.08G0006470|mRNA
GWHACDB00000008-4754702	1.50639	0	3.01278	Inf	Inf	0.0212918	1	up	0	0	0	3	2	4	0	0	0	6.07	3.7	8.72	Intron	Intron|intron_1_RETAINED-RETAINED|Hca.08G0007030-mRNA-1||Hca.08G0007030|mRNA
GWHACDB00000008-6165746	1.73433	3.46866	0	0	#NAME?	0.0112581	1	down	4	2	5	0	0	0	7.37	3.94	9.95	0	0	0	Downstream,Exon,Utr5prime	Downstream|1281|Hca.08G0008860-mRNA-1||Hca.08G0008860|mRNA;Downstream|718|Hca.08G0008880-mRNA-1||Hca.08G0008880|mRNA;Exon|exon_1_2_RETAINED|Hca.08G0008870-mRNA-1||Hca.08G0008870|mRNA;Utr5prime|exon_1_2_RETAINED|Hca.08G0008870-mRNA-1||Hca.08G0008870|mRNA
GWHACDB00000008-9216659	2.72042	4.81114	0.629705	0.130885	-2.93363	0.0243978	1	down	2	7	6	1	1	0	3.69	13.78	11.95	2.02	1.85	0	Downstream,Exon	Downstream|999|Hca.08G0012570-mRNA-1||Hca.08G0012570|mRNA;Exon|exon_1_3_RETAINED|Hca.08G0012560-mRNA-1||Hca.08G0012560|mRNA
GWHACDB00000008-9406680	11.8942	16.593	7.19548	0.433646	-1.20541	0.023178	1	down	23	15	15	5	9	8	42.39	29.52	29.86	10.11	16.64	17.43	Intergenic,Upstream	Intergenic|Hca.08G0012780-Hca.08G0012790;Upstream|1962|Hca.08G0012780-mRNA-1||Hca.08G0012780|mRNA
GWHACDB00000008-9407932	1.25759	2.51519	0	0	#NAME?	0.0428936	1	down	3	3	2	0	0	0	5.53	5.9	3.98	0	0	0	Intergenic	Intergenic|Hca.08G0012780-Hca.08G0012790
GWHACDB00000008-10161818	1.32844	0	2.65688	Inf	Inf	0.0344656	1	up	0	0	0	3	2	3	0	0	0	6.07	3.7	6.54	Intergenic	Intergenic|Hca.08G0013650-Hca.08G0013660
GWHACDB00000008-13101089	2.37144	4.08334	0.659534	0.161518	-2.63023	0.0488447	1	down	5	5	3	2	0	0	9.22	9.84	5.97	4.05	0	0	Intergenic	Intergenic|Hca.08G0015800-Hca.08G0015810
GWHACDB00000008-14533145	3.00908	0.974508	5.04365	5.17558	2.37172	0.0382481	1	up	0	1	2	7	2	6	0	1.97	3.98	14.16	3.7	13.08	Downstream,Intergenic	Downstream|1215|Hca.08G0016540-mRNA-1||Hca.08G0016540|mRNA;Intergenic|Hca.08G0016530-Hca.08G0016540
GWHACDB00000008-15980416	1.25759	2.51519	0	0	#NAME?	0.0428936	1	down	3	3	2	0	0	0	5.53	5.9	3.98	0	0	0	Upstream,Intergenic	Upstream|449|Hca.08G0017390-mRNA-1||Hca.08G0017390|mRNA;Upstream|1469|Hca.08G0017400-mRNA-1||Hca.08G0017400|mRNA;Intergenic|Hca.08G0017390-Hca.08G0017400
GWHACDB00000008-15980424	1.25759	2.51519	0	0	#NAME?	0.0428936	1	down	3	3	2	0	0	0	5.53	5.9	3.98	0	0	0	Upstream,Intergenic	Upstream|1461|Hca.08G0017400-mRNA-1||Hca.08G0017400|mRNA;Upstream|457|Hca.08G0017390-mRNA-1||Hca.08G0017390|mRNA;Intergenic|Hca.08G0017390-Hca.08G0017400
GWHACDB00000008-15980432	1.25759	2.51519	0	0	#NAME?	0.0428936	1	down	3	3	2	0	0	0	5.53	5.9	3.98	0	0	0	Upstream,Intergenic	Upstream|1453|Hca.08G0017400-mRNA-1||Hca.08G0017400|mRNA;Upstream|465|Hca.08G0017390-mRNA-1||Hca.08G0017390|mRNA;Intergenic|Hca.08G0017390-Hca.08G0017400
GWHACDB00000008-16049079	4.14833	1.83911	6.45754	3.51123	1.81197	0.0483804	1	up	4	2	0	6	9	5	7.37	3.94	0	12.14	16.64	10.9	Intergenic	Intergenic|Hca.08G0017440-Hca.08G0017450
GWHACDB00000008-16474393	4.95373	7.61018	2.29728	0.30187	-1.728	0.038279	1	down	7	6	11	1	3	3	12.9	11.81	21.9	2.02	5.55	6.54	Intergenic	Intergenic|Hca.08G0017760-Hca.08G0017770
GWHACDB00000008-18704216	5.55857	8.60572	2.51143	0.291832	-1.77679	0.0294384	1	down	6	9	12	0	6	2	11.06	17.71	23.89	0	11.09	4.36	Intergenic	Intergenic|Hca.08G0019120-Hca.08G0019130
GWHACDB00000008-20173097	1.92756	0.298434	3.55669	11.9178	3.57505	0.033137	1	up	1	0	0	3	5	3	1.84	0	0	6.07	9.25	6.54	Downstream,Exon	Downstream|1078|Hca.08G0020420-mRNA-1||Hca.08G0020420|mRNA;Exon|exon_2_4_RETAINED|Hca.08G0020430-mRNA-1||Hca.08G0020430|mRNA
GWHACDB00000008-20515233	1.26811	2.53622	0	0	#NAME?	0.0425638	1	down	2	5	1	0	0	0	3.69	9.84	1.99	0	0	0	Upstream,SpliceSiteRegion	Upstream|1568|Hca.08G0020740-mRNA-1||Hca.08G0020740|mRNA;SpliceSiteRegion|intron_2_RETAINED-RETAINED|Hca.08G0020720-mRNA-1||Hca.08G0020720|mRNA;Upstream|114|Hca.08G0020730-mRNA-1||Hca.08G0020730|mRNA
GWHACDB00000008-21171432	7.45116	10.6301	4.27219	0.401894	-1.31511	0.0449222	1	down	15	12	7	5	4	4	27.65	23.62	13.94	10.11	7.4	8.72	Intergenic	Intergenic|Hca.08G0021300-Hca.08G0021310
GWHACDB00000008-21279791	8.12936	4.78367	11.4751	2.3988	1.26231	0.0452181	1	up	3	7	5	14	11	10	5.53	13.78	9.95	28.32	20.34	21.79	Intron	Intron|intron_3_RETAINED-RETAINED|Hca.08G0021400-mRNA-1||Hca.08G0021400|mRNA
GWHACDB00000008-21944729	1.28739	0	2.57478	Inf	Inf	0.0354712	1	up	0	0	0	4	3	1	0	0	0	8.09	5.55	2.18	Upstream,Intergenic	Upstream|1593|Hca.08G0021990-mRNA-1||Hca.08G0021990|mRNA;Intergenic|Hca.08G0021980-Hca.08G0021990
GWHACDB00000008-23007083	1.83431	0	3.66862	Inf	Inf	0.0083415	1	up	0	0	0	3	3	5	0	0	0	6.07	5.55	10.9	Intron	Intron|intron_2_RETAINED-RETAINED|Hca.08G0022860-mRNA-1||Hca.08G0022860|mRNA
GWHACDB00000008-25823756	7.13048	3.78491	10.4761	2.76785	1.46877	0.0342204	1	up	4	5	3	10	18	5	7.37	9.84	5.97	20.23	33.28	10.9	Intergenic	Intergenic|Hca.08G0024300-Hca.08G0024310
GWHACDB00000008-26119318	4.56898	7.54878	1.58918	0.210521	-2.24796	0.0131988	1	down	9	8	7	3	2	0	16.59	15.74	13.94	6.07	3.7	0	Intron	Intron|intron_5_RETAINED-RETAINED|Hca.08G0024410-mRNA-1||Hca.08G0024410|mRNA
GWHACDB00000008-29807731	4.36485	0.919557	7.81014	8.49337	3.08634	0.00615849	1	up	2	1	0	13	7	4	3.69	1.97	0	26.29	12.94	8.72	Upstream,Intergenic	Upstream|1228|Hca.08G0026140-mRNA-1||Hca.08G0026140|mRNA;Intergenic|Hca.08G0026140-Hca.08G0026150
GWHACDB00000008-30186949	5.39355	2.54266	8.24444	3.24244	1.69708	0.0322753	1	up	2	3	3	10	7	8	3.69	5.9	5.97	20.23	12.94	17.43	Intron	Intron|intron_4_RETAINED-RETAINED|Hca.08G0026230-mRNA-1||Hca.08G0026230|mRNA
GWHACDB00000008-31416116	2.39046	0.624344	4.15657	6.65749	2.73498	0.0382698	1	up	1	0	1	3	7	3	1.84	0	1.99	6.07	12.94	6.54	Intergenic	Intergenic|Hca.08G0026560-Hca.08G0026570
GWHACDB00000008-33573855	7.79568	12.0048	3.58652	0.298756	-1.74296	0.00887935	1	down	13	7	18	4	4	3	23.96	13.78	35.84	8.09	7.4	6.54	Intergenic	Intergenic|Hca.08G0027100-Hca.08G0027110
GWHACDB00000008-34865427	8.56684	5.07888	12.0548	2.37352	1.24703	0.0497794	1	up	4	8	4	14	7	15	7.37	15.74	7.96	28.32	12.94	32.69	Intergenic	Intergenic|Hca.08G0027420-Hca.08G0027430
GWHACDB00000008-36766373	2.61433	0.596869	4.63178	7.76013	2.95608	0.0260791	1	up	2	0	0	7	3	4	3.69	0	0	14.16	5.55	8.72	Intergenic	Intergenic|Hca.08G0027830-Hca.08G0027840
GWHACDB00000008-39385302	8.80024	5.34492	12.2556	2.29294	1.1972	0.0465591	1	up	7	1	9	10	18	10	12.9	1.97	17.92	20.23	33.28	21.79	Intergenic	Intergenic|Hca.08G0031460-Hca.08G0031470
GWHACDB00000008-42028954	4.31354	1.26972	7.35736	5.79447	2.53468	0.00601828	1	up	1	2	1	6	12	5	1.84	3.94	1.99	12.14	22.19	10.9	Intergenic	Intergenic|Hca.08G0031740-Hca.08G0031750
GWHACDB00000008-51114388	6.23209	9.06199	3.4022	0.375437	-1.41336	0.0427332	1	down	13	10	6	6	0	4	23.96	19.68	11.95	12.14	0	8.72	Intergenic	Intergenic|Hca.08G0033360-Hca.08G0033370
GWHACDB00000008-53079723	2.52431	4.41892	0.629705	0.142502	-2.81094	0.0348817	1	down	5	2	7	1	1	0	9.22	3.94	13.94	2.02	1.85	0	Intergenic	Intergenic|Hca.08G0033680-Hca.08G0033690
GWHACDB00000008-54134726	1.7011	0	3.4022	Inf	Inf	0.044339	1	up	0	0	0	6	0	4	0	0	0	12.14	0	8.72	Intergenic	Intergenic|Hca.08G0034250-Hca.08G0034260
GWHACDB00000008-54766760	5.54108	2.18928	8.89288	4.06202	2.0222	0.0117414	1	up	3	3	1	6	10	11	5.53	5.9	1.99	12.14	18.49	23.97	Upstream,Intergenic	Upstream|703|Hca.08G0034710-mRNA-1||Hca.08G0034710|mRNA;Intergenic|Hca.08G0034710-Hca.08G0034720
GWHACDB00000008-55063272	3.03503	5.05463	1.01543	0.200892	-2.31551	0.0377787	1	down	5	7	4	2	0	1	9.22	13.78	7.96	4.05	0	2.18	SpliceSiteDonor	SpliceSiteDonor|intron_2_RETAINED-RETAINED|Hca.08G0034920-mRNA-1||Hca.08G0034920|mRNA
GWHACDB00000008-57565399	2.37305	4.08656	0.659534	0.161391	-2.63137	0.0488142	1	down	5	4	4	2	0	0	9.22	7.87	7.96	4.05	0	0	Utr3prime,Exon	Utr3prime|exon_15_15_RETAINED|Hca.08G0036310-mRNA-1||Hca.08G0036310|mRNA;Exon|exon_15_15_RETAINED|Hca.08G0036310-mRNA-1||Hca.08G0036310|mRNA
GWHACDB00000008-58459405	3.16883	5.40801	0.929643	0.171901	-2.54035	0.0278401	1	down	4	7	6	1	2	0	7.37	13.78	11.95	2.02	3.7	0	Intergenic,Upstream	Intergenic|Hca.08G0036920-Hca.08G0036930;Upstream|894|Hca.08G0036930-mRNA-1||Hca.08G0036930|mRNA
GWHACDB00000009-1190512	4.79115	8.26692	1.31537	0.159113	-2.65188	0.00353403	1	down	6	13	7	2	1	1	11.06	25.58	13.94	4.05	1.85	2.18	Intergenic	Intergenic|Hca.07G0000450-Hca.07G0000460
GWHACDB00000009-1515926	1.29861	0	2.59722	Inf	Inf	0.0351892	1	up	0	0	0	1	4	3	0	0	0	2.02	7.4	6.54	Intergenic	Intergenic|Hca.07G0000650-Hca.07G0000660
GWHACDB00000009-1515936	1.29861	0	2.59722	Inf	Inf	0.0351892	1	up	0	0	0	1	4	3	0	0	0	2.02	7.4	6.54	Intergenic	Intergenic|Hca.07G0000650-Hca.07G0000660
GWHACDB00000009-1908914	2.3845	4.08334	0.685667	0.167918	-2.57417	0.0485985	1	down	5	5	3	1	0	1	9.22	9.84	5.97	2.02	0	2.18	Intergenic	Intergenic|Hca.07G0000950-Hca.07G0000960
GWHACDB00000009-4430261	12.8808	17.4485	8.31313	0.476439	-1.06964	0.0462631	1	down	15	20	20	6	14	6	27.65	39.36	39.82	12.14	25.89	13.08	Exon	Exon|exon_2_7_RETAINED|Hca.07G0002480-mRNA-1||Hca.07G0002480|mRNA
GWHACDB00000009-6403813	1.30046	0	2.60092	Inf	Inf	0.0351433	1	up	0	0	0	3	3	2	0	0	0	6.07	5.55	4.36	Intergenic	Intergenic|Hca.07G0003600-Hca.07G0003610
GWHACDB00000009-6470584	1.28668	2.57336	0	0	#NAME?	0.0419962	1	down	1	2	5	0	0	0	1.84	3.94	9.95	0	0	0	Exon,Downstream	Exon|exon_1_3_RETAINED|Hca.07G0003640-mRNA-1||Hca.07G0003640|mRNA;Downstream|248|Hca.07G0003650-mRNA-1||Hca.07G0003650|mRNA;Downstream|555|Hca.07G0003630-mRNA-1||Hca.07G0003630|mRNA
GWHACDB00000009-7226019	1.28668	2.57336	0	0	#NAME?	0.0419962	1	down	1	2	5	0	0	0	1.84	3.94	9.95	0	0	0	Exon,Downstream	Exon|exon_2_2_RETAINED|Hca.07G0004070-mRNA-1||Hca.07G0004070|mRNA;Downstream|556|Hca.07G0004060-mRNA-1||Hca.07G0004060|mRNA
GWHACDB00000009-7282961	8.69076	4.95439	12.4271	2.50831	1.32671	0.0345395	1	up	9	4	3	12	14	12	16.59	7.87	5.97	24.27	25.89	26.15	Intergenic	Intergenic|Hca.07G0004090-Hca.07G0004100
GWHACDB00000009-7613906	1.89729	3.79457	0	0	#NAME?	0.00721709	1	down	4	2	6	0	0	0	7.37	3.94	11.95	0	0	0	Intergenic	Intergenic|Hca.07G0004240-Hca.07G0004250
GWHACDB00000009-8955341	2.39631	4.43673	0.3559	0.0802168	-3.63995	0.0130848	1	down	4	5	5	0	0	1	7.37	9.84	9.95	0	0	2.18	Intergenic	Intergenic|Hca.07G0004730-Hca.07G0004740
GWHACDB00000009-9652396	3.05488	0.971286	5.13848	5.29039	2.40337	0.0284614	1	up	0	2	1	2	9	5	0	3.94	1.99	4.05	16.64	10.9	Intergenic	Intergenic|Hca.07G0004980-Hca.07G0004990
GWHACDB00000009-13153092	2.63767	0.621122	4.65422	7.49324	2.90559	0.0258484	1	up	1	1	0	4	4	6	1.84	1.97	0	8.09	7.4	13.08	Intergenic	Intergenic|Hca.07G0006080-Hca.07G0006090
GWHACDB00000009-13964018	2.16038	0	4.32076	Inf	Inf	0.0110514	1	up	0	0	0	1	5	7	0	0	0	2.02	9.25	15.26	Intergenic	Intergenic|Hca.07G0006360-Hca.07G0006370
GWHACDB00000009-14193391	2.0704	3.78491	0.3559	0.0940314	-3.41071	0.0282635	1	down	4	5	3	0	0	1	7.37	9.84	5.97	0	0	2.18	Intron	Intron|intron_3_RETAINED-RETAINED|Hca.07G0006410-mRNA-1||Hca.07G0006410|mRNA
GWHACDB00000009-19544294	3.49556	5.67575	1.31537	0.231753	-2.10934	0.0394766	1	down	6	8	4	2	1	1	11.06	15.74	7.96	4.05	1.85	2.18	Intergenic	Intergenic|Hca.07G0007460-Hca.07G0007470
GWHACDB00000009-19991138	1.24708	2.49416	0	0	#NAME?	0.0432297	1	down	4	1	3	0	0	0	7.37	1.97	5.97	0	0	0	Intron,Downstream	Intron|intron_1_RETAINED-RETAINED|Hca.07G0007650-mRNA-1||Hca.07G0007650|mRNA;Downstream|1987|Hca.07G0007640-mRNA-1||Hca.07G0007640|mRNA
GWHACDB00000009-20104091	3.39113	0.947032	5.83523	6.1616	2.6233	0.0145045	1	up	1	1	1	9	6	3	1.84	1.97	1.99	18.2	11.09	6.54	Intergenic	Intergenic|Hca.07G0007650-Hca.07G0007660
GWHACDB00000009-20697901	4.59748	2.13755	7.05742	3.30164	1.72318	0.0455559	1	up	5	2	0	6	11	5	9.22	3.94	0	12.14	20.34	10.9	Upstream,Intergenic	Upstream|1305|Hca.07G0007860-mRNA-1||Hca.07G0007860|mRNA;Intergenic|Hca.07G0007850-Hca.07G0007860
GWHACDB00000009-24045669	1.2592	2.51841	0	0	#NAME?	0.0428427	1	down	3	2	3	0	0	0	5.53	3.94	5.97	0	0	0	SpliceSiteDonor	SpliceSiteDonor|intron_1_RETAINED-RETAINED|Hca.07G0008490-mRNA-1||Hca.07G0008490|mRNA
GWHACDB00000009-27231176	1.95554	0.298434	3.61265	12.1053	3.59757	0.0326876	1	up	1	0	0	3	4	4	1.84	0	0	6.07	7.4	8.72	Intergenic	Intergenic|Hca.07G0009290-Hca.07G0009300
GWHACDB00000009-30329129	4.72504	7.20506	2.24502	0.311589	-1.68229	0.0495758	1	down	10	5	8	3	3	1	18.43	9.84	15.93	6.07	5.55	2.18	Intergenic	Intergenic|Hca.07G0010460-Hca.07G0010470
GWHACDB00000009-31468816	2.20504	0.32591	4.08417	12.5316	3.6475	0.0274813	1	up	0	0	1	5	1	6	0	0	1.99	10.11	1.85	13.08	Intergenic	Intergenic|Hca.07G0011050-Hca.07G0011060
GWHACDB00000009-32920294	4.45606	6.91477	1.99734	0.288852	-1.7916	0.0393198	1	down	8	11	3	1	2	3	14.74	21.65	5.97	2.02	3.7	6.54	SpliceSiteDonor	SpliceSiteDonor|intron_7_RETAINED-RETAINED|Hca.07G0011800-mRNA-1||Hca.07G0011800|mRNA
GWHACDB00000009-33737292	5.13192	2.49093	7.77292	3.12048	1.64177	0.042102	1	up	4	2	2	8	10	6	7.37	3.94	3.98	16.18	18.49	13.08	Downstream,Gene	Downstream|795|Hca.07G0012290-mRNA-1||Hca.07G0012290|mRNA;Gene|Hca.07G0012280|mRNA
GWHACDB00000009-34612678	6.38423	9.45574	3.31272	0.350339	-1.51318	0.0343894	1	down	11	6	13	3	3	4	20.27	11.81	25.88	6.07	5.55	8.72	Exon	Exon|exon_1_1_RETAINED|Hca.07G0012870-mRNA-1||Hca.07G0012870|mRNA
GWHACDB00000009-36162979	3.95448	6.29365	1.61531	0.256657	-1.96209	0.0399764	1	down	7	10	3	2	2	1	12.9	19.68	5.97	4.05	3.7	2.18	Intron	Intron|intron_1_RETAINED-RETAINED|Hca.07G0013930-mRNA-1||Hca.07G0013930|mRNA
GWHACDB00000009-37456735	1.41733	2.83465	0	0	#NAME?	0.0273889	1	down	3	5	1	0	0	0	5.53	9.84	1.99	0	0	0	Upstream,Exon	Upstream|150|Hca.07G0015110-mRNA-1||Hca.07G0015110|mRNA;Exon|exon_10_11_RETAINED|Hca.07G0015120-mRNA-1||Hca.07G0015120|mRNA
GWHACDB00000009-37675535	2.46039	0.648598	4.27219	6.58681	2.71958	0.0372848	1	up	0	1	1	5	4	4	0	1.97	1.99	10.11	7.4	8.72	Intergenic	Intergenic|Hca.07G0015280-Hca.07G0015290
GWHACDB00000009-38086078	1.27063	0	2.54126	Inf	Inf	0.035903	1	up	0	0	0	1	5	2	0	0	0	2.02	9.25	4.36	Intergenic,Downstream	Intergenic|Hca.07G0015580-Hca.07G0015590;Downstream|1294|Hca.07G0015580-mRNA-1||Hca.07G0015580|mRNA
GWHACDB00000009-38157429	1.93953	0	3.87907	Inf	Inf	0.0289805	1	up	0	0	0	0	7	5	0	0	0	0	12.94	10.9	Intergenic	Intergenic|Hca.07G0015640-Hca.07G0015650
GWHACDB00000009-38310438	10.7415	6.57428	14.9087	2.26774	1.18125	0.033489	1	up	9	7	5	11	21	14	16.59	13.78	9.95	22.25	38.83	30.51	Intron	Intron|intron_3_RETAINED-RETAINED|Hca.07G0015690-mRNA-1||Hca.07G0015690|mRNA
GWHACDB00000009-39708049	6.06113	9.16544	2.95682	0.322605	-1.63216	0.028505	1	down	9	12	8	3	3	3	16.59	23.62	15.93	6.07	5.55	6.54	Intron	Intron|intron_6_RETAINED-RETAINED|Hca.07G0017100-mRNA-1||Hca.07G0017100|mRNA
GWHACDB00000009-39950923	2.9807	5.2496	0.7118	0.135591	-2.88266	0.0285869	1	down	10	5	2	0	0	2	18.43	9.84	3.98	0	0	4.36	Downstream,Intergenic	Downstream|1123|Hca.07G0017350-mRNA-1||Hca.07G0017350|mRNA;Downstream|290|Hca.07G0017360-mRNA-1||Hca.07G0017360|mRNA;Downstream|304|Hca.07G0017370-mRNA-1||Hca.07G0017370|mRNA;Intergenic|Hca.07G0017360-Hca.07G0017370
GWHACDB00000009-40622297	5.74821	8.83953	2.65688	0.300568	-1.73424	0.0230072	1	down	9	12	7	3	2	3	16.59	23.62	13.94	6.07	3.7	6.54	Intergenic	Intergenic|Hca.07G0018140-Hca.07G0018150
GWHACDB00000009-40756487	5.07433	7.844	2.30467	0.293814	-1.76703	0.0301013	1	down	10	9	6	5	1	1	18.43	17.71	11.95	10.11	1.85	2.18	Intergenic	Intergenic|Hca.07G0018280-Hca.07G0018290
GWHACDB00000009-41193817	7.80549	11.3127	4.29832	0.379957	-1.39609	0.0300991	1	down	14	11	11	4	4	5	25.8	21.65	21.9	8.09	7.4	10.9	Upstream,Intergenic	Upstream|1356|Hca.07G0018630-mRNA-1||Hca.07G0018630|mRNA;Intergenic|Hca.07G0018630-Hca.07G0018640
GWHACDB00000009-41597736	3.10658	5.28352	0.929643	0.175951	-2.50675	0.0284514	1	down	9	3	5	1	2	0	16.59	5.9	9.95	2.02	3.7	0	Exon	Exon|exon_3_3_RETAINED|Hca.07G0018990-mRNA-1||Hca.07G0018990|mRNA
GWHACDB00000009-41923667	1.28668	2.57336	0	0	#NAME?	0.0419962	1	down	1	2	5	0	0	0	1.84	3.94	9.95	0	0	0	Intergenic	Intergenic|Hca.07G0019300-Hca.07G0019310
GWHACDB00000009-42035266	1.70363	3.40727	0	0	#NAME?	0.0115205	1	down	6	4	1	0	0	0	11.06	7.87	1.99	0	0	0	Intergenic	Intergenic|Hca.07G0019370-Hca.07G0019380
GWHACDB00000009-42309753	1.28554	0	2.57109	Inf	Inf	0.0355182	1	up	0	0	0	2	4	2	0	0	0	4.05	7.4	4.36	Intergenic	Intergenic|Hca.07G0019680-Hca.07G0019690
GWHACDB00000009-43285768	4.8575	2.18606	7.52894	3.44408	1.78412	0.0345295	1	up	3	4	0	8	8	7	5.53	7.87	0	16.18	14.79	15.26	Intergenic	Intergenic|Hca.07G0020670-Hca.07G0020680
GWHACDB00000009-43337300	1.39629	2.79259	0	0	#NAME?	0.0278228	1	down	5	1	3	0	0	0	9.22	1.97	5.97	0	0	0	Intergenic	Intergenic|Hca.07G0020730-Hca.07G0020740
GWHACDB00000009-43942043	2.99504	5.3902	0.599876	0.11129	-3.1676	0.0124455	1	down	5	4	8	0	2	0	9.22	7.87	15.93	0	3.7	0	Intron	Intron|intron_4_RETAINED-RETAINED|Hca.07G0021340-mRNA-1||Hca.07G0021340|mRNA
GWHACDB00000009-43942056	2.99504	5.3902	0.599876	0.11129	-3.1676	0.0124455	1	down	5	4	8	0	2	0	9.22	7.87	15.93	0	3.7	0	Intron	Intron|intron_4_RETAINED-RETAINED|Hca.07G0021340-mRNA-1||Hca.07G0021340|mRNA
GWHACDB00000009-43985926	1.55764	3.11528	0	0	#NAME?	0.0177813	1	down	5	2	3	0	0	0	9.22	3.94	5.97	0	0	0	Intergenic,Downstream	Intergenic|Hca.07G0021370-Hca.07G0021380;Downstream|1254|Hca.07G0021380-mRNA-1||Hca.07G0021380|mRNA
GWHACDB00000009-44745096	3.47268	5.63369	1.31168	0.232827	-2.10267	0.0397329	1	down	8	4	6	0	2	2	14.74	7.87	11.95	0	3.7	4.36	Intergenic	Intergenic|Hca.07G0022400-Hca.07G0022410
GWHACDB00000009-45855835	5.58381	2.8411	8.32653	2.93075	1.55127	0.0487741	1	up	3	3	3	9	6	10	5.53	5.9	5.97	18.2	11.09	21.79	Intron	Intron|intron_10_RETAINED-RETAINED|Hca.07G0023690-mRNA-1||Hca.07G0023690|mRNA
GWHACDB00000009-45890587	3.33111	5.70645	0.955776	0.167491	-2.57785	0.0202625	1	down	5	7	6	0	2	1	9.22	13.78	11.95	0	3.7	2.18	Intergenic,Upstream	Intergenic|Hca.07G0023740-Hca.07G0023750;Upstream|661|Hca.07G0023750-mRNA-1||Hca.07G0023750|mRNA;Upstream|1340|Hca.07G0023740-mRNA-1||Hca.07G0023740|mRNA
GWHACDB00000009-47162828	5.58679	8.60249	2.57109	0.298877	-1.74238	0.0292803	1	down	6	10	11	2	4	2	11.06	19.68	21.9	4.05	7.4	4.36	Utr3prime,Downstream,Exon	Utr3prime|exon_7_7_RETAINED|Hca.07G0025210-mRNA-1||Hca.07G0025210|mRNA;Downstream|866|Hca.07G0025220-mRNA-1||Hca.07G0025220|mRNA;Exon|exon_7_7_RETAINED|Hca.07G0025210-mRNA-1||Hca.07G0025210|mRNA
GWHACDB00000009-47710709	4.09895	6.55647	1.64144	0.250355	-1.99795	0.0305021	1	down	10	4	7	1	2	2	18.43	7.87	13.94	2.02	3.7	4.36	Intergenic,Downstream	Intergenic|Hca.07G0025900-Hca.07G0025910;Downstream|394|Hca.07G0025910-mRNA-1||Hca.07G0025910|mRNA
GWHACDB00000009-49681362	2.37077	4.05587	0.685667	0.169056	-2.56443	0.0488574	1	down	6	5	2	1	0	1	11.06	9.84	3.98	2.02	0	2.18	Intron	Intron|intron_14_RETAINED-RETAINED|Hca.07G0028520-mRNA-1||Hca.07G0028520|mRNA
GWHACDB00000009-51594634	7.14579	10.3753	3.91629	0.377463	-1.40559	0.0388236	1	down	13	7	13	5	4	3	23.96	13.78	25.88	10.11	7.4	6.54	Intergenic	Intergenic|Hca.07G0031480-Hca.07G0031490
GWHACDB00000009-54391567	4.37595	7.46636	1.28554	0.172178	-2.53803	0.00675196	1	down	12	8	4	1	2	1	22.12	15.74	7.96	2.02	3.7	2.18	Downstream,Intergenic	Downstream|1816|Hca.07G0035380-mRNA-1||Hca.07G0035380|mRNA;Intergenic|Hca.07G0035380-Hca.07G0035390
GWHACDB00000009-54837317	1.26972	2.53944	0	0	#NAME?	0.0425138	1	down	2	4	2	0	0	0	3.69	7.87	3.98	0	0	0	Intergenic,Upstream	Intergenic|Hca.07G0036000-Hca.07G0036010;Upstream|995|Hca.07G0036010-mRNA-1||Hca.07G0036010|mRNA
GWHACDB00000009-55933120	2.40258	0.648598	4.15657	6.40854	2.68	0.0380944	1	up	0	1	1	3	7	3	0	1.97	1.99	6.07	12.94	6.54	Exon	Exon|exon_9_9_RETAINED|Hca.07G0037610-mRNA-1||Hca.07G0037610|mRNA
GWHACDB00000009-56223893	3.51048	5.67575	1.3452	0.237009	-2.07699	0.0393116	1	down	6	8	4	3	0	1	11.06	15.74	7.96	6.07	0	2.18	Intron	Intron|intron_4_RETAINED-RETAINED|Hca.07G0037970-mRNA-1||Hca.07G0037970|mRNA
GWHACDB00000009-56259788	1.25759	2.51519	0	0	#NAME?	0.0428936	1	down	3	3	2	0	0	0	5.53	5.9	3.98	0	0	0	Downstream,Exon	Downstream|1757|Hca.07G0038010-mRNA-1||Hca.07G0038010|mRNA;Exon|exon_10_12_RETAINED|Hca.07G0038000-mRNA-1||Hca.07G0038000|mRNA
GWHACDB00000009-56403450	5.22749	2.57014	7.88484	3.06787	1.61724	0.0414779	1	up	1	3	4	8	8	8	1.84	5.9	7.96	16.18	14.79	17.43	Exon	Exon|exon_6_7_RETAINED|Hca.07G0038250-mRNA-1||Hca.07G0038250|mRNA
GWHACDB00000009-57667335	1.89804	3.49614	0.299938	0.0857912	-3.54303	0.0416329	1	down	3	2	6	0	1	0	5.53	3.94	11.95	0	1.85	0	Upstream,Intron	Upstream|1967|Hca.07G0040230-mRNA-1||Hca.07G0040230|mRNA;Intron|intron_4_RETAINED-RETAINED|Hca.07G0040240-mRNA-1||Hca.07G0040240|mRNA
GWHACDB00000009-59866800	3.14501	5.3902	0.899814	0.166935	-2.58264	0.0280706	1	down	5	4	8	0	3	0	9.22	7.87	15.93	0	5.55	0	Intergenic	Intergenic|Hca.07G0043730-Hca.07G0043740
GWHACDB00000009-59977181	4.97908	7.95712	2.00104	0.251478	-1.9915	0.017657	1	down	6	8	11	3	1	2	11.06	15.74	21.9	6.07	1.85	4.36	Exon	Exon|exon_3_8_RETAINED|Hca.07G0043910-mRNA-1||Hca.07G0043910|mRNA
GWHACDB00000009-60537108	5.1849	7.79871	2.57109	0.329681	-1.60086	0.0476861	1	down	12	6	7	2	4	2	22.12	11.81	13.94	4.05	7.4	4.36	Exon,Downstream	Exon|exon_2_5_RETAINED|Hca.07G0044760-mRNA-1||Hca.07G0044760|mRNA;Downstream|1663|Hca.07G0044750-mRNA-1||Hca.07G0044750|mRNA
GWHACDB00000010-673378	2.5418	4.78367	0.299938	0.0627004	-3.99538	0.00897346	1	down	3	7	5	0	1	0	5.53	13.78	9.95	0	1.85	0	Intergenic	Intergenic|Hca.11G0000540-Hca.11G0000550
GWHACDB00000010-3574540	1.25759	2.51519	0	0	#NAME?	0.0428936	1	down	3	3	2	0	0	0	5.53	5.9	3.98	0	0	0	Intergenic,Upstream	Intergenic|Hca.11G0003120-Hca.11G0003130;Upstream|1062|Hca.11G0003130-mRNA-1||Hca.11G0003130|mRNA
GWHACDB00000010-3618519	2.0699	3.83986	0.299938	0.0781117	-3.67832	0.0282708	1	down	2	5	5	0	1	0	3.69	9.84	9.95	0	1.85	0	Exon	Exon|exon_4_8_RETAINED|Hca.11G0003200-mRNA-1||Hca.11G0003200|mRNA
GWHACDB00000010-5020195	1.4052	2.8104	0	0	#NAME?	0.0276372	1	down	4	4	1	0	0	0	7.37	7.87	1.99	0	0	0	Exon	Exon|exon_5_14_RETAINED|Hca.11G0004750-mRNA-1||Hca.11G0004750|mRNA
GWHACDB00000010-5797662	4.54831	1.57138	7.52524	4.78895	2.25971	0.0116526	1	up	2	1	2	6	9	8	3.69	1.97	3.98	12.14	16.64	17.43	SpliceSiteDonor	SpliceSiteDonor|intron_9_RETAINED-RETAINED|Hca.11G0005590-mRNA-1||Hca.11G0005590|mRNA
GWHACDB00000010-6389108	4.35052	7.00364	1.69741	0.24236	-2.04477	0.0225545	1	down	5	9	8	1	1	3	9.22	17.71	15.93	2.02	1.85	6.54	Exon	Exon|exon_10_20_RETAINED|Hca.11G0006370-mRNA-1||Hca.11G0006370|mRNA
GWHACDB00000010-6567019	5.21721	2.54588	7.88854	3.09854	1.63159	0.0415438	1	up	2	2	4	10	7	7	3.69	3.94	7.96	20.23	12.94	15.26	Intron	Intron|intron_2_RETAINED-RETAINED|Hca.11G0006610-mRNA-1||Hca.11G0006610|mRNA
GWHACDB00000010-6721951	5.74196	8.86057	2.62335	0.29607	-1.75599	0.0251234	1	down	8	14	6	0	4	4	14.74	27.55	11.95	0	7.4	8.72	Intergenic	Intergenic|Hca.11G0006790-Hca.11G0006800
GWHACDB00000010-6936539	1.89854	3.44119	0.3559	0.103424	-3.27336	0.0416223	1	down	5	2	4	0	0	1	9.22	3.94	7.96	0	0	2.18	Intron	Intron|intron_7_RETAINED-RETAINED|Hca.11G0007080-mRNA-1||Hca.11G0007080|mRNA
GWHACDB00000010-7936118	5.6346	2.43598	8.83322	3.62614	1.85844	0.0334916	1	up	6	2	0	4	12	11	11.06	3.94	0	8.09	22.19	23.97	Intergenic	Intergenic|Hca.11G0008360-Hca.11G0008370
GWHACDB00000010-9828770	7.45466	11.3191	3.59022	0.317182	-1.65662	0.0139244	1	down	14	9	13	6	3	2	25.8	17.71	25.88	12.14	5.55	4.36	Upstream,Intron	Upstream|1314|Hca.11G0010990-mRNA-1||Hca.11G0010990|mRNA;Intron|intron_2_RETAINED-RETAINED|Hca.11G0010980-mRNA-1||Hca.11G0010980|mRNA
GWHACDB00000010-11605090	3.3839	1.26972	5.49807	4.33014	2.11442	0.0393482	1	up	1	2	1	4	8	5	1.84	3.94	1.99	8.09	14.79	10.9	Downstream,SpliceSiteDonor	Downstream|1872|Hca.11G0013530-mRNA-1||Hca.11G0013530|mRNA;SpliceSiteDonor|intron_2_RETAINED-RETAINED|Hca.11G0013540-mRNA-1||Hca.11G0013540|mRNA
GWHACDB00000010-11760254	10.5206	6.69876	14.3424	2.14105	1.09832	0.0467365	1	up	4	11	6	14	17	13	7.37	21.65	11.95	28.32	31.43	28.33	Upstream,Gene	Upstream|1674|Hca.11G0013780-mRNA-1||Hca.11G0013780|mRNA;Gene|Hca.11G0013770|mRNA
GWHACDB00000010-12724159	1.68434	0	3.36868	Inf	Inf	0.0131848	1	up	0	0	0	3	2	5	0	0	0	6.07	3.7	10.9	Intergenic,Downstream	Intergenic|Hca.11G0015060-Hca.11G0015070;Downstream|611|Hca.11G0015070-mRNA-1||Hca.11G0015070|mRNA
GWHACDB00000010-13287714	1.41894	2.83787	0	0	#NAME?	0.0273563	1	down	3	4	2	0	0	0	5.53	7.87	3.98	0	0	0	Downstream,Upstream,Intergenic	Downstream|1746|Hca.11G0016030-mRNA-1||Hca.11G0016030|mRNA;Downstream|155|Hca.11G0016040-mRNA-1||Hca.11G0016040|mRNA;Upstream|859|Hca.11G0016050-mRNA-1||Hca.11G0016050|mRNA;Intergenic|Hca.11G0016040-Hca.11G0016050
GWHACDB00000010-13363543	3.00756	4.99968	1.01543	0.2031	-2.29974	0.0381224	1	down	7	7	2	2	0	1	12.9	13.78	3.98	4.05	0	2.18	Downstream,Intergenic	Downstream|1399|Hca.11G0016180-mRNA-1||Hca.11G0016180|mRNA;Intergenic|Hca.11G0016170-Hca.11G0016180
GWHACDB00000010-13756454	3.29516	5.90465	0.685667	0.116123	-3.10627	0.00624128	1	down	10	4	5	1	0	1	18.43	7.87	9.95	2.02	0	2.18	Intron,Downstream	Intron|intron_3_RETAINED-RETAINED|Hca.11G0016750-mRNA-1||Hca.11G0016750|mRNA;Downstream|1224|Hca.11G0016760-mRNA-1||Hca.11G0016760|mRNA
GWHACDB00000010-14200304	1.79318	0.32591	3.26045	10.0041	3.32253	0.0487729	1	up	0	0	1	5	3	2	0	0	1.99	10.11	5.55	4.36	Intergenic,Upstream	Intergenic|Hca.11G0017540-Hca.11G0017550;Upstream|1741|Hca.11G0017550-mRNA-1||Hca.11G0017550|mRNA
GWHACDB00000010-14631902	10.4013	14.8816	5.92102	0.397877	-1.32961	0.0197106	1	down	14	16	17	10	4	4	25.8	31.49	33.85	20.23	7.4	8.72	Gene,Downstream	Gene|Hca.11G0018200|mRNA;Downstream|1566|Hca.11G0018210-mRNA-1||Hca.11G0018210|mRNA
GWHACDB00000010-14835178	1.86498	3.72996	0	0	#NAME?	0.00739339	1	down	6	5	1	0	0	0	11.06	9.84	1.99	0	0	0	Upstream,Downstream,Intergenic	Upstream|84|Hca.11G0018490-mRNA-1||Hca.11G0018490|mRNA;Downstream|1439|Hca.11G0018500-mRNA-1||Hca.11G0018500|mRNA;Intergenic|Hca.11G0018490-Hca.11G0018500
GWHACDB00000010-14837574	5.33676	2.1925	8.48102	3.8682	1.95166	0.0155472	1	up	3	2	2	6	11	9	5.53	3.94	3.98	12.14	20.34	19.61	Intron	Intron|intron_1_RETAINED-RETAINED|Hca.11G0018500-mRNA-1||Hca.11G0018500|mRNA
GWHACDB00000010-15102435	1.24386	2.48771	0	0	#NAME?	0.0433339	1	down	4	3	1	0	0	0	7.37	5.9	1.99	0	0	0	Gene	Gene|Hca.11G0019050|mRNA
GWHACDB00000010-16771681	1.55442	3.10883	0	0	#NAME?	0.0178245	1	down	5	4	1	0	0	0	9.22	7.87	1.99	0	0	0	Intergenic	Intergenic|Hca.11G0020310-Hca.11G0020320
GWHACDB00000010-17427615	2.64298	0.624344	4.66161	7.46641	2.90042	0.0296732	1	up	1	0	1	8	2	4	1.84	0	1.99	16.18	3.7	8.72	Intergenic	Intergenic|Hca.11G0020620-Hca.11G0020630
GWHACDB00000010-18289313	1.35642	0	2.71284	Inf	Inf	0.0338193	1	up	0	0	0	3	1	4	0	0	0	6.07	1.85	8.72	Intergenic	Intergenic|Hca.11G0021060-Hca.11G0021070
GWHACDB00000010-18294521	1.92756	0.298434	3.55669	11.9178	3.57505	0.033137	1	up	1	0	0	3	5	3	1.84	0	0	6.07	9.25	6.54	Downstream,Intergenic	Downstream|1345|Hca.11G0021070-mRNA-1||Hca.11G0021070|mRNA;Intergenic|Hca.11G0021060-Hca.11G0021070
GWHACDB00000010-18294536	1.92756	0.298434	3.55669	11.9178	3.57505	0.033137	1	up	1	0	0	3	5	3	1.84	0	0	6.07	9.25	6.54	Downstream,Intergenic	Downstream|1330|Hca.11G0021070-mRNA-1||Hca.11G0021070|mRNA;Intergenic|Hca.11G0021060-Hca.11G0021070
GWHACDB00000010-19911833	2.22284	4.08979	0.3559	0.0870217	-3.52248	0.0193511	1	down	5	3	5	0	0	1	9.22	5.9	9.95	0	0	2.18	Intron	Intron|intron_1_RETAINED-RETAINED|Hca.11G0022020-mRNA-1||Hca.11G0022020|mRNA
GWHACDB00000010-20757284	1.69473	3.38946	0	0	#NAME?	0.0216346	1	down	7	1	3	0	0	0	12.9	1.97	5.97	0	0	0	Intergenic	Intergenic|Hca.11G0022470-Hca.11G0022480
GWHACDB00000010-21914703	1.65636	0	3.31272	Inf	Inf	0.01344	1	up	0	0	0	3	3	4	0	0	0	6.07	5.55	8.72	Intergenic,Upstream	Intergenic|Hca.11G0022880-Hca.11G0022890;Upstream|984|Hca.11G0022890-mRNA-1||Hca.11G0022890|mRNA
GWHACDB00000010-22937738	2.07107	3.81238	0.329767	0.0864989	-3.53117	0.0282537	1	down	3	5	4	1	0	0	5.53	9.84	7.96	2.02	0	0	Intergenic	Intergenic|Hca.11G0023280-Hca.11G0023290
GWHACDB00000010-29359612	1.80279	0.322688	3.28289	10.1736	3.34675	0.0485557	1	up	0	1	0	2	4	4	0	1.97	0	4.05	7.4	8.72	Intergenic	Intergenic|Hca.11G0025050-Hca.11G0025060
GWHACDB00000010-30054388	3.21105	5.38054	1.04157	0.193581	-2.36899	0.0274415	1	down	5	7	5	1	0	2	9.22	13.78	9.95	2.02	0	4.36	Intergenic	Intergenic|Hca.11G0025150-Hca.11G0025160
GWHACDB00000010-30732807	5.89239	3.11206	8.67273	2.78682	1.47862	0.0460324	1	up	5	3	2	8	13	6	9.22	5.9	3.98	16.18	24.04	13.08	Intergenic	Intergenic|Hca.11G0025270-Hca.11G0025280
GWHACDB00000010-31317568	3.47056	5.68542	1.25571	0.220866	-2.17876	0.0397568	1	down	6	5	7	0	3	1	11.06	9.84	13.94	0	5.55	2.18	Intergenic	Intergenic|Hca.11G0025400-Hca.11G0025410
GWHACDB00000010-32442197	14.1929	19.3274	9.05846	0.468685	-1.09331	0.0271067	1	down	30	17	15	9	12	7	55.29	33.46	29.86	18.2	22.19	15.26	Intergenic	Intergenic|Hca.11G0025620-Hca.11G0025630
GWHACDB00000010-33929139	1.96928	0.32591	3.61265	11.0848	3.47051	0.0324723	1	up	0	0	1	3	4	4	0	0	1.99	6.07	7.4	8.72	Intergenic	Intergenic|Hca.11G0025670-Hca.11G0025680
GWHACDB00000010-40825052	1.55603	3.11206	0	0	#NAME?	0.0178029	1	down	5	3	2	0	0	0	9.22	5.9	3.98	0	0	0	Intergenic,Upstream	Intergenic|Hca.11G0027170-Hca.11G0027180;Upstream|603|Hca.11G0027180-mRNA-1||Hca.11G0027180|mRNA
GWHACDB00000010-44010189	6.16065	9.6346	2.68671	0.27886	-1.84239	0.0111747	1	down	16	9	6	4	1	3	29.49	17.71	11.95	8.09	1.85	6.54	Downstream,Intron,Upstream	Downstream|1899|Hca.11G0028580-mRNA-1||Hca.11G0028580|mRNA;Intron|intron_2_RETAINED-RETAINED|Hca.11G0028600-mRNA-1||Hca.11G0028600|mRNA;Upstream|47|Hca.11G0028590-mRNA-1||Hca.11G0028590|mRNA
GWHACDB00000010-45381184	1.4359	2.87179	0	0	#NAME?	0.0270182	1	down	2	2	5	0	0	0	3.69	3.94	9.95	0	0	0	Upstream,Intergenic	Upstream|967|Hca.11G0029210-mRNA-1||Hca.11G0029210|mRNA;Intergenic|Hca.11G0029210-Hca.11G0029220
GWHACDB00000010-45717707	1.57426	0	3.14852	Inf	Inf	0.0350974	1	up	0	0	0	5	5	0	0	0	0	10.11	9.25	0	Exon	Exon|exon_6_8_RETAINED|Hca.11G0029340-mRNA-1||Hca.11G0029340|mRNA
GWHACDB00000010-52420397	2.64444	4.65918	0.629705	0.135154	-2.88733	0.0251875	1	down	8	3	4	1	1	0	14.74	5.9	7.96	2.02	1.85	0	Intergenic,Downstream	Intergenic|Hca.11G0032890-Hca.11G0032900;Downstream|1208|Hca.11G0032890-mRNA-1||Hca.11G0032890|mRNA
GWHACDB00000010-52424251	1.25598	2.51196	0	0	#NAME?	0.0429447	1	down	3	4	1	0	0	0	5.53	7.87	1.99	0	0	0	Intergenic,Upstream	Intergenic|Hca.11G0032890-Hca.11G0032900;Upstream|852|Hca.11G0032900-mRNA-1||Hca.11G0032900|mRNA
GWHACDB00000010-52950945	2.49491	4.68988	0.299938	0.0639543	-3.96681	0.00921036	1	down	7	2	6	0	1	0	12.9	3.94	11.95	0	1.85	0	Intergenic	Intergenic|Hca.11G0033140-Hca.11G0033150
GWHACDB00000010-53348096	3.04877	5.0821	1.01543	0.199806	-2.32333	0.0376095	1	down	4	7	5	2	0	1	7.37	13.78	9.95	4.05	0	2.18	Intron	Intron|intron_4_RETAINED-RETAINED|Hca.11G0033340-mRNA-1||Hca.11G0033340|mRNA
GWHACDB00000011-2387364	2.84346	5.38698	0.299938	0.0556783	-4.16674	0.00419088	1	down	5	5	7	0	1	0	9.22	9.84	13.94	0	1.85	0	Intron	Intron|intron_1_RETAINED-RETAINED|Hca.18G0001180-mRNA-1||Hca.18G0001180|mRNA
GWHACDB00000011-2504531	3.1439	5.33203	0.955776	0.179252	-2.47994	0.0280814	1	down	7	5	5	0	2	1	12.9	9.84	9.95	0	3.7	2.18	Exon,Utr3prime	Exon|exon_2_2_RETAINED|Hca.18G0001310-mRNA-1||Hca.18G0001310|mRNA;Utr3prime|exon_2_2_RETAINED|Hca.18G0001310-mRNA-1||Hca.18G0001310|mRNA
GWHACDB00000011-2610420	2.12118	0	4.24236	Inf	Inf	0.00339457	1	up	0	0	0	4	5	4	0	0	0	8.09	9.25	8.72	Utr3prime,Exon,Downstream	Utr3prime|exon_4_4_RETAINED|Hca.18G0001430-mRNA-1||Hca.18G0001430|mRNA;Exon|exon_4_4_RETAINED|Hca.18G0001430-mRNA-1||Hca.18G0001430|mRNA;Downstream|381|Hca.18G0001440-mRNA-1||Hca.18G0001440|mRNA
GWHACDB00000011-3327963	10.5713	6.23378	14.9087	2.39161	1.25798	0.0254888	1	up	10	3	7	11	21	14	18.43	5.9	13.94	22.25	38.83	30.51	Gene	Gene|Hca.18G0002140|mRNA
GWHACDB00000011-3345540	1.80817	0	3.61635	Inf	Inf	0.00849405	1	up	0	0	0	5	3	3	0	0	0	10.11	5.55	6.54	Gene	Gene|Hca.18G0002150|mRNA
GWHACDB00000011-3938222	1.25759	2.51519	0	0	#NAME?	0.0428936	1	down	3	3	2	0	0	0	5.53	5.9	3.98	0	0	0	Exon	Exon|exon_3_4_RETAINED|Hca.18G0002870-mRNA-1||Hca.18G0002870|mRNA
GWHACDB00000011-5094218	11.0848	15.4024	6.76718	0.439358	-1.18653	0.0252742	1	down	19	14	16	7	3	10	35.02	27.55	31.86	14.16	5.55	21.79	Gene	Gene|Hca.18G0003900|mRNA
GWHACDB00000011-7077491	1.25759	2.51519	0	0	#NAME?	0.0428936	1	down	3	3	2	0	0	0	5.53	5.9	3.98	0	0	0	Downstream,Intergenic	Downstream|1650|Hca.18G0005290-mRNA-1||Hca.18G0005290|mRNA;Downstream|818|Hca.18G0005280-mRNA-1||Hca.18G0005280|mRNA;Downstream|1737|Hca.18G0005270-mRNA-1||Hca.18G0005270|mRNA;Intergenic|Hca.18G0005270-Hca.18G0005280
GWHACDB00000011-9151959	6.79911	10.064	3.53425	0.351179	-1.50972	0.0332446	1	down	12	11	9	6	4	1	22.12	21.65	17.92	12.14	7.4	2.18	Intergenic	Intergenic|Hca.18G0006750-Hca.18G0006760
GWHACDB00000011-10913658	4.16877	1.62633	6.71122	4.12661	2.04496	0.0276904	1	up	0	1	4	7	4	9	0	1.97	7.96	14.16	7.4	19.61	Intergenic	Intergenic|Hca.18G0007620-Hca.18G0007630
GWHACDB00000011-13703993	7.15838	4.11082	10.2059	2.4827	1.31191	0.0445762	1	up	4	5	4	11	16	5	7.37	9.84	7.96	22.25	29.59	10.9	Intergenic	Intergenic|Hca.18G0008770-Hca.18G0008780
GWHACDB00000011-13713054	2.71109	4.76264	0.659534	0.138481	-2.85224	0.0244919	1	down	4	5	6	2	0	0	7.37	9.84	11.95	4.05	0	0	Exon	Exon|exon_1_11_RETAINED|Hca.18G0008780-mRNA-1||Hca.18G0008780|mRNA
GWHACDB00000011-13719826	11.5498	15.6766	7.42302	0.473509	-1.07854	0.0370619	1	down	21	13	16	7	4	11	38.7	25.58	31.86	14.16	7.4	23.97	Intron	Intron|intron_3_RETAINED-RETAINED|Hca.18G0008780-mRNA-1||Hca.18G0008780|mRNA
GWHACDB00000011-18983422	5.17455	2.54266	7.80644	3.07018	1.61833	0.0418205	1	up	2	3	3	11	8	5	3.69	5.9	5.97	22.25	14.79	10.9	Intergenic	Intergenic|Hca.18G0009690-Hca.18G0009700
GWHACDB00000011-19296241	1.75536	3.51073	0	0	#NAME?	0.0110853	1	down	2	6	3	0	0	0	3.69	11.81	5.97	0	0	0	Intergenic	Intergenic|Hca.18G0009720-Hca.18G0009730
GWHACDB00000011-21031598	5.06283	8.12462	2.00104	0.246293	-2.02155	0.0137572	1	down	12	6	8	3	1	2	22.12	11.81	15.93	6.07	1.85	4.36	Intron	Intron|intron_7_RETAINED-RETAINED|Hca.18G0009980-mRNA-1||Hca.18G0009980|mRNA
GWHACDB00000011-21550202	1.30231	0	2.60461	Inf	Inf	0.0350975	1	up	0	0	0	5	2	1	0	0	0	10.11	3.7	2.18	Intergenic	Intergenic|Hca.18G0010130-Hca.18G0010140
GWHACDB00000011-25962882	13.1903	8.09714	18.2834	2.25801	1.17505	0.0360497	1	up	13	6	7	13	17	25	23.96	11.81	13.94	26.29	31.43	54.48	Intergenic	Intergenic|Hca.18G0011650-Hca.18G0011660
GWHACDB00000011-25977602	3.03919	5.03682	1.04157	0.206791	-2.27376	0.0377273	1	down	6	4	6	1	0	2	11.06	7.87	11.95	2.02	0	4.36	Exon	Exon|exon_1_2_RETAINED|Hca.18G0011670-mRNA-1||Hca.18G0011670|mRNA
GWHACDB00000011-26350493	4.45987	7.2746	1.64514	0.226148	-2.14466	0.0172653	1	down	7	9	7	3	1	1	12.9	17.71	13.94	6.07	1.85	2.18	SpliceSiteDonor	SpliceSiteDonor|intron_5_RETAINED-RETAINED|Hca.18G0011870-mRNA-1||Hca.18G0011870|mRNA
GWHACDB00000011-26910726	3.62861	6.32757	0.929643	0.146919	-2.7669	0.0107609	1	down	6	8	6	1	2	0	11.06	15.74	11.95	2.02	3.7	0	Upstream,Intergenic	Upstream|520|Hca.18G0012070-mRNA-1||Hca.18G0012070|mRNA;Intergenic|Hca.18G0012070-Hca.18G0012080
GWHACDB00000011-27867094	5.58677	2.56047	8.61307	3.36386	1.75012	0.0360879	1	up	1	6	1	6	15	6	1.84	11.81	1.99	12.14	27.74	13.08	Intron	Intron|intron_15_RETAINED-RETAINED|Hca.18G0012470-mRNA-1||Hca.18G0012470|mRNA
GWHACDB00000011-28889676	1.31352	0	2.62705	Inf	Inf	0.0348228	1	up	0	0	0	2	3	3	0	0	0	4.05	5.55	6.54	Intergenic	Intergenic|Hca.18G0013130-Hca.18G0013140
GWHACDB00000011-29490369	4.0989	7.26816	0.929643	0.127906	-2.96684	0.00407111	1	down	7	11	5	1	2	0	12.9	21.65	9.95	2.02	3.7	0	Exon	Exon|exon_1_2_RETAINED|Hca.18G0013470-mRNA-1||Hca.18G0013470|mRNA
GWHACDB00000011-31057827	2.81909	4.97865	0.659534	0.132473	-2.91623	0.0177322	1	down	8	5	3	2	0	0	14.74	9.84	5.97	4.05	0	0	Intergenic	Intergenic|Hca.18G0014420-Hca.18G0014430
GWHACDB00000011-31379331	1.77071	3.54142	0	0	#NAME?	0.0109625	1	down	1	5	5	0	0	0	1.84	9.84	9.95	0	0	0	Intron,Utr3prime,Exon	Intron|intron_1_RETAINED-RETAINED|Hca.18G0014620-mRNA-1||Hca.18G0014620|mRNA;Utr3prime|exon_4_4_RETAINED|Hca.18G0014610-mRNA-1||Hca.18G0014610|mRNA;Exon|exon_4_4_RETAINED|Hca.18G0014610-mRNA-1||Hca.18G0014610|mRNA
GWHACDB00000011-33154730	2.41265	4.16577	0.659534	0.158322	-2.65906	0.0480783	1	down	2	5	6	2	0	0	3.69	9.84	11.95	4.05	0	0	Upstream,Intergenic	Upstream|1581|Hca.18G0015720-mRNA-1||Hca.18G0015720|mRNA;Intergenic|Hca.18G0015710-Hca.18G0015720
GWHACDB00000011-33389688	2.20699	4.11404	0.299938	0.0729059	-3.77782	0.0195152	1	down	4	4	5	0	1	0	7.37	7.87	9.95	0	1.85	0	Intergenic	Intergenic|Hca.18G0015910-Hca.18G0015920
GWHACDB00000011-34619402	1.26972	2.53944	0	0	#NAME?	0.0425138	1	down	2	4	2	0	0	0	3.69	7.87	3.98	0	0	0	Downstream,Intergenic	Downstream|371|Hca.18G0016740-mRNA-1||Hca.18G0016740|mRNA;Intergenic|Hca.18G0016740-Hca.18G0016750;Downstream|395|Hca.18G0016750-mRNA-1||Hca.18G0016750|mRNA
GWHACDB00000011-35464159	2.58171	0.621122	4.5423	7.31305	2.87047	0.0264095	1	up	1	1	0	4	6	4	1.84	1.97	0	8.09	11.09	8.72	SpliceSiteAcceptor	SpliceSiteAcceptor|intron_14_RETAINED-RETAINED|Hca.18G0017640-mRNA-1||Hca.18G0017640|mRNA
GWHACDB00000011-36531964	1.80809	0.32591	3.29028	10.0957	3.33566	0.0484368	1	up	0	0	1	6	2	2	0	0	1.99	12.14	3.7	4.36	Intergenic	Intergenic|Hca.18G0018910-Hca.18G0018920
GWHACDB00000011-38294228	1.4052	2.8104	0	0	#NAME?	0.0276372	1	down	4	4	1	0	0	0	7.37	7.87	1.99	0	0	0	Intergenic	Intergenic|Hca.18G0021110-Hca.18G0021120
GWHACDB00000011-39737415	2.05616	3.81238	0.299938	0.0786747	-3.66796	0.0284728	1	down	3	5	4	0	1	0	5.53	9.84	7.96	0	1.85	0	Intergenic,Downstream	Intergenic|Hca.18G0022850-Hca.18G0022860;Downstream|676|Hca.18G0022850-mRNA-1||Hca.18G0022850|mRNA
GWHACDB00000011-41724858	1.42055	2.8411	0	0	#NAME?	0.0273237	1	down	3	3	3	0	0	0	5.53	5.9	5.97	0	0	0	Intron	Intron|intron_1_RETAINED-RETAINED|Hca.18G0025350-mRNA-1||Hca.18G0025350|mRNA
GWHACDB00000011-41724865	1.42055	2.8411	0	0	#NAME?	0.0273237	1	down	3	3	3	0	0	0	5.53	5.9	5.97	0	0	0	Intron	Intron|intron_1_RETAINED-RETAINED|Hca.18G0025350-mRNA-1||Hca.18G0025350|mRNA
GWHACDB00000011-41785692	4.78806	7.22287	2.35324	0.325804	-1.61792	0.0489804	1	down	9	8	6	1	2	4	16.59	15.74	11.95	2.02	3.7	8.72	Exon	Exon|exon_2_4_RETAINED|Hca.18G0025470-mRNA-1||Hca.18G0025470|mRNA
GWHACDB00000011-41846411	1.31537	0	2.63074	Inf	Inf	0.034778	1	up	0	0	0	4	2	2	0	0	0	8.09	3.7	4.36	Exon,Downstream	Exon|exon_6_6_RETAINED|Hca.18G0025540-mRNA-1||Hca.18G0025540|mRNA;Downstream|849|Hca.18G0025550-mRNA-1||Hca.18G0025550|mRNA
GWHACDB00000011-41950776	1.33029	0	2.66057	Inf	Inf	0.0344219	1	up	0	0	0	5	1	2	0	0	0	10.11	1.85	4.36	Exon	Exon|exon_2_3_RETAINED|Hca.18G0025700-mRNA-1||Hca.18G0025700|mRNA
GWHACDB00000011-42345850	1.28346	2.56692	0	0	#NAME?	0.0420934	1	down	1	4	3	0	0	0	1.84	7.87	5.97	0	0	0	Upstream,Intergenic	Upstream|304|Hca.18G0026160-mRNA-1||Hca.18G0026160|mRNA;Intergenic|Hca.18G0026150-Hca.18G0026160
GWHACDB00000011-42699083	2.169	4.03806	0.299938	0.0742778	-3.75093	0.0199206	1	down	7	2	4	0	1	0	12.9	3.94	7.96	0	1.85	0	Downstream,Intron	Downstream|1656|Hca.18G0026640-mRNA-1||Hca.18G0026640|mRNA;Intron|intron_3_RETAINED-RETAINED|Hca.18G0026630-mRNA-1||Hca.18G0026630|mRNA
GWHACDB00000012-1384041	2.33195	4.36397	0.299938	0.0687306	-3.8629	0.0135527	1	down	7	2	5	0	1	0	12.9	3.94	9.95	0	1.85	0	Exon	Exon|exon_3_3_RETAINED|Hca.01G0001090-mRNA-1||Hca.01G0001090|mRNA
GWHACDB00000012-3096083	8.40108	4.78689	12.0153	2.51004	1.32771	0.0306045	1	up	3	6	6	12	15	10	5.53	11.81	11.95	24.27	27.74	21.79	Intron	Intron|intron_3_RETAINED-RETAINED|Hca.01G0003120-mRNA-1||Hca.01G0003120|mRNA
GWHACDB00000012-4179140	3.8604	6.3793	1.34151	0.21029	-2.24955	0.0216446	1	down	4	9	7	1	1	2	7.37	17.71	13.94	2.02	1.85	4.36	Intergenic	Intergenic|Hca.01G0004250-Hca.01G0004260
GWHACDB00000012-4922334	14.1398	8.91059	19.3689	2.1737	1.12015	0.0200414	1	up	7	7	14	16	28	16	12.9	13.78	27.87	32.36	51.77	34.87	Intron	Intron|intron_1_RETAINED-RETAINED|Hca.01G0005170-mRNA-1||Hca.01G0005170|mRNA
GWHACDB00000012-4989840	2.67117	5.01256	0.329767	0.0657881	-3.92603	0.00620764	1	down	7	3	6	1	0	0	12.9	5.9	11.95	2.02	0	0	Intron	Intron|intron_6_RETAINED-RETAINED|Hca.01G0005230-mRNA-1||Hca.01G0005230|mRNA
GWHACDB00000012-5688789	1.57138	3.14275	0	0	#NAME?	0.0175994	1	down	4	2	4	0	0	0	7.37	3.94	7.96	0	0	0	Intergenic,Upstream	Intergenic|Hca.01G0005920-Hca.01G0005930;Upstream|1529|Hca.01G0005930-mRNA-1||Hca.01G0005930|mRNA
GWHACDB00000012-6154990	7.55859	10.7853	4.33185	0.401642	-1.31602	0.0443357	1	down	9	15	10	7	2	4	16.59	29.52	19.91	14.16	3.7	8.72	Exon,Utr3prime	Exon|exon_9_13_RETAINED|Hca.01G0006420-mRNA-1||Hca.01G0006420|mRNA;Utr3prime|exon_9_13_RETAINED|Hca.01G0006420-mRNA-1||Hca.01G0006420|mRNA
GWHACDB00000012-6868688	1.92025	3.51073	0.329767	0.0939313	-3.41225	0.0411716	1	down	2	6	3	1	0	0	3.69	11.81	5.97	2.02	0	0	SpliceSiteDonor	SpliceSiteDonor|intron_3_RETAINED-RETAINED|Hca.01G0007070-mRNA-1||Hca.01G0007070|mRNA
GWHACDB00000012-7142720	2.47648	0.621122	4.33185	6.97422	2.80203	0.0370669	1	up	1	1	0	7	2	4	1.84	1.97	0	14.16	3.7	8.72	Intron	Intron|intron_9_RETAINED-RETAINED|Hca.01G0007370-mRNA-1||Hca.01G0007370|mRNA
GWHACDB00000012-7604952	4.31739	7.32311	1.31168	0.179115	-2.48104	0.0088449	1	down	5	11	7	0	2	2	9.22	21.65	13.94	0	3.7	4.36	Intergenic,Downstream	Intergenic|Hca.01G0007740-Hca.01G0007750;Downstream|1605|Hca.01G0007740-mRNA-1||Hca.01G0007740|mRNA
GWHACDB00000012-8237729	4.20127	1.86659	6.53594	3.50154	1.80799	0.0478942	1	up	3	2	1	3	9	8	5.53	3.94	1.99	6.07	16.64	17.43	Exon	Exon|exon_9_9_RETAINED|Hca.01G0008280-mRNA-1||Hca.01G0008280|mRNA
GWHACDB00000012-9549702	2.04843	3.7671	0.329767	0.0875388	-3.51393	0.0285878	1	down	5	2	5	1	0	0	9.22	3.94	9.95	2.02	0	0	SpliceSiteDonor	SpliceSiteDonor|intron_6_RETAINED-RETAINED|Hca.01G0009650-mRNA-1||Hca.01G0009650|mRNA
GWHACDB00000012-9549716	2.04843	3.7671	0.329767	0.0875388	-3.51393	0.0285878	1	down	5	2	5	1	0	0	9.22	3.94	9.95	2.02	0	0	SpliceSiteDonor	SpliceSiteDonor|intron_6_RETAINED-RETAINED|Hca.01G0009650-mRNA-1||Hca.01G0009650|mRNA
GWHACDB00000012-10753768	2.24659	4.19324	0.299938	0.0715289	-3.80533	0.0319031	1	down	1	5	7	0	1	0	1.84	9.84	13.94	0	1.85	0	Gene,Utr3prime,Exon	Gene|Hca.01G0010710|mRNA;Utr3prime|exon_3_3_RETAINED|Hca.01G0010720-mRNA-1||Hca.01G0010720|mRNA;Exon|exon_3_3_RETAINED|Hca.01G0010720-mRNA-1||Hca.01G0010720|mRNA
GWHACDB00000012-11588774	2.03241	3.70892	0.3559	0.0959578	-3.38146	0.0288295	1	down	7	3	2	0	0	1	12.9	5.9	3.98	0	0	2.18	Intergenic	Intergenic|Hca.01G0011390-Hca.01G0011400
GWHACDB00000012-12012141	10.1454	6.29687	13.9939	2.22235	1.15209	0.0429968	1	up	7	9	4	18	15	10	12.9	17.71	7.96	36.41	27.74	21.79	Intergenic	Intergenic|Hca.01G0011680-Hca.01G0011690
GWHACDB00000012-16047739	6.97646	3.7671	10.1858	2.70389	1.43504	0.0386122	1	up	5	2	5	11	10	10	9.22	3.94	9.95	22.25	18.49	21.79	Intron	Intron|intron_1_RETAINED-RETAINED|Hca.01G0013900-mRNA-1||Hca.01G0013900|mRNA
GWHACDB00000012-16420372	3.48394	5.59655	1.37133	0.245032	-2.02896	0.0396063	1	down	9	7	2	2	0	2	16.59	13.78	3.98	4.05	0	4.36	Exon	Exon|exon_3_4_RETAINED|Hca.01G0014170-mRNA-1||Hca.01G0014170|mRNA
GWHACDB00000012-17893707	1.40938	0	2.81876	Inf	Inf	0.0407148	1	up	0	0	0	4	5	0	0	0	0	8.09	9.25	0	Intergenic	Intergenic|Hca.01G0015040-Hca.01G0015050
GWHACDB00000012-18089615	1.80464	0.322688	3.28658	10.185	3.34838	0.0485142	1	up	0	1	0	4	3	3	0	1.97	0	8.09	5.55	6.54	Intron,Downstream	Intron|intron_18_RETAINED-RETAINED|Hca.01G0015170-mRNA-1||Hca.01G0015170|mRNA;Downstream|1158|Hca.01G0015160-mRNA-1||Hca.01G0015160|mRNA
GWHACDB00000012-18703785	2.20333	4.0769	0.329767	0.0808868	-3.62795	0.0293072	1	down	5	7	1	1	0	0	9.22	13.78	1.99	2.02	0	0	Intergenic	Intergenic|Hca.01G0015430-Hca.01G0015440
GWHACDB00000012-19067332	1.35642	0	2.71284	Inf	Inf	0.0338193	1	up	0	0	0	3	1	4	0	0	0	6.07	1.85	8.72	Intergenic	Intergenic|Hca.01G0015520-Hca.01G0015530
GWHACDB00000012-19186447	5.51815	2.85891	8.17739	2.86032	1.51618	0.0492095	1	up	2	6	1	4	11	10	3.69	11.81	1.99	8.09	20.34	21.79	Intergenic	Intergenic|Hca.01G0015590-Hca.01G0015600
GWHACDB00000012-19479486	2.19537	4.03483	0.3559	0.0882069	-3.50297	0.0196373	1	down	7	3	3	0	0	1	12.9	5.9	5.97	0	0	2.18	Intergenic,Upstream	Intergenic|Hca.01G0015650-Hca.01G0015660;Upstream|502|Hca.01G0015650-mRNA-1||Hca.01G0015650|mRNA
GWHACDB00000012-22021896	2.12303	0	4.24605	Inf	Inf	0.00339016	1	up	0	0	0	6	4	3	0	0	0	12.14	7.4	6.54	Exon	Exon|exon_3_6_RETAINED|Hca.01G0016880-mRNA-1||Hca.01G0016880|mRNA
GWHACDB00000012-22571558	1.40842	2.81684	0	0	#NAME?	0.0275707	1	down	4	2	3	0	0	0	7.37	3.94	5.97	0	0	0	Intergenic	Intergenic|Hca.01G0017090-Hca.01G0017100
GWHACDB00000012-23243242	2.55891	4.40603	0.7118	0.161551	-2.62993	0.0344003	1	down	5	6	3	0	0	2	9.22	11.81	5.97	0	0	4.36	Exon,Utr3prime	Exon|exon_35_35_RETAINED|Hca.01G0017140-mRNA-1||Hca.01G0017140|mRNA;Utr3prime|exon_35_35_RETAINED|Hca.01G0017140-mRNA-1||Hca.01G0017140|mRNA
GWHACDB00000012-31547766	2.36833	4.43673	0.299938	0.0676034	-3.88676	0.0132842	1	down	4	5	5	0	1	0	7.37	9.84	9.95	0	1.85	0	Intergenic	Intergenic|Hca.01G0019430-Hca.01G0019440
GWHACDB00000012-34519965	5.25295	2.54266	7.96324	3.13185	1.64702	0.0413157	1	up	2	3	3	5	8	11	3.69	5.9	5.97	10.11	14.79	23.97	Intergenic	Intergenic|Hca.01G0019910-Hca.01G0019920
GWHACDB00000012-41209353	4.16368	1.86981	6.45754	3.45358	1.78809	0.0482381	1	up	3	1	2	6	9	5	5.53	1.97	3.98	12.14	16.64	10.9	Exon	Exon|exon_3_7_RETAINED|Hca.01G0020790-mRNA-1||Hca.01G0020790|mRNA
GWHACDB00000012-44383189	14.0183	8.90415	19.1324	2.1487	1.10346	0.0233298	1	up	7	9	12	20	24	15	12.9	17.71	23.89	40.45	44.38	32.69	Intergenic	Intergenic|Hca.01G0021710-Hca.01G0021720
GWHACDB00000012-46168175	1.91067	3.46544	0.3559	0.1027	-3.28349	0.041369	1	down	4	3	4	0	0	1	7.37	5.9	7.96	0	0	2.18	Downstream,Exon	Downstream|1480|Hca.01G0022220-mRNA-1||Hca.01G0022220|mRNA;Exon|exon_1_2_RETAINED|Hca.01G0022230-mRNA-1||Hca.01G0022230|mRNA
GWHACDB00000012-46251032	3.82527	1.59885	6.05169	3.78502	1.9203	0.0496371	1	up	1	1	3	5	4	9	1.84	1.97	5.97	10.11	7.4	19.61	Intergenic	Intergenic|Hca.01G0022270-Hca.01G0022280
GWHACDB00000012-47089929	1.88269	3.46544	0.299938	0.0865511	-3.5303	0.0419589	1	down	4	3	4	0	1	0	7.37	5.9	7.96	0	1.85	0	SpliceSiteDonor	SpliceSiteDonor|intron_3_RETAINED-RETAINED|Hca.01G0022540-mRNA-1||Hca.01G0022540|mRNA
GWHACDB00000012-48643914	1.42216	2.84432	0	0	#NAME?	0.0272913	1	down	3	2	4	0	0	0	5.53	3.94	7.96	0	0	0	Upstream,Intergenic,Downstream	Upstream|297|Hca.01G0023120-mRNA-1||Hca.01G0023120|mRNA;Intergenic|Hca.01G0023110-Hca.01G0023120;Downstream|276|Hca.01G0023110-mRNA-1||Hca.01G0023110|mRNA
GWHACDB00000012-48762674	1.87872	3.75743	0	0	#NAME?	0.00731741	1	down	5	5	2	0	0	0	9.22	9.84	3.98	0	0	0	Intergenic	Intergenic|Hca.01G0023220-Hca.01G0023230
GWHACDB00000012-49913279	1.88108	3.46222	0.299938	0.0866317	-3.52896	0.0419935	1	down	4	4	3	0	1	0	7.37	7.87	5.97	0	1.85	0	Gene	Gene|Hca.01G0023730|mRNA
GWHACDB00000012-50938912	6.4719	10.0429	2.90085	0.288845	-1.79163	0.0143219	1	down	13	9	10	3	4	2	23.96	17.71	19.91	6.07	7.4	4.36	Exon	Exon|exon_3_3_RETAINED|Hca.01G0024440-mRNA-1||Hca.01G0024440|mRNA
GWHACDB00000012-53819195	2.84912	5.01256	0.685667	0.13679	-2.86997	0.0175032	1	down	7	3	6	1	0	1	12.9	5.9	11.95	2.02	0	2.18	Exon	Exon|exon_1_3_RETAINED|Hca.01G0026150-mRNA-1||Hca.01G0026150|mRNA
GWHACDB00000012-55251606	7.82524	3.44119	12.2093	3.54799	1.827	0.00651883	1	up	5	2	4	11	12	14	9.22	3.94	7.96	22.25	22.19	30.51	Exon	Exon|exon_3_4_RETAINED|Hca.01G0027240-mRNA-1||Hca.01G0027240|mRNA
GWHACDB00000012-55554016	4.72946	7.56981	1.88911	0.249559	-2.00255	0.0235482	1	down	8	10	6	3	3	0	14.74	19.68	11.95	6.07	5.55	0	Intron	Intron|intron_6_RETAINED-RETAINED|Hca.01G0027480-mRNA-1||Hca.01G0027480|mRNA
GWHACDB00000012-55670234	1.59885	3.1977	0	0	#NAME?	0.0172472	1	down	2	2	6	0	0	0	3.69	3.94	11.95	0	0	0	Intron	Intron|intron_10_RETAINED-RETAINED|Hca.01G0027600-mRNA-1||Hca.01G0027600|mRNA
GWHACDB00000012-55689757	1.92831	0	3.85663	Inf	Inf	0.00550417	1	up	0	0	0	3	6	3	0	0	0	6.07	11.09	6.54	Intergenic	Intergenic|Hca.01G0027620-Hca.01G0027630
GWHACDB00000012-55787507	4.73956	7.86011	1.61901	0.205978	-2.27944	0.00989414	1	down	10	4	11	4	1	0	18.43	7.87	21.9	8.09	1.85	0	Intergenic	Intergenic|Hca.01G0027700-Hca.01G0027710
GWHACDB00000012-56114065	3.3423	5.75495	0.929643	0.161538	-2.63006	0.0201821	1	down	3	9	6	1	2	0	5.53	17.71	11.95	2.02	3.7	0	Upstream,Intron	Upstream|614|Hca.01G0027980-mRNA-1||Hca.01G0027980|mRNA;Intron|intron_5_RETAINED-RETAINED|Hca.01G0027990-mRNA-1||Hca.01G0027990|mRNA
GWHACDB00000012-56908727	1.29861	0	2.59722	Inf	Inf	0.0351892	1	up	0	0	0	1	4	3	0	0	0	2.02	7.4	6.54	Intron	Intron|intron_4_RETAINED-RETAINED|Hca.01G0028650-mRNA-1||Hca.01G0028650|mRNA
GWHACDB00000012-57111868	3.51558	5.63369	1.39747	0.248056	-2.01126	0.0392555	1	down	8	4	6	1	0	3	14.74	7.87	11.95	2.02	0	6.54	Exon	Exon|exon_4_7_RETAINED|Hca.01G0028810-mRNA-1||Hca.01G0028810|mRNA
GWHACDB00000012-58444776	2.00443	3.70892	0.299938	0.0808692	-3.62827	0.0292628	1	down	7	3	2	0	1	0	12.9	5.9	3.98	0	1.85	0	Exon,Utr3prime	Exon|exon_11_11_RETAINED|Hca.01G0030060-mRNA-1||Hca.01G0030060|mRNA;Utr3prime|exon_11_11_RETAINED|Hca.01G0030060-mRNA-1||Hca.01G0030060|mRNA
GWHACDB00000012-59717574	2.37999	0.32591	4.43407	13.6052	3.76609	0.0125557	1	up	0	0	1	6	7	1	0	0	1.99	12.14	12.94	2.18	Intergenic,Downstream	Intergenic|Hca.01G0031340-Hca.01G0031350;Downstream|782|Hca.01G0031340-mRNA-1||Hca.01G0031340|mRNA
GWHACDB00000012-60366087	4.80657	7.97171	1.64144	0.205909	-2.27992	0.00970145	1	down	5	12	8	1	2	2	9.22	23.62	15.93	2.02	3.7	4.36	Intron	Intron|intron_6_RETAINED-RETAINED|Hca.01G0031840-mRNA-1||Hca.01G0031840|mRNA
GWHACDB00000012-62355745	1.91016	3.52039	0.299938	0.0852001	-3.553	0.0413795	1	down	2	3	6	0	1	0	3.69	5.9	11.95	0	1.85	0	Gene	Gene|Hca.01G0034070|mRNA
GWHACDB00000012-65943438	7.81452	11.2674	4.36167	0.387107	-1.3692	0.030063	1	down	16	8	12	8	1	4	29.49	15.74	23.89	16.18	1.85	8.72	Intergenic,Upstream	Intergenic|Hca.01G0038090-Hca.01G0038100;Upstream|26|Hca.01G0038090-mRNA-1||Hca.01G0038090|mRNA
GWHACDB00000012-67242519	2.99052	5.05141	0.929643	0.184036	-2.44194	0.0383391	1	down	5	8	3	1	2	0	9.22	15.74	5.97	2.02	3.7	0	Intron	Intron|intron_21_RETAINED-RETAINED|Hca.01G0040080-mRNA-1||Hca.01G0040080|mRNA
GWHACDB00000012-67292252	4.47801	7.28105	1.67497	0.230045	-2.12001	0.0171792	1	down	7	7	9	4	0	1	12.9	13.78	17.92	8.09	0	2.18	Exon	Exon|exon_4_7_RETAINED|Hca.01G0040120-mRNA-1||Hca.01G0040120|mRNA
GWHACDB00000012-67943340	8.74767	4.93014	12.5652	2.54865	1.34973	0.0343647	1	up	10	3	3	11	12	15	18.43	5.9	5.97	22.25	22.19	32.69	Intergenic	Intergenic|Hca.01G0041040-Hca.01G0041050
GWHACDB00000012-69789815	7.89811	4.38822	11.408	2.59969	1.37834	0.0331334	1	up	6	3	5	8	15	12	11.06	5.9	9.95	16.18	27.74	26.15	Intron	Intron|intron_10_RETAINED-RETAINED|Hca.01G0043640-mRNA-1||Hca.01G0043640|mRNA
GWHACDB00000012-70502564	4.78736	7.2439	2.33081	0.321761	-1.63594	0.048987	1	down	8	10	5	4	1	2	14.74	19.68	9.95	8.09	1.85	4.36	Intron	Intron|intron_6_RETAINED-RETAINED|Hca.01G0044660-mRNA-1||Hca.01G0044660|mRNA
GWHACDB00000012-70550229	1.78787	0.322688	3.25306	10.0811	3.33358	0.0488939	1	up	0	1	0	1	5	4	0	1.97	0	2.02	9.25	8.72	Intron	Intron|intron_21_RETAINED-RETAINED|Hca.01G0044700-mRNA-1||Hca.01G0044700|mRNA
GWHACDB00000012-71973173	1.4448	2.8896	0	0	#NAME?	0.0268445	1	down	1	5	3	0	0	0	1.84	9.84	5.97	0	0	0	Upstream,Intergenic	Upstream|1810|Hca.01G0046680-mRNA-1||Hca.01G0046680|mRNA;Intergenic|Hca.01G0046670-Hca.01G0046680
GWHACDB00000012-72930294	6.20665	2.75867	9.65464	3.49974	1.80725	0.0148636	1	up	6	3	0	7	15	8	11.06	5.9	0	14.16	27.74	17.43	Intron	Intron|intron_18_RETAINED-RETAINED|Hca.01G0048050-mRNA-1||Hca.01G0048050|mRNA
GWHACDB00000012-73457747	1.43736	0	2.87472	Inf	Inf	0.0223515	1	up	0	0	0	4	4	1	0	0	0	8.09	7.4	2.18	Intergenic	Intergenic|Hca.01G0048640-Hca.01G0048650
GWHACDB00000012-73567146	4.08639	6.50151	1.67127	0.257059	-1.95983	0.0306022	1	down	12	4	5	2	1	2	22.12	7.87	9.95	4.05	1.85	4.36	Intron	Intron|intron_3_RETAINED-RETAINED|Hca.01G0048840-mRNA-1||Hca.01G0048840|mRNA
GWHACDB00000012-75880893	4.91668	2.1925	7.64086	3.485	1.80116	0.0341671	1	up	3	2	2	8	6	9	5.53	3.94	3.98	16.18	11.09	19.61	Downstream,SpliceSiteDonor	Downstream|400|Hca.01G0051520-mRNA-1||Hca.01G0051520|mRNA;SpliceSiteDonor|intron_1_RETAINED-RETAINED|Hca.01G0051530-mRNA-1||Hca.01G0051530|mRNA
GWHACDB00000012-75981492	3.7451	1.27294	6.21726	4.88417	2.28811	0.0209658	1	up	1	1	2	8	6	5	1.84	1.97	3.98	16.18	11.09	10.9	Downstream,Intergenic	Downstream|1195|Hca.01G0051660-mRNA-1||Hca.01G0051660|mRNA;Intergenic|Hca.01G0051660-Hca.01G0051670
GWHACDB00000012-76280441	1.26082	2.52163	0	0	#NAME?	0.0427919	1	down	3	1	4	0	0	0	5.53	1.97	7.96	0	0	0	Upstream,Intergenic	Upstream|618|Hca.01G0051980-mRNA-1||Hca.01G0051980|mRNA;Intergenic|Hca.01G0051970-Hca.01G0051980
GWHACDB00000012-78051233	3.47496	5.66438	1.28554	0.226952	-2.13954	0.0397072	1	down	7	3	8	1	2	1	12.9	5.9	15.93	2.02	3.7	2.18	Exon	Exon|exon_7_14_RETAINED|Hca.01G0054090-mRNA-1||Hca.01G0054090|mRNA
GWHACDB00000012-78051248	3.47496	5.66438	1.28554	0.226952	-2.13954	0.0397072	1	down	7	3	8	1	2	1	12.9	5.9	15.93	2.02	3.7	2.18	Intron	Intron|intron_6_RETAINED-RETAINED|Hca.01G0054090-mRNA-1||Hca.01G0054090|mRNA
GWHACDB00000012-78086248	6.09692	9.42504	2.7688	0.293771	-1.76724	0.014023	1	down	12	7	11	3	0	5	22.12	13.78	21.9	6.07	0	10.9	Downstream,Exon	Downstream|1250|Hca.01G0054150-mRNA-1||Hca.01G0054150|mRNA;Exon|exon_4_4_RETAINED|Hca.01G0054140-mRNA-1||Hca.01G0054140|mRNA
GWHACDB00000013-1284500	3.84788	7.01009	0.685667	0.0978115	-3.35385	0.00209347	1	down	5	7	10	1	0	1	9.22	13.78	19.91	2.02	0	2.18	Downstream,Exon	Downstream|1137|Hca.10G0001100-mRNA-1||Hca.10G0001100|mRNA;Exon|exon_2_4_RETAINED|Hca.10G0001090-mRNA-1||Hca.10G0001090|mRNA
GWHACDB00000013-1961446	2.38808	4.44639	0.329767	0.0741651	-3.75312	0.0199375	1	down	4	2	8	1	0	0	7.37	3.94	15.93	2.02	0	0	Downstream,Exon	Downstream|769|Hca.10G0001830-mRNA-1||Hca.10G0001830|mRNA;Exon|exon_2_5_RETAINED|Hca.10G0001840-mRNA-1||Hca.10G0001840|mRNA
GWHACDB00000013-3286448	3.88988	6.22411	1.55565	0.24994	-2.00035	0.04063	1	down	10	6	4	0	4	1	18.43	11.81	7.96	0	7.4	2.18	Intergenic,Upstream	Intergenic|Hca.10G0003150-Hca.10G0003160;Upstream|1053|Hca.10G0003150-mRNA-1||Hca.10G0003150|mRNA
GWHACDB00000013-4370695	13.582	6.96158	20.2024	2.90198	1.53704	0.00296211	1	up	7	5	10	17	19	25	12.9	9.84	19.91	34.38	35.13	54.48	Intergenic	Intergenic|Hca.10G0004050-Hca.10G0004060
GWHACDB00000013-4738640	1.77826	0.32591	3.23062	9.91262	3.30927	0.0491151	1	up	0	0	1	4	4	2	0	0	1.99	8.09	7.4	4.36	Intron	Intron|intron_11_RETAINED-RETAINED|Hca.10G0004280-mRNA-1||Hca.10G0004280|mRNA
GWHACDB00000013-5374900	2.15526	4.01058	0.299938	0.0747866	-3.74108	0.0241823	1	down	8	2	3	0	1	0	14.74	3.94	5.97	0	1.85	0	Intergenic,Downstream	Intergenic|Hca.10G0004710-Hca.10G0004720;Downstream|1826|Hca.10G0004710-mRNA-1||Hca.10G0004710|mRNA
GWHACDB00000013-5518648	1.33029	0	2.66057	Inf	Inf	0.0344219	1	up	0	0	0	5	1	2	0	0	0	10.11	1.85	4.36	Intergenic	Intergenic|Hca.10G0004780-Hca.10G0004790
GWHACDB00000013-5608715	3.5195	6.05339	0.985605	0.162819	-2.61866	0.0145688	1	down	4	9	6	1	1	1	7.37	17.71	11.95	2.02	1.85	2.18	Downstream,Intergenic	Downstream|1986|Hca.10G0004820-mRNA-1||Hca.10G0004820|mRNA;Intergenic|Hca.10G0004810-Hca.10G0004820
GWHACDB00000013-7344540	13.1967	8.74574	17.6477	2.01786	1.01283	0.0493785	1	up	13	7	8	13	22	19	23.96	13.78	15.93	26.29	40.68	41.41	Gene	Gene|Hca.10G0005660|mRNA
GWHACDB00000013-9293900	1.28346	2.56692	0	0	#NAME?	0.0420934	1	down	1	4	3	0	0	0	1.84	7.87	5.97	0	0	0	Exon	Exon|exon_1_2_RETAINED|Hca.10G0006570-mRNA-1||Hca.10G0006570|mRNA
GWHACDB00000013-9582925	1.2592	2.51841	0	0	#NAME?	0.0428427	1	down	3	2	3	0	0	0	5.53	3.94	5.97	0	0	0	Upstream,Intergenic	Upstream|588|Hca.10G0006720-mRNA-1||Hca.10G0006720|mRNA;Intergenic|Hca.10G0006720-Hca.10G0006730
GWHACDB00000013-10258063	4.93996	7.63121	2.24871	0.294673	-1.76281	0.038384	1	down	6	8	10	5	2	0	11.06	15.74	19.91	10.11	3.7	0	Intergenic	Intergenic|Hca.10G0007080-Hca.10G0007090
GWHACDB00000013-13070074	6.50084	2.86213	10.1396	3.54266	1.82483	0.0445764	1	up	2	5	2	12	4	14	3.69	9.84	3.98	24.27	7.4	30.51	Intron	Intron|intron_2_RETAINED-RETAINED|Hca.10G0008300-mRNA-1||Hca.10G0008300|mRNA
GWHACDB00000013-17746330	9.79361	13.6475	5.93976	0.435229	-1.20015	0.0397146	1	down	11	20	12	5	6	7	20.27	39.36	23.89	10.11	11.09	15.26	Intergenic,Upstream	Intergenic|Hca.10G0009440-Hca.10G0009450;Upstream|497|Hca.10G0009440-mRNA-1||Hca.10G0009440|mRNA;Upstream|1232|Hca.10G0009450-mRNA-1||Hca.10G0009450|mRNA
GWHACDB00000013-19151599	8.82096	5.09177	12.5501	2.46479	1.30147	0.0341432	1	up	4	4	8	18	9	11	7.37	7.87	15.93	36.41	16.64	23.97	Intergenic	Intergenic|Hca.10G0009920-Hca.10G0009930
GWHACDB00000013-33935966	12.167	6.98261	17.3515	2.48495	1.31322	0.012896	1	up	6	7	9	15	20	18	11.06	13.78	17.92	30.34	36.98	39.23	Intergenic	Intergenic|Hca.10G0012670-Hca.10G0012680
GWHACDB00000013-36632953	1.31352	0	2.62705	Inf	Inf	0.0348228	1	up	0	0	0	2	3	3	0	0	0	4.05	5.55	6.54	Intergenic	Intergenic|Hca.10G0013310-Hca.10G0013320
GWHACDB00000013-37418965	1.5213	0	3.04261	Inf	Inf	0.0210778	1	up	0	0	0	4	1	4	0	0	0	8.09	1.85	8.72	Intergenic	Intergenic|Hca.10G0013560-Hca.10G0013570
GWHACDB00000013-40165620	2.87008	5.14028	0.599876	0.116701	-3.09911	0.0194963	1	down	2	6	8	0	2	0	3.69	11.81	15.93	0	3.7	0	Intergenic	Intergenic|Hca.10G0014200-Hca.10G0014210
GWHACDB00000013-41766163	4.93132	7.56167	2.30098	0.304295	-1.71646	0.0384503	1	down	9	4	11	3	2	2	16.59	7.87	21.9	6.07	3.7	4.36	Intergenic,Upstream	Intergenic|Hca.10G0014930-Hca.10G0014940;Upstream|1171|Hca.10G0014940-mRNA-1||Hca.10G0014940|mRNA
GWHACDB00000013-41904385	2.10434	0.32591	3.88276	11.9136	3.57454	0.0220101	1	up	0	0	1	2	6	4	0	0	1.99	4.05	11.09	8.72	Exon	Exon|exon_4_7_RETAINED|Hca.10G0015030-mRNA-1||Hca.10G0015030|mRNA
GWHACDB00000013-43472184	8.57954	12.3728	4.78627	0.386838	-1.3702	0.0331447	1	down	11	11	17	4	8	3	20.27	21.65	33.85	8.09	14.79	6.54	Downstream,Intergenic	Downstream|1597|Hca.10G0015810-mRNA-1||Hca.10G0015810|mRNA;Intergenic|Hca.10G0015810-Hca.10G0015820
GWHACDB00000013-43815983	6.18963	9.09268	3.28658	0.361453	-1.46812	0.0430094	1	down	12	9	8	4	3	3	22.12	17.71	15.93	8.09	5.55	6.54	Upstream,Intergenic	Upstream|1944|Hca.10G0016010-mRNA-1||Hca.10G0016010|mRNA;Intergenic|Hca.10G0016010-Hca.10G0016020
GWHACDB00000013-47478249	8.12183	4.67377	11.5699	2.4755	1.30772	0.0377454	1	up	7	7	1	9	18	9	12.9	13.78	1.99	18.2	33.28	19.61	Intergenic	Intergenic|Hca.10G0018410-Hca.10G0018420
GWHACDB00000013-49796425	2.60851	0.648598	4.56843	7.04355	2.8163	0.0261372	1	up	0	1	1	3	6	5	0	1.97	1.99	6.07	11.09	10.9	Intergenic,Upstream	Intergenic|Hca.10G0020400-Hca.10G0020410;Upstream|1314|Hca.10G0020400-mRNA-1||Hca.10G0020400|mRNA
GWHACDB00000013-49796440	2.60851	0.648598	4.56843	7.04355	2.8163	0.0261372	1	up	0	1	1	3	6	5	0	1.97	1.99	6.07	11.09	10.9	Intergenic,Upstream	Intergenic|Hca.10G0020400-Hca.10G0020410;Upstream|1329|Hca.10G0020400-mRNA-1||Hca.10G0020400|mRNA
GWHACDB00000013-52530004	5.29402	2.51519	8.07285	3.20964	1.68241	0.0328073	1	up	3	3	2	8	11	6	5.53	5.9	3.98	16.18	20.34	13.08	Exon	Exon|exon_2_3_RETAINED|Hca.10G0023210-mRNA-1||Hca.10G0023210|mRNA
GWHACDB00000013-53781900	2.06024	4.12048	0	0	#NAME?	0.00463645	1	down	4	2	7	0	0	0	7.37	3.94	13.94	0	0	0	Exon	Exon|exon_1_1_RETAINED|Hca.10G0024660-mRNA-1||Hca.10G0024660|mRNA
GWHACDB00000013-54030778	3.65005	6.01455	1.28554	0.213739	-2.22608	0.0295233	1	down	6	4	9	1	2	1	11.06	7.87	17.92	2.02	3.7	2.18	Upstream,Exon	Upstream|1442|Hca.10G0024990-mRNA-1||Hca.10G0024990|mRNA;Exon|exon_1_3_RETAINED|Hca.10G0025000-mRNA-1||Hca.10G0025000|mRNA
GWHACDB00000013-54974453	1.2592	2.51841	0	0	#NAME?	0.0428427	1	down	3	2	3	0	0	0	5.53	3.94	5.97	0	0	0	Intergenic	Intergenic|Hca.10G0026060-Hca.10G0026070
GWHACDB00000013-56691506	3.40187	1.19374	5.61	4.69952	2.23251	0.0391667	1	up	4	0	0	4	6	7	7.37	0	0	8.09	11.09	15.26	Upstream,Intergenic	Upstream|1373|Hca.10G0028360-mRNA-1||Hca.10G0028360|mRNA;Intergenic|Hca.10G0028360-Hca.10G0028370
GWHACDB00000013-57446123	11.6854	7.31989	16.0509	2.19278	1.13276	0.0335871	1	up	5	12	6	21	15	13	9.22	23.62	11.95	42.47	27.74	28.33	SpliceSiteDonor	SpliceSiteDonor|intron_4_RETAINED-RETAINED|Hca.10G0029410-mRNA-1||Hca.10G0029410|mRNA
GWHACDB00000013-57503161	2.96595	5.33203	0.599876	0.112504	-3.15195	0.012608	1	down	7	5	5	0	2	0	12.9	9.84	9.95	0	3.7	0	Intron	Intron|intron_7_RETAINED-RETAINED|Hca.10G0029520-mRNA-1||Hca.10G0029520|mRNA
GWHACDB00000014-1664365	2.34279	4.05587	0.629705	0.155258	-2.68726	0.0493952	1	down	6	5	2	1	1	0	11.06	9.84	3.98	2.02	1.85	0	Downstream,Exon	Downstream|563|Hca.12G0000830-mRNA-1||Hca.12G0000830|mRNA;Exon|exon_3_3_RETAINED|Hca.12G0000840-mRNA-1||Hca.12G0000840|mRNA
GWHACDB00000014-2895769	5.73447	9.01348	2.45547	0.272421	-1.87609	0.0352131	1	down	15	8	6	0	7	1	27.65	15.74	11.95	0	12.94	2.18	Intergenic,Upstream	Intergenic|Hca.12G0002070-Hca.12G0002090;Upstream|495|Hca.12G0002070-mRNA-1||Hca.12G0002070|mRNA
GWHACDB00000014-3548800	3.56841	0.919557	6.21726	6.76115	2.75727	0.0102782	1	up	2	1	0	8	6	5	3.69	1.97	0	16.18	11.09	10.9	Exon,Downstream	Exon|exon_8_11_RETAINED|Hca.12G0002830-mRNA-1||Hca.12G0002830|mRNA;Downstream|1697|Hca.12G0002820-mRNA-1||Hca.12G0002820|mRNA
GWHACDB00000014-3564302	5.14641	2.21997	8.07285	3.63646	1.86254	0.0204656	1	up	2	2	3	8	11	6	3.69	3.94	5.97	16.18	20.34	13.08	Exon	Exon|exon_4_17_RETAINED|Hca.12G0002860-mRNA-1||Hca.12G0002860|mRNA
GWHACDB00000014-5004396	12.6361	8.23944	17.0328	2.06723	1.0477	0.0427638	1	up	7	13	6	20	17	15	12.9	25.58	11.95	40.45	31.43	32.69	Exon,Utr3prime	Exon|exon_24_24_RETAINED|Hca.12G0004300-mRNA-1||Hca.12G0004300|mRNA;Utr3prime|exon_24_24_RETAINED|Hca.12G0004300-mRNA-1||Hca.12G0004300|mRNA
GWHACDB00000014-6175564	4.79732	7.59729	1.99734	0.262902	-1.9274	0.0231686	1	down	7	10	7	1	2	3	12.9	19.68	13.94	2.02	3.7	6.54	Intron	Intron|intron_2_RETAINED-RETAINED|Hca.12G0005850-mRNA-1||Hca.12G0005850|mRNA
GWHACDB00000014-8372209	4.094	1.59241	6.5956	4.1419	2.05029	0.0281674	1	up	1	3	1	5	7	8	1.84	5.9	1.99	10.11	12.94	17.43	Intron	Intron|intron_7_RETAINED-RETAINED|Hca.12G0007780-mRNA-1||Hca.12G0007780|mRNA
GWHACDB00000014-8566406	2.02524	0.32591	3.72458	11.4282	3.51453	0.0316294	1	up	0	0	1	3	2	6	0	0	1.99	6.07	3.7	13.08	Downstream,Exon	Downstream|800|Hca.12G0007970-mRNA-1||Hca.12G0007970|mRNA;Exon|exon_3_11_RETAINED|Hca.12G0007980-mRNA-1||Hca.12G0007980|mRNA
GWHACDB00000014-14476012	2.43453	0.596869	4.27219	7.15766	2.83949	0.0376417	1	up	2	0	0	5	4	4	3.69	0	0	10.11	7.4	8.72	Intergenic	Intergenic|Hca.12G0011380-Hca.12G0011390
GWHACDB00000014-14639488	2.54212	4.45454	0.629705	0.141363	-2.82253	0.034632	1	down	3	8	3	1	1	0	5.53	15.74	5.97	2.02	1.85	0	Intergenic	Intergenic|Hca.12G0011410-Hca.12G0011420
GWHACDB00000014-15397445	2.02548	0.322688	3.72827	11.5538	3.5303	0.0316259	1	up	0	1	0	5	1	5	0	1.97	0	10.11	1.85	10.9	Intergenic,Downstream	Intergenic|Hca.12G0011770-Hca.12G0011780;Downstream|384|Hca.12G0011780-mRNA-1||Hca.12G0011780|mRNA
GWHACDB00000014-15561079	4.4083	1.92476	6.89184	3.58062	1.84021	0.0361591	1	up	1	1	4	3	9	9	1.84	1.97	7.96	6.07	16.64	19.61	Intergenic	Intergenic|Hca.12G0011830-Hca.12G0011840
GWHACDB00000014-15732495	1.58189	3.16378	0	0	#NAME?	0.0174628	1	down	3	4	3	0	0	0	5.53	7.87	5.97	0	0	0	Downstream,Intergenic	Downstream|877|Hca.12G0011870-mRNA-1||Hca.12G0011870|mRNA;Intergenic|Hca.12G0011860-Hca.12G0011870
GWHACDB00000014-16642856	9.94122	5.01256	14.8699	2.96652	1.56877	0.00839283	1	up	7	3	6	16	13	16	12.9	5.9	11.95	32.36	24.04	34.87	Intergenic	Intergenic|Hca.12G0012100-Hca.12G0012110
GWHACDB00000014-16785158	3.31204	0.947032	5.67705	5.99457	2.58366	0.0472032	1	up	1	1	1	10	2	5	1.84	1.97	1.99	20.23	3.7	10.9	Intergenic	Intergenic|Hca.12G0012130-Hca.12G0012140
GWHACDB00000014-18684434	7.5087	3.76388	11.2535	2.98988	1.58009	0.0198762	1	up	5	3	4	11	10	13	9.22	5.9	7.96	22.25	18.49	28.33	Exon	Exon|exon_10_13_RETAINED|Hca.12G0012740-mRNA-1||Hca.12G0012740|mRNA
GWHACDB00000014-20230595	1.23334	2.46668	0	0	#NAME?	0.0436784	1	down	5	1	2	0	0	0	9.22	1.97	3.98	0	0	0	Intergenic	Intergenic|Hca.12G0013180-Hca.12G0013190
GWHACDB00000014-20591075	1.89245	3.78491	0	0	#NAME?	0.00724294	1	down	4	5	3	0	0	0	7.37	9.84	5.97	0	0	0	Intergenic	Intergenic|Hca.12G0013220-Hca.12G0013230
GWHACDB00000014-22668205	8.33672	4.71413	11.9593	2.53691	1.34307	0.0307978	1	up	6	3	6	12	16	9	11.06	5.9	11.95	24.27	29.59	19.61	Intergenic	Intergenic|Hca.12G0013440-Hca.12G0013450
GWHACDB00000014-31256397	4.71118	2.2232	7.19917	3.23821	1.6952	0.0446701	1	up	2	1	4	7	8	7	3.69	1.97	7.96	14.16	14.79	15.26	Intergenic	Intergenic|Hca.12G0014450-Hca.12G0014460
GWHACDB00000014-32130909	2.99697	5.06429	0.929643	0.183568	-2.44561	0.0382568	1	down	5	4	7	1	2	0	9.22	7.87	13.94	2.02	3.7	0	Intergenic	Intergenic|Hca.12G0014540-Hca.12G0014550
GWHACDB00000014-35513357	1.28185	2.56369	0	0	#NAME?	0.0421421	1	down	1	5	2	0	0	0	1.84	9.84	3.98	0	0	0	Intron	Intron|intron_4_RETAINED-RETAINED|Hca.12G0015470-mRNA-1||Hca.12G0015470|mRNA
GWHACDB00000014-35674061	4.07243	0.919557	7.22531	7.85738	2.97405	0.00364631	1	up	2	1	0	6	8	8	3.69	1.97	0	12.14	14.79	17.43	Intergenic	Intergenic|Hca.12G0015510-Hca.12G0015520
GWHACDB00000014-39685108	1.94315	0.32591	3.56039	10.9245	3.44949	0.0328849	1	up	0	0	1	5	4	2	0	0	1.99	10.11	7.4	4.36	Intergenic,Downstream	Intergenic|Hca.12G0017580-Hca.12G0017590;Downstream|145|Hca.12G0017590-mRNA-1||Hca.12G0017590|mRNA
GWHACDB00000014-40688176	1.38095	2.76189	0	0	#NAME?	0.0385511	1	down	6	2	1	0	0	0	11.06	3.94	1.99	0	0	0	Intergenic	Intergenic|Hca.12G0018190-Hca.12G0018200
GWHACDB00000014-40787380	1.68249	0	3.36498	Inf	Inf	0.0288118	1	up	0	0	0	1	3	6	0	0	0	2.02	5.55	13.08	Intron	Intron|intron_1_RETAINED-RETAINED|Hca.12G0018250-mRNA-1||Hca.12G0018250|mRNA
GWHACDB00000014-41391357	7.97695	4.43028	11.5236	2.6011	1.37912	0.0328688	1	up	4	7	3	10	12	13	7.37	13.78	5.97	20.23	22.19	28.33	Intron	Intron|intron_3_RETAINED-RETAINED|Hca.12G0018970-mRNA-1||Hca.12G0018970|mRNA
GWHACDB00000014-42036417	1.27455	2.54911	0	0	#NAME?	0.0423648	1	down	2	1	5	0	0	0	3.69	1.97	9.95	0	0	0	Intergenic,Upstream	Intergenic|Hca.12G0019960-Hca.12G0019980;Upstream|334|Hca.12G0019980-mRNA-1||Hca.12G0019980|mRNA
GWHACDB00000014-42233411	6.64121	9.53172	3.75071	0.393498	-1.34557	0.0494674	1	down	8	8	14	2	2	7	14.74	15.74	27.87	4.05	3.7	15.26	Intergenic	Intergenic|Hca.12G0020240-Hca.12G0020250
GWHACDB00000014-42562550	1.47841	0	2.95682	Inf	Inf	0.0217072	1	up	0	0	0	3	3	3	0	0	0	6.07	5.55	6.54	Intergenic	Intergenic|Hca.12G0020680-Hca.12G0020690
GWHACDB00000014-42755120	4.52509	8.0907	0.959472	0.118589	-3.07595	0.00155137	1	down	13	8	5	2	1	0	23.96	15.74	9.95	4.05	1.85	0	Intron	Intron|intron_2_RETAINED-RETAINED|Hca.12G0020920-mRNA-1||Hca.12G0020920|mRNA
GWHACDB00000014-43101898	4.09523	6.60497	1.58548	0.240044	-2.05863	0.0305317	1	down	8	6	7	1	3	1	14.74	11.81	13.94	2.02	5.55	2.18	Upstream,Intergenic	Upstream|1300|Hca.12G0021350-mRNA-1||Hca.12G0021350|mRNA;Intergenic|Hca.12G0021350-Hca.12G0021360
GWHACDB00000014-43233679	4.75066	7.50028	2.00104	0.266795	-1.90619	0.0234282	1	down	11	6	7	3	1	2	20.27	11.81	13.94	6.07	1.85	4.36	Exon	Exon|exon_2_7_RETAINED|Hca.12G0021550-mRNA-1||Hca.12G0021550|mRNA
GWHACDB00000014-43857805	10.3086	5.34662	15.2706	2.85613	1.51406	0.0204168	1	up	6	9	2	10	15	21	11.06	17.71	3.98	20.23	27.74	45.77	Upstream,Intergenic	Upstream|1169|Hca.12G0022360-mRNA-1||Hca.12G0022360|mRNA;Intergenic|Hca.12G0022360-Hca.12G0022370
GWHACDB00000014-45607062	3.4741	5.60299	1.3452	0.240086	-2.05837	0.039717	1	down	9	5	4	3	0	1	16.59	9.84	7.96	6.07	0	2.18	Intergenic	Intergenic|Hca.12G0024270-Hca.12G0024280
GWHACDB00000014-46712982	1.82049	0.298434	3.34254	11.2003	3.48546	0.048162	1	up	1	0	0	4	2	4	1.84	0	0	8.09	3.7	8.72	Exon	Exon|exon_1_5_RETAINED|Hca.12G0025390-mRNA-1||Hca.12G0025390|mRNA
GWHACDB00000014-46712997	1.82049	0.298434	3.34254	11.2003	3.48546	0.048162	1	up	1	0	0	4	2	4	1.84	0	0	8.09	3.7	8.72	Exon	Exon|exon_1_5_RETAINED|Hca.12G0025390-mRNA-1||Hca.12G0025390|mRNA
GWHACDB00000014-47903226	10.7318	6.56613	14.8974	2.26882	1.18194	0.0440134	1	up	10	1	10	20	17	9	18.43	1.97	19.91	40.45	31.43	19.61	Intergenic	Intergenic|Hca.12G0026400-Hca.12G0026410
GWHACDB00000014-50895663	2.12043	0.298434	3.94242	13.2103	3.7236	0.021834	1	up	1	0	0	4	4	4	1.84	0	0	8.09	7.4	8.72	Intergenic,Downstream	Intergenic|Hca.12G0028860-Hca.12G0028870;Downstream|1440|Hca.12G0028870-mRNA-1||Hca.12G0028870|mRNA
GWHACDB00000015-3838766	4.33054	7.73144	0.929643	0.120242	-3.05599	0.0209575	1	down	2	11	11	1	2	0	3.69	21.65	21.9	2.02	3.7	0	Exon,Utr3prime	Exon|exon_4_8_RETAINED|Hca.14G0002190-mRNA-1||Hca.14G0002190|mRNA;Exon|exon_4_4_RETAINED|Hca.14G0002200-mRNA-1||Hca.14G0002200|mRNA;Utr3prime|exon_4_4_RETAINED|Hca.14G0002200-mRNA-1||Hca.14G0002200|mRNA
GWHACDB00000015-4936546	5.97615	2.83787	9.11442	3.21171	1.68334	0.0239984	1	up	3	4	2	9	11	8	5.53	7.87	3.98	18.2	20.34	17.43	Intergenic,Downstream	Intergenic|Hca.14G0003170-Hca.14G0003180;Downstream|1604|Hca.14G0003170-mRNA-1||Hca.14G0003170|mRNA
GWHACDB00000015-6371549	4.9048	1.92476	7.88484	4.09653	2.0344	0.0156123	1	up	1	1	4	8	8	8	1.84	1.97	7.96	16.18	14.79	17.43	Intron,Upstream	Intron|intron_13_RETAINED-RETAINED|Hca.14G0004560-mRNA-1||Hca.14G0004560|mRNA;Upstream|1821|Hca.14G0004570-mRNA-1||Hca.14G0004570|mRNA
GWHACDB00000015-6846939	6.03075	2.59117	9.47032	3.65484	1.86981	0.0115501	1	up	0	5	3	9	11	9	0	9.84	5.97	18.2	20.34	19.61	Upstream,Intergenic	Upstream|1618|Hca.14G0005150-mRNA-1||Hca.14G0005150|mRNA;Intergenic|Hca.14G0005150-Hca.14G0005160
GWHACDB00000015-9905931	2.98864	0.947032	5.03025	5.31159	2.40914	0.0459075	1	up	1	1	1	4	10	2	1.84	1.97	1.99	8.09	18.49	4.36	Intergenic,Upstream	Intergenic|Hca.14G0008350-Hca.14G0008360;Upstream|558|Hca.14G0008350-mRNA-1||Hca.14G0008350|mRNA
GWHACDB00000015-9930717	3.54043	0.919557	6.1613	6.70029	2.74422	0.0103801	1	up	2	1	0	8	7	4	3.69	1.97	0	16.18	12.94	8.72	Exon	Exon|exon_4_4_RETAINED|Hca.14G0008370-mRNA-1||Hca.14G0008370|mRNA
GWHACDB00000015-11339738	17.5084	11.6532	23.3636	2.00492	1.00354	0.0256932	1	up	13	15	9	18	32	22	23.96	29.52	17.92	36.41	59.17	47.95	Intergenic,Downstream	Intergenic|Hca.14G0010170-Hca.14G0010180;Downstream|337|Hca.14G0010170-mRNA-1||Hca.14G0010170|mRNA
GWHACDB00000015-12009723	7.51145	3.78813	11.2348	2.96579	1.56841	0.0198692	1	up	4	4	4	16	8	10	7.37	7.87	7.96	32.36	14.79	21.79	Intron,Downstream	Intron|intron_1_RETAINED-RETAINED|Hca.14G0011110-mRNA-1||Hca.14G0011110|mRNA;Downstream|432|Hca.14G0011100-mRNA-1||Hca.14G0011100|mRNA
GWHACDB00000015-13668231	9.67862	14.0509	5.30636	0.377654	-1.40486	0.0491982	1	down	9	13	22	2	6	8	16.59	25.58	43.8	4.05	11.09	17.43	Intergenic	Intergenic|Hca.14G0012100-Hca.14G0012110
GWHACDB00000015-14928901	2.50683	0.32591	4.68775	14.3836	3.84635	0.00942244	1	up	0	0	1	7	2	5	0	0	1.99	14.16	3.7	10.9	Intron	Intron|intron_3_RETAINED-RETAINED|Hca.14G0012630-mRNA-1||Hca.14G0012630|mRNA
GWHACDB00000015-18356887	3.59379	1.21799	5.96959	4.90118	2.29313	0.0285523	1	up	3	1	0	6	5	7	5.53	1.97	0	12.14	9.25	15.26	Intergenic	Intergenic|Hca.14G0013640-Hca.14G0013650
GWHACDB00000015-19415161	1.79251	0.298434	3.28658	11.0127	3.4611	0.0487881	1	up	1	0	0	4	3	3	1.84	0	0	8.09	5.55	6.54	Intron	Intron|intron_18_RETAINED-RETAINED|Hca.14G0013930-mRNA-1||Hca.14G0013930|mRNA
GWHACDB00000015-20341584	4.49487	1.59885	7.39088	4.62262	2.20871	0.0118186	1	up	1	1	3	9	10	4	1.84	1.97	5.97	18.2	18.49	8.72	Gene	Gene|Hca.14G0014230|mRNA
GWHACDB00000015-20488074	1.9078	3.8156	0	0	#NAME?	0.00716146	1	down	3	4	5	0	0	0	5.53	7.87	9.95	0	0	0	Intergenic	Intergenic|Hca.14G0014280-Hca.14G0014290
GWHACDB00000015-21246051	4.38485	1.30042	7.46928	5.74376	2.52199	0.0058822	1	up	0	1	3	6	10	7	0	1.97	5.97	12.14	18.49	15.26	Intergenic	Intergenic|Hca.14G0014370-Hca.14G0014380
GWHACDB00000015-23082718	3.89185	6.58394	1.19975	0.182224	-2.45622	0.0167266	1	down	9	4	8	0	4	0	16.59	7.87	15.93	0	7.4	0	Intergenic	Intergenic|Hca.14G0014560-Hca.14G0014570
GWHACDB00000015-26639831	3.45317	5.6208	1.28554	0.228712	-2.1284	0.0399546	1	down	8	8	2	1	2	1	14.74	15.74	3.98	2.02	3.7	2.18	Intergenic	Intergenic|Hca.14G0015020-Hca.14G0015030
GWHACDB00000015-29360997	4.20288	1.86981	6.53594	3.49551	1.8055	0.0478796	1	up	3	1	2	3	9	8	5.53	1.97	3.98	6.07	16.64	17.43	Intergenic	Intergenic|Hca.14G0015620-Hca.14G0015630
GWHACDB00000015-33867683	5.07732	7.85366	2.30098	0.292981	-1.77112	0.0300825	1	down	10	6	9	3	2	2	18.43	11.81	17.92	6.07	3.7	4.36	Intron	Intron|intron_13_RETAINED-RETAINED|Hca.14G0016970-mRNA-1||Hca.14G0016970|mRNA
GWHACDB00000015-35327745	1.33029	0	2.66057	Inf	Inf	0.0344219	1	up	0	0	0	5	1	2	0	0	0	10.11	1.85	4.36	Intergenic	Intergenic|Hca.14G0017360-Hca.14G0017370
GWHACDB00000015-35365474	1.68434	0	3.36868	Inf	Inf	0.0131848	1	up	0	0	0	3	2	5	0	0	0	6.07	3.7	10.9	Intergenic	Intergenic|Hca.14G0017370-Hca.14G0017380
GWHACDB00000015-36875987	1.71737	3.43474	0	0	#NAME?	0.0114015	1	down	5	4	2	0	0	0	9.22	7.87	3.98	0	0	0	Downstream,Gene	Downstream|682|Hca.14G0017850-mRNA-1||Hca.14G0017850|mRNA;Gene|Hca.14G0017840|mRNA
GWHACDB00000015-36875992	1.71737	3.43474	0	0	#NAME?	0.0114015	1	down	5	4	2	0	0	0	9.22	7.87	3.98	0	0	0	Downstream,Gene	Downstream|677|Hca.14G0017850-mRNA-1||Hca.14G0017850|mRNA;Gene|Hca.14G0017840|mRNA
GWHACDB00000015-36927895	2.3884	4.11726	0.659534	0.160188	-2.64217	0.0485257	1	down	4	3	6	2	0	0	7.37	5.9	11.95	4.05	0	0	Intron	Intron|intron_2_RETAINED-RETAINED|Hca.14G0017870-mRNA-1||Hca.14G0017870|mRNA
GWHACDB00000015-39415524	5.37704	8.48293	2.27115	0.267732	-1.90114	0.0182412	1	down	10	13	4	2	3	2	18.43	25.58	7.96	4.05	5.55	4.36	Intergenic	Intergenic|Hca.14G0019290-Hca.14G0019300
GWHACDB00000015-46054593	1.92068	3.54142	0.299938	0.0846942	-3.56159	0.0411627	1	down	1	5	5	0	1	0	1.84	9.84	9.95	0	1.85	0	Exon,Upstream	Exon|exon_4_5_RETAINED|Hca.14G0023490-mRNA-1||Hca.14G0023490|mRNA;Upstream|1188|Hca.14G0023480-mRNA-1||Hca.14G0023480|mRNA
GWHACDB00000015-48757862	11.3313	15.4299	7.2327	0.468745	-1.09312	0.043574	1	down	18	14	17	10	6	6	33.17	27.55	33.85	20.23	11.09	13.08	Downstream,Intergenic	Downstream|274|Hca.14G0025860-mRNA-1||Hca.14G0025860|mRNA;Intergenic|Hca.14G0025850-Hca.14G0025860
GWHACDB00000015-49371220	5.74214	8.52007	2.96421	0.347909	-1.52322	0.0449332	1	down	9	10	8	7	1	1	16.59	19.68	15.93	14.16	1.85	2.18	Intergenic	Intergenic|Hca.14G0026480-Hca.14G0026490
GWHACDB00000015-50528127	8.48357	12.013	4.95416	0.4124	-1.27788	0.0396754	1	down	12	13	13	4	5	6	22.12	25.58	25.88	8.09	9.25	13.08	Intergenic	Intergenic|Hca.14G0027310-Hca.14G0027320
GWHACDB00000015-51068103	10.4606	14.7635	6.15761	0.417083	-1.26159	0.0269771	1	down	19	10	18	6	8	5	35.02	19.68	35.84	12.14	14.79	10.9	Downstream,Intergenic	Downstream|602|Hca.14G0027770-mRNA-1||Hca.14G0027770|mRNA;Downstream|70|Hca.14G0027780-mRNA-1||Hca.14G0027780|mRNA;Intergenic|Hca.14G0027770-Hca.14G0027780
GWHACDB00000015-51085374	2.55279	0.645376	4.4602	6.91101	2.7889	0.0267107	1	up	0	2	0	5	7	2	0	3.94	0	10.11	12.94	4.36	SpliceSiteDonor	SpliceSiteDonor|intron_3_RETAINED-RETAINED|Hca.14G0027800-mRNA-1||Hca.14G0027800|mRNA
GWHACDB00000016-739146	2.55719	0.624344	4.49003	7.19159	2.84631	0.0266644	1	up	1	0	1	6	6	2	1.84	0	1.99	12.14	11.09	4.36	Upstream,Intergenic	Upstream|1196|Hca.16G0000920-mRNA-1||Hca.16G0000920|mRNA;Intergenic|Hca.16G0000910-Hca.16G0000920
GWHACDB00000016-767117	1.45043	0	2.90085	Inf	Inf	0.0221417	1	up	0	0	0	3	4	2	0	0	0	6.07	7.4	4.36	Exon,Downstream	Exon|exon_1_7_RETAINED|Hca.16G0000970-mRNA-1||Hca.16G0000970|mRNA;Downstream|802|Hca.16G0000980-mRNA-1||Hca.16G0000980|mRNA
GWHACDB00000016-1720431	1.83262	0.322688	3.34254	10.3584	3.37274	0.0478971	1	up	0	1	0	4	2	4	0	1.97	0	8.09	3.7	8.72	SpliceSiteDonor	SpliceSiteDonor|intron_13_RETAINED-RETAINED|Hca.16G0002280-mRNA-1||Hca.16G0002280|mRNA
GWHACDB00000016-1806082	2.88482	5.05785	0.7118	0.140732	-2.82898	0.0172387	1	down	5	6	5	0	0	2	9.22	11.81	9.95	0	0	4.36	Upstream,Downstream,Intergenic	Upstream|310|Hca.16G0002460-mRNA-1||Hca.16G0002460|mRNA;Downstream|588|Hca.16G0002470-mRNA-1||Hca.16G0002470|mRNA;Downstream|606|Hca.16G0002450-mRNA-1||Hca.16G0002450|mRNA;Intergenic|Hca.16G0002460-Hca.16G0002470
GWHACDB00000016-1884746	1.96582	0.322688	3.60896	11.184	3.48337	0.0325262	1	up	0	1	0	1	5	5	0	1.97	0	2.02	9.25	10.9	Exon,Downstream	Exon|exon_4_4_RETAINED|Hca.16G0002580-mRNA-1||Hca.16G0002580|mRNA;Downstream|1306|Hca.16G0002570-mRNA-1||Hca.16G0002570|mRNA
GWHACDB00000016-2883864	1.40842	2.81684	0	0	#NAME?	0.0275707	1	down	4	2	3	0	0	0	7.37	3.94	5.97	0	0	0	Exon	Exon|exon_7_14_RETAINED|Hca.16G0003830-mRNA-1||Hca.16G0003830|mRNA
GWHACDB00000016-3524574	1.58189	3.16378	0	0	#NAME?	0.0174628	1	down	3	4	3	0	0	0	5.53	7.87	5.97	0	0	0	Intergenic	Intergenic|Hca.16G0004690-Hca.16G0004700
GWHACDB00000016-3806181	3.93537	1.57138	6.29936	4.00882	2.00318	0.0376464	1	up	2	1	2	7	5	7	3.69	1.97	3.98	14.16	9.25	15.26	Exon	Exon|exon_1_4_RETAINED|Hca.16G0005070-mRNA-1||Hca.16G0005070|mRNA
GWHACDB00000016-3806197	5.26971	2.54266	7.99677	3.14504	1.65308	0.0412099	1	up	2	3	3	8	6	10	3.69	5.9	5.97	16.18	11.09	21.79	Exon	Exon|exon_1_4_RETAINED|Hca.16G0005070-mRNA-1||Hca.16G0005070|mRNA
GWHACDB00000016-4311977	2.57282	4.51593	0.629705	0.139441	-2.84228	0.0481809	1	down	1	6	7	1	1	0	1.84	11.81	13.94	2.02	1.85	0	Intergenic,Downstream,Upstream	Intergenic|Hca.16G0005620-Hca.16G0005630;Downstream|1065|Hca.16G0005620-mRNA-1||Hca.16G0005620|mRNA;Upstream|879|Hca.16G0005630-mRNA-1||Hca.16G0005630|mRNA
GWHACDB00000016-4423210	4.11615	6.58716	1.64514	0.249749	-2.00145	0.0303662	1	down	9	3	9	3	1	1	16.59	5.9	17.92	6.07	1.85	2.18	Gene,Downstream	Gene|Hca.16G0005790|mRNA;Downstream|879|Hca.16G0005800-mRNA-1||Hca.16G0005800|mRNA
GWHACDB00000016-5004371	1.38256	2.76511	0	0	#NAME?	0.0384171	1	down	6	1	2	0	0	0	11.06	1.97	3.98	0	0	0	Exon	Exon|exon_7_12_RETAINED|Hca.16G0006400-mRNA-1||Hca.16G0006400|mRNA
GWHACDB00000016-5449425	5.94661	8.82817	3.06504	0.347189	-1.52621	0.0355678	1	down	10	7	11	1	2	6	18.43	13.78	21.9	2.02	3.7	13.08	Intron	Intron|intron_4_RETAINED-RETAINED|Hca.16G0006790-mRNA-1||Hca.16G0006790|mRNA
GWHACDB00000016-7410605	1.99726	0.32591	3.66862	11.2565	3.49269	0.0320441	1	up	0	0	1	3	3	5	0	0	1.99	6.07	5.55	10.9	Intergenic	Intergenic|Hca.16G0008530-Hca.16G0008540
GWHACDB00000016-7619802	1.41733	2.83465	0	0	#NAME?	0.0273889	1	down	3	5	1	0	0	0	5.53	9.84	1.99	0	0	0	Upstream,Intergenic	Upstream|889|Hca.16G0008690-mRNA-1||Hca.16G0008690|mRNA;Intergenic|Hca.16G0008690-Hca.16G0008700
GWHACDB00000016-9302386	1.41894	2.83787	0	0	#NAME?	0.0273563	1	down	3	4	2	0	0	0	5.53	7.87	3.98	0	0	0	Exon,Upstream	Exon|exon_2_5_RETAINED|Hca.16G0009920-mRNA-1||Hca.16G0009920|mRNA;Upstream|1020|Hca.16G0009930-mRNA-1||Hca.16G0009930|mRNA
GWHACDB00000016-9770275	5.43564	2.16502	8.70626	4.02132	2.00767	0.0120075	1	up	4	2	1	11	11	5	7.37	3.94	1.99	22.25	20.34	10.9	Upstream,Intergenic	Upstream|310|Hca.16G0010360-mRNA-1||Hca.16G0010360|mRNA;Intergenic|Hca.16G0010350-Hca.16G0010360
GWHACDB00000016-10278890	6.33642	9.77198	2.90085	0.296854	-1.75217	0.0180464	1	down	11	9	11	3	4	2	20.27	17.71	21.9	6.07	7.4	4.36	Intergenic	Intergenic|Hca.16G0010740-Hca.16G0010750
GWHACDB00000016-11335944	5.15739	2.46346	7.85132	3.18711	1.67225	0.0419333	1	up	5	2	1	5	10	9	9.22	3.94	1.99	10.11	18.49	19.61	Intergenic	Intergenic|Hca.16G0011560-Hca.16G0011570
GWHACDB00000016-11563353	1.32659	0	2.65318	Inf	Inf	0.0345093	1	up	0	0	0	1	3	4	0	0	0	2.02	5.55	8.72	Intergenic	Intergenic|Hca.16G0011720-Hca.16G0011730
GWHACDB00000016-12806340	10.088	5.98063	14.1953	2.37354	1.24704	0.0325145	1	up	7	6	6	21	10	12	12.9	11.81	11.95	42.47	18.49	26.15	Upstream,Intergenic	Upstream|1102|Hca.16G0012610-mRNA-1||Hca.16G0012610|mRNA;Intergenic|Hca.16G0012610-Hca.16G0012620
GWHACDB00000016-12856856	3.17373	5.33203	1.01543	0.19044	-2.39259	0.0277931	1	down	7	5	5	2	0	1	12.9	9.84	9.95	4.05	0	2.18	Intergenic	Intergenic|Hca.16G0012630-Hca.16G0012640
GWHACDB00000016-14165366	5.41221	8.43764	2.38677	0.282872	-1.82178	0.0180975	1	down	12	10	5	4	0	3	22.12	19.68	9.95	8.09	0	6.54	Intergenic	Intergenic|Hca.16G0013580-Hca.16G0013590
GWHACDB00000016-14559517	1.28668	2.57336	0	0	#NAME?	0.0419962	1	down	1	2	5	0	0	0	1.84	3.94	9.95	0	0	0	Intergenic	Intergenic|Hca.16G0013700-Hca.16G0013710
GWHACDB00000016-16140500	13.115	7.92642	18.3035	2.30918	1.20738	0.0177425	1	up	7	9	9	13	23	20	12.9	17.71	17.92	26.29	42.53	43.59	Intergenic	Intergenic|Hca.16G0014460-Hca.16G0014470
GWHACDB00000016-17152497	1.64144	0	3.28289	Inf	Inf	0.0135805	1	up	0	0	0	2	4	4	0	0	0	4.05	7.4	8.72	Intergenic	Intergenic|Hca.16G0014980-Hca.16G0014990
GWHACDB00000016-19943250	2.05989	3.76388	0.3559	0.0945568	-3.40267	0.0284176	1	down	5	3	4	0	0	1	9.22	5.9	7.96	0	0	2.18	Intergenic	Intergenic|Hca.16G0016180-Hca.16G0016190
GWHACDB00000016-25912010	2.62712	0.648598	4.60565	7.10093	2.82801	0.025952	1	up	0	1	1	8	3	3	0	1.97	1.99	16.18	5.55	6.54	Intergenic	Intergenic|Hca.16G0017660-Hca.16G0017670
GWHACDB00000016-35516545	1.28346	2.56692	0	0	#NAME?	0.0420934	1	down	1	4	3	0	0	0	1.84	7.87	5.97	0	0	0	Intergenic	Intergenic|Hca.16G0019210-Hca.16G0019220
GWHACDB00000016-41690758	6.19803	9.16544	3.23062	0.352478	-1.50439	0.0429544	1	down	9	12	8	4	4	2	16.59	23.62	15.93	8.09	7.4	4.36	Intergenic	Intergenic|Hca.16G0021280-Hca.16G0021290
GWHACDB00000016-42319115	1.24708	2.49416	0	0	#NAME?	0.0432297	1	down	4	1	3	0	0	0	7.37	1.97	5.97	0	0	0	Intergenic	Intergenic|Hca.16G0021430-Hca.16G0021440
GWHACDB00000016-42867505	1.9078	3.8156	0	0	#NAME?	0.00716146	1	down	3	4	5	0	0	0	5.53	7.87	9.95	0	0	0	SpliceSiteDonor	SpliceSiteDonor|intron_7_RETAINED-RETAINED|Hca.16G0021590-mRNA-1||Hca.16G0021590|mRNA
GWHACDB00000016-46283059	1.42055	2.8411	0	0	#NAME?	0.0273237	1	down	3	3	3	0	0	0	5.53	5.9	5.97	0	0	0	Intron	Intron|intron_1_RETAINED-RETAINED|Hca.16G0024030-mRNA-1||Hca.16G0024030|mRNA
GWHACDB00000016-47177730	2.89581	0.919557	4.87206	5.29827	2.40552	0.0395596	1	up	2	1	0	5	6	4	3.69	1.97	0	10.11	11.09	8.72	Intron,Upstream	Intron|intron_14_RETAINED-RETAINED|Hca.16G0024950-mRNA-1||Hca.16G0024950|mRNA;Upstream|1491|Hca.16G0024940-mRNA-1||Hca.16G0024940|mRNA
GWHACDB00000016-47935592	6.8407	9.96051	3.72088	0.373563	-1.42058	0.0336286	1	down	16	9	7	1	3	7	29.49	17.71	13.94	2.02	5.55	15.26	SpliceSiteDonor	SpliceSiteDonor|intron_1_RETAINED-RETAINED|Hca.16G0025760-mRNA-1||Hca.16G0025760|mRNA
GWHACDB00000016-48168362	7.2121	10.9496	3.4746	0.317326	-1.65596	0.0175958	1	down	15	14	6	4	6	1	27.65	27.55	11.95	8.09	11.09	2.18	Intergenic,Downstream	Intergenic|Hca.16G0026000-Hca.16G0026010;Downstream|868|Hca.16G0026010-mRNA-1||Hca.16G0026010|mRNA
GWHACDB00000016-48308044	5.84499	2.87179	8.81818	3.07062	1.61853	0.030477	1	up	2	2	5	11	9	7	3.69	3.94	9.95	22.25	16.64	15.26	Downstream,Intergenic,Upstream	Downstream|1522|Hca.16G0026180-mRNA-1||Hca.16G0026180|mRNA;Intergenic|Hca.16G0026150-Hca.16G0026160;Downstream|972|Hca.16G0026160-mRNA-1||Hca.16G0026160|mRNA;Downstream|1895|Hca.16G0026190-mRNA-1||Hca.16G0026190|mRNA;Upstream|1944|Hca.16G0026150-mRNA-1||Hca.16G0026150|mRNA;Downstream|1277|Hca.16G0026170-mRNA-1||Hca.16G0026170|mRNA
GWHACDB00000016-48964234	3.34881	5.68219	1.01543	0.178705	-2.48435	0.0201356	1	down	6	6	6	2	0	1	11.06	11.81	11.95	4.05	0	2.18	Exon,Downstream	Exon|exon_43_44_RETAINED|Hca.16G0026950-mRNA-1||Hca.16G0026950|mRNA;Downstream|1952|Hca.16G0026960-mRNA-1||Hca.16G0026960|mRNA
GWHACDB00000016-49409201	6.63729	9.74773	3.52686	0.361814	-1.46668	0.0410662	1	down	12	8	11	2	6	3	22.12	15.74	21.9	4.05	11.09	6.54	Downstream,Intron	Downstream|1409|Hca.16G0027420-mRNA-1||Hca.16G0027420|mRNA;Intron|intron_3_RETAINED-RETAINED|Hca.16G0027410-mRNA-1||Hca.16G0027410|mRNA
GWHACDB00000016-49673841	2.68057	0.621122	4.74001	7.63137	2.93194	0.0254367	1	up	1	1	0	5	2	7	1.84	1.97	0	10.11	3.7	15.26	Intergenic,Upstream	Intergenic|Hca.16G0027790-Hca.16G0027800;Upstream|214|Hca.16G0027800-mRNA-1||Hca.16G0027800|mRNA
GWHACDB00000016-50576844	4.34465	1.84234	6.84697	3.71646	1.89393	0.0366194	1	up	4	1	1	9	7	5	7.37	1.97	1.99	18.2	12.94	10.9	Intergenic	Intergenic|Hca.16G0028820-Hca.16G0028830
GWHACDB00000016-50578754	3.56833	1.24547	5.89119	4.73011	2.24187	0.0287472	1	up	2	1	1	9	5	4	3.69	1.97	1.99	18.2	9.25	8.72	Downstream,Intergenic	Downstream|1854|Hca.16G0028830-mRNA-1||Hca.16G0028830|mRNA;Intergenic|Hca.16G0028820-Hca.16G0028830
GWHACDB00000016-50692016	2.71814	4.78045	0.655838	0.137192	-2.86573	0.0244207	1	down	3	8	4	0	1	1	5.53	15.74	7.96	0	1.85	2.18	Intron	Intron|intron_1_RETAINED-RETAINED|Hca.16G0028960-mRNA-1||Hca.16G0028960|mRNA
GWHACDB00000016-50784686	5.45208	8.46512	2.43903	0.288128	-1.79522	0.0179373	1	down	11	10	6	2	0	5	20.27	19.68	11.95	4.05	0	10.9	SpliceSiteDonor	SpliceSiteDonor|intron_8_RETAINED-RETAINED|Hca.16G0029090-mRNA-1||Hca.16G0029090|mRNA
GWHACDB00000016-50893184	1.26811	2.53622	0	0	#NAME?	0.0425638	1	down	2	5	1	0	0	0	3.69	9.84	1.99	0	0	0	Gene	Gene|Hca.16G0029230|mRNA
GWHACDB00000016-50942846	1.28739	0	2.57478	Inf	Inf	0.0354712	1	up	0	0	0	4	3	1	0	0	0	8.09	5.55	2.18	Intergenic,Upstream	Intergenic|Hca.16G0029280-Hca.16G0029290;Upstream|1909|Hca.16G0029280-mRNA-1||Hca.16G0029280|mRNA
GWHACDB00000016-51024351	1.76268	0.298434	3.22692	10.8128	3.43467	0.0494793	1	up	1	0	0	2	5	3	1.84	0	0	4.05	9.25	6.54	SpliceSiteRegion,Upstream	SpliceSiteRegion|intron_1_RETAINED-RETAINED|Hca.16G0029350-mRNA-1||Hca.16G0029350|mRNA;Upstream|1831|Hca.16G0029360-mRNA-1||Hca.16G0029360|mRNA
GWHACDB00000016-51468848	5.72538	8.52007	2.93068	0.343974	-1.53963	0.0450556	1	down	9	10	8	4	3	2	16.59	19.68	15.93	8.09	5.55	4.36	Intron	Intron|intron_4_RETAINED-RETAINED|Hca.16G0030070-mRNA-1||Hca.16G0030070|mRNA
GWHACDB00000016-51501358	2.03352	3.7671	0.299938	0.0796204	-3.65072	0.0288127	1	down	5	2	5	0	1	0	9.22	3.94	9.95	0	1.85	0	Exon	Exon|exon_6_35_RETAINED|Hca.16G0030110-mRNA-1||Hca.16G0030110|mRNA
GWHACDB00000017-1126001	1.2592	2.51841	0	0	#NAME?	0.0428427	1	down	3	2	3	0	0	0	5.53	3.94	5.97	0	0	0	Downstream,Intergenic	Downstream|735|Hca.03G0000790-mRNA-1||Hca.03G0000790|mRNA;Intergenic|Hca.03G0000790-Hca.03G0000800
GWHACDB00000017-1848482	5.34761	7.92642	2.7688	0.349313	-1.51741	0.0463501	1	down	7	9	9	3	0	5	12.9	17.71	17.92	6.07	0	10.9	SpliceSiteDonor	SpliceSiteDonor|intron_1_RETAINED-RETAINED|Hca.03G0001640-mRNA-1||Hca.03G0001640|mRNA
GWHACDB00000017-2215715	9.85621	6.05339	13.659	2.25643	1.17404	0.0461522	1	up	4	9	6	10	12	19	7.37	17.71	11.95	20.23	22.19	41.41	Downstream,Intergenic,Upstream	Downstream|489|Hca.03G0002090-mRNA-1||Hca.03G0002090|mRNA;Intergenic|Hca.03G0002080-Hca.03G0002090;Upstream|444|Hca.03G0002080-mRNA-1||Hca.03G0002080|mRNA
GWHACDB00000017-2507754	4.16882	1.79061	6.54703	3.65632	1.87039	0.0481906	1	up	6	0	0	9	6	5	11.06	0	0	18.2	11.09	10.9	Intron	Intron|intron_2_RETAINED-RETAINED|Hca.03G0002500-mRNA-1||Hca.03G0002500|mRNA
GWHACDB00000017-2910571	3.2377	0.94381	5.5316	5.86092	2.55113	0.0202502	1	up	1	2	0	7	6	4	1.84	3.94	0	14.16	11.09	8.72	SpliceSiteDonor	SpliceSiteDonor|intron_1_RETAINED-RETAINED|Hca.03G0002970-mRNA-1||Hca.03G0002970|mRNA
GWHACDB00000017-4507002	5.6163	8.93163	2.30098	0.257621	-1.95668	0.0138646	1	down	6	9	13	3	2	2	11.06	17.71	25.88	6.07	3.7	4.36	Exon,Utr3prime,Gene	Exon|exon_2_2_RETAINED|Hca.03G0004780-mRNA-1||Hca.03G0004780|mRNA;Utr3prime|exon_2_2_RETAINED|Hca.03G0004780-mRNA-1||Hca.03G0004780|mRNA;Gene|Hca.03G0004790|mRNA
GWHACDB00000017-5298783	9.59662	6.05661	13.1366	2.16897	1.11701	0.0469876	1	up	4	8	7	15	19	7	7.37	15.74	13.94	30.34	35.13	15.26	Gene	Gene|Hca.03G0005600|mRNA
GWHACDB00000017-6954440	2.28346	0.298434	4.26849	14.3029	3.83824	0.0145741	1	up	1	0	0	3	5	5	1.84	0	0	6.07	9.25	10.9	Downstream,Intergenic	Downstream|349|Hca.03G0007190-mRNA-1||Hca.03G0007190|mRNA;Intergenic|Hca.03G0007190-Hca.03G0007200
GWHACDB00000017-13002297	5.53491	2.85891	8.21091	2.87205	1.52208	0.0490973	1	up	2	6	1	7	9	9	3.69	11.81	1.99	14.16	16.64	19.61	SpliceSiteAcceptor,Intron	SpliceSiteAcceptor|intron_3_RETAINED-RETAINED|Hca.03G0011920-mRNA-1||Hca.03G0011920|mRNA;Intron|intron_5_RETAINED-RETAINED|Hca.03G0011910-mRNA-1||Hca.03G0011910|mRNA
GWHACDB00000017-13442232	1.36949	0	2.73897	Inf	Inf	0.0459828	1	up	0	0	0	2	1	5	0	0	0	4.05	1.85	10.9	Exon,Downstream	Exon|exon_2_6_RETAINED|Hca.03G0012200-mRNA-1||Hca.03G0012200|mRNA;Downstream|1997|Hca.03G0012210-mRNA-1||Hca.03G0012210|mRNA;Downstream|1990|Hca.03G0012190-mRNA-1||Hca.03G0012190|mRNA
GWHACDB00000017-15926892	5.08901	7.84722	2.33081	0.297023	-1.75135	0.0300092	1	down	10	8	7	4	1	2	18.43	15.74	13.94	8.09	1.85	4.36	Intron	Intron|intron_5_RETAINED-RETAINED|Hca.03G0013680-mRNA-1||Hca.03G0013680|mRNA
GWHACDB00000017-19399711	6.43171	3.43797	9.42545	2.74158	1.45501	0.0430025	1	up	5	3	3	15	9	5	9.22	5.9	5.97	30.34	16.64	10.9	Intergenic	Intergenic|Hca.03G0015310-Hca.03G0015320
GWHACDB00000017-23682273	1.25756	0	2.51512	Inf	Inf	0.0362487	1	up	0	0	0	2	5	1	0	0	0	4.05	9.25	2.18	Intergenic	Intergenic|Hca.03G0016330-Hca.03G0016340
GWHACDB00000017-25220668	11.6146	15.7526	7.47667	0.474631	-1.07512	0.047934	1	down	18	15	17	10	8	5	33.17	29.52	33.85	20.23	14.79	10.9	Intron,Exon	Intron|intron_4_RETAINED-RETAINED|Hca.03G0016870-mRNA-1||Hca.03G0016870|mRNA;Exon|exon_2_4_RETAINED|Hca.03G0016880-mRNA-1||Hca.03G0016880|mRNA
GWHACDB00000017-33750058	8.6567	4.42214	12.8913	2.91516	1.54358	0.014172	1	up	5	1	8	10	13	16	9.22	1.97	15.93	20.23	24.04	34.87	Exon	Exon|exon_3_4_RETAINED|Hca.03G0018640-mRNA-1||Hca.03G0018640|mRNA
GWHACDB00000017-33925621	2.38333	4.11082	0.655838	0.15954	-2.64801	0.0486205	1	down	4	5	4	0	1	1	7.37	9.84	7.96	0	1.85	2.18	Intergenic	Intergenic|Hca.03G0018640-Hca.03G0018650
GWHACDB00000017-35434351	2.13349	0.298434	3.96855	13.2979	3.73313	0.0216933	1	up	1	0	0	3	4	5	1.84	0	0	6.07	7.4	10.9	Intergenic	Intergenic|Hca.03G0018960-Hca.03G0018970
GWHACDB00000017-35633859	1.27294	2.54588	0	0	#NAME?	0.0424143	1	down	2	2	4	0	0	0	3.69	3.94	7.96	0	0	0	Intergenic	Intergenic|Hca.03G0018960-Hca.03G0018970
GWHACDB00000017-36317599	1.90906	3.46222	0.3559	0.102795	-3.28215	0.0414025	1	down	4	4	3	0	0	1	7.37	7.87	5.97	0	0	2.18	Intergenic	Intergenic|Hca.03G0019090-Hca.03G0019100
GWHACDB00000017-39318781	3.37362	1.24547	5.50177	4.41743	2.14321	0.039453	1	up	2	1	1	6	7	4	3.69	1.97	1.99	12.14	12.94	8.72	Intergenic	Intergenic|Hca.03G0019660-Hca.03G0019670
GWHACDB00000017-48079588	3.02012	5.05463	0.985605	0.194991	-2.35852	0.0379644	1	down	5	7	4	1	1	1	9.22	13.78	7.96	2.02	1.85	2.18	Intergenic	Intergenic|Hca.03G0022750-Hca.03G0022760
GWHACDB00000017-50582906	6.17539	9.12016	3.23062	0.354228	-1.49725	0.043103	1	down	11	9	9	4	4	2	20.27	17.71	17.92	8.09	7.4	4.36	Intergenic,Upstream	Intergenic|Hca.03G0024090-Hca.03G0024100;Upstream|492|Hca.03G0024090-mRNA-1||Hca.03G0024090|mRNA
GWHACDB00000017-52415871	9.7173	5.95315	13.4814	2.26459	1.17925	0.0394986	1	up	8	6	5	9	22	11	14.74	11.81	9.95	18.2	40.68	23.97	Exon	Exon|exon_5_8_RETAINED|Hca.03G0025470-mRNA-1||Hca.03G0025470|mRNA
GWHACDB00000017-53643829	7.93403	4.47879	11.3893	2.54293	1.34649	0.0330122	1	up	2	9	3	13	13	9	3.69	17.71	5.97	26.29	24.04	19.61	Intergenic	Intergenic|Hca.03G0026200-Hca.03G0026210
GWHACDB00000017-53852270	1.23173	2.46346	0	0	#NAME?	0.0437317	1	down	5	2	1	0	0	0	9.22	3.94	1.99	0	0	0	Upstream,Exon	Upstream|1509|Hca.03G0026320-mRNA-1||Hca.03G0026320|mRNA;Exon|exon_2_3_RETAINED|Hca.03G0026330-mRNA-1||Hca.03G0026330|mRNA
GWHACDB00000017-57607495	1.50824	0	3.01647	Inf	Inf	0.021265	1	up	0	0	0	5	1	3	0	0	0	10.11	1.85	6.54	Downstream,Intergenic	Downstream|316|Hca.03G0029590-mRNA-1||Hca.03G0029590|mRNA;Intergenic|Hca.03G0029580-Hca.03G0029590
GWHACDB00000017-57689654	10.2831	5.62402	14.9423	2.65686	1.40972	0.0138783	1	up	8	7	3	14	19	13	14.74	13.78	5.97	28.32	35.13	28.33	Upstream,Gene	Upstream|1947|Hca.03G0029700-mRNA-1||Hca.03G0029700|mRNA;Gene|Hca.03G0029690|mRNA
GWHACDB00000017-58027115	9.49756	14.1231	4.87206	0.344972	-1.53545	0.010424	1	down	18	15	12	5	6	4	33.17	29.52	23.89	10.11	11.09	8.72	Intron	Intron|intron_2_RETAINED-RETAINED|Hca.03G0030060-mRNA-1||Hca.03G0030060|mRNA
GWHACDB00000017-58087730	3.53874	1.24224	5.83523	4.69733	2.23184	0.0289779	1	up	2	2	0	9	6	3	3.69	3.94	0	18.2	11.09	6.54	Intergenic	Intergenic|Hca.03G0030100-Hca.03G0030110
GWHACDB00000017-59521699	6.58015	9.57378	3.58652	0.374619	-1.4165	0.0498746	1	down	6	12	12	4	4	3	11.06	23.62	23.89	8.09	7.4	6.54	Exon	Exon|exon_3_6_RETAINED|Hca.03G0031500-mRNA-1||Hca.03G0031500|mRNA
GWHACDB00000017-61970411	7.62899	4.08656	11.1714	2.7337	1.45085	0.0288569	1	up	5	4	4	12	11	11	9.22	7.87	7.96	24.27	20.34	23.97	Intergenic	Intergenic|Hca.03G0033910-Hca.03G0033920
GWHACDB00000017-64645739	1.75146	0.298434	3.20449	10.7377	3.42461	0.0497459	1	up	1	0	0	5	4	1	1.84	0	0	10.11	7.4	2.18	Exon	Exon|exon_18_56_RETAINED|Hca.03G0036900-mRNA-1||Hca.03G0036900|mRNA
GWHACDB00000017-64878615	1.24547	2.49093	0	0	#NAME?	0.0432817	1	down	4	2	2	0	0	0	7.37	3.94	3.98	0	0	0	Upstream,Intergenic	Upstream|132|Hca.03G0037170-mRNA-1||Hca.03G0037170|mRNA;Intergenic|Hca.03G0037170-Hca.03G0037180
GWHACDB00000017-68325485	5.23614	8.14887	2.32341	0.285121	-1.81035	0.0234087	1	down	11	7	8	0	3	4	20.27	13.78	15.93	0	5.55	8.72	Downstream,Exon	Downstream|376|Hca.03G0041770-mRNA-1||Hca.03G0041770|mRNA;Downstream|1070|Hca.03G0041780-mRNA-1||Hca.03G0041780|mRNA;Exon|exon_8_8_RETAINED|Hca.03G0041760-mRNA-1||Hca.03G0041760|mRNA
GWHACDB00000017-69127932	2.72365	4.81759	0.629705	0.13071	-2.93556	0.0243655	1	down	2	5	8	1	1	0	3.69	9.84	15.93	2.02	1.85	0	Intergenic	Intergenic|Hca.03G0042680-Hca.03G0042690
GWHACDB00000017-69904695	1.90218	0	3.80436	Inf	Inf	0.00560987	1	up	0	0	0	5	6	1	0	0	0	10.11	11.09	2.18	Intron	Intron|intron_4_RETAINED-RETAINED|Hca.03G0043590-mRNA-1||Hca.03G0043590|mRNA
GWHACDB00000017-70830056	4.85793	2.21675	7.49911	3.38293	1.75827	0.0345268	1	up	2	3	2	7	9	7	3.69	5.9	3.98	14.16	16.64	15.26	Gene	Gene|Hca.03G0044740|mRNA
GWHACDB00000017-71527591	4.4163	7.24713	1.58548	0.218774	-2.19249	0.0174756	1	down	8	9	6	1	3	1	14.74	17.71	11.95	2.02	5.55	2.18	Upstream,Intergenic	Upstream|473|Hca.03G0045750-mRNA-1||Hca.03G0045750|mRNA;Intergenic|Hca.03G0045750-Hca.03G0045760
GWHACDB00000017-72001760	1.32844	0	2.65688	Inf	Inf	0.0344656	1	up	0	0	0	3	2	3	0	0	0	6.07	3.7	6.54	Intergenic,Downstream,Upstream	Intergenic|Hca.03G0046540-Hca.03G0046550;Downstream|89|Hca.03G0046550-mRNA-1||Hca.03G0046550|mRNA;Upstream|544|Hca.03G0046540-mRNA-1||Hca.03G0046540|mRNA
GWHACDB00000018-694933	2.01218	0.32591	3.69844	11.3481	3.50437	0.0318214	1	up	0	0	1	4	2	5	0	0	1.99	8.09	3.7	10.9	Intergenic	Intergenic|Hca.13G0000230-Hca.13G0000240
GWHACDB00000018-1184948	2.4485	0.621122	4.27588	6.88412	2.78327	0.0374478	1	up	1	1	0	7	3	3	1.84	1.97	0	14.16	5.55	6.54	Intergenic	Intergenic|Hca.13G0000630-Hca.13G0000640
GWHACDB00000018-1993388	1.75697	3.51395	0	0	#NAME?	0.0110723	1	down	2	5	4	0	0	0	3.69	9.84	7.96	0	0	0	Exon	Exon|exon_1_2_RETAINED|Hca.13G0001300-mRNA-1||Hca.13G0001300|mRNA
GWHACDB00000018-2086897	4.54481	7.17437	1.91525	0.266957	-1.90532	0.0308093	1	down	11	6	6	2	3	1	20.27	11.81	11.95	4.05	5.55	2.18	Exon	Exon|exon_2_2_RETAINED|Hca.13G0001410-mRNA-1||Hca.13G0001410|mRNA
GWHACDB00000018-2671701	6.22659	2.60084	9.85235	3.78815	1.92149	0.00881582	1	up	0	2	6	8	11	11	0	3.94	11.95	16.18	20.34	23.97	Downstream,Utr3prime,Exon	Downstream|1831|Hca.13G0001920-mRNA-1||Hca.13G0001920|mRNA;Utr3prime|exon_11_15_RETAINED|Hca.13G0001930-mRNA-1||Hca.13G0001930|mRNA;Exon|exon_11_15_RETAINED|Hca.13G0001930-mRNA-1||Hca.13G0001930|mRNA
GWHACDB00000018-2676580	8.82168	13.0451	4.59826	0.35249	-1.50435	0.0157638	1	down	22	12	8	4	5	5	40.55	23.62	15.93	8.09	9.25	10.9	Downstream,Intergenic	Downstream|1555|Hca.13G0001940-mRNA-1||Hca.13G0001940|mRNA;Intergenic|Hca.13G0001930-Hca.13G0001940
GWHACDB00000018-2751349	1.26811	2.53622	0	0	#NAME?	0.0425638	1	down	2	5	1	0	0	0	3.69	9.84	1.99	0	0	0	Intergenic	Intergenic|Hca.13G0002000-Hca.13G0002010
GWHACDB00000018-2870248	1.27455	2.54911	0	0	#NAME?	0.0423648	1	down	2	1	5	0	0	0	3.69	1.97	9.95	0	0	0	Intergenic	Intergenic|Hca.13G0002100-Hca.13G0002110
GWHACDB00000018-3088316	5.79488	8.71505	2.87472	0.329857	-1.60009	0.0364995	1	down	14	8	6	4	4	1	25.8	15.74	11.95	8.09	7.4	2.18	Intergenic,Upstream	Intergenic|Hca.13G0002410-Hca.13G0002420;Upstream|730|Hca.13G0002420-mRNA-1||Hca.13G0002420|mRNA
GWHACDB00000018-3329702	3.5195	6.05339	0.985605	0.162819	-2.61866	0.0145688	1	down	4	9	6	1	1	1	7.37	17.71	11.95	2.02	1.85	2.18	Intergenic,Upstream	Intergenic|Hca.13G0002700-Hca.13G0002710;Upstream|469|Hca.13G0002700-mRNA-1||Hca.13G0002700|mRNA
GWHACDB00000018-3329708	3.5195	6.05339	0.985605	0.162819	-2.61866	0.0145688	1	down	4	9	6	1	1	1	7.37	17.71	11.95	2.02	1.85	2.18	Upstream,Intergenic	Upstream|475|Hca.13G0002700-mRNA-1||Hca.13G0002700|mRNA;Intergenic|Hca.13G0002700-Hca.13G0002710
GWHACDB00000018-4145432	1.95554	0.298434	3.61265	12.1053	3.59757	0.0326876	1	up	1	0	0	3	4	4	1.84	0	0	6.07	7.4	8.72	Intron	Intron|intron_1_RETAINED-RETAINED|Hca.13G0003470-mRNA-1||Hca.13G0003470|mRNA
GWHACDB00000018-4259450	7.34521	4.1561	10.5343	2.53466	1.3418	0.0437293	1	up	2	8	3	7	12	13	3.69	15.74	5.97	14.16	22.19	28.33	Intergenic,Downstream	Intergenic|Hca.13G0003600-Hca.13G0003610;Downstream|1116|Hca.13G0003600-mRNA-1||Hca.13G0003600|mRNA
GWHACDB00000018-4502217	2.19282	4.05587	0.329767	0.0813062	-3.62049	0.0196643	1	down	6	5	2	1	0	0	11.06	9.84	3.98	2.02	0	0	Intergenic,Upstream	Intergenic|Hca.13G0003910-Hca.13G0003920;Upstream|1949|Hca.13G0003920-mRNA-1||Hca.13G0003920|mRNA
GWHACDB00000018-5645084	3.19921	0.922779	5.47564	5.93385	2.56897	0.020511	1	up	2	0	1	7	7	3	3.69	0	1.99	14.16	12.94	6.54	Intergenic	Intergenic|Hca.13G0004760-Hca.13G0004770
GWHACDB00000018-5865121	1.26811	2.53622	0	0	#NAME?	0.0425638	1	down	2	5	1	0	0	0	3.69	9.84	1.99	0	0	0	Exon	Exon|exon_13_14_RETAINED|Hca.13G0005020-mRNA-1||Hca.13G0005020|mRNA
GWHACDB00000018-6059118	5.97402	3.12987	8.81818	2.81743	1.49438	0.0455488	1	up	4	6	0	11	9	7	7.37	11.81	0	22.25	16.64	15.26	Upstream,SpliceSiteDonor	Upstream|1974|Hca.13G0005230-mRNA-1||Hca.13G0005230|mRNA;SpliceSiteDonor|intron_3_RETAINED-RETAINED|Hca.13G0005240-mRNA-1||Hca.13G0005240|mRNA
GWHACDB00000018-7223470	1.90973	3.48969	0.329767	0.0944974	-3.40358	0.0413885	1	down	3	4	4	1	0	0	5.53	7.87	7.96	2.02	0	0	Intron,Downstream	Intron|intron_4_RETAINED-RETAINED|Hca.13G0006930-mRNA-1||Hca.13G0006930|mRNA;Downstream|493|Hca.13G0006940-mRNA-1||Hca.13G0006940|mRNA
GWHACDB00000018-7564779	4.51379	7.4421	1.58548	0.213042	-2.23079	0.0134127	1	down	13	7	4	1	3	1	23.96	13.78	7.96	2.02	5.55	2.18	Gene	Gene|Hca.13G0007540|mRNA
GWHACDB00000018-7564792	4.51379	7.4421	1.58548	0.213042	-2.23079	0.0134127	1	down	13	7	4	1	3	1	23.96	13.78	7.96	2.02	5.55	2.18	Gene	Gene|Hca.13G0007540|mRNA
GWHACDB00000018-8296664	3.38601	1.21799	5.55403	4.55999	2.18903	0.0393267	1	up	3	1	0	4	7	6	5.53	1.97	0	8.09	12.94	13.08	Intergenic	Intergenic|Hca.13G0008340-Hca.13G0008350
GWHACDB00000018-8744400	2.34949	0.298434	4.40054	14.7454	3.8822	0.0236457	1	up	1	0	0	3	9	2	1.84	0	0	6.07	16.64	4.36	SpliceSiteAcceptor	SpliceSiteAcceptor|intron_14_RETAINED-RETAINED|Hca.13G0008740-mRNA-1||Hca.13G0008740|mRNA
GWHACDB00000018-9915505	2.35374	4.1076	0.599876	0.146041	-2.77556	0.0491831	1	down	4	6	3	0	2	0	7.37	11.81	5.97	0	3.7	0	Exon	Exon|exon_15_16_RETAINED|Hca.13G0009620-mRNA-1||Hca.13G0009620|mRNA
GWHACDB00000018-10352766	1.24386	2.48771	0	0	#NAME?	0.0433339	1	down	4	3	1	0	0	0	7.37	5.9	1.99	0	0	0	SpliceSiteDonor	SpliceSiteDonor|intron_4_RETAINED-RETAINED|Hca.13G0009850-mRNA-1||Hca.13G0009850|mRNA
GWHACDB00000018-11204124	2.50423	0.624344	4.38411	7.02195	2.81187	0.0366986	1	up	1	0	1	5	2	6	1.84	0	1.99	10.11	3.7	13.08	Intergenic,Upstream	Intergenic|Hca.13G0010350-Hca.13G0010360;Upstream|258|Hca.13G0010360-mRNA-1||Hca.13G0010360|mRNA
GWHACDB00000018-11637578	2.56864	0.621122	4.51616	7.27097	2.86215	0.0265446	1	up	1	1	0	5	6	3	1.84	1.97	0	10.11	11.09	6.54	Intergenic	Intergenic|Hca.13G0010670-Hca.13G0010680
GWHACDB00000018-11724748	1.24708	2.49416	0	0	#NAME?	0.0432297	1	down	4	1	3	0	0	0	7.37	1.97	5.97	0	0	0	Intergenic	Intergenic|Hca.13G0010700-Hca.13G0010710
GWHACDB00000018-12266697	2.38289	4.08012	0.685667	0.168051	-2.57303	0.0486287	1	down	5	6	2	1	0	1	9.22	11.81	3.98	2.02	0	2.18	Intergenic	Intergenic|Hca.13G0010960-Hca.13G0010970
GWHACDB00000018-12351398	6.58922	9.47999	3.69844	0.390132	-1.35797	0.0498137	1	down	10	7	13	4	2	5	18.43	13.78	25.88	8.09	3.7	10.9	Intron	Intron|intron_18_RETAINED-RETAINED|Hca.13G0011010-mRNA-1||Hca.13G0011010|mRNA
GWHACDB00000018-12616990	1.2592	2.51841	0	0	#NAME?	0.0428427	1	down	3	2	3	0	0	0	5.53	3.94	5.97	0	0	0	Exon	Exon|exon_2_2_RETAINED|Hca.13G0011180-mRNA-1||Hca.13G0011180|mRNA
GWHACDB00000018-12894232	3.11108	0.968064	5.2541	5.42743	2.44027	0.0279603	1	up	0	3	0	4	6	6	0	5.9	0	8.09	11.09	13.08	Utr3prime,Exon	Utr3prime|exon_14_14_RETAINED|Hca.13G0011420-mRNA-1||Hca.13G0011420|mRNA;Exon|exon_14_14_RETAINED|Hca.13G0011420-mRNA-1||Hca.13G0011420|mRNA
GWHACDB00000018-13040299	5.97643	9.46388	2.48899	0.262999	-1.92687	0.0143867	1	down	10	12	8	3	5	0	18.43	23.62	15.93	6.07	9.25	0	Intron	Intron|intron_10_RETAINED-RETAINED|Hca.13G0011510-mRNA-1||Hca.13G0011510|mRNA
GWHACDB00000018-15087295	1.68619	0	3.37237	Inf	Inf	0.0131683	1	up	0	0	0	5	1	4	0	0	0	10.11	1.85	8.72	Intergenic	Intergenic|Hca.13G0012490-Hca.13G0012500
GWHACDB00000018-15190913	3.43986	1.26972	5.61	4.41829	2.14349	0.0387897	1	up	1	2	1	4	6	7	1.84	3.94	1.99	8.09	11.09	15.26	Intergenic	Intergenic|Hca.13G0012550-Hca.13G0012560
GWHACDB00000018-15204986	1.81585	0.322688	3.30902	10.2545	3.35819	0.0482643	1	up	0	1	0	1	4	5	0	1.97	0	2.02	7.4	10.9	Intergenic	Intergenic|Hca.13G0012550-Hca.13G0012560
GWHACDB00000018-17150825	4.33444	1.9151	6.75379	3.5266	1.81828	0.0366946	1	up	1	4	1	4	11	6	1.84	7.87	1.99	8.09	20.34	13.08	Intergenic	Intergenic|Hca.13G0013370-Hca.13G0013380
GWHACDB00000018-18163836	1.26972	2.53944	0	0	#NAME?	0.0425138	1	down	2	4	2	0	0	0	3.69	7.87	3.98	0	0	0	Intergenic	Intergenic|Hca.13G0013780-Hca.13G0013790
GWHACDB00000018-20475904	1.58511	3.17023	0	0	#NAME?	0.0174214	1	down	3	2	5	0	0	0	5.53	3.94	9.95	0	0	0	Intergenic	Intergenic|Hca.13G0014070-Hca.13G0014080
GWHACDB00000018-21616238	2.477	0.32591	4.62809	14.2005	3.82787	0.00956565	1	up	0	0	1	5	4	5	0	0	1.99	10.11	7.4	10.9	Intergenic	Intergenic|Hca.13G0014370-Hca.13G0014380
GWHACDB00000018-24288110	5.22547	1.87303	8.5779	4.57968	2.19525	0.00881711	1	up	3	0	3	13	6	7	5.53	0	5.97	26.29	11.09	15.26	Intergenic	Intergenic|Hca.13G0014650-Hca.13G0014660
GWHACDB00000018-25010575	2.21628	0.298434	4.13413	13.8527	3.7921	0.0150909	1	up	1	0	0	6	6	1	1.84	0	0	12.14	11.09	2.18	Intergenic	Intergenic|Hca.13G0014840-Hca.13G0014850
GWHACDB00000018-25762269	3.50997	5.7307	1.28924	0.224971	-2.15219	0.0393171	1	down	4	8	6	3	1	0	7.37	15.74	11.95	6.07	1.85	0	Intergenic	Intergenic|Hca.13G0015030-Hca.13G0015040
GWHACDB00000018-25762284	3.50997	5.7307	1.28924	0.224971	-2.15219	0.0393171	1	down	4	8	6	3	1	0	7.37	15.74	11.95	6.07	1.85	0	Intergenic	Intergenic|Hca.13G0015030-Hca.13G0015040
GWHACDB00000018-28047336	2.38011	4.10437	0.655838	0.15979	-2.64575	0.048681	1	down	4	7	2	0	1	1	7.37	13.78	3.98	0	1.85	2.18	Intergenic	Intergenic|Hca.13G0015490-Hca.13G0015500
GWHACDB00000018-34921793	7.53615	2.89283	12.1795	4.21023	2.0739	0.00236765	1	up	1	4	4	10	13	14	1.84	7.87	7.96	20.23	24.04	30.51	Downstream,Intergenic	Downstream|686|Hca.13G0016790-mRNA-1||Hca.13G0016790|mRNA;Downstream|1201|Hca.13G0016800-mRNA-1||Hca.13G0016800|mRNA;Intergenic|Hca.13G0016780-Hca.13G0016790
GWHACDB00000018-36796450	8.16154	4.71735	11.6057	2.46022	1.29879	0.0450907	1	up	6	2	7	9	11	15	11.06	3.94	13.94	18.2	20.34	32.69	Intergenic	Intergenic|Hca.13G0017280-Hca.13G0017290
GWHACDB00000018-39159343	1.73111	3.46222	0	0	#NAME?	0.0112851	1	down	4	4	3	0	0	0	7.37	7.87	5.97	0	0	0	Exon	Exon|exon_2_2_RETAINED|Hca.13G0018090-mRNA-1||Hca.13G0018090|mRNA
GWHACDB00000018-39489067	3.54854	1.27294	5.82414	4.57534	2.19388	0.028901	1	up	1	1	2	3	9	6	1.84	1.97	3.98	6.07	16.64	13.08	Intergenic	Intergenic|Hca.13G0018270-Hca.13G0018280
GWHACDB00000018-40319496	6.44356	3.50258	9.38453	2.67932	1.42187	0.0420803	1	up	3	0	8	8	13	8	5.53	0	15.93	16.18	24.04	17.43	SpliceSiteDonor,Intron	SpliceSiteDonor|intron_3_RETAINED-RETAINED|Hca.13G0018540-mRNA-1||Hca.13G0018540|mRNA;Intron|intron_9_RETAINED-RETAINED|Hca.13G0018530-mRNA-1||Hca.13G0018530|mRNA
GWHACDB00000018-40954391	3.91405	6.59853	1.22958	0.186342	-2.42398	0.0166073	1	down	8	8	5	1	3	0	14.74	15.74	9.95	2.02	5.55	0	SpliceSiteDonor	SpliceSiteDonor|intron_3_RETAINED-RETAINED|Hca.13G0018900-mRNA-1||Hca.13G0018900|mRNA
GWHACDB00000018-42099444	2.04726	3.79457	0.299938	0.0790439	-3.6612	0.0286054	1	down	4	2	6	0	1	0	7.37	3.94	11.95	0	1.85	0	Exon	Exon|exon_4_4_RETAINED|Hca.13G0019610-mRNA-1||Hca.13G0019610|mRNA
GWHACDB00000018-45266931	1.92602	3.49614	0.3559	0.101798	-3.29622	0.0410537	1	down	3	2	6	0	0	1	5.53	3.94	11.95	0	0	2.18	Intergenic,Upstream	Intergenic|Hca.13G0021700-Hca.13G0021710;Upstream|819|Hca.13G0021710-mRNA-1||Hca.13G0021710|mRNA
GWHACDB00000018-45496827	1.46349	0	2.92699	Inf	Inf	0.0219363	1	up	0	0	0	2	4	3	0	0	0	4.05	7.4	6.54	Intergenic	Intergenic|Hca.13G0021870-Hca.13G0021880
GWHACDB00000018-45850197	5.17338	2.57014	7.77661	3.02576	1.5973	0.0418282	1	up	1	3	4	10	9	5	1.84	5.9	7.96	20.23	16.64	10.9	Intergenic	Intergenic|Hca.13G0022140-Hca.13G0022150
GWHACDB00000018-46179188	1.60776	3.21551	0	0	#NAME?	0.0171363	1	down	1	5	4	0	0	0	1.84	9.84	7.96	0	0	0	Exon,Utr5prime	Exon|exon_2_6_RETAINED|Hca.13G0022400-mRNA-1||Hca.13G0022400|mRNA;Utr5prime|exon_2_6_RETAINED|Hca.13G0022400-mRNA-1||Hca.13G0022400|mRNA
GWHACDB00000018-48200702	5.5468	2.88638	8.20722	2.84343	1.50763	0.0490182	1	up	1	6	2	5	10	10	1.84	11.81	3.98	10.11	18.49	21.79	Exon	Exon|exon_11_13_RETAINED|Hca.13G0024610-mRNA-1||Hca.13G0024610|mRNA
GWHACDB00000018-49228688	2.46208	0.32591	4.59826	14.109	3.81854	0.00963895	1	up	0	0	1	4	5	5	0	0	1.99	8.09	9.25	10.9	Intergenic,Downstream	Intergenic|Hca.13G0025490-Hca.13G0025500;Downstream|33|Hca.13G0025500-mRNA-1||Hca.13G0025500|mRNA
GWHACDB00000018-49915802	2.54652	4.4335	0.659534	0.148761	-2.74893	0.034571	1	down	4	6	4	2	0	0	7.37	11.81	7.96	4.05	0	0	Intron	Intron|intron_2_RETAINED-RETAINED|Hca.13G0026410-mRNA-1||Hca.13G0026410|mRNA
GWHACDB00000018-51398056	3.9483	1.22121	6.67539	5.46619	2.45054	0.0115619	1	up	3	0	1	7	11	3	5.53	0	1.99	14.16	20.34	6.54	Exon	Exon|exon_1_1_RETAINED|Hca.13G0028130-mRNA-1||Hca.13G0028130|mRNA
GWHACDB00000018-51412255	3.02428	5.03682	1.01174	0.200869	-2.31568	0.0379124	1	down	6	4	6	0	1	2	11.06	7.87	11.95	0	1.85	4.36	SpliceSiteDonor	SpliceSiteDonor|intron_2_RETAINED-RETAINED|Hca.13G0028150-mRNA-1||Hca.13G0028150|mRNA
GWHACDB00000018-53785126	1.27455	2.54911	0	0	#NAME?	0.0423648	1	down	2	1	5	0	0	0	3.69	1.97	9.95	0	0	0	Exon	Exon|exon_2_2_RETAINED|Hca.13G0030610-mRNA-1||Hca.13G0030610|mRNA
GWHACDB00000018-53785141	1.27455	2.54911	0	0	#NAME?	0.0423648	1	down	2	1	5	0	0	0	3.69	1.97	9.95	0	0	0	Exon	Exon|exon_2_2_RETAINED|Hca.13G0030610-mRNA-1||Hca.13G0030610|mRNA

## Sheet: CCWGG-contianing DMSs
id	baseMean	baseMean_control_5-azaC-0	baseMean_case_5-azaC-200	foldChange	log2FoldChange	pval	padj	regulation	5-azaC-0_1-ReadsCount	5-azaC-0_2-ReadsCount	5-azaC-0_3-ReadsCount	5-azaC-200_1-ReadsCount	5-azaC-200_2-ReadsCount	5-azaC-200_3-ReadsCount	5-azaC-0_1-RPM	5-azaC-0_2-RPM	5-azaC-0_3-RPM	5-azaC-200_1-RPM	5-azaC-200_2-RPM	5-azaC-200_3-RPM	Type	Description
GWHACDB00000001-944946	3.65115	6.00542	1.29689	0.215953	-2.21121	0.0294516	1	down	5	4	10	1	0	3	18.98	16.52	39.51	4.18	0	12.13	Upstream,Intron	Upstream|290|Hca.09G0000220-mRNA-1||Hca.09G0000220|mRNA;Intron|intron_2_RETAINED-RETAINED|Hca.09G0000210-mRNA-1||Hca.09G0000210|mRNA
GWHACDB00000001-1744289	4.09688	6.56692	1.62684	0.247733	-2.01314	0.0303489	1	down	10	4	7	0	3	2	37.97	16.52	27.66	0	12.39	8.09	Downstream,Upstream,Intergenic	Downstream|466|Hca.09G0001250-mRNA-1||Hca.09G0001250|mRNA;Upstream|1432|Hca.09G0001240-mRNA-1||Hca.09G0001240|mRNA;Intergenic|Hca.09G0001240-Hca.09G0001250
GWHACDB00000001-4897109	1.28161	2.56323	0	0	#NAME?	0.0427722	1	down	1	3	4	0	0	0	3.8	12.39	15.81	0	0	0	Intergenic	Intergenic|Hca.09G0005180-Hca.09G0005190
GWHACDB00000001-11721570	1.79261	0	3.58522	Inf	Inf	0.00888449	1	up	0	0	0	2	4	5	0	0	0	8.36	16.52	20.22	Intergenic	Intergenic|Hca.09G0011130-Hca.09G0011140
GWHACDB00000001-15343898	2.19601	4.39203	0	0	#NAME?	0.00309858	1	down	7	4	3	0	0	0	26.58	16.52	11.85	0	0	0	Intergenic	Intergenic|Hca.09G0013540-Hca.09G0013550
GWHACDB00000001-15693107	7.97185	11.3481	4.59557	0.404963	-1.30414	0.0409026	1	down	12	8	16	7	2	5	45.56	33.04	63.22	29.27	8.26	20.22	Intergenic	Intergenic|Hca.09G0013690-Hca.09G0013700
GWHACDB00000001-25517914	1.47401	0	2.94802	Inf	Inf	0.0224408	1	up	0	0	0	3	3	3	0	0	0	12.54	12.39	12.13	Intergenic	Intergenic|Hca.09G0018050-Hca.09G0018060
GWHACDB00000001-26747701	6.39001	9.83538	2.94464	0.299393	-1.73989	0.0174191	1	down	9	10	12	1	6	2	34.17	41.3	47.42	4.18	24.78	8.09	Intergenic	Intergenic|Hca.09G0018260-Hca.09G0018270
GWHACDB00000001-40447671	3.17946	5.37106	0.987851	0.183921	-2.44284	0.0277875	1	down	7	6	4	2	0	1	26.58	24.78	15.81	8.36	0	4.04	Intergenic	Intergenic|Hca.09G0020380-Hca.09G0020390
GWHACDB00000001-46988245	2.25441	4.17549	0.333333	0.079831	-3.64691	0.0192336	1	down	3	7	3	1	0	0	11.39	28.91	11.85	4.18	0	0	Intergenic	Intergenic|Hca.09G0022450-Hca.09G0022460
GWHACDB00000001-47880420	1.48875	0	2.9775	Inf	Inf	0.0486696	1	up	0	0	0	6	2	1	0	0	0	25.09	8.26	4.04	Intergenic	Intergenic|Hca.09G0023060-Hca.09G0023070
GWHACDB00000001-51378872	1.87912	3.75823	0	0	#NAME?	0.0109192	1	down	7	4	1	0	0	0	26.58	16.52	3.95	0	0	0	Intergenic	Intergenic|Hca.09G0025480-Hca.09G0025490
GWHACDB00000001-52417353	1.44701	2.89401	0	0	#NAME?	0.0272228	1	down	2	5	2	0	0	0	7.59	20.65	7.9	0	0	0	Intergenic,Upstream	Intergenic|Hca.09G0026250-Hca.09G0026260;Upstream|1649|Hca.09G0026250-mRNA-1||Hca.09G0026250|mRNA
GWHACDB00000001-53851822	1.57682	3.15364	0	0	#NAME?	0.0178244	1	down	4	3	3	0	0	0	15.19	12.39	11.85	0	0	0	Intergenic,Upstream	Intergenic|Hca.09G0027470-Hca.09G0027480;Upstream|1310|Hca.09G0027470-mRNA-1||Hca.09G0027470|mRNA
GWHACDB00000002-1728361	2.53166	4.42094	0.642369	0.145301	-2.78288	0.0350019	1	down	5	4	5	0	0	2	18.98	16.52	19.76	0	0	8.09	Intergenic	Intergenic|Hca.15G0002070-Hca.15G0002080
GWHACDB00000002-3534804	1.25284	2.50568	0	0	#NAME?	0.0436986	1	down	4	2	2	0	0	0	15.19	8.26	7.9	0	0	0	Exon	Exon|exon_3_13_RETAINED|Hca.15G0004420-mRNA-1||Hca.15G0004420|mRNA
GWHACDB00000002-4938867	2.59721	0.633507	4.56092	7.19947	2.84789	0.0268757	1	up	1	1	0	3	4	7	3.8	4.13	0	12.54	16.52	28.3	Intron	Intron|intron_6_RETAINED-RETAINED|Hca.15G0006030-mRNA-1||Hca.15G0006030|mRNA
GWHACDB00000002-14149570	1.4766	0	2.9532	Inf	Inf	0.0223995	1	up	0	0	0	4	2	3	0	0	0	16.72	8.26	12.13	Intergenic	Intergenic|Hca.15G0013520-Hca.15G0013530
GWHACDB00000002-17506059	6.16541	3.13947	9.19135	2.92768	1.54976	0.0361522	1	up	4	2	4	10	11	7	15.19	8.26	15.81	41.81	45.43	28.3	Intergenic	Intergenic|Hca.15G0015400-Hca.15G0015410
GWHACDB00000002-17686293	4.80232	7.30078	2.30386	0.315563	-1.664	0.0483506	1	down	7	8	8	4	1	2	26.58	33.04	31.61	16.72	4.13	8.09	Intergenic	Intergenic|Hca.15G0015470-Hca.15G0015480
GWHACDB00000002-20051652	3.40882	1.25312	5.56451	4.44051	2.15073	0.0397743	1	up	1	0	3	4	8	5	3.8	0	11.85	16.72	33.04	20.22	Intergenic	Intergenic|Hca.15G0016040-Hca.15G0016050
GWHACDB00000002-21772259	3.02466	5.39998	0.649341	0.120249	-3.0559	0.0123426	1	down	5	6	6	0	1	1	18.98	24.78	23.71	0	4.13	4.04	Intergenic,Upstream	Intergenic|Hca.15G0016560-Hca.15G0016570;Upstream|1861|Hca.15G0016560-mRNA-1||Hca.15G0016560|mRNA
GWHACDB00000002-28937901	1.26716	2.53431	0	0	#NAME?	0.0432318	1	down	3	3	2	0	0	0	11.39	12.39	7.9	0	0	0	Intergenic	Intergenic|Hca.15G0017850-Hca.15G0017860
GWHACDB00000002-32869098	1.88155	3.44191	0.321184	0.0933158	-3.42173	0.042437	1	down	5	2	4	0	0	1	18.98	8.26	15.81	0	0	4.04	Downstream,Intergenic	Downstream|921|Hca.15G0018690-mRNA-1||Hca.15G0018690|mRNA;Intergenic|Hca.15G0018680-Hca.15G0018690
GWHACDB00000002-33319875	2.25182	4.17549	0.328157	0.0785913	-3.66949	0.0192602	1	down	3	7	3	0	1	0	11.39	28.91	11.85	0	4.13	0	Intergenic	Intergenic|Hca.15G0018760-Hca.15G0018770
GWHACDB00000002-37323345	1.43978	2.87956	0	0	#NAME?	0.0273682	1	down	3	5	1	0	0	0	11.39	20.65	3.95	0	0	0	Upstream,Intergenic	Upstream|842|Hca.15G0019850-mRNA-1||Hca.15G0019850|mRNA;Intergenic|Hca.15G0019840-Hca.15G0019850
GWHACDB00000002-44193928	2.60317	0.619332	4.58701	7.40638	2.88877	0.026813	1	up	1	0	1	4	6	4	3.8	0	3.95	16.72	24.78	16.17	Intergenic	Intergenic|Hca.15G0023150-Hca.15G0023160
GWHACDB00000003-2046487	5.27258	7.92011	2.62504	0.33144	-1.59318	0.0463312	1	down	8	8	9	4	1	3	30.38	33.04	35.56	16.72	4.13	12.13	Upstream,Intergenic	Upstream|950|Hca.02G0003100-mRNA-1||Hca.02G0003100|mRNA;Intergenic|Hca.02G0003080-Hca.02G0003100
GWHACDB00000003-9740867	2.85175	5.05417	0.649341	0.128476	-2.96042	0.0175819	1	down	7	6	3	0	1	1	26.58	24.78	11.85	0	4.13	4.04	Intergenic,Upstream	Intergenic|Hca.02G0012630-Hca.02G0012640;Upstream|92|Hca.02G0012630-mRNA-1||Hca.02G0012630|mRNA
GWHACDB00000003-9763819	3.55925	5.80249	1.31601	0.226801	-2.1405	0.04923	1	down	3	10	5	2	1	1	11.39	41.3	19.76	8.36	4.13	4.04	Downstream,SpliceSiteDonor	Downstream|840|Hca.02G0012680-mRNA-1||Hca.02G0012680|mRNA;SpliceSiteDonor|intron_6_RETAINED-RETAINED|Hca.02G0012670-mRNA-1||Hca.02G0012670|mRNA
GWHACDB00000003-11992485	7.19995	10.7852	3.61469	0.335152	-1.57711	0.0207185	1	down	12	13	9	5	3	3	45.56	53.69	35.56	20.91	12.39	12.13	Intergenic	Intergenic|Hca.02G0014250-Hca.02G0014260
GWHACDB00000003-12025534	10.5217	5.34299	15.7005	2.93852	1.55509	0.0317926	1	up	6	3	8	9	25	14	22.78	12.39	31.61	37.63	103.24	56.61	Intergenic	Intergenic|Hca.02G0014260-Hca.02G0014270
GWHACDB00000003-26670883	4.17253	7.02726	1.3178	0.187527	-2.41483	0.0118394	1	down	4	8	10	1	3	0	15.19	33.04	39.51	4.18	12.39	0	Intergenic	Intergenic|Hca.02G0021870-Hca.02G0021880
GWHACDB00000003-27847902	10.6613	15.1072	6.21544	0.411422	-1.28131	0.0249309	1	down	16	9	23	7	4	8	60.75	37.17	90.88	29.27	16.52	32.35	Intergenic	Intergenic|Hca.02G0022270-Hca.02G0022280
GWHACDB00000003-29417291	6.82374	10.0519	3.59557	0.3577	-1.48318	0.0322996	1	down	13	7	12	4	2	5	49.36	28.91	47.42	16.72	8.26	20.22	Intergenic	Intergenic|Hca.02G0022750-Hca.02G0022760
GWHACDB00000003-29504498	6.21041	9.46065	2.96017	0.312893	-1.67626	0.0221483	1	down	13	10	7	4	3	2	49.36	41.3	27.66	16.72	12.39	8.09	Intergenic	Intergenic|Hca.02G0022750-Hca.02G0022760
GWHACDB00000003-33385468	5.27424	8.89915	1.64934	0.185337	-2.43178	0.00400738	1	down	8	10	10	3	1	1	30.38	41.3	39.51	12.54	4.13	4.04	Intergenic	Intergenic|Hca.02G0023890-Hca.02G0023900
GWHACDB00000003-46318312	4.71912	2.21742	7.22082	3.25641	1.70328	0.0450617	1	up	3	3	1	7	10	5	11.39	12.39	3.95	29.27	41.3	20.22	Intergenic	Intergenic|Hca.02G0025720-Hca.02G0025730
GWHACDB00000003-58685183	12.0281	16.5593	7.49679	0.452723	-1.1433	0.03309	1	down	15	21	16	5	7	11	56.95	86.74	63.22	20.91	28.91	44.48	Intergenic,Upstream	Intergenic|Hca.02G0032490-Hca.02G0032500;Upstream|460|Hca.02G0032490-mRNA-1||Hca.02G0032490|mRNA
GWHACDB00000003-69730846	3.4471	0.979035	5.91517	6.04183	2.59499	0.0145307	1	up	0	2	1	7	7	4	0	8.26	3.95	29.27	28.91	16.17	Intron	Intron|intron_2_RETAINED-RETAINED|Hca.02G0040570-mRNA-1||Hca.02G0040570|mRNA
GWHACDB00000003-69851111	3.6665	6.00485	1.32816	0.221181	-2.1767	0.0293151	1	down	7	6	6	3	1	0	26.58	24.78	23.71	12.54	4.13	0	Exon	Exon|exon_3_7_RETAINED|Hca.02G0040670-mRNA-1||Hca.02G0040670|mRNA
GWHACDB00000003-69892688	1.28161	2.56323	0	0	#NAME?	0.0427722	1	down	1	3	4	0	0	0	3.8	12.39	15.81	0	0	0	Downstream,Intergenic	Downstream|355|Hca.02G0040740-mRNA-1||Hca.02G0040740|mRNA;Intergenic|Hca.02G0040730-Hca.02G0040740
GWHACDB00000003-71610185	3.85604	6.40821	1.30386	0.203467	-2.29713	0.049036	1	down	2	7	11	1	1	2	7.59	28.91	43.46	4.18	4.13	8.09	Upstream,Intergenic	Upstream|1722|Hca.02G0042350-mRNA-1||Hca.02G0042350|mRNA;Intergenic|Hca.02G0042350-Hca.02G0042360
GWHACDB00000003-75219002	3.90133	1.22421	6.57845	5.37365	2.4259	0.0156868	1	up	3	0	1	7	10	3	11.39	0	3.95	29.27	41.3	12.13	Intergenic	Intergenic|Hca.02G0044440-Hca.02G0044450
GWHACDB00000004-190521	3.15662	5.34271	0.970526	0.181654	-2.46073	0.0280135	1	down	7	4	6	0	1	2	26.58	16.52	23.71	0	4.13	8.09	Intergenic,Upstream	Intergenic|Hca.05G0000250-Hca.05G0000260;Upstream|903|Hca.05G0000260-mRNA-1||Hca.05G0000260|mRNA
GWHACDB00000004-1509138	2.38752	4.13268	0.642369	0.155436	-2.6856	0.0488504	1	down	4	5	4	0	0	2	15.19	20.65	15.81	0	0	8.09	Intron	Intron|intron_2_RETAINED-RETAINED|Hca.05G0002480-mRNA-1||Hca.05G0002480|mRNA
GWHACDB00000004-5542124	8.29828	12.6571	3.93947	0.311246	-1.68387	0.00839806	1	down	16	15	9	3	7	2	60.75	61.96	35.56	12.54	28.91	8.09	Intergenic	Intergenic|Hca.05G0007940-Hca.05G0007950
GWHACDB00000004-6589019	3.92855	0.316895	7.54021	23.794	4.57253	0.000255662	1	up	0	0	1	8	8	7	0	0	3.95	33.45	33.04	28.3	Intergenic	Intergenic|Hca.05G0009120-Hca.05G0009130
GWHACDB00000004-11493405	2.22319	4.11822	0.328157	0.0796841	-3.64956	0.0195593	1	down	5	5	3	0	1	0	18.98	20.65	11.85	0	4.13	0	Intergenic	Intergenic|Hca.05G0013670-Hca.05G0013680
GWHACDB00000004-13835140	1.30904	0	2.61807	Inf	Inf	0.0488487	1	up	0	0	0	4	0	4	0	0	0	16.72	0	16.17	Upstream,Intergenic	Upstream|359|Hca.05G0015100-mRNA-1||Hca.05G0015100|mRNA;Intergenic|Hca.05G0015100-Hca.05G0015110
GWHACDB00000004-14367036	2.60835	0.619332	4.59736	7.4231	2.89202	0.0267587	1	up	1	0	1	6	4	4	3.8	0	3.95	25.09	16.52	16.17	Upstream,Intergenic	Upstream|1254|Hca.05G0015460-mRNA-1||Hca.05G0015460|mRNA;Intergenic|Hca.05G0015450-Hca.05G0015460
GWHACDB00000004-17153086	1.48009	0	2.96017	Inf	Inf	0.0223442	1	up	0	0	0	4	3	2	0	0	0	16.72	12.39	8.09	Intron	Intron|intron_7_RETAINED-RETAINED|Hca.05G0017020-mRNA-1||Hca.05G0017020|mRNA
GWHACDB00000004-17469676	1.74944	3.49889	0	0	#NAME?	0.0113242	1	down	4	5	2	0	0	0	15.19	20.65	7.9	0	0	0	Intergenic	Intergenic|Hca.05G0017150-Hca.05G0017160
GWHACDB00000004-17469681	1.74944	3.49889	0	0	#NAME?	0.0113242	1	down	4	5	2	0	0	0	15.19	20.65	7.9	0	0	0	Intergenic	Intergenic|Hca.05G0017150-Hca.05G0017160
GWHACDB00000004-17800828	2.10557	0.316895	3.89425	12.2888	3.61927	0.0338443	1	up	0	0	1	1	4	7	0	0	3.95	4.18	16.52	28.3	Intergenic	Intergenic|Hca.05G0017400-Hca.05G0017410
GWHACDB00000004-21057249	3.11467	0.979035	5.2503	5.36273	2.42297	0.0284983	1	up	0	2	1	4	9	3	0	8.26	3.95	16.72	37.17	12.13	Intergenic	Intergenic|Hca.05G0018860-Hca.05G0018870
GWHACDB00000004-21155180	8.42324	5.06834	11.7781	2.32387	1.21653	0.049999	1	up	7	7	2	12	10	14	26.58	28.91	7.9	50.17	41.3	56.61	Intron	Intron|intron_1_RETAINED-RETAINED|Hca.05G0018900-mRNA-1||Hca.05G0018900|mRNA
GWHACDB00000004-21155192	8.42324	5.06834	11.7781	2.32387	1.21653	0.049999	1	up	7	7	2	12	10	14	26.58	28.91	7.9	50.17	41.3	56.61	Intron	Intron|intron_1_RETAINED-RETAINED|Hca.05G0018900-mRNA-1||Hca.05G0018900|mRNA
GWHACDB00000004-21463446	2.23202	4.46403	0	0	#NAME?	0.00301568	1	down	3	5	6	0	0	0	11.39	20.65	23.71	0	0	0	Downstream,Intergenic	Downstream|1434|Hca.05G0018990-mRNA-1||Hca.05G0018990|mRNA;Intergenic|Hca.05G0018980-Hca.05G0018990
GWHACDB00000004-24285447	10.8459	6.95525	14.7365	2.11876	1.08322	0.0498388	1	up	8	7	7	17	11	17	30.38	28.91	27.66	71.08	45.43	68.74	Intergenic	Intergenic|Hca.05G0019910-Hca.05G0019920
GWHACDB00000004-30595754	5.82454	2.8084	8.84069	3.14795	1.65441	0.0307061	1	up	4	1	4	7	12	8	15.19	4.13	15.81	29.27	49.56	32.35	Upstream,Downstream,Exon	Upstream|1279|Hca.05G0021390-mRNA-1||Hca.05G0021390|mRNA;Downstream|882|Hca.05G0021410-mRNA-1||Hca.05G0021410|mRNA;Exon|exon_3_4_RETAINED|Hca.05G0021400-mRNA-1||Hca.05G0021400|mRNA
GWHACDB00000004-30722018	10.3242	14.084	6.56451	0.466098	-1.10129	0.0474814	1	down	22	10	13	7	8	5	83.53	41.3	51.37	29.27	33.04	20.22	Downstream,Intergenic	Downstream|1953|Hca.05G0021460-mRNA-1||Hca.05G0021460|mRNA;Intergenic|Hca.05G0021460-Hca.05G0021470
GWHACDB00000004-47385976	5.63925	8.63952	2.63899	0.305455	-1.71097	0.028492	1	down	6	12	9	4	3	1	22.78	49.56	35.56	16.72	12.39	4.04	Intergenic	Intergenic|Hca.05G0025880-Hca.05G0025890
GWHACDB00000004-48780234	11.8772	7.71747	16.037	2.07801	1.05521	0.0418556	1	up	5	13	6	16	15	18	18.98	53.69	23.71	66.9	61.94	72.78	Intergenic	Intergenic|Hca.05G0026280-Hca.05G0026290
GWHACDB00000004-49576277	13.5853	8.84188	18.3287	2.07294	1.05168	0.0354854	1	up	10	8	10	19	16	21	37.97	33.04	39.51	79.44	66.07	84.91	Intergenic	Intergenic|Hca.05G0026490-Hca.05G0026500
GWHACDB00000004-49933220	5.63004	9.28777	1.97232	0.212357	-2.23544	0.00579472	1	down	5	12	12	2	3	1	18.98	49.56	47.42	8.36	12.39	4.04	SpliceSiteDonor	SpliceSiteDonor|intron_12_RETAINED-RETAINED|Hca.05G0026790-mRNA-1||Hca.05G0026790|mRNA
GWHACDB00000004-50449427	5.22184	7.84811	2.59557	0.330725	-1.59629	0.0467625	1	down	12	7	6	1	2	5	45.56	28.91	23.71	4.18	8.26	20.22	Intergenic	Intergenic|Hca.05G0027110-Hca.05G0027120
GWHACDB00000004-53902892	6.65326	3.49889	9.80762	2.80307	1.48701	0.0334746	1	up	4	5	2	9	9	12	15.19	20.65	7.9	37.63	37.17	48.52	Intergenic	Intergenic|Hca.05G0028930-Hca.05G0028940
GWHACDB00000004-54106102	4.99173	7.66048	2.32298	0.303242	-1.72146	0.0375393	1	down	6	10	8	5	2	0	22.78	41.3	31.61	20.91	8.26	0	Downstream,Intergenic	Downstream|1037|Hca.05G0029020-mRNA-1||Hca.05G0029020|mRNA;Intergenic|Hca.05G0029010-Hca.05G0029020
GWHACDB00000004-54280003	5.20871	2.54905	7.86837	3.08678	1.6261	0.0419199	1	up	1	2	5	8	9	7	3.8	8.26	19.76	33.45	37.17	28.3	Intergenic	Intergenic|Hca.05G0029080-Hca.05G0029090
GWHACDB00000004-57274465	3.3472	6.03292	0.66149	0.109647	-3.18906	0.0103028	1	down	8	9	2	1	1	0	30.38	37.17	7.9	4.18	4.13	0	Intergenic	Intergenic|Hca.05G0030950-Hca.05G0030960
GWHACDB00000004-57893428	15.2728	20.3907	10.1549	0.498017	-1.00573	0.0322634	1	down	32	18	15	10	11	10	121.5	74.35	59.27	41.81	45.43	40.43	Intergenic	Intergenic|Hca.05G0031610-Hca.05G0031620
GWHACDB00000005-5280107	8.31319	12.0673	4.55912	0.377809	-1.40427	0.0275808	1	down	11	13	14	4	2	8	41.77	53.69	55.32	16.72	8.26	32.35	Intergenic,Upstream	Intergenic|Hca.04G0007080-Hca.04G0007090;Upstream|329|Hca.04G0007090-mRNA-1||Hca.04G0007090|mRNA
GWHACDB00000005-6191819	5.36413	2.54905	8.1792	3.20872	1.682	0.0326577	1	up	1	2	5	6	11	8	3.8	8.26	19.76	25.09	45.43	32.35	Intergenic	Intergenic|Hca.04G0007890-Hca.04G0007900
GWHACDB00000005-10434950	1.95195	0.316895	3.58701	11.3192	3.5007	0.0335954	1	up	0	0	1	1	6	4	0	0	3.95	4.18	24.78	16.17	Exon,Upstream	Exon|exon_2_3_RETAINED|Hca.04G0011590-mRNA-1||Hca.04G0011590|mRNA;Upstream|987|Hca.04G0011580-mRNA-1||Hca.04G0011580|mRNA
GWHACDB00000005-10507578	1.9499	0.302437	3.59736	11.8946	3.57223	0.0336293	1	up	1	0	0	3	4	4	3.8	0	0	12.54	16.52	16.17	Intergenic	Intergenic|Hca.04G0011630-Hca.04G0011640
GWHACDB00000005-13363758	14.2777	20.0446	8.51074	0.424589	-1.23586	0.0127475	1	down	17	23	23	8	9	9	64.55	95	90.88	33.45	37.17	36.39	Intron,Downstream,Upstream	Intron|intron_1_RETAINED-RETAINED|Hca.04G0013520-mRNA-1||Hca.04G0013520|mRNA;Downstream|870|Hca.04G0013530-mRNA-1||Hca.04G0013530|mRNA;Upstream|841|Hca.04G0013510-mRNA-1||Hca.04G0013510|mRNA
GWHACDB00000005-13876387	12.6423	17.1211	8.16346	0.476806	-1.06853	0.0399286	1	down	19	20	15	7	7	11	72.14	82.61	59.27	29.27	28.91	44.48	Intergenic	Intergenic|Hca.04G0013870-Hca.04G0013880
GWHACDB00000005-16951142	1.62504	0	3.25009	Inf	Inf	0.0141896	1	up	0	0	0	2	2	6	0	0	0	8.36	8.26	24.26	Intergenic	Intergenic|Hca.04G0015450-Hca.04G0015460
GWHACDB00000005-19367166	9.39148	5.65932	13.1236	2.31894	1.21347	0.0418954	1	up	8	5	5	17	10	13	30.38	20.65	19.76	71.08	41.3	52.57	SpliceSiteRegion	SpliceSiteRegion|intron_2_RETAINED-RETAINED|Hca.04G0016240-mRNA-1||Hca.04G0016240|mRNA
GWHACDB00000005-20571405	3.5962	0.619332	6.57307	10.6131	3.40778	0.00292586	1	up	1	0	1	10	4	6	3.8	0	3.95	41.81	16.52	24.26	Exon,Downstream	Exon|exon_2_2_RETAINED|Hca.04G0016730-mRNA-1||Hca.04G0016730|mRNA;Downstream|331|Hca.04G0016740-mRNA-1||Hca.04G0016740|mRNA
GWHACDB00000005-21639938	6.61019	3.39882	9.82157	2.8897	1.53092	0.0336629	1	up	7	1	3	9	11	10	26.58	4.13	11.85	37.63	45.43	40.43	Intergenic	Intergenic|Hca.04G0017110-Hca.04G0017120
GWHACDB00000005-22687204	6.58166	9.54683	3.61649	0.378815	-1.40043	0.0488162	1	down	9	12	9	4	5	2	34.17	49.56	35.56	16.72	20.65	8.09	Intergenic	Intergenic|Hca.04G0017310-Hca.04G0017320
GWHACDB00000005-46033044	8.56317	5.06862	12.0577	2.37889	1.25029	0.0413645	1	up	6	6	4	8	11	18	22.78	24.78	15.81	33.45	45.43	72.78	Intergenic	Intergenic|Hca.04G0022140-Hca.04G0022150
GWHACDB00000005-50307325	5.85858	2.89401	8.82315	3.04876	1.60822	0.0305438	1	up	2	5	2	9	6	12	7.59	20.65	7.9	37.63	24.78	48.52	Intergenic	Intergenic|Hca.04G0024150-Hca.04G0024160
GWHACDB00000005-53116811	4.78864	7.61711	1.96017	0.257338	-1.95826	0.0229546	1	down	9	10	5	1	3	2	34.17	41.3	19.76	4.18	12.39	8.09	Intergenic	Intergenic|Hca.04G0026060-Hca.04G0026070
GWHACDB00000005-54643661	2.69272	4.72395	0.66149	0.140029	-2.8362	0.0449067	1	down	4	2	9	1	1	0	15.19	8.26	35.56	4.18	4.13	0	Intergenic	Intergenic|Hca.04G0027250-Hca.04G0027260
GWHACDB00000005-57585661	2.56636	4.47821	0.654518	0.146156	-2.77442	0.0345067	1	down	3	6	5	1	0	1	11.39	24.78	19.76	4.18	0	4.04	Exon	Exon|exon_1_6_RETAINED|Hca.04G0029820-mRNA-1||Hca.04G0029820|mRNA
GWHACDB00000005-62354995	7.00345	3.80161	10.2053	2.68447	1.42464	0.0384407	1	up	4	4	4	13	13	5	15.19	16.52	15.81	54.35	53.69	20.22	Intron	Intron|intron_6_RETAINED-RETAINED|Hca.04G0035860-mRNA-1||Hca.04G0035860|mRNA
GWHACDB00000006-121020	1.26007	2.52014	0	0	#NAME?	0.0434614	1	down	3	2	3	0	0	0	11.39	8.26	11.85	0	0	0	Intergenic,Downstream	Intergenic|Hca.06G0000040-Hca.06G0000050;Downstream|1250|Hca.06G0000040-mRNA-1||Hca.06G0000040|mRNA
GWHACDB00000006-121031	1.26007	2.52014	0	0	#NAME?	0.0434614	1	down	3	2	3	0	0	0	11.39	8.26	11.85	0	0	0	Downstream,Intergenic	Downstream|1261|Hca.06G0000040-mRNA-1||Hca.06G0000040|mRNA;Intergenic|Hca.06G0000040-Hca.06G0000050
GWHACDB00000006-1685787	2.12897	0.316895	3.94105	12.4364	3.6365	0.0223387	1	up	0	0	1	6	2	4	0	0	3.95	25.09	8.26	16.17	Intron	Intron|intron_1_RETAINED-RETAINED|Hca.06G0001180-mRNA-1||Hca.06G0001180|mRNA
GWHACDB00000006-2045479	5.02883	2.20324	7.85442	3.56494	1.83388	0.0267252	1	up	3	2	2	8	7	9	11.39	8.26	7.9	33.45	28.91	36.39	Intergenic	Intergenic|Hca.06G0001590-Hca.06G0001600
GWHACDB00000006-2409583	2.53773	4.42094	0.654518	0.148049	-2.75585	0.0349141	1	down	5	4	5	1	0	1	18.98	16.52	19.76	4.18	0	4.04	Intergenic	Intergenic|Hca.06G0002140-Hca.06G0002150
GWHACDB00000006-11881664	3.49551	5.67321	1.3178	0.232285	-2.10603	0.0453228	1	down	9	7	2	1	3	0	34.17	28.91	7.9	4.18	12.39	0	Intergenic	Intergenic|Hca.06G0009230-Hca.06G0009240
GWHACDB00000006-13345712	1.30476	0	2.60951	Inf	Inf	0.0360279	1	up	0	0	0	1	4	3	0	0	0	4.18	16.52	12.13	Intergenic	Intergenic|Hca.06G0009880-Hca.06G0009890
GWHACDB00000006-14197252	8.68797	12.4556	4.92034	0.395031	-1.33996	0.0315322	1	down	9	16	14	5	6	4	34.17	66.09	55.32	20.91	24.78	16.17	Intergenic	Intergenic|Hca.06G0010230-Hca.06G0010240
GWHACDB00000006-14403735	7.8256	11.4479	4.20329	0.367166	-1.4455	0.0290577	1	down	10	13	13	0	4	9	37.97	53.69	51.37	0	16.52	36.39	Intergenic	Intergenic|Hca.06G0010280-Hca.06G0010290
GWHACDB00000006-16566922	9.10479	12.6435	5.56609	0.440234	-1.18366	0.0486775	1	down	14	12	14	7	3	7	53.16	49.56	55.32	29.27	12.39	28.3	Intergenic,Upstream	Intergenic|Hca.06G0010910-Hca.06G0010920;Upstream|1120|Hca.06G0010920-mRNA-1||Hca.06G0010920|mRNA
GWHACDB00000006-17440362	3.03636	5.08308	0.989647	0.194694	-2.36072	0.0378467	1	down	5	6	5	1	2	0	18.98	24.78	19.76	4.18	8.26	0	Intergenic	Intergenic|Hca.06G0011190-Hca.06G0011200
GWHACDB00000006-24151285	2.35065	4.04678	0.654518	0.161738	-2.62827	0.0495736	1	down	7	2	4	1	0	1	26.58	8.26	15.81	4.18	0	4.04	Intergenic	Intergenic|Hca.06G0012400-Hca.06G0012410
GWHACDB00000006-29828843	5.52153	2.86566	8.1774	2.85358	1.51277	0.0494871	1	up	2	3	4	7	9	9	7.59	12.39	15.81	29.27	37.17	36.39	Intergenic	Intergenic|Hca.06G0013830-Hca.06G0013840
GWHACDB00000006-32302368	1.90775	3.8155	0	0	#NAME?	0.00742263	1	down	5	6	1	0	0	0	18.98	24.78	3.95	0	0	0	Intergenic	Intergenic|Hca.06G0014530-Hca.06G0014540
GWHACDB00000006-33989677	1.90179	3.47026	0.333333	0.0960544	-3.38	0.0419932	1	down	5	4	2	1	0	0	18.98	16.52	7.9	4.18	0	0	Intergenic	Intergenic|Hca.06G0014870-Hca.06G0014880
GWHACDB00000006-35511050	1.46704	0	2.93408	Inf	Inf	0.0225528	1	up	0	0	0	3	1	5	0	0	0	12.54	4.13	20.22	Intergenic	Intergenic|Hca.06G0015500-Hca.06G0015510
GWHACDB00000006-37338918	4.36653	1.85771	6.87534	3.70097	1.8879	0.03691	1	up	4	1	1	5	10	6	15.19	4.13	3.95	20.91	41.3	24.26	Intergenic	Intergenic|Hca.06G0016460-Hca.06G0016470
GWHACDB00000006-38454966	4.00335	6.35038	1.65631	0.260821	-1.93887	0.0393031	1	down	6	7	7	3	2	0	22.78	28.91	27.66	12.54	8.26	0	Intergenic	Intergenic|Hca.06G0017120-Hca.06G0017130
GWHACDB00000006-40844364	1.59114	3.18228	0	0	#NAME?	0.0176336	1	down	3	4	3	0	0	0	11.39	16.52	11.85	0	0	0	Intergenic	Intergenic|Hca.06G0018460-Hca.06G0018470
GWHACDB00000006-41916133	2.23042	4.13268	0.328157	0.0794053	-3.65462	0.0194829	1	down	4	5	4	0	1	0	15.19	20.65	15.81	0	4.13	0	Intergenic	Intergenic|Hca.06G0019280-Hca.06G0019290
GWHACDB00000006-46225095	1.27453	2.54905	0	0	#NAME?	0.042996	1	down	1	2	5	0	0	0	3.8	8.26	19.76	0	0	0	Downstream,Intron	Downstream|971|Hca.06G0023100-mRNA-1||Hca.06G0023100|mRNA;Intron|intron_1_RETAINED-RETAINED|Hca.06G0023090-mRNA-1||Hca.06G0023090|mRNA
GWHACDB00000006-46465052	7.63501	4.1185	11.1515	2.70766	1.43705	0.0286738	1	up	4	4	5	11	14	9	15.19	16.52	19.76	45.99	57.81	36.39	Intergenic	Intergenic|Hca.06G0023390-Hca.06G0023400
GWHACDB00000006-47558233	1.95364	0.316895	3.59039	11.3299	3.50206	0.0335675	1	up	0	0	1	3	3	5	0	0	3.95	12.54	12.39	20.22	Downstream,Intron	Downstream|1355|Hca.06G0024300-mRNA-1||Hca.06G0024300|mRNA;Intron|intron_1_RETAINED-RETAINED|Hca.06G0024290-mRNA-1||Hca.06G0024290|mRNA
GWHACDB00000006-50622762	7.56832	4.36368	10.773	2.46878	1.3038	0.0494827	1	up	7	2	5	8	11	14	26.58	8.26	19.76	33.45	45.43	56.61	Downstream,Intergenic	Downstream|372|Hca.06G0027510-mRNA-1||Hca.06G0027510|mRNA;Intergenic|Hca.06G0027510-Hca.06G0027530
GWHACDB00000006-53164921	2.26265	4.20412	0.321184	0.0763975	-3.71033	0.0451012	1	down	2	8	3	0	0	1	7.59	33.04	11.85	0	0	4.04	Intergenic	Intergenic|Hca.06G0030280-Hca.06G0030290
GWHACDB00000006-58152203	1.25993	2.51985	0	0	#NAME?	0.043466	1	down	4	3	1	0	0	0	15.19	12.39	3.95	0	0	0	Intron	Intron|intron_17_RETAINED-RETAINED|Hca.06G0037390-mRNA-1||Hca.06G0037390|mRNA
GWHACDB00000007-4988221	2.91649	0.619332	5.21364	8.41816	3.07351	0.0184321	1	up	1	0	1	5	2	9	3.8	0	3.95	20.91	8.26	36.39	Intron	Intron|intron_3_RETAINED-RETAINED|Hca.17G0003660-mRNA-1||Hca.17G0003660|mRNA
GWHACDB00000007-5412620	4.74857	2.26079	7.23635	3.20081	1.67844	0.0448326	1	up	0	3	4	10	7	5	0	12.39	15.81	41.81	28.91	20.22	Upstream,Intergenic,Downstream	Upstream|1049|Hca.17G0004130-mRNA-1||Hca.17G0004130|mRNA;Intergenic|Hca.17G0004130-Hca.17G0004140;Downstream|432|Hca.17G0004140-mRNA-1||Hca.17G0004140|mRNA
GWHACDB00000007-5473214	4.90096	1.9439	7.85802	4.04241	2.01521	0.015789	1	up	0	3	3	6	11	7	0	12.39	11.85	25.09	45.43	28.3	Intergenic	Intergenic|Hca.17G0004170-Hca.17G0004190
GWHACDB00000007-7655177	4.73799	1.2673	8.20867	6.47731	2.69539	0.00308647	1	up	1	1	2	9	10	6	3.8	4.13	7.9	37.63	41.3	24.26	Intergenic	Intergenic|Hca.17G0005810-Hca.17G0005820
GWHACDB00000007-9805935	6.86789	2.87956	10.8562	3.7701	1.9146	0.0066988	1	up	3	5	1	16	9	8	11.39	20.65	3.95	66.9	37.17	32.35	Intergenic,Upstream	Intergenic|Hca.17G0007060-Hca.17G0007070;Upstream|232|Hca.17G0007070-mRNA-1||Hca.17G0007070|mRNA
GWHACDB00000007-11104113	13.0838	8.16528	18.0024	2.20474	1.14061	0.0259725	1	up	11	6	9	18	17	20	41.77	24.78	35.56	75.26	70.2	80.87	Upstream,Intergenic	Upstream|123|Hca.17G0007870-mRNA-1||Hca.17G0007870|mRNA;Intergenic|Hca.17G0007860-Hca.17G0007870
GWHACDB00000007-15194968	2.12121	0.316895	3.92552	12.3874	3.63081	0.0224262	1	up	0	0	1	3	5	4	0	0	3.95	12.54	20.65	16.17	Intergenic	Intergenic|Hca.17G0008800-Hca.17G0008810
GWHACDB00000007-21879857	5.37392	2.5774	8.17043	3.17003	1.66449	0.0326041	1	up	1	4	3	7	8	10	3.8	16.52	11.85	29.27	33.04	40.43	Downstream,Intergenic	Downstream|1905|Hca.17G0009940-mRNA-1||Hca.17G0009940|mRNA;Intergenic|Hca.17G0009940-Hca.17G0009950
GWHACDB00000007-27173312	8.94296	4.75173	13.1342	2.76409	1.4668	0.0162736	1	up	6	6	3	15	15	10	22.78	24.78	11.85	62.72	61.94	40.43	Exon	Exon|exon_18_23_RETAINED|Hca.17G0011540-mRNA-1||Hca.17G0011540|mRNA
GWHACDB00000007-27691867	8.27	12.5868	3.9532	0.314075	-1.67082	0.00844042	1	down	14	8	18	7	2	3	53.16	33.04	71.12	29.27	8.26	12.13	Intergenic	Intergenic|Hca.17G0011760-Hca.17G0011770
GWHACDB00000007-31025027	4.24282	1.59837	6.88728	4.30895	2.10733	0.02136	1	up	1	2	2	10	3	8	3.8	8.26	7.9	41.81	12.39	32.35	Intron	Intron|intron_4_RETAINED-RETAINED|Hca.17G0013420-mRNA-1||Hca.17G0013420|mRNA
GWHACDB00000007-32408270	1.64158	0	3.28315	Inf	Inf	0.0140226	1	up	0	0	0	3	5	2	0	0	0	12.54	20.65	8.09	Intergenic	Intergenic|Hca.17G0014130-Hca.17G0014140
GWHACDB00000007-33645238	1.31083	0	2.62166	Inf	Inf	0.0358729	1	up	0	0	0	2	4	2	0	0	0	8.36	16.52	8.09	Intron,Downstream	Intron|intron_2_RETAINED-RETAINED|Hca.17G0014790-mRNA-1||Hca.17G0014790|mRNA;Downstream|1840|Hca.17G0014780-mRNA-1||Hca.17G0014780|mRNA
GWHACDB00000007-34791750	6.4995	9.38949	3.60951	0.384421	-1.37924	0.0493913	1	down	14	6	10	4	4	3	53.16	24.78	39.51	16.72	16.52	12.13	Intergenic	Intergenic|Hca.17G0015310-Hca.17G0015320
GWHACDB00000007-41117957	4.92319	7.55984	2.28653	0.302458	-1.72519	0.0380737	1	down	11	8	5	2	2	3	41.77	33.04	19.76	8.36	8.26	12.13	SpliceSiteDonor	SpliceSiteDonor|intron_1_RETAINED-RETAINED|Hca.17G0020850-mRNA-1||Hca.17G0020850|mRNA
GWHACDB00000007-42821776	8.05299	4.68029	11.4257	2.44124	1.28761	0.0452542	1	up	8	3	4	10	9	16	30.38	12.39	15.81	41.81	37.17	64.7	Downstream,Upstream,Intergenic	Downstream|1009|Hca.17G0023020-mRNA-1||Hca.17G0023020|mRNA;Upstream|174|Hca.17G0023010-mRNA-1||Hca.17G0023010|mRNA;Intergenic|Hca.17G0023010-Hca.17G0023020
GWHACDB00000007-44721775	1.96579	0.316895	3.61469	11.4066	3.51179	0.0333686	1	up	0	0	1	5	3	3	0	0	3.95	20.91	12.39	12.13	Intergenic	Intergenic|Hca.17G0025650-Hca.17G0025660
GWHACDB00000008-521322	1.23852	2.47705	0	0	#NAME?	0.0441776	1	down	5	1	2	0	0	0	18.98	4.13	7.9	0	0	0	Intron	Intron|intron_3_RETAINED-RETAINED|Hca.08G0000720-mRNA-1||Hca.08G0000720|mRNA
GWHACDB00000008-8977292	1.92061	3.51306	0.328157	0.0934104	-3.42027	0.0415903	1	down	4	6	1	0	1	0	15.19	24.78	3.95	0	4.13	0	Intron	Intron|intron_1_RETAINED-RETAINED|Hca.08G0012290-mRNA-1||Hca.08G0012290|mRNA
GWHACDB00000008-11208784	7.22015	10.5114	3.9289	0.373775	-1.41976	0.0374225	1	down	10	14	9	5	2	5	37.97	57.83	35.56	20.91	8.26	20.22	Intergenic	Intergenic|Hca.08G0014400-Hca.08G0014410
GWHACDB00000008-14693556	5.31201	2.44841	8.17561	3.33915	1.73948	0.0329467	1	up	6	0	2	8	7	10	22.78	0	7.9	33.45	28.91	40.43	Upstream,Intergenic	Upstream|53|Hca.08G0016620-mRNA-1||Hca.08G0016620|mRNA;Intergenic|Hca.08G0016620-Hca.08G0016630
GWHACDB00000008-15500751	1.30735	0	2.61469	Inf	Inf	0.0359616	1	up	0	0	0	2	3	3	0	0	0	8.36	12.39	12.13	Intergenic	Intergenic|Hca.08G0017110-Hca.08G0017120
GWHACDB00000008-17803112	4.03906	1.20975	6.86837	5.67752	2.50526	0.0114401	1	up	4	0	0	5	9	7	15.19	0	0	20.91	37.17	28.3	Intergenic	Intergenic|Hca.08G0018600-Hca.08G0018610
GWHACDB00000008-22461966	2.46106	0.63379	4.28833	6.76616	2.75834	0.0381155	1	up	0	0	2	7	4	2	0	0	7.9	29.27	16.52	8.09	Exon	Exon|exon_2_5_RETAINED|Hca.08G0022330-mRNA-1||Hca.08G0022330|mRNA
GWHACDB00000008-22719244	4.78502	7.25741	2.31263	0.318658	-1.64992	0.0485158	1	down	10	8	5	3	4	0	37.97	33.04	19.76	12.54	16.52	0	Intron	Intron|intron_1_RETAINED-RETAINED|Hca.08G0022600-mRNA-1||Hca.08G0022600|mRNA
GWHACDB00000008-23743346	5.03665	2.26051	7.8128	3.45622	1.78919	0.026685	1	up	1	4	2	4	8	12	3.8	16.52	7.9	16.72	33.04	48.52	Intergenic	Intergenic|Hca.08G0023170-Hca.08G0023180
GWHACDB00000008-26119305	4.62254	7.58876	1.65631	0.218259	-2.19589	0.0128599	1	down	9	8	7	3	2	0	34.17	33.04	27.66	12.54	8.26	0	Intron	Intron|intron_5_RETAINED-RETAINED|Hca.08G0024410-mRNA-1||Hca.08G0024410|mRNA
GWHACDB00000008-26921221	1.28161	2.56323	0	0	#NAME?	0.0427722	1	down	1	3	4	0	0	0	3.8	12.39	15.81	0	0	0	Intergenic	Intergenic|Hca.08G0024940-Hca.08G0024950
GWHACDB00000008-39838533	1.30735	0	2.61469	Inf	Inf	0.0359616	1	up	0	0	0	2	3	3	0	0	0	8.36	12.39	12.13	Intergenic	Intergenic|Hca.08G0031500-Hca.08G0031510
GWHACDB00000008-43221709	4.56377	1.92944	7.19811	3.73068	1.89944	0.0277971	1	up	1	3	2	8	5	9	3.8	12.39	7.9	33.45	20.65	36.39	Intergenic	Intergenic|Hca.08G0031950-Hca.08G0031960
GWHACDB00000008-43221725	4.40318	1.92944	6.87693	3.56421	1.83358	0.0366365	1	up	1	3	2	8	5	8	3.8	12.39	7.9	33.45	20.65	32.35	Intergenic	Intergenic|Hca.08G0031950-Hca.08G0031960
GWHACDB00000008-57061563	6.034	2.54849	9.51951	3.73536	1.90125	0.0115694	1	up	3	4	1	10	12	7	11.39	16.52	3.95	41.81	49.56	28.3	Intergenic,Downstream	Intergenic|Hca.08G0036010-Hca.08G0036020;Downstream|518|Hca.08G0036010-mRNA-1||Hca.08G0036010|mRNA
GWHACDB00000008-58459376	1.90818	3.81635	0	0	#NAME?	0.00728363	1	down	2	3	7	0	0	0	7.59	12.39	27.66	0	0	0	Upstream,Intergenic	Upstream|923|Hca.08G0036930-mRNA-1||Hca.08G0036930|mRNA;Intergenic|Hca.08G0036920-Hca.08G0036930
GWHACDB00000008-58675794	2.19587	4.39174	0	0	#NAME?	0.00875576	1	down	8	5	1	0	0	0	30.38	20.65	3.95	0	0	0	Intron	Intron|intron_2_RETAINED-RETAINED|Hca.08G0037130-mRNA-1||Hca.08G0037130|mRNA
GWHACDB00000009-5931014	3.66983	6.04794	1.29171	0.213578	-2.22716	0.0292857	1	down	5	7	7	0	1	3	18.98	28.91	27.66	0	4.13	12.13	Intergenic	Intergenic|Hca.07G0003340-Hca.07G0003350
GWHACDB00000009-6043719	1.80002	0.316895	3.28315	10.3604	3.373	0.0497881	1	up	0	0	1	3	5	2	0	0	3.95	12.54	20.65	8.09	Intergenic	Intergenic|Hca.07G0003410-Hca.07G0003420
GWHACDB00000009-6043731	1.80002	0.316895	3.28315	10.3604	3.373	0.0497881	1	up	0	0	1	3	5	2	0	0	3.95	12.54	20.65	8.09	Intergenic	Intergenic|Hca.07G0003410-Hca.07G0003420
GWHACDB00000009-7226030	1.27453	2.54905	0	0	#NAME?	0.042996	1	down	1	2	5	0	0	0	3.8	8.26	19.76	0	0	0	Downstream,Exon	Downstream|567|Hca.07G0004060-mRNA-1||Hca.07G0004060|mRNA;Exon|exon_2_2_RETAINED|Hca.07G0004070-mRNA-1||Hca.07G0004070|mRNA
GWHACDB00000009-9130616	5.71637	8.51081	2.92193	0.34332	-1.54238	0.0443898	1	down	10	7	10	2	1	6	37.97	28.91	39.51	8.36	4.13	24.26	Intron	Intron|intron_5_RETAINED-RETAINED|Hca.07G0004770-mRNA-1||Hca.07G0004770|mRNA
GWHACDB00000009-9522936	5.31437	7.99155	2.63719	0.329997	-1.59947	0.045983	1	down	6	11	8	5	1	2	22.78	45.43	31.61	20.91	4.13	8.09	Intergenic	Intergenic|Hca.07G0004910-Hca.07G0004920
GWHACDB00000009-11624854	4.66856	2.14598	7.19114	3.35099	1.74459	0.0454621	1	up	5	0	2	8	4	10	18.98	0	7.9	33.45	16.52	40.43	Intergenic	Intergenic|Hca.07G0005740-Hca.07G0005750
GWHACDB00000009-13684331	1.80452	0.33107	3.27798	9.90116	3.3076	0.049683	1	up	0	1	0	2	6	2	0	4.13	0	8.36	24.78	8.09	Intergenic	Intergenic|Hca.07G0006230-Hca.07G0006240
GWHACDB00000009-24799996	2.54209	4.43483	0.649341	0.146418	-2.77183	0.0348514	1	down	6	6	2	0	1	1	22.78	24.78	7.9	0	4.13	4.04	Intergenic	Intergenic|Hca.07G0008680-Hca.07G0008690
GWHACDB00000009-27381165	7.7712	11.3045	4.23794	0.37489	-1.41546	0.0292795	1	down	16	9	11	4	2	7	60.75	37.17	43.46	16.72	8.26	28.3	Intergenic	Intergenic|Hca.07G0009340-Hca.07G0009350
GWHACDB00000009-28796036	5.5266	2.85149	8.2017	2.87629	1.52421	0.049452	1	up	2	2	5	9	9	7	7.59	8.26	19.76	37.63	37.17	28.3	Intergenic	Intergenic|Hca.07G0009870-Hca.07G0009880
GWHACDB00000009-32564642	1.96073	0.33107	3.59039	10.8448	3.43893	0.0334511	1	up	0	1	0	3	3	5	0	4.13	0	12.54	12.39	20.22	Intergenic	Intergenic|Hca.07G0011660-Hca.07G0011670
GWHACDB00000009-37456751	1.43978	2.87956	0	0	#NAME?	0.0273682	1	down	3	5	1	0	0	0	11.39	20.65	3.95	0	0	0	Exon,Upstream	Exon|exon_10_11_RETAINED|Hca.07G0015120-mRNA-1||Hca.07G0015120|mRNA;Upstream|166|Hca.07G0015110-mRNA-1||Hca.07G0015110|mRNA
GWHACDB00000009-38086067	1.30824	0	2.61649	Inf	Inf	0.0359387	1	up	0	0	0	1	5	2	0	0	0	4.18	20.65	8.09	Intergenic,Downstream	Intergenic|Hca.07G0015580-Hca.07G0015590;Downstream|1283|Hca.07G0015580-mRNA-1||Hca.07G0015580|mRNA
GWHACDB00000009-44475757	1.2673	2.5346	0	0	#NAME?	0.0432272	1	down	2	2	4	0	0	0	7.59	8.26	15.81	0	0	0	Upstream,Intergenic	Upstream|819|Hca.07G0022080-mRNA-1||Hca.07G0022080|mRNA;Intergenic|Hca.07G0022070-Hca.07G0022080
GWHACDB00000009-46241533	1.46186	0	2.92373	Inf	Inf	0.0226367	1	up	0	0	0	1	3	5	0	0	0	4.18	12.39	20.22	Intron	Intron|intron_5_RETAINED-RETAINED|Hca.07G0024230-mRNA-1||Hca.07G0024230|mRNA
GWHACDB00000009-54459936	7.23087	10.5259	3.93587	0.373924	-1.41918	0.0373664	1	down	9	14	10	5	3	4	34.17	57.83	39.51	20.91	12.39	16.17	Intergenic,Downstream	Intergenic|Hca.07G0035450-Hca.07G0035460;Downstream|1361|Hca.07G0035460-mRNA-1||Hca.07G0035460|mRNA
GWHACDB00000009-56223899	3.52597	5.73076	1.32118	0.230542	-2.1169	0.0390838	1	down	6	8	4	3	0	1	22.78	33.04	15.81	12.54	0	4.04	Intron	Intron|intron_4_RETAINED-RETAINED|Hca.07G0037970-mRNA-1||Hca.07G0037970|mRNA
GWHACDB00000010-3290210	3.648	6.00428	1.29171	0.215131	-2.21671	0.0399957	1	down	9	8	2	0	1	3	34.17	33.04	7.9	0	4.13	12.13	Intergenic	Intergenic|Hca.11G0002920-Hca.11G0002930
GWHACDB00000010-3524903	9.60417	4.78064	14.4277	3.01794	1.59356	0.00694082	1	up	4	6	5	14	18	12	15.19	24.78	19.76	58.54	74.33	48.52	SpliceSiteDonor	SpliceSiteDonor|intron_10_RETAINED-RETAINED|Hca.11G0003090-mRNA-1||Hca.11G0003090|mRNA
GWHACDB00000010-5993604	1.87217	3.74434	0	0	#NAME?	0.0074853	1	down	6	2	4	0	0	0	22.78	8.26	15.81	0	0	0	Intron	Intron|intron_1_RETAINED-RETAINED|Hca.11G0005870-mRNA-1||Hca.11G0005870|mRNA
GWHACDB00000010-9764802	1.4256	2.85121	0	0	#NAME?	0.0276584	1	down	3	3	3	0	0	0	11.39	12.39	11.85	0	0	0	Intergenic,Upstream	Intergenic|Hca.11G0010900-Hca.11G0010910;Upstream|706|Hca.11G0010910-mRNA-1||Hca.11G0010910|mRNA
GWHACDB00000010-11291346	4.25499	1.9439	6.56609	3.3778	1.75608	0.0479981	1	up	0	3	3	10	3	7	0	12.39	11.85	41.81	12.39	28.3	Upstream,Intergenic	Upstream|92|Hca.11G0013080-mRNA-1||Hca.11G0013080|mRNA;Intergenic|Hca.11G0013070-Hca.11G0013080
GWHACDB00000010-13057966	3.17816	5.3858	0.970526	0.180201	-2.47232	0.0278002	1	down	5	5	7	0	1	2	18.98	20.65	27.66	0	4.13	8.09	Intergenic,Upstream,Downstream	Intergenic|Hca.11G0015700-Hca.11G0015710;Upstream|987|Hca.11G0015690-mRNA-1||Hca.11G0015690|mRNA;Downstream|11|Hca.11G0015700-mRNA-1||Hca.11G0015700|mRNA
GWHACDB00000010-17753275	5.85195	2.56294	9.14096	3.56658	1.83454	0.0151019	1	up	2	4	2	7	9	12	7.59	16.52	7.9	29.27	37.17	48.52	Intergenic	Intergenic|Hca.11G0020730-Hca.11G0020740
GWHACDB00000010-19001534	1.47142	0	2.94285	Inf	Inf	0.0224822	1	up	0	0	0	2	4	3	0	0	0	8.36	16.52	12.13	Intergenic,Upstream	Intergenic|Hca.11G0021590-Hca.11G0021600;Upstream|905|Hca.11G0021590-mRNA-1||Hca.11G0021590|mRNA
GWHACDB00000010-20113783	1.24575	2.4915	0	0	#NAME?	0.0439342	1	down	4	1	3	0	0	0	15.19	4.13	11.85	0	0	0	Upstream,Intron	Upstream|634|Hca.11G0022160-mRNA-1||Hca.11G0022160|mRNA;Intron|intron_1_RETAINED-RETAINED|Hca.11G0022150-mRNA-1||Hca.11G0022150|mRNA
GWHACDB00000010-20113788	1.24575	2.4915	0	0	#NAME?	0.0439342	1	down	4	1	3	0	0	0	15.19	4.13	11.85	0	0	0	Upstream,SpliceSiteRegion	Upstream|629|Hca.11G0022160-mRNA-1||Hca.11G0022160|mRNA;SpliceSiteRegion|intron_1_RETAINED-RETAINED|Hca.11G0022150-mRNA-1||Hca.11G0022150|mRNA
GWHACDB00000010-21401257	4.31305	7.63128	0.994823	0.130361	-2.93941	0.00284432	1	down	9	11	4	2	1	0	34.17	45.43	15.81	8.36	4.13	0	Intergenic	Intergenic|Hca.11G0022770-Hca.11G0022780
GWHACDB00000010-24988289	6.9935	10.4261	3.56092	0.34154	-1.54988	0.0259819	1	down	11	9	13	0	4	7	41.77	37.17	51.37	0	16.52	28.3	Intergenic	Intergenic|Hca.11G0023850-Hca.11G0023860
GWHACDB00000010-26390116	3.0971	0.619332	5.57486	9.00141	3.17015	0.00894635	1	up	1	0	1	6	6	5	3.8	0	3.95	25.09	24.78	20.22	Intergenic	Intergenic|Hca.11G0024180-Hca.11G0024190
GWHACDB00000010-27158138	10.8164	15.1205	6.51232	0.430694	-1.21527	0.0286939	1	down	19	13	16	5	4	11	72.14	53.69	63.22	20.91	16.52	44.48	Intergenic	Intergenic|Hca.11G0024490-Hca.11G0024500
GWHACDB00000010-27220749	3.4393	1.2673	5.61131	4.42778	2.14658	0.0438216	1	up	1	1	2	9	6	2	3.8	4.13	7.9	37.63	24.78	8.09	Intergenic	Intergenic|Hca.11G0024510-Hca.11G0024520
GWHACDB00000010-31061521	1.71387	3.42773	0	0	#NAME?	0.0116342	1	down	5	1	5	0	0	0	18.98	4.13	19.76	0	0	0	Intergenic	Intergenic|Hca.11G0025330-Hca.11G0025340
GWHACDB00000010-32016689	14.089	19.037	9.14096	0.480169	-1.05839	0.0332144	1	down	18	20	22	7	9	12	68.35	82.61	86.93	29.27	37.17	48.52	Intergenic	Intergenic|Hca.11G0025550-Hca.11G0025560
GWHACDB00000010-38381204	1.45424	2.90847	0	0	#NAME?	0.0270791	1	down	1	5	3	0	0	0	3.8	20.65	11.85	0	0	0	Intergenic	Intergenic|Hca.11G0026630-Hca.11G0026640
GWHACDB00000010-40972006	4.68483	2.13152	7.23815	3.39577	1.76374	0.0453322	1	up	6	0	1	9	9	4	22.78	0	3.95	37.63	37.17	16.17	Intron	Intron|intron_3_RETAINED-RETAINED|Hca.11G0027270-mRNA-1||Hca.11G0027270|mRNA
GWHACDB00000010-49656996	4.24779	1.91555	6.58004	3.43507	1.78034	0.048064	1	up	0	1	5	10	5	5	0	4.13	19.76	41.81	20.65	20.22	Gene	Gene|Hca.11G0031180|mRNA
GWHACDB00000011-3345535	1.80735	0	3.61469	Inf	Inf	0.00879132	1	up	0	0	0	5	3	3	0	0	0	20.91	12.39	12.13	Gene	Gene|Hca.18G0002150|mRNA
GWHACDB00000011-6772607	2.0387	3.74406	0.333333	0.0890299	-3.48957	0.0290551	1	down	7	3	2	1	0	0	26.58	12.39	7.9	4.18	0	0	Intergenic	Intergenic|Hca.18G0005020-Hca.18G0005030
GWHACDB00000011-11299603	6.6566	3.13919	10.174	3.24098	1.69643	0.0177421	1	up	5	3	2	11	12	8	18.98	12.39	7.9	45.99	49.56	32.35	Intergenic	Intergenic|Hca.18G0007960-Hca.18G0007970
GWHACDB00000011-13684168	1.47311	0	2.94623	Inf	Inf	0.0224551	1	up	0	0	0	4	1	4	0	0	0	16.72	4.13	16.17	Exon	Exon|exon_8_10_RETAINED|Hca.18G0008760-mRNA-1||Hca.18G0008760|mRNA
GWHACDB00000011-13750742	3.89678	1.2673	6.52627	5.14975	2.3645	0.0156209	1	up	1	1	2	5	6	9	3.8	4.13	7.9	20.91	24.78	36.39	Intergenic	Intergenic|Hca.18G0008780-Hca.18G0008790
GWHACDB00000011-19668702	2.36612	4.08987	0.642369	0.157063	-2.67058	0.0492671	1	down	5	3	5	0	0	2	18.98	12.39	19.76	0	0	8.09	Intergenic	Intergenic|Hca.18G0009730-Hca.18G0009740
GWHACDB00000011-23331424	4.64276	7.66048	1.62504	0.212133	-2.23696	0.0127837	1	down	6	10	8	1	1	3	22.78	41.3	31.61	4.18	4.13	12.13	Downstream,Upstream,Intergenic	Downstream|1251|Hca.18G0010660-mRNA-1||Hca.18G0010660|mRNA;Upstream|1386|Hca.18G0010650-mRNA-1||Hca.18G0010650|mRNA;Intergenic|Hca.18G0010650-Hca.18G0010660
GWHACDB00000011-23559506	9.55885	13.2912	5.82653	0.438376	-1.18976	0.0456645	1	down	15	14	13	2	3	13	56.95	57.83	51.37	8.36	12.39	52.57	Intron,Downstream	Intron|intron_2_RETAINED-RETAINED|Hca.18G0010750-mRNA-1||Hca.18G0010750|mRNA;Downstream|1428|Hca.18G0010760-mRNA-1||Hca.18G0010760|mRNA
GWHACDB00000011-24589894	2.13088	0.33107	3.9307	11.8727	3.56958	0.0223173	1	up	0	1	0	4	4	4	0	4.13	0	16.72	16.52	16.17	Intergenic	Intergenic|Hca.18G0010980-Hca.18G0010990
GWHACDB00000011-24810724	6.6494	3.47026	9.82854	2.83222	1.50194	0.0334914	1	up	5	4	2	9	12	9	18.98	16.52	7.9	37.63	49.56	36.39	Intergenic	Intergenic|Hca.18G0011100-Hca.18G0011110
GWHACDB00000011-27366864	2.91498	0.921769	4.9082	5.32475	2.41272	0.0401138	1	up	2	0	1	4	6	5	7.59	0	3.95	16.72	24.78	20.22	Upstream,Intergenic	Upstream|1108|Hca.18G0012130-mRNA-1||Hca.18G0012130|mRNA;Intergenic|Hca.18G0012120-Hca.18G0012130
GWHACDB00000011-31724162	6.1738	2.89401	9.45358	3.2666	1.70779	0.0254728	1	up	2	5	2	4	13	12	7.59	20.65	7.9	16.72	53.69	48.52	Intergenic	Intergenic|Hca.18G0014900-Hca.18G0014910
GWHACDB00000011-32388257	4.37879	1.87189	6.88569	3.67847	1.87911	0.0368179	1	up	4	2	0	7	8	6	15.19	8.26	0	29.27	33.04	24.26	Intergenic	Intergenic|Hca.18G0015150-Hca.18G0015160
GWHACDB00000011-33502981	2.05301	3.77269	0.333333	0.0883542	-3.50056	0.028833	1	down	6	4	2	1	0	0	22.78	16.52	7.9	4.18	0	0	Intergenic	Intergenic|Hca.18G0016000-Hca.18G0016010
GWHACDB00000011-38788583	2.52082	4.39231	0.649341	0.147836	-2.75793	0.0351597	1	down	6	3	5	0	1	1	22.78	12.39	19.76	0	4.13	4.04	Intergenic,Upstream	Intergenic|Hca.18G0021780-Hca.18G0021800;Upstream|1766|Hca.18G0021800-mRNA-1||Hca.18G0021800|mRNA
GWHACDB00000012-1384049	2.34592	4.36368	0.328157	0.0752019	-3.73309	0.0136002	1	down	7	2	5	0	1	0	26.58	8.26	19.76	0	4.13	0	Exon	Exon|exon_3_3_RETAINED|Hca.01G0001090-mRNA-1||Hca.01G0001090|mRNA
GWHACDB00000012-3329174	4.92049	7.54567	2.2953	0.304188	-1.71697	0.0380952	1	down	11	7	6	1	5	1	41.77	28.91	23.71	4.18	20.65	4.04	Intron	Intron|intron_23_RETAINED-RETAINED|Hca.01G0003370-mRNA-1||Hca.01G0003370|mRNA
GWHACDB00000012-13707383	1.28856	2.57712	0	0	#NAME?	0.0436077	1	down	2	5	1	0	0	0	7.59	20.65	3.95	0	0	0	Exon	Exon|exon_3_3_RETAINED|Hca.01G0012480-mRNA-1||Hca.01G0012480|mRNA
GWHACDB00000012-14190531	8.51942	12.1237	4.91517	0.405419	-1.30251	0.0381769	1	down	12	18	8	4	7	4	45.56	74.35	31.61	16.72	28.91	16.17	Intergenic	Intergenic|Hca.01G0012820-Hca.01G0012830
GWHACDB00000012-14910666	9.05888	12.8884	5.22938	0.405744	-1.30136	0.0301987	1	down	18	11	12	4	6	6	68.35	45.43	47.42	16.72	24.78	24.26	Intergenic	Intergenic|Hca.01G0013190-Hca.01G0013200
GWHACDB00000012-16429310	4.39572	1.88663	6.90482	3.65987	1.87179	0.0366917	1	up	2	1	3	8	9	4	7.59	4.13	11.85	33.45	37.17	16.17	Downstream,Intergenic	Downstream|1755|Hca.01G0014180-mRNA-1||Hca.01G0014180|mRNA;Intergenic|Hca.01G0014170-Hca.01G0014180
GWHACDB00000012-16714718	2.5758	4.82345	0.328157	0.0680336	-3.87761	0.00889644	1	down	3	8	4	0	1	0	11.39	33.04	15.81	0	4.13	0	Intergenic	Intergenic|Hca.01G0014360-Hca.01G0014370
GWHACDB00000012-18292943	1.79744	0.316895	3.27798	10.344	3.37073	0.0498488	1	up	0	0	1	2	6	2	0	0	3.95	8.36	24.78	8.09	SpliceSiteDonor	SpliceSiteDonor|intron_17_RETAINED-RETAINED|Hca.01G0015280-mRNA-1||Hca.01G0015280|mRNA
GWHACDB00000012-22704113	3.78853	6.27837	1.29868	0.20685	-2.27334	0.0220561	1	down	10	6	4	0	2	2	37.97	24.78	15.81	0	8.26	8.09	Intergenic	Intergenic|Hca.01G0017120-Hca.01G0017130
GWHACDB00000012-22704126	3.78853	6.27837	1.29868	0.20685	-2.27334	0.0220561	1	down	10	6	4	0	2	2	37.97	24.78	15.81	0	8.26	8.09	Intergenic	Intergenic|Hca.01G0017120-Hca.01G0017130
GWHACDB00000012-28310435	1.30824	0	2.61649	Inf	Inf	0.0359387	1	up	0	0	0	1	5	2	0	0	0	4.18	20.65	8.09	Intergenic	Intergenic|Hca.01G0018640-Hca.01G0018650
GWHACDB00000012-29451295	11.53	7.34416	15.7158	2.13991	1.09755	0.0386874	1	up	4	8	11	16	15	17	15.19	33.04	43.46	66.9	61.94	68.74	Intergenic	Intergenic|Hca.01G0018900-Hca.01G0018910
GWHACDB00000012-30992528	2.13696	0.33107	3.94285	11.9094	3.57403	0.0222496	1	up	0	1	0	5	4	3	0	4.13	0	20.91	16.52	12.13	Intergenic	Intergenic|Hca.01G0019360-Hca.01G0019370
GWHACDB00000012-36767269	5.69762	2.86538	8.52986	2.97687	1.57379	0.0389012	1	up	3	4	2	9	10	7	11.39	16.52	7.9	37.63	41.3	28.3	Intergenic	Intergenic|Hca.01G0020070-Hca.01G0020080
GWHACDB00000012-51372305	4.73204	2.26079	7.20329	3.18618	1.67183	0.0449608	1	up	0	3	4	9	4	9	0	12.39	15.81	37.63	16.52	36.39	Intergenic,Upstream	Intergenic|Hca.01G0024640-Hca.01G0024650;Upstream|1993|Hca.01G0024650-mRNA-1||Hca.01G0024650|mRNA
GWHACDB00000012-53819182	1.4042	2.8084	0	0	#NAME?	0.0281099	1	down	4	1	4	0	0	0	15.19	4.13	15.81	0	0	0	Exon	Exon|exon_1_3_RETAINED|Hca.01G0026150-mRNA-1||Hca.01G0026150|mRNA
GWHACDB00000012-55787501	4.74799	7.8345	1.66149	0.212074	-2.23736	0.00975004	1	down	10	4	11	4	1	0	37.97	16.52	43.46	16.72	4.13	0	Intergenic	Intergenic|Hca.01G0027700-Hca.01G0027710
GWHACDB00000012-63352903	8.35305	12.4403	4.26583	0.342904	-1.54412	0.0278261	1	down	13	19	7	4	6	3	49.36	78.48	27.66	16.72	24.78	12.13	Upstream,Intergenic	Upstream|718|Hca.01G0034980-mRNA-1||Hca.01G0034980|mRNA;Intergenic|Hca.01G0034970-Hca.01G0034980
GWHACDB00000012-64654981	1.43269	2.86538	0	0	#NAME?	0.0275125	1	down	3	4	2	0	0	0	11.39	16.52	7.9	0	0	0	Intergenic	Intergenic|Hca.01G0036440-Hca.01G0036450
GWHACDB00000013-983122	6.33782	2.83675	9.83889	3.46837	1.79426	0.0145361	1	up	4	3	2	11	10	9	15.19	12.39	7.9	45.99	41.3	36.39	Intergenic	Intergenic|Hca.10G0000830-Hca.10G0000840
GWHACDB00000013-2867758	1.61254	3.22508	0	0	#NAME?	0.0177333	1	down	2	6	2	0	0	0	7.59	24.78	7.9	0	0	0	Intergenic,Upstream	Intergenic|Hca.10G0002700-Hca.10G0002710;Upstream|1030|Hca.10G0002700-mRNA-1||Hca.10G0002700|mRNA
GWHACDB00000013-4356463	2.71412	4.76675	0.66149	0.138772	-2.84922	0.0246053	1	down	3	4	8	1	1	0	11.39	16.52	31.61	4.18	4.13	0	Intergenic	Intergenic|Hca.10G0004050-Hca.10G0004060
GWHACDB00000013-4540642	2.42108	4.17549	0.666667	0.159662	-2.64691	0.0482138	1	down	3	7	3	2	0	0	11.39	28.91	11.85	8.36	0	0	Exon	Exon|exon_7_8_RETAINED|Hca.10G0004160-mRNA-1||Hca.10G0004160|mRNA
GWHACDB00000013-4916523	4.10889	6.56663	1.65114	0.251443	-1.99169	0.030251	1	down	11	5	5	2	3	0	41.77	20.65	19.76	8.36	12.39	0	Upstream,Intergenic	Upstream|1536|Hca.10G0004400-mRNA-1||Hca.10G0004400|mRNA;Intergenic|Hca.10G0004400-Hca.10G0004410
GWHACDB00000013-15310930	3.5662	1.22421	5.9082	4.82614	2.27087	0.0292709	1	up	3	0	1	7	6	5	11.39	0	3.95	29.27	24.78	20.22	Intergenic	Intergenic|Hca.10G0008760-Hca.10G0008770
GWHACDB00000013-17295531	10.211	6.33649	14.0856	2.22293	1.15247	0.0421306	1	up	5	5	10	14	15	14	18.98	20.65	39.51	58.54	61.94	56.61	Intergenic	Intergenic|Hca.10G0009330-Hca.10G0009340
GWHACDB00000013-19698063	1.9508	0.302437	3.59916	11.9005	3.57295	0.0336144	1	up	1	0	0	2	6	3	3.8	0	0	8.36	24.78	12.13	Intergenic	Intergenic|Hca.10G0009950-Hca.10G0009960
GWHACDB00000013-20760612	1.79654	0.316895	3.27618	10.3384	3.36994	0.0498699	1	up	0	0	1	3	4	3	0	0	3.95	12.54	16.52	12.13	Intergenic	Intergenic|Hca.10G0010130-Hca.10G0010140
GWHACDB00000013-28082354	1.28147	2.56294	0	0	#NAME?	0.0427767	1	down	2	4	2	0	0	0	7.59	16.52	7.9	0	0	0	Intergenic	Intergenic|Hca.10G0011340-Hca.10G0011350
GWHACDB00000013-30310556	1.32208	0	2.64416	Inf	Inf	0.03559	1	up	0	0	0	5	2	1	0	0	0	20.91	8.26	4.04	Exon	Exon|exon_7_12_RETAINED|Hca.10G0011850-mRNA-1||Hca.10G0011850|mRNA
GWHACDB00000013-33645424	4.61036	7.24323	1.9775	0.273013	-1.87296	0.030055	1	down	10	7	6	3	2	1	37.97	28.91	23.71	12.54	8.26	4.04	Intergenic	Intergenic|Hca.10G0012600-Hca.10G0012610
GWHACDB00000013-35629268	8.07466	11.5641	4.58522	0.396504	-1.33459	0.0339234	1	down	18	7	12	5	4	5	68.35	28.91	47.42	20.91	16.52	20.22	SpliceSiteDonor	SpliceSiteDonor|intron_3_RETAINED-RETAINED|Hca.10G0012970-mRNA-1||Hca.10G0012970|mRNA
GWHACDB00000013-36954877	2.53745	4.42037	0.654518	0.148068	-2.75566	0.0395068	1	down	7	6	1	1	0	1	26.58	24.78	3.95	4.18	0	4.04	Intergenic	Intergenic|Hca.10G0013420-Hca.10G0013430
GWHACDB00000013-37400828	2.44835	0.66214	4.23456	6.39526	2.677	0.0382966	1	up	0	2	0	2	5	6	0	8.26	0	8.36	20.65	24.26	Intergenic	Intergenic|Hca.10G0013550-Hca.10G0013560
GWHACDB00000013-41806543	2.39244	4.11822	0.666667	0.161882	-2.62698	0.0487558	1	down	5	5	3	2	0	0	18.98	20.65	11.85	8.36	0	0	Intergenic	Intergenic|Hca.10G0014950-Hca.10G0014970
GWHACDB00000013-45898926	2.68767	5.05417	0.321184	0.0635485	-3.976	0.00621168	1	down	7	6	3	0	0	1	26.58	24.78	11.85	0	0	4.04	Intergenic	Intergenic|Hca.10G0017070-Hca.10G0017080
GWHACDB00000013-46545923	3.39304	1.25284	5.53324	4.41656	2.14292	0.0399388	1	up	2	1	1	2	7	8	7.59	4.13	3.95	8.36	28.91	32.35	Intergenic	Intergenic|Hca.10G0017580-Hca.10G0017590
GWHACDB00000013-51827996	2.37684	4.10433	0.649341	0.158209	-2.6601	0.0490575	1	down	4	3	6	0	1	1	15.19	12.39	23.71	0	4.13	4.04	Intergenic,Upstream	Intergenic|Hca.10G0022500-Hca.10G0022510;Upstream|1809|Hca.10G0022510-mRNA-1||Hca.10G0022510|mRNA
GWHACDB00000013-51828005	2.37684	4.10433	0.649341	0.158209	-2.6601	0.0490575	1	down	4	3	6	0	1	1	15.19	12.39	23.71	0	4.13	4.04	Upstream,Intergenic	Upstream|1800|Hca.10G0022510-mRNA-1||Hca.10G0022510|mRNA;Intergenic|Hca.10G0022500-Hca.10G0022510
GWHACDB00000014-6175572	4.79961	7.64603	1.9532	0.255453	-1.96887	0.0228926	1	down	7	10	7	1	2	3	26.58	41.3	27.66	4.18	8.26	12.13	Intron	Intron|intron_2_RETAINED-RETAINED|Hca.12G0005850-mRNA-1||Hca.12G0005850|mRNA
GWHACDB00000014-8301573	12.1674	16.7912	7.54359	0.449259	-1.15438	0.0282595	1	down	15	15	23	10	5	8	56.95	61.96	90.88	41.81	20.65	32.35	Exon	Exon|exon_2_3_RETAINED|Hca.12G0007720-mRNA-1||Hca.12G0007720|mRNA
GWHACDB00000014-9380712	4.24492	1.91498	6.57486	3.43339	1.77963	0.0480903	1	up	2	3	1	9	6	5	7.59	12.39	3.95	37.63	24.78	20.22	Intergenic	Intergenic|Hca.12G0008650-Hca.12G0008660
GWHACDB00000014-15433510	2.9281	0.63379	5.22241	8.23996	3.04264	0.0129535	1	up	0	0	2	4	5	7	0	0	7.9	16.72	20.65	28.3	Intergenic	Intergenic|Hca.12G0011780-Hca.12G0011790
GWHACDB00000014-16099820	2.18384	4.0465	0.321184	0.0793734	-3.6552	0.0256354	1	down	8	3	2	0	0	1	30.38	12.39	7.9	0	0	4.04	Intron	Intron|intron_9_RETAINED-RETAINED|Hca.12G0011990-mRNA-1||Hca.12G0011990|mRNA
GWHACDB00000014-26875602	1.92435	3.52752	0.321184	0.091051	-3.45718	0.0415112	1	down	3	6	2	0	0	1	11.39	24.78	7.9	0	0	4.04	Intergenic	Intergenic|Hca.12G0013930-Hca.12G0013940
GWHACDB00000014-30909500	1.26007	2.52014	0	0	#NAME?	0.0434614	1	down	3	2	3	0	0	0	11.39	8.26	11.85	0	0	0	Intergenic	Intergenic|Hca.12G0014360-Hca.12G0014370
GWHACDB00000014-31373173	9.32953	13.0599	5.59916	0.428729	-1.22186	0.0404871	1	down	13	18	10	8	6	3	49.36	74.35	39.51	33.45	24.78	12.13	Intergenic	Intergenic|Hca.12G0014450-Hca.12G0014460
GWHACDB00000014-34979951	1.61987	0	3.23973	Inf	Inf	0.0451917	1	up	0	0	0	0	4	6	0	0	0	0	16.52	24.26	Intergenic	Intergenic|Hca.12G0015260-Hca.12G0015270
GWHACDB00000014-36572072	1.79958	0	3.59916	Inf	Inf	0.00884016	1	up	0	0	0	2	6	3	0	0	0	8.36	24.78	12.13	Intergenic	Intergenic|Hca.12G0015800-Hca.12G0015810
GWHACDB00000014-38000827	1.81252	0	3.62504	Inf	Inf	0.028573	1	up	0	0	0	7	1	3	0	0	0	29.27	4.13	12.13	Intron	Intron|intron_1_RETAINED-RETAINED|Hca.12G0016650-mRNA-1||Hca.12G0016650|mRNA
GWHACDB00000014-47838449	3.2518	0.921769	5.58183	6.05557	2.59826	0.0205795	1	up	2	0	1	6	7	4	7.59	0	3.95	25.09	28.91	16.17	Intergenic,Upstream	Intergenic|Hca.12G0026340-Hca.12G0026350;Upstream|46|Hca.12G0026350-mRNA-1||Hca.12G0026350|mRNA
GWHACDB00000014-50112404	3.89625	1.28176	6.51074	5.07955	2.3447	0.0288488	1	up	0	1	3	2	9	9	0	4.13	11.85	8.36	37.17	36.39	Intron	Intron|intron_2_RETAINED-RETAINED|Hca.12G0028290-mRNA-1||Hca.12G0028290|mRNA
GWHACDB00000014-50431068	9.26621	13.2909	5.24153	0.39437	-1.34238	0.0248886	1	down	16	15	11	5	6	5	60.75	61.96	43.46	20.91	24.78	20.22	Intergenic	Intergenic|Hca.12G0028490-Hca.12G0028500
GWHACDB00000015-9256345	2.42223	4.18994	0.654518	0.156212	-2.67843	0.0481922	1	down	2	7	4	1	0	1	7.59	28.91	15.81	4.18	0	4.04	Intergenic	Intergenic|Hca.14G0007600-Hca.14G0007610
GWHACDB00000015-9930733	3.59222	0.935944	6.2485	6.67615	2.73902	0.0104083	1	up	2	1	0	8	7	4	7.59	4.13	0	33.45	28.91	16.17	Exon	Exon|exon_4_4_RETAINED|Hca.14G0008370-mRNA-1||Hca.14G0008370|mRNA
GWHACDB00000015-10704662	7.59842	4.11822	11.0786	2.69015	1.42769	0.0287959	1	up	5	5	3	5	14	15	18.98	20.65	11.85	20.91	57.81	60.65	SpliceSiteDonor	SpliceSiteDonor|intron_17_RETAINED-RETAINED|Hca.14G0009310-mRNA-1||Hca.14G0009310|mRNA
GWHACDB00000015-16842325	11.2317	7.02698	15.4365	2.19674	1.13537	0.0354785	1	up	5	9	8	16	21	10	18.98	37.17	31.61	66.9	86.72	40.43	Intergenic	Intergenic|Hca.14G0013300-Hca.14G0013310
GWHACDB00000015-17730743	6.6179	3.44191	9.79389	2.84548	1.50867	0.033629	1	up	5	2	4	5	14	11	18.98	8.26	15.81	20.91	57.81	44.48	Upstream,Intergenic	Upstream|278|Hca.14G0013490-mRNA-1||Hca.14G0013490|mRNA;Intergenic|Hca.14G0013480-Hca.14G0013490
GWHACDB00000015-17834589	3.01147	5.04027	0.982674	0.194965	-2.35872	0.0381672	1	down	6	4	6	1	1	1	22.78	16.52	23.71	4.18	4.13	4.04	Intergenic	Intergenic|Hca.14G0013510-Hca.14G0013520
GWHACDB00000015-18882134	7.99493	4.16131	11.8285	2.8425	1.50716	0.0185081	1	up	3	6	4	15	12	9	11.39	24.78	15.81	62.72	49.56	36.39	Intergenic	Intergenic|Hca.14G0013740-Hca.14G0013750
GWHACDB00000015-21088834	1.87432	3.42745	0.321184	0.0937095	-3.41566	0.0425981	1	down	6	2	3	0	0	1	22.78	8.26	11.85	0	0	4.04	Intergenic	Intergenic|Hca.14G0014360-Hca.14G0014370
GWHACDB00000015-21436148	4.8654	2.18878	7.54201	3.44575	1.78482	0.0348156	1	up	4	2	1	7	10	6	15.19	8.26	3.95	29.27	41.3	24.26	Intergenic	Intergenic|Hca.14G0014370-Hca.14G0014380
GWHACDB00000015-21877883	1.90658	3.485	0.328157	0.0941627	-3.4087	0.0418899	1	down	3	3	5	0	1	0	11.39	12.39	19.76	0	4.13	0	Intergenic	Intergenic|Hca.14G0014410-Hca.14G0014420
GWHACDB00000015-22577092	1.6346	0	3.26921	Inf	Inf	0.0140925	1	up	0	0	0	3	3	4	0	0	0	12.54	12.39	16.17	Intergenic	Intergenic|Hca.14G0014500-Hca.14G0014510
GWHACDB00000015-23360747	1.25298	2.50596	0	0	#NAME?	0.0436939	1	down	3	1	4	0	0	0	11.39	4.13	15.81	0	0	0	Intergenic	Intergenic|Hca.14G0014610-Hca.14G0014620
GWHACDB00000015-23399788	4.42286	6.8977	1.94802	0.282416	-1.82411	0.0392985	1	down	11	6	5	0	3	3	41.77	24.78	19.76	0	12.39	12.13	Intergenic	Intergenic|Hca.14G0014610-Hca.14G0014620
GWHACDB00000015-33690237	9.09912	4.4354	13.7628	3.10295	1.63364	0.00728063	1	up	4	4	6	11	20	11	15.19	16.52	23.71	45.99	82.59	44.48	Intergenic	Intergenic|Hca.14G0016930-Hca.14G0016940
GWHACDB00000015-34755518	1.80171	0.316895	3.28653	10.371	3.37449	0.0497486	1	up	0	0	1	5	2	3	0	0	3.95	20.91	8.26	12.13	Intergenic	Intergenic|Hca.14G0017240-Hca.14G0017250
GWHACDB00000015-38607127	2.86273	5.08308	0.642369	0.126374	-2.98423	0.0174972	1	down	5	6	5	0	0	2	18.98	24.78	19.76	0	0	8.09	SpliceSiteDonor	SpliceSiteDonor|intron_16_RETAINED-RETAINED|Hca.14G0018640-mRNA-1||Hca.14G0018640|mRNA
GWHACDB00000015-42466506	6.68658	10.1231	3.25009	0.321057	-1.6391	0.0215366	1	down	12	11	9	2	2	6	45.56	45.43	35.56	8.36	8.26	24.26	Intergenic	Intergenic|Hca.14G0021200-Hca.14G0021210
GWHACDB00000015-44398757	5.97861	3.12529	8.83192	2.82595	1.49874	0.0456975	1	up	4	1	5	8	9	10	15.19	4.13	19.76	33.45	37.17	40.43	Intergenic	Intergenic|Hca.14G0022350-Hca.14G0022360
GWHACDB00000015-45120735	4.6017	7.24323	1.96017	0.270621	-1.88565	0.0301173	1	down	10	7	6	1	3	2	37.97	28.91	23.71	4.18	12.39	8.09	Intergenic,Downstream	Intergenic|Hca.14G0022810-Hca.14G0022820;Downstream|1550|Hca.14G0022810-mRNA-1||Hca.14G0022810|mRNA
GWHACDB00000015-48467174	5.35866	1.85771	8.8596	4.76909	2.25371	0.00669758	1	up	4	1	1	12	6	9	15.19	4.13	3.95	50.17	24.78	36.39	Upstream,Intergenic	Upstream|1303|Hca.14G0025670-mRNA-1||Hca.14G0025670|mRNA;Intergenic|Hca.14G0025670-Hca.14G0025680
GWHACDB00000016-2389479	9.97437	14.084	5.86478	0.416416	-1.2639	0.027126	1	down	22	10	13	4	5	9	83.53	41.3	51.37	16.72	20.65	36.39	Intergenic,Downstream	Intergenic|Hca.16G0003250-Hca.16G0003260;Downstream|1764|Hca.16G0003260-mRNA-1||Hca.16G0003260|mRNA
GWHACDB00000016-3725124	2.05925	4.1185	0	0	#NAME?	0.00472055	1	down	4	4	5	0	0	0	15.19	16.52	19.76	0	0	0	SpliceSiteDonor	SpliceSiteDonor|intron_2_RETAINED-RETAINED|Hca.16G0004990-mRNA-1||Hca.16G0004990|mRNA
GWHACDB00000016-4762981	1.41115	2.82229	0	0	#NAME?	0.0279616	1	down	5	3	1	0	0	0	18.98	12.39	3.95	0	0	0	Intergenic	Intergenic|Hca.16G0006180-Hca.16G0006190
GWHACDB00000016-7716522	2.5366	4.75201	0.321184	0.0675891	-3.88706	0.00909348	1	down	5	5	5	0	0	1	18.98	20.65	19.76	0	0	4.04	Intergenic	Intergenic|Hca.16G0008750-Hca.16G0008760
GWHACDB00000016-7720185	6.66994	2.86538	10.4745	3.65553	1.87008	0.00872813	1	up	3	4	2	7	16	9	11.39	16.52	7.9	29.27	66.07	36.39	Intergenic	Intergenic|Hca.16G0008750-Hca.16G0008760
GWHACDB00000016-8413597	1.31342	0	2.62684	Inf	Inf	0.0358073	1	up	0	0	0	3	3	2	0	0	0	12.54	12.39	8.09	Downstream,Intergenic	Downstream|509|Hca.16G0009210-mRNA-1||Hca.16G0009210|mRNA;Intergenic|Hca.16G0009190-Hca.16G0009210
GWHACDB00000016-8840623	1.25993	2.51985	0	0	#NAME?	0.043466	1	down	4	3	1	0	0	0	15.19	12.39	3.95	0	0	0	Intergenic	Intergenic|Hca.16G0009500-Hca.16G0009510
GWHACDB00000016-10427978	5.55857	2.90847	8.20867	2.82233	1.49689	0.0492321	1	up	1	5	3	9	10	6	3.8	20.65	11.85	37.63	41.3	24.26	Intergenic,Upstream	Intergenic|Hca.16G0010850-Hca.16G0010860;Upstream|560|Hca.16G0010860-mRNA-1||Hca.16G0010860|mRNA
GWHACDB00000016-13638762	5.26276	7.90566	2.61987	0.331391	-1.59339	0.046414	1	down	9	8	8	3	2	3	34.17	33.04	31.61	12.54	8.26	12.13	Intergenic	Intergenic|Hca.16G0013330-Hca.16G0013340
GWHACDB00000016-14223503	3.49231	5.67378	1.31083	0.231033	-2.11383	0.0394661	1	down	7	5	6	1	2	1	26.58	20.65	23.71	4.18	8.26	4.04	Intergenic	Intergenic|Hca.16G0013590-Hca.16G0013600
GWHACDB00000016-16180533	1.31432	0	2.62863	Inf	Inf	0.0357847	1	up	0	0	0	2	5	1	0	0	0	8.36	20.65	4.04	Intergenic	Intergenic|Hca.16G0014470-Hca.16G0014480
GWHACDB00000016-16715004	2.04494	4.08987	0	0	#NAME?	0.00477192	1	down	5	3	5	0	0	0	18.98	12.39	19.76	0	0	0	Intergenic	Intergenic|Hca.16G0014800-Hca.16G0014810
GWHACDB00000016-17748326	1.27424	2.54849	0	0	#NAME?	0.0430051	1	down	3	4	1	0	0	0	11.39	16.52	3.95	0	0	0	Downstream,Intergenic	Downstream|1750|Hca.16G0015240-mRNA-1||Hca.16G0015240|mRNA;Intergenic|Hca.16G0015230-Hca.16G0015240
GWHACDB00000016-18558370	1.25284	2.50568	0	0	#NAME?	0.0436986	1	down	4	2	2	0	0	0	15.19	8.26	7.9	0	0	0	Intergenic	Intergenic|Hca.16G0015600-Hca.16G0015610
GWHACDB00000016-22878799	12.8761	7.64574	18.1065	2.36818	1.24378	0.0305228	1	up	8	11	5	26	18	11	30.38	45.43	19.76	108.71	74.33	44.48	Intergenic	Intergenic|Hca.16G0017200-Hca.16G0017210
GWHACDB00000016-23441535	5.27783	7.934	2.62166	0.330434	-1.59757	0.0462871	1	down	9	10	6	2	4	2	34.17	41.3	23.71	8.36	16.52	8.09	Intergenic	Intergenic|Hca.16G0017250-Hca.16G0017260
GWHACDB00000016-36973974	2.11916	0.302437	3.93587	13.0139	3.70198	0.0224494	1	up	1	0	0	5	3	4	3.8	0	0	20.91	12.39	16.17	Intron	Intron|intron_16_RETAINED-RETAINED|Hca.16G0019510-mRNA-1||Hca.16G0019510|mRNA
GWHACDB00000016-42361076	2.59879	0.619332	4.57824	7.39222	2.88601	0.0268591	1	up	1	0	1	5	3	6	3.8	0	3.95	20.91	12.39	24.26	Intergenic	Intergenic|Hca.16G0021430-Hca.16G0021440
GWHACDB00000016-43620096	12.0437	7.64574	16.4416	2.15043	1.10463	0.0355671	1	up	8	11	5	20	20	10	30.38	45.43	19.76	83.62	82.59	40.43	Intergenic	Intergenic|Hca.16G0021880-Hca.16G0021890
GWHACDB00000016-48308050	5.85993	2.85149	8.86837	3.11008	1.63695	0.0305375	1	up	2	2	5	11	9	7	7.59	8.26	19.76	45.99	37.17	28.3	Upstream,Intergenic,Downstream	Upstream|1950|Hca.16G0026150-mRNA-1||Hca.16G0026150|mRNA;Intergenic|Hca.16G0026150-Hca.16G0026160;Downstream|1889|Hca.16G0026190-mRNA-1||Hca.16G0026190|mRNA;Downstream|966|Hca.16G0026160-mRNA-1||Hca.16G0026160|mRNA;Downstream|1271|Hca.16G0026170-mRNA-1||Hca.16G0026170|mRNA;Downstream|1516|Hca.16G0026180-mRNA-1||Hca.16G0026180|mRNA
GWHACDB00000016-50126024	4.71309	1.58391	7.84227	4.95121	2.30778	0.00871804	1	up	2	2	1	7	7	10	7.59	8.26	3.95	29.27	28.91	40.43	Intergenic	Intergenic|Hca.16G0028320-Hca.16G0028330
GWHACDB00000017-7208568	2.39	4.1185	0.66149	0.160614	-2.63833	0.0488028	1	down	4	4	5	1	1	0	15.19	16.52	19.76	4.18	4.13	0	Upstream,Intergenic	Upstream|807|Hca.03G0007480-mRNA-1||Hca.03G0007480|mRNA;Intergenic|Hca.03G0007470-Hca.03G0007480
GWHACDB00000017-16742069	3.57042	1.2673	5.87354	4.6347	2.21248	0.029237	1	up	1	1	2	3	8	7	3.8	4.13	7.9	12.54	33.04	28.3	Intergenic	Intergenic|Hca.03G0014150-Hca.03G0014160
GWHACDB00000017-17595756	1.7639	3.5278	0	0	#NAME?	0.011203	1	down	2	5	4	0	0	0	7.59	20.65	15.81	0	0	0	Intergenic	Intergenic|Hca.03G0014580-Hca.03G0014590
GWHACDB00000017-24569315	4.54245	1.90052	7.18438	3.78021	1.91847	0.0279235	1	up	3	3	0	4	10	8	11.39	12.39	0	16.72	41.3	32.35	Intergenic	Intergenic|Hca.03G0016600-Hca.03G0016610
GWHACDB00000017-41149495	4.22787	0.936228	7.51951	8.03171	3.00571	0.0036998	1	up	1	0	2	4	12	7	3.8	0	7.9	16.72	49.56	28.3	Intergenic	Intergenic|Hca.03G0020080-Hca.03G0020090
GWHACDB00000017-42233352	2.6185	0.66214	4.57486	6.90921	2.78852	0.0266531	1	up	0	2	0	3	6	5	0	8.26	0	12.54	24.78	20.22	Intergenic	Intergenic|Hca.03G0020400-Hca.03G0020410
GWHACDB00000017-43350570	6.23627	9.21548	3.25706	0.353434	-1.50049	0.0418644	1	down	10	12	7	2	3	5	37.97	49.56	27.66	8.36	12.39	20.22	Intron,Downstream	Intron|intron_3_RETAINED-RETAINED|Hca.03G0020880-mRNA-1||Hca.03G0020880|mRNA;Downstream|1171|Hca.03G0020870-mRNA-1||Hca.03G0020870|mRNA
GWHACDB00000017-44501364	3.9256	1.627	6.2242	3.82557	1.93567	0.0382805	1	up	0	3	2	6	7	6	0	12.39	7.9	25.09	28.91	24.26	Intergenic	Intergenic|Hca.03G0021240-Hca.03G0021250
GWHACDB00000017-49085446	1.47142	0	2.94285	Inf	Inf	0.0224822	1	up	0	0	0	2	4	3	0	0	0	8.36	16.52	12.13	Intergenic	Intergenic|Hca.03G0023280-Hca.03G0023290
GWHACDB00000017-52403062	2.57086	4.49238	0.649341	0.144543	-2.79043	0.0344437	1	down	3	7	4	0	1	1	11.39	28.91	15.81	0	4.13	4.04	Downstream,Intergenic	Downstream|255|Hca.03G0025450-mRNA-1||Hca.03G0025450|mRNA;Intergenic|Hca.03G0025440-Hca.03G0025450
GWHACDB00000017-70830070	4.88345	2.23187	7.53504	3.3761	1.75536	0.0347004	1	up	2	3	2	7	9	7	7.59	12.39	7.9	29.27	37.17	28.3	Gene	Gene|Hca.03G0044740|mRNA
GWHACDB00000017-71301853	2.11987	0	4.23973	Inf	Inf	0.00352414	1	up	0	0	0	3	4	6	0	0	0	12.54	16.52	24.26	Intergenic,Downstream	Intergenic|Hca.03G0045450-Hca.03G0045460;Downstream|1058|Hca.03G0045460-mRNA-1||Hca.03G0045460|mRNA
GWHACDB00000018-1422956	1.31601	0	2.63202	Inf	Inf	0.0357421	1	up	0	0	0	4	2	2	0	0	0	16.72	8.26	8.09	Intergenic,Upstream	Intergenic|Hca.13G0000830-Hca.13G0000840;Upstream|578|Hca.13G0000840-mRNA-1||Hca.13G0000840|mRNA
GWHACDB00000018-5552618	5.5214	8.75627	2.28653	0.261131	-1.93715	0.0139099	1	down	12	4	12	2	2	3	45.56	16.52	47.42	8.36	8.26	12.13	Intron,Upstream	Intron|intron_10_RETAINED-RETAINED|Hca.13G0004690-mRNA-1||Hca.13G0004690|mRNA;Upstream|778|Hca.13G0004700-mRNA-1||Hca.13G0004700|mRNA
GWHACDB00000018-9221580	7.14288	3.54226	10.7435	3.03295	1.60072	0.0293036	1	up	1	5	5	5	12	16	3.8	20.65	19.76	20.91	49.56	64.7	Upstream,Intergenic	Upstream|1614|Hca.13G0009150-mRNA-1||Hca.13G0009150|mRNA;Intergenic|Hca.13G0009140-Hca.13G0009150
GWHACDB00000018-9982925	5.1968	2.21798	8.17561	3.68605	1.88208	0.02043	1	up	1	1	5	8	7	10	3.8	4.13	19.76	33.45	28.91	40.43	Intergenic	Intergenic|Hca.13G0009640-Hca.13G0009650
GWHACDB00000018-10970187	1.25993	2.51985	0	0	#NAME?	0.043466	1	down	4	3	1	0	0	0	15.19	12.39	3.95	0	0	0	Exon	Exon|exon_11_12_RETAINED|Hca.13G0010260-mRNA-1||Hca.13G0010260|mRNA
GWHACDB00000018-12894243	3.1113	0.99321	5.22938	5.26513	2.39647	0.0285289	1	up	0	3	0	4	6	6	0	12.39	0	16.72	24.78	24.26	Utr3prime,Exon	Utr3prime|exon_14_14_RETAINED|Hca.13G0011420-mRNA-1||Hca.13G0011420|mRNA;Exon|exon_14_14_RETAINED|Hca.13G0011420-mRNA-1||Hca.13G0011420|mRNA
GWHACDB00000018-16865979	8.73556	4.44986	13.0213	2.92622	1.54904	0.0262084	1	up	3	4	7	8	11	21	11.39	16.52	27.66	33.45	45.43	84.91	Intergenic	Intergenic|Hca.13G0013260-Hca.13G0013270
GWHACDB00000018-16887014	1.2673	2.5346	0	0	#NAME?	0.0432272	1	down	2	2	4	0	0	0	7.59	8.26	15.81	0	0	0	Upstream,Intergenic	Upstream|948|Hca.13G0013270-mRNA-1||Hca.13G0013270|mRNA;Intergenic|Hca.13G0013270-Hca.13G0013280
GWHACDB00000018-20480790	2.19456	4.06096	0.328157	0.0808078	-3.62936	0.0198683	1	down	7	3	3	0	1	0	26.58	12.39	11.85	0	4.13	0	Intergenic,Downstream	Intergenic|Hca.13G0014070-Hca.13G0014080;Downstream|44|Hca.13G0014080-mRNA-1||Hca.13G0014080|mRNA
GWHACDB00000018-26807230	2.06474	3.80133	0.328157	0.0863269	-3.53405	0.0286538	1	down	5	5	2	0	1	0	18.98	20.65	7.9	0	4.13	0	Intergenic	Intergenic|Hca.13G0015230-Hca.13G0015240
GWHACDB00000018-28047324	2.40518	4.16103	0.649341	0.156053	-2.67989	0.0485129	1	down	4	7	2	0	1	1	15.19	28.91	7.9	0	4.13	4.04	Intergenic	Intergenic|Hca.13G0015490-Hca.13G0015500
GWHACDB00000018-31105074	1.30735	0	2.61469	Inf	Inf	0.0359616	1	up	0	0	0	2	3	3	0	0	0	8.36	12.39	12.13	Intergenic	Intergenic|Hca.13G0015960-Hca.13G0015970
GWHACDB00000018-39640494	10.3602	14.156	6.56451	0.463728	-1.10865	0.0473295	1	down	18	11	16	7	8	5	68.35	45.43	63.22	29.27	33.04	20.22	Intergenic	Intergenic|Hca.13G0018380-Hca.13G0018390
GWHACDB00000018-41146003	7.15425	10.383	3.92552	0.378073	-1.40327	0.0377715	1	down	13	8	12	3	5	4	49.36	33.04	47.42	12.54	20.65	16.17	Downstream,Intergenic	Downstream|1355|Hca.13G0019000-mRNA-1||Hca.13G0019000|mRNA;Intergenic|Hca.13G0019000-Hca.13G0019010
GWHACDB00000018-51764021	2.7059	5.08365	0.328157	0.0645514	-3.95341	0.00665004	1	down	3	4	9	0	1	0	11.39	16.52	35.56	0	4.13	0	Intergenic	Intergenic|Hca.13G0028570-Hca.13G0028580
