# Supplementary material for: Integrated Methylome and Transcriptome Analyses Reveal the Molecular Mechanism by Which DNA Methylation Regulates Kenaf Flowering
Source: Front Plant Sci. 2021 Aug 26;12:709030. doi: 10.3389/fpls.2021.709030 (PMC8428968; doi:10.3389/fpls.2021.709030)
Supplement: Supplementary Table 4 — GO and KEGG enrichment of DMGs and DMSs. [file Table_4.xlsx]

## Sheet: GO enrichment of DMGs
CCGG														CCWGG
id	term	category	ListHits	ListTotal	PopHits	PopTotal	pval	padj	Enrichment_score	Gene				id	term	category	ListHits	ListTotal	PopHits	PopTotal	pval	padj	Enrichment_score	Gene
GO:0034263	positive regulation of autophagy in response to ER overload	biological_process	1	43	1	5642	0	0	131.209	Hca.13G0000210				GO:0046340	diacylglycerol catabolic process	biological_process	1	7	1	5642	0	0	806	Hca.15G0029650
GO:0030755	quercetin 3-O-methyltransferase activity	molecular_function	1	43	1	5642	0	0	131.209	Hca.16G0006790				GO:0052651	monoacylglycerol catabolic process	biological_process	1	7	1	5642	0	0	806	Hca.15G0029650
GO:0033799	myricetin 3'-O-methyltransferase activity	molecular_function	1	43	1	5642	0	0	131.209	Hca.16G0006790				GO:0015081	sodium ion transmembrane transporter activity	molecular_function	1	7	1	5642	0	0	806	Hca.02G0036850
GO:0006223	uracil salvage	biological_process	1	43	1	5642	0	0	131.209	Hca.12G0009690				GO:0005782	peroxisomal matrix	cellular_component	1	7	1	5642	0	0	806	Hca.06G0037390
GO:0000798	nuclear cohesin complex	cellular_component	1	43	1	5642	0	0	131.209	Hca.11G0005590				GO:0006515	protein quality control for misfolded or incompletely synthesized proteins	biological_process	1	7	1	5642	0	0	806	Hca.06G0037390
GO:0070601	centromeric sister chromatid cohesion	biological_process	1	43	1	5642	0	0	131.209	Hca.11G0005590				GO:0015137	citrate transmembrane transporter activity	molecular_function	1	7	2	5642	1.31965e-06	1.31965e-05	403	Hca.13G0011420
GO:0008106	alcohol dehydrogenase (NADP+) activity	molecular_function	1	43	1	5642	0	0	131.209	Hca.02G0036910				GO:0006879	cellular iron ion homeostasis	biological_process	1	7	4	5642	7.90857e-06	4.74514e-05	201.5	Hca.13G0011420
GO:0019918	peptidyl-arginine methylation, to symmetrical-dimethyl arginine	biological_process	1	43	1	5642	0	0	131.209	Hca.07G0011800				GO:0000285	1-phosphatidylinositol-3-phosphate 5-kinase activity	molecular_function	1	7	4	5642	7.90857e-06	4.74514e-05	201.5	Hca.18G0023880
GO:0035241	protein-arginine omega-N monomethyltransferase activity	molecular_function	1	43	1	5642	0	0	131.209	Hca.07G0011800				GO:0047372	acylglycerol lipase activity	molecular_function	1	7	4	5642	7.90857e-06	4.74514e-05	201.5	Hca.15G0029650
GO:0071219	cellular response to molecule of bacterial origin	biological_process	1	43	1	5642	0	0	131.209	Hca.07G0044890				GO:0006625	protein targeting to peroxisome	biological_process	1	7	4	5642	7.90857e-06	4.74514e-05	201.5	Hca.06G0037390
GO:0015680	intracellular copper ion transport	biological_process	1	43	1	5642	0	0	131.209	Hca.11G0016750				GO:0015297	antiporter activity	molecular_function	2	7	39	5642	1.04885e-05	4.93993e-05	41.3333	Hca.13G0011420; Hca.02G0036850
GO:0008469	histone-arginine N-methyltransferase activity	molecular_function	2	43	5	5642	4.08132e-06	6.18477e-05	52.4837	Hca.03G0029010; Hca.07G0011800				GO:0046873	metal ion transmembrane transporter activity	molecular_function	1	7	5	5642	1.31732e-05	4.93993e-05	161.2	Hca.13G0011420
GO:0035242	protein-arginine omega-N asymmetric methyltransferase activity	molecular_function	2	43	5	5642	4.08132e-06	6.18477e-05	52.4837	Hca.03G0029010; Hca.07G0011800				GO:0071369	cellular response to ethylene stimulus	biological_process	1	7	5	5642	1.31732e-05	4.93993e-05	161.2	Hca.13G0011420
GO:0102502	ADP-glucose-starch glucosyltransferase activity	molecular_function	1	43	2	5642	5.67451e-05	0.000486034	65.6047	Hca.17G0023450				GO:0071732	cellular response to nitric oxide	biological_process	1	7	5	5642	1.31732e-05	4.93993e-05	161.2	Hca.13G0011420
GO:0031314	extrinsic component of mitochondrial inner membrane	cellular_component	1	43	2	5642	5.67451e-05	0.000486034	65.6047	Hca.17G0005510				GO:0019915	lipid storage	biological_process	1	7	5	5642	1.31732e-05	4.93993e-05	161.2	Hca.15G0029650
GO:0030744	luteolin O-methyltransferase activity	molecular_function	1	43	2	5642	5.67451e-05	0.000486034	65.6047	Hca.16G0006790				GO:0006814	sodium ion transport	biological_process	1	7	5	5642	1.31732e-05	4.93993e-05	161.2	Hca.02G0036850
GO:0047763	caffeate O-methyltransferase activity	molecular_function	1	43	2	5642	5.67451e-05	0.000486034	65.6047	Hca.16G0006790				GO:0042026	protein refolding	biological_process	1	7	6	5642	1.97481e-05	6.23623e-05	134.333	Hca.08G0000720
GO:0102822	quercetin 3'-O-methyltransferase activity	molecular_function	1	43	2	5642	5.67451e-05	0.000486034	65.6047	Hca.16G0006790				GO:0034399	nuclear periphery	cellular_component	1	7	6	5642	1.97481e-05	6.23623e-05	134.333	Hca.02G0036850
GO:0046513	ceramide biosynthetic process	biological_process	1	43	2	5642	5.67451e-05	0.000486034	65.6047	Hca.18G0025350				GO:0071805	potassium ion transmembrane transport	biological_process	1	7	6	5642	1.97481e-05	6.23623e-05	134.333	Hca.02G0036850
GO:0050291	sphingosine N-acyltransferase activity	molecular_function	1	43	2	5642	5.67451e-05	0.000486034	65.6047	Hca.18G0025350				GO:0008970	phosphatidylcholine 1-acylhydrolase activity	molecular_function	1	7	8	5642	3.68195e-05	0.000110458	100.75	Hca.15G0029650
GO:0000076	DNA replication checkpoint	biological_process	1	43	2	5642	5.67451e-05	0.000486034	65.6047	Hca.05G0003110				GO:0090332	stomatal closure	biological_process	1	7	9	5642	4.73113e-05	0.000129031	89.5556	Hca.18G0023880
GO:0045544	gibberellin 20-oxidase activity	molecular_function	1	43	2	5642	5.67451e-05	0.000486034	65.6047	Hca.09G0008870				GO:0004176	ATP-dependent peptidase activity	molecular_function	1	7	9	5642	4.73113e-05	0.000129031	89.5556	Hca.06G0037390
GO:0042170	plastid membrane	cellular_component	1	43	2	5642	5.67451e-05	0.000486034	65.6047	Hca.17G0006870				GO:0006458	'de novo' protein folding	biological_process	1	7	10	5642	5.91042e-05	0.00014185	80.6	Hca.08G0000720
GO:0005764	lysosome	cellular_component	2	43	13	5642	0.000111855	0.000918143	20.186	Hca.05G0016090; Hca.13G0019610				GO:0007005	mitochondrion organization	biological_process	1	7	10	5642	5.91042e-05	0.00014185	80.6	Hca.08G0000720
GO:0006986	response to unfolded protein	biological_process	1	43	3	5642	0.00016941	0.00104293	43.7364	Hca.13G0000210				GO:0016485	protein processing	biological_process	1	7	10	5642	5.91042e-05	0.00014185	80.6	Hca.06G0037390
GO:0009569	chloroplast starch grain	cellular_component	1	43	3	5642	0.00016941	0.00104293	43.7364	Hca.17G0023450				GO:0015079	potassium ion transmembrane transporter activity	molecular_function	1	7	11	5642	7.21957e-05	0.000166606	73.2727	Hca.02G0036850
GO:0005546	phosphatidylinositol-4,5-bisphosphate binding	molecular_function	1	43	3	5642	0.00016941	0.00104293	43.7364	Hca.11G0024940				GO:0071281	cellular response to iron ion	biological_process	1	7	12	5642	8.65836e-05	0.000179139	67.1667	Hca.13G0011420
GO:0043097	pyrimidine nucleoside salvage	biological_process	1	43	3	5642	0.00016941	0.00104293	43.7364	Hca.12G0009690				GO:0010187	negative regulation of seed germination	biological_process	1	7	12	5642	8.65836e-05	0.000179139	67.1667	Hca.15G0029650
GO:0000054	ribosomal subunit export from nucleus	biological_process	1	43	3	5642	0.00016941	0.00104293	43.7364	Hca.18G0011810				GO:0044183	protein binding involved in protein folding	molecular_function	1	7	12	5642	8.65836e-05	0.000179139	67.1667	Hca.08G0000720
GO:0000323	lytic vacuole	cellular_component	1	43	3	5642	0.00016941	0.00104293	43.7364	Hca.13G0019610				GO:0055072	iron ion homeostasis	biological_process	1	7	13	5642	0.000102266	0.000197933	62	Hca.13G0011420
GO:0070182	DNA polymerase binding	molecular_function	1	43	3	5642	0.00016941	0.00104293	43.7364	Hca.05G0003110				GO:0042147	retrograde transport, endosome to Golgi	biological_process	1	7	13	5642	0.000102266	0.000197933	62	Hca.18G0023880
GO:0005375	copper ion transmembrane transporter activity	molecular_function	1	43	3	5642	0.00016941	0.00104293	43.7364	Hca.11G0016750				GO:0102483	scopolin beta-glucosidase activity	molecular_function	1	7	15	5642	0.000137502	0.000250004	53.7333	Hca.10G0029250
GO:0009816	defense response to bacterium, incompatible interaction	biological_process	2	43	17	5642	0.000260348	0.00144401	15.4364	Hca.13G0000210; Hca.11G0024940				GO:1901657	glycosyl compound metabolic process	biological_process	1	7	15	5642	0.000137502	0.000250004	53.7333	Hca.10G0029250
GO:0009011	starch synthase activity	molecular_function	1	43	4	5642	0.000337179	0.00144401	32.8023	Hca.17G0023450				GO:0030001	metal ion transport	biological_process	1	7	18	5642	0.000200005	0.000333342	44.7778	Hca.13G0011420
GO:0017096	acetylserotonin O-methyltransferase activity	molecular_function	1	43	4	5642	0.000337179	0.00144401	32.8023	Hca.16G0006790				GO:0008422	beta-glucosidase activity	molecular_function	1	7	18	5642	0.000200005	0.000333342	44.7778	Hca.10G0029250
GO:0030187	melatonin biosynthetic process	biological_process	1	43	4	5642	0.000337179	0.00144401	32.8023	Hca.16G0006790				GO:0061077	chaperone-mediated protein folding	biological_process	1	7	18	5642	0.000200005	0.000333342	44.7778	Hca.08G0000720
GO:0005513	detection of calcium ion	biological_process	1	43	4	5642	0.000337179	0.00144401	32.8023	Hca.07G0013860				GO:0015238	drug transmembrane transporter activity	molecular_function	1	7	22	5642	0.000301255	0.000488522	36.6364	Hca.13G0011420
GO:0004630	phospholipase D activity	molecular_function	1	43	4	5642	0.000337179	0.00144401	32.8023	Hca.11G0024940				GO:0005215	transporter activity	molecular_function	1	7	28	5642	0.000491215	0.000775602	28.7857	Hca.13G0011420
GO:0070290	N-acylphosphatidylethanolamine-specific phospholipase D activity	molecular_function	1	43	4	5642	0.000337179	0.00144401	32.8023	Hca.11G0024940				GO:0051082	unfolded protein binding	molecular_function	1	7	32	5642	0.000643032	0.00098928	25.1875	Hca.08G0000720
GO:0004845	uracil phosphoribosyltransferase activity	molecular_function	1	43	4	5642	0.000337179	0.00144401	32.8023	Hca.12G0009690				GO:0010008	endosome membrane	cellular_component	1	7	35	5642	0.00077001	0.00115501	23.0286	Hca.18G0023880
GO:0004849	uridine kinase activity	molecular_function	1	43	4	5642	0.000337179	0.00144401	32.8023	Hca.12G0009690				GO:0016036	cellular response to phosphate starvation	biological_process	1	7	36	5642	0.000814822	0.00116403	22.3889	Hca.13G0011420
GO:0006206	pyrimidine nucleobase metabolic process	biological_process	1	43	4	5642	0.000337179	0.00144401	32.8023	Hca.12G0009690				GO:0006457	protein folding	biological_process	1	7	36	5642	0.000814822	0.00116403	22.3889	Hca.08G0000720
GO:0044206	UMP salvage	biological_process	1	43	4	5642	0.000337179	0.00144401	32.8023	Hca.12G0009690				GO:0004252	serine-type endopeptidase activity	molecular_function	1	7	41	5642	0.00105742	0.00145513	19.6585	Hca.06G0037390
GO:0051276	chromosome organization	biological_process	1	43	4	5642	0.000337179	0.00144401	32.8023	Hca.05G0003110				GO:0048046	apoplast	cellular_component	2	7	183	5642	0.00106709	0.00145513	8.80874	Hca.10G0029250; Hca.08G0000720
GO:0016717	oxidoreductase activity, acting on paired donors, with oxidation of a pair of donors resulting in the reduction of molecular oxygen to two molecules of water	molecular_function	1	43	4	5642	0.000337179	0.00144401	32.8023	Hca.17G0006870				GO:0009658	chloroplast organization	biological_process	1	7	56	5642	0.00196832	0.00262442	14.3929	Hca.08G0000720
GO:0010048	vernalization response	biological_process	1	43	4	5642	0.000337179	0.00144401	32.8023	Hca.13G0007540				GO:0022626	cytosolic ribosome	cellular_component	1	7	65	5642	0.00264435	0.00344915	12.4	Hca.08G0000720
GO:0004197	cysteine-type endopeptidase activity	molecular_function	2	43	19	5642	0.000367072	0.00153858	13.8115	Hca.05G0016090; Hca.13G0019610				GO:0009579	thylakoid	cellular_component	1	7	71	5642	0.003148	0.00401873	11.3521	Hca.08G0000720
GO:0004540	ribonuclease activity	molecular_function	1	43	5	5642	0.000559245	0.00196734	26.2419	Hca.13G0000210				GO:0005975	carbohydrate metabolic process	biological_process	1	7	98	5642	0.00592531	0.00740664	8.22449	Hca.10G0029250
GO:0004373	glycogen (starch) synthase activity	molecular_function	1	43	5	5642	0.000559245	0.00196734	26.2419	Hca.17G0023450				GO:0009793	embryo development ending in seed dormancy	biological_process	1	7	111	5642	0.00755217	0.00924755	7.26126	Hca.08G0000720
GO:0006302	double-strand break repair	biological_process	1	43	5	5642	0.000559245	0.00196734	26.2419	Hca.11G0005590				GO:0005524	ATP binding	molecular_function	3	7	781	5642	0.00900905	0.0108109	3.09603	Hca.18G0023880; Hca.08G0000720; Hca.06G0037390
GO:0007062	sister chromatid cohesion	biological_process	1	43	5	5642	0.000559245	0.00196734	26.2419	Hca.11G0005590				GO:0009737	response to abscisic acid	biological_process	1	7	137	5642	0.0113473	0.0133498	5.88321	Hca.13G0011420
GO:0008234	cysteine-type peptidase activity	molecular_function	1	43	5	5642	0.000559245	0.00196734	26.2419	Hca.05G0016090				GO:0009941	chloroplast envelope	cellular_component	1	7	193	5642	0.0218263	0.0251842	4.17617	Hca.08G0000720
GO:0010494	cytoplasmic stress granule	cellular_component	1	43	5	5642	0.000559245	0.00196734	26.2419	Hca.05G0016090				GO:0009570	chloroplast stroma	cellular_component	1	7	248	5642	0.0349119	0.0395229	3.25	Hca.08G0000720
GO:0004673	protein histidine kinase activity	molecular_function	1	43	5	5642	0.000559245	0.00196734	26.2419	Hca.07G0044890				GO:0009507	chloroplast	cellular_component	2	7	694	5642	0.044309	0.0492322	2.32277	Hca.10G0029250; Hca.08G0000720
GO:0070301	cellular response to hydrogen peroxide	biological_process	1	43	5	5642	0.000559245	0.00196734	26.2419	Hca.07G0044890				GO:0005739	mitochondrion	cellular_component	1	7	318	5642	0.0550878	0.0600957	2.53459	Hca.08G0000720
GO:0071732	cellular response to nitric oxide	biological_process	1	43	5	5642	0.000559245	0.00196734	26.2419	Hca.07G0044890				GO:0016020	membrane	cellular_component	1	7	351	5642	0.0658134	0.0705144	2.2963	Hca.08G0000720
GO:0005615	extracellular space	cellular_component	2	43	27	5642	0.00106194	0.00367022	9.71921	Hca.05G0016090; Hca.13G0019610				GO:0005886	plasma membrane	cellular_component	2	7	828	5642	0.0697022	0.0733707	1.94686	Hca.13G0011420; Hca.02G0036850
GO:0043090	amino acid import	biological_process	1	43	7	5642	0.00116308	0.0038835	18.7442	Hca.05G0010880				GO:0016021	integral component of membrane	cellular_component	2	7	1205	5642	0.172041	0.177974	1.33776	Hca.13G0011420; Hca.02G0036850
GO:0090333	regulation of stomatal closure	biological_process	1	43	7	5642	0.00116308	0.0038835	18.7442	Hca.07G0044890				GO:0005829	cytosol	cellular_component	1	7	677	5642	0.20114	0.204549	1.19055	Hca.18G0023880
GO:0051555	flavonol biosynthetic process	biological_process	1	43	8	5642	0.00154327	0.00440615	16.4012	Hca.16G0006790				GO:0005737	cytoplasm	cellular_component	1	7	729	5642	0.225942	0.225942	1.10562	Hca.15G0029650
GO:0055075	potassium ion homeostasis	biological_process	1	43	8	5642	0.00154327	0.00440615	16.4012	Hca.07G0013860
GO:0000373	Group II intron splicing	biological_process	1	43	8	5642	0.00154327	0.00440615	16.4012	Hca.06G0027000
GO:0008284	positive regulation of cell proliferation	biological_process	1	43	8	5642	0.00154327	0.00440615	16.4012	Hca.05G0035480
GO:0000775	chromosome, centromeric region	cellular_component	1	43	8	5642	0.00154327	0.00440615	16.4012	Hca.11G0005590
GO:0008233	peptidase activity	molecular_function	1	43	8	5642	0.00154327	0.00440615	16.4012	Hca.05G0016090
GO:0042761	very long-chain fatty acid biosynthetic process	biological_process	1	43	8	5642	0.00154327	0.00440615	16.4012	Hca.18G0025350
GO:0080147	root hair cell development	biological_process	1	43	8	5642	0.00154327	0.00440615	16.4012	Hca.01G0009650
GO:0048229	gametophyte development	biological_process	1	43	8	5642	0.00154327	0.00440615	16.4012	Hca.05G0003110
GO:0006636	unsaturated fatty acid biosynthetic process	biological_process	1	43	8	5642	0.00154327	0.00440615	16.4012	Hca.17G0006870
GO:0055114	oxidation-reduction process	biological_process	2	43	32	5642	0.00175364	0.00493524	8.20058	Hca.17G0005510; Hca.02G0036910
GO:0031901	early endosome membrane	cellular_component	1	43	9	5642	0.00197462	0.00547887	14.5788	Hca.13G0005760
GO:0016491	oxidoreductase activity	molecular_function	3	43	73	5642	0.00217436	0.0059493	5.39216	Hca.02G0035980; Hca.17G0005510; Hca.16G0029360
GO:0051603	proteolysis involved in cellular protein catabolic process	biological_process	2	43	35	5642	0.00227753	0.00614622	7.49767	Hca.05G0016090; Hca.13G0019610
GO:0005758	mitochondrial intermembrane space	cellular_component	1	43	10	5642	0.00245635	0.00628443	13.1209	Hca.17G0005510
GO:0009835	fruit ripening	biological_process	1	43	10	5642	0.00245635	0.00628443	13.1209	Hca.16G0029360
GO:0016853	isomerase activity	molecular_function	1	43	10	5642	0.00245635	0.00628443	13.1209	Hca.18G0018700
GO:0010105	negative regulation of ethylene-activated signaling pathway	biological_process	1	43	10	5642	0.00245635	0.00628443	13.1209	Hca.07G0044890
GO:0004693	cyclin-dependent protein serine/threonine kinase activity	molecular_function	1	43	11	5642	0.00298771	0.00735725	11.9281	Hca.05G0003110
GO:0009639	response to red or far red light	biological_process	1	43	11	5642	0.00298771	0.00735725	11.9281	Hca.09G0008870
GO:0008066	glutamate receptor activity	molecular_function	1	43	11	5642	0.00298771	0.00735725	11.9281	Hca.05G0004250
GO:0005773	vacuole	cellular_component	5	43	196	5642	0.0033952	0.00825747	3.34718	Hca.07G0013860; Hca.05G0016090; Hca.13G0019610; Hca.07G0044890; Hca.11G0016750
GO:0004970	ionotropic glutamate receptor activity	molecular_function	1	43	12	5642	0.00356796	0.00846852	10.9341	Hca.05G0004250
GO:0005388	calcium-transporting ATPase activity	molecular_function	1	43	12	5642	0.00356796	0.00846852	10.9341	Hca.16G0021590
GO:0080167	response to karrikin	biological_process	2	43	42	5642	0.00384954	0.0090281	6.24806	Hca.09G0008870; Hca.05G0010880
GO:0006914	autophagy	biological_process	1	43	13	5642	0.00419634	0.00928852	10.093	Hca.13G0000210
GO:0032502	developmental process	biological_process	1	43	13	5642	0.00419634	0.00928852	10.093	Hca.12G0009690
GO:0009693	ethylene biosynthetic process	biological_process	1	43	13	5642	0.00419634	0.00928852	10.093	Hca.16G0029360
GO:0071230	cellular response to amino acid stimulus	biological_process	1	43	13	5642	0.00419634	0.00928852	10.093	Hca.05G0004250
GO:0000155	phosphorelay sensor kinase activity	molecular_function	1	43	13	5642	0.00419634	0.00928852	10.093	Hca.07G0044890
GO:0031418	L-ascorbic acid binding	molecular_function	1	43	14	5642	0.00487213	0.0106645	9.37209	Hca.16G0029360
GO:0005509	calcium ion binding	molecular_function	3	43	92	5642	0.0050275	0.0108837	4.27856	Hca.17G0005510; Hca.05G0033360; Hca.07G0013860
GO:0006606	protein import into nucleus	biological_process	1	43	15	5642	0.0055946	0.0116014	8.74729	Hca.18G0011810
GO:0051213	dioxygenase activity	molecular_function	1	43	15	5642	0.0055946	0.0116014	8.74729	Hca.13G0005240
GO:0005262	calcium channel activity	molecular_function	1	43	15	5642	0.0055946	0.0116014	8.74729	Hca.05G0004250
GO:0006816	calcium ion transport	biological_process	1	43	15	5642	0.0055946	0.0116014	8.74729	Hca.05G0004250
GO:0032259	methylation	biological_process	1	43	16	5642	0.00636303	0.0125352	8.20058	Hca.01G0027670
GO:0030529	intracellular ribonucleoprotein complex	cellular_component	1	43	16	5642	0.00636303	0.0125352	8.20058	Hca.06G0027000
GO:0009686	gibberellin biosynthetic process	biological_process	1	43	16	5642	0.00636303	0.0125352	8.20058	Hca.09G0008870
GO:0000149	SNARE binding	molecular_function	1	43	16	5642	0.00636303	0.0125352	8.20058	Hca.13G0005760
GO:0005770	late endosome	cellular_component	1	43	16	5642	0.00636303	0.0125352	8.20058	Hca.11G0016750
GO:0006906	vesicle fusion	biological_process	1	43	17	5642	0.00717672	0.0139982	7.71819	Hca.13G0005760
GO:0009506	plasmodesma	cellular_component	6	43	305	5642	0.00755584	0.0145931	2.58117	Hca.16G0006790; Hca.11G0024940; Hca.05G0035480; Hca.05G0016090; Hca.15G0019600; Hca.11G0016750
GO:0007017	microtubule-based process	biological_process	1	43	18	5642	0.00803497	0.0149329	7.28941	Hca.16G0024030
GO:0006631	fatty acid metabolic process	biological_process	1	43	18	5642	0.00803497	0.0149329	7.28941	Hca.15G0025680
GO:0016874	ligase activity	molecular_function	1	43	18	5642	0.00803497	0.0149329	7.28941	Hca.15G0025680
GO:0019722	calcium-mediated signaling	biological_process	1	43	18	5642	0.00803497	0.0149329	7.28941	Hca.05G0004250
GO:0022857	transmembrane transporter activity	molecular_function	2	43	55	5642	0.00821378	0.0151226	4.77125	Hca.05G0004040; Hca.01G0038680
GO:0006887	exocytosis	biological_process	1	43	19	5642	0.00893708	0.0163019	6.90575	Hca.13G0005760
GO:0005525	GTP binding	molecular_function	3	43	109	5642	0.00911745	0.0164783	3.61127	Hca.12G0009690; Hca.16G0024030; Hca.18G0011810
GO:0019252	starch biosynthetic process	biological_process	1	43	20	5642	0.00988236	0.0172285	6.56047	Hca.17G0023450
GO:0009809	lignin biosynthetic process	biological_process	1	43	20	5642	0.00988236	0.0172285	6.56047	Hca.16G0006790
GO:0009788	negative regulation of abscisic acid-activated signaling pathway	biological_process	1	43	20	5642	0.00988236	0.0172285	6.56047	Hca.07G0044890
GO:0031201	SNARE complex	cellular_component	1	43	20	5642	0.00988236	0.0172285	6.56047	Hca.13G0005760
GO:0005200	structural constituent of cytoskeleton	molecular_function	1	43	21	5642	0.0108701	0.0184605	6.24806	Hca.16G0024030
GO:0009644	response to high light intensity	biological_process	1	43	21	5642	0.0108701	0.0184605	6.24806	Hca.07G0033820
GO:0005484	SNAP receptor activity	molecular_function	1	43	21	5642	0.0108701	0.0184605	6.24806	Hca.13G0005760
GO:0008757	S-adenosylmethionine-dependent methyltransferase activity	molecular_function	1	43	23	5642	0.0129705	0.0216541	5.70475	Hca.01G0027670
GO:0006260	DNA replication	biological_process	1	43	23	5642	0.0129705	0.0216541	5.70475	Hca.05G0003110
GO:0042542	response to hydrogen peroxide	biological_process	1	43	24	5642	0.0140817	0.0233118	5.46705	Hca.07G0033820
GO:0006397	mRNA processing	biological_process	2	43	68	5642	0.0146531	0.0240556	3.8591	Hca.13G0000210; Hca.06G0027000
GO:0042546	cell wall biogenesis	biological_process	1	43	26	5642	0.0164232	0.0265194	5.04651	Hca.01G0009650
GO:0009909	regulation of flower development	biological_process	1	43	26	5642	0.0164232	0.0265194	5.04651	Hca.13G0007540
GO:0000932	P-body	cellular_component	1	43	27	5642	0.0176521	0.028044	4.8596	Hca.05G0016090
GO:0006508	proteolysis	biological_process	1	43	27	5642	0.0176521	0.028044	4.8596	Hca.05G0016090
GO:0004683	calmodulin-dependent protein kinase activity	molecular_function	1	43	29	5642	0.0202231	0.0316187	4.52446	Hca.05G0033360
GO:0009931	calcium-dependent protein serine/threonine kinase activity	molecular_function	1	43	29	5642	0.0202231	0.0316187	4.52446	Hca.05G0033360
GO:0005777	peroxisome	cellular_component	2	43	78	5642	0.0211066	0.0327402	3.36434	Hca.17G0005510; Hca.15G0025680
GO:0006417	regulation of translation	biological_process	1	43	30	5642	0.021564	0.0331883	4.37364	Hca.06G0027000
GO:0009736	cytokinin-activated signaling pathway	biological_process	1	43	31	5642	0.022941	0.0350339	4.23256	Hca.07G0044890
GO:0009740	gibberellic acid mediated signaling pathway	biological_process	1	43	32	5642	0.0243535	0.0366231	4.10029	Hca.09G0008870
GO:0006633	fatty acid biosynthetic process	biological_process	1	43	32	5642	0.0243535	0.0366231	4.10029	Hca.17G0006870
GO:0003924	GTPase activity	molecular_function	2	43	83	5642	0.0248329	0.0370612	3.16167	Hca.16G0024030; Hca.18G0011810
GO:0003682	chromatin binding	molecular_function	1	43	33	5642	0.0258009	0.0379311	3.97604	Hca.11G0005590
GO:0015171	amino acid transmembrane transporter activity	molecular_function	1	43	33	5642	0.0258009	0.0379311	3.97604	Hca.05G0010880
GO:0009706	chloroplast inner membrane	cellular_component	1	43	34	5642	0.0272826	0.0398123	3.8591	Hca.17G0006870
GO:0015293	symporter activity	molecular_function	1	43	35	5642	0.028798	0.0417148	3.74884	Hca.05G0010880
GO:0016036	cellular response to phosphate starvation	biological_process	1	43	36	5642	0.0303467	0.0436372	3.6447	Hca.12G0009690
GO:0008380	RNA splicing	biological_process	1	43	37	5642	0.0319279	0.0452503	3.5462	Hca.13G0000210
GO:0009826	unidimensional cell growth	biological_process	1	43	37	5642	0.0319279	0.0452503	3.5462	Hca.09G0008870
GO:0003676	nucleic acid binding	molecular_function	1	43	38	5642	0.0335411	0.0465324	3.45288	Hca.03G0029010
GO:0016757	transferase activity, transferring glycosyl groups	molecular_function	1	43	38	5642	0.0335411	0.0465324	3.45288	Hca.01G0009650
GO:0009739	response to gibberellin	biological_process	1	43	38	5642	0.0335411	0.0465324	3.45288	Hca.09G0008870
GO:0005516	calmodulin binding	molecular_function	2	43	98	5642	0.0380108	0.0523645	2.67774	Hca.05G0033360; Hca.16G0021590
GO:0018105	peptidyl-serine phosphorylation	biological_process	1	43	42	5642	0.0403035	0.0551374	3.12403	Hca.05G0033360
GO:0009705	plant-type vacuole membrane	cellular_component	1	43	50	5642	0.0552029	0.0749998	2.62419	Hca.07G0013860
GO:0005654	nucleoplasm	cellular_component	1	43	51	5642	0.0571842	0.0771596	2.57273	Hca.13G0007540
GO:0016021	integral component of membrane	cellular_component	13	43	1205	5642	0.05834	0.0781835	1.41554	Hca.01G0027670; Hca.13G0000210; Hca.05G0033360; Hca.18G0025350; Hca.01G0009650; Hca.05G0010880; Hca.05G0004040; Hca.05G0004250; Hca.17G0006870; Hca.06G0040670; Hca.01G0038680; Hca.13G0005760; Hca.11G0016750
GO:0005622	intracellular	cellular_component	1	43	53	5642	0.061221	0.0814901	2.47565	Hca.05G0004250
GO:0009751	response to salicylic acid	biological_process	1	43	55	5642	0.0653531	0.0864065	2.38562	Hca.13G0000210
GO:0016042	lipid catabolic process	biological_process	1	43	56	5642	0.0674539	0.0880028	2.34302	Hca.11G0024940
GO:0009658	chloroplast organization	biological_process	1	43	56	5642	0.0674539	0.0880028	2.34302	Hca.05G0003110
GO:0046777	protein autophosphorylation	biological_process	1	43	57	5642	0.0695771	0.0901756	2.30192	Hca.05G0033360
GO:0043231	intracellular membrane-bounded organelle	cellular_component	1	43	60	5642	0.0760774	0.0979558	2.18682	Hca.16G0021590
GO:0009408	response to heat	biological_process	1	43	61	5642	0.0782862	0.0988964	2.15097	Hca.07G0033820
GO:0009873	ethylene-activated signaling pathway	biological_process	1	43	61	5642	0.0782862	0.0988964	2.15097	Hca.07G0044890
GO:0006355	regulation of transcription, DNA-templated	biological_process	5	43	397	5642	0.0783139	0.0988964	1.65251	Hca.03G0029010; Hca.13G0000210; Hca.14G0014950; Hca.07G0011800; Hca.13G0007540
GO:0048364	root development	biological_process	1	43	64	5642	0.0850329	0.106697	2.05015	Hca.07G0044890
GO:0007049	cell cycle	biological_process	1	43	67	5642	0.0919512	0.114648	1.95835	Hca.05G0003110
GO:0005737	cytoplasm	cellular_component	8	43	729	5642	0.0947247	0.117363	1.43988	Hca.01G0027670; Hca.16G0006790; Hca.05G0033360; Hca.11G0024940; Hca.16G0024030; Hca.18G0011810; Hca.05G0003110; Hca.07G0044890
GO:0046983	protein dimerization activity	molecular_function	1	43	78	5642	0.118616	0.146046	1.68217	Hca.16G0006790
GO:0005789	endoplasmic reticulum membrane	cellular_component	2	43	166	5642	0.131758	0.16122	1.58083	Hca.13G0000210; Hca.18G0025350
GO:0050832	defense response to fungus	biological_process	1	43	84	5642	0.133895	0.162823	1.56202	Hca.05G0016090
GO:0035556	intracellular signal transduction	biological_process	1	43	86	5642	0.139087	0.168099	1.52569	Hca.05G0033360
GO:0009738	abscisic acid-activated signaling pathway	biological_process	1	43	88	5642	0.144323	0.173363	1.49101	Hca.07G0044890
GO:0005874	microtubule	cellular_component	1	43	90	5642	0.149601	0.178537	1.45788	Hca.16G0024030
GO:0009507	chloroplast	cellular_component	7	43	694	5642	0.150994	0.178537	1.32344	Hca.02G0035980; Hca.17G0023450; Hca.12G0009690; Hca.05G0016090; Hca.02G0036910; Hca.17G0006870; Hca.07G0037610
GO:0009908	flower development	biological_process	1	43	91	5642	0.152255	0.178537	1.44186	Hca.09G0008870
GO:0005887	integral component of plasma membrane	cellular_component	1	43	91	5642	0.152255	0.178537	1.44186	Hca.16G0021590
GO:0051301	cell division	biological_process	1	43	92	5642	0.154919	0.180586	1.42619	Hca.11G0005590
GO:0000139	Golgi membrane	cellular_component	2	43	183	5642	0.162179	0.186838	1.43398	Hca.01G0027670; Hca.01G0009650
GO:0048046	apoplast	cellular_component	2	43	183	5642	0.162179	0.186838	1.43398	Hca.05G0016090; Hca.18G0018700
GO:0005886	plasma membrane	cellular_component	8	43	828	5642	0.169744	0.194416	1.26772	Hca.16G0006790; Hca.07G0013860; Hca.05G0010880; Hca.05G0004250; Hca.06G0040670; Hca.01G0038680; Hca.07G0044890; Hca.13G0005760
GO:0005774	vacuolar membrane	cellular_component	2	43	192	5642	0.179099	0.203945	1.36676	Hca.07G0013860; Hca.11G0016750
GO:0009734	auxin-activated signaling pathway	biological_process	1	43	102	5642	0.182027	0.206088	1.28637	Hca.15G0019600
GO:0046872	metal ion binding	molecular_function	7	43	731	5642	0.185594	0.208926	1.25645	Hca.03G0029010; Hca.13G0000210; Hca.16G0029360; Hca.13G0005240; Hca.09G0008870; Hca.16G0021590; Hca.07G0044890
GO:0009409	response to cold	biological_process	1	43	114	5642	0.215418	0.241121	1.15096	Hca.17G0006870
GO:0009536	plastid	cellular_component	1	43	117	5642	0.223867	0.249163	1.12145	Hca.12G0009690
GO:0005794	Golgi apparatus	cellular_component	3	43	320	5642	0.225348	0.249402	1.23009	Hca.05G0016090; Hca.01G0009650; Hca.11G0016750
GO:0015031	protein transport	biological_process	1	43	118	5642	0.226691	0.249486	1.11194	Hca.13G0005760
GO:0005783	endoplasmic reticulum	cellular_component	2	43	218	5642	0.23045	0.252214	1.20376	Hca.13G0000210; Hca.18G0025350
GO:0071555	cell wall organization	biological_process	1	43	126	5642	0.249367	0.271411	1.04134	Hca.01G0009650
GO:0004674	protein serine/threonine kinase activity	molecular_function	1	43	133	5642	0.269289	0.291483	0.986536	Hca.13G0000210
GO:0006952	defense response	biological_process	1	43	137	5642	0.280681	0.300512	0.957732	Hca.07G0044890
GO:0009737	response to abscisic acid	biological_process	1	43	137	5642	0.280681	0.300512	0.957732	Hca.11G0016750
GO:0046686	response to cadmium ion	biological_process	1	43	139	5642	0.286375	0.304951	0.943952	Hca.11G0024940
GO:0009570	chloroplast stroma	cellular_component	2	43	248	5642	0.292724	0.310036	1.05814	Hca.06G0027000; Hca.12G0009690
GO:0003723	RNA binding	molecular_function	1	43	192	5642	0.433099	0.45626	0.683382	Hca.06G0027000
GO:0009941	chloroplast envelope	cellular_component	1	43	193	5642	0.435739	0.456599	0.679841	Hca.17G0006870
GO:0005739	mitochondrion	cellular_component	2	43	318	5642	0.440002	0.458627	0.825216	Hca.17G0005510; Hca.07G0033820
GO:0043565	sequence-specific DNA binding	molecular_function	1	43	219	5642	0.502035	0.520531	0.599129	Hca.13G0007540
GO:0016020	membrane	cellular_component	2	43	351	5642	0.506205	0.522107	0.747631	Hca.07G0013860; Hca.11G0024940
GO:0006351	transcription, DNA-templated	biological_process	4	43	674	5642	0.596302	0.61183	0.77869	Hca.13G0000210; Hca.14G0014950; Hca.13G0007540; Hca.15G0019600
GO:0003677	DNA binding	molecular_function	2	43	441	5642	0.66454	0.678313	0.595054	Hca.13G0007540; Hca.15G0019600
GO:0005829	cytosol	cellular_component	3	43	677	5642	0.775745	0.787741	0.58143	Hca.03G0029010; Hca.12G0009690; Hca.07G0011800
GO:0005524	ATP binding	molecular_function	3	43	781	5642	0.864988	0.873859	0.504005	Hca.13G0000210; Hca.05G0033360; Hca.16G0021590
GO:0003700	DNA binding transcription factor activity	molecular_function	1	43	480	5642	0.891675	0.896224	0.273353	Hca.15G0019600
GO:0005634	nucleus	cellular_component	6	43	1429	5642	0.945002	0.945002	0.550914	Hca.16G0006790; Hca.05G0033360; Hca.14G0014950; Hca.18G0011810; Hca.05G0003110; Hca.15G0019600

## Sheet: KEGG enrichment of DMGs
CCGG												CCWGG
id	term	ListHits	ListTotal	PopHits	PopTotal	pval	padj	Enrichment_score	Gene			id	term	ListHits	ListTotal	PopHits	PopTotal	pval	padj	Enrichment_score	Gene
ko04210	Apoptosis	2	26	25	3390	0.000823965	0.0175948	10.4308	Hca.13G0000210; Hca.13G0019610			ko04112	Cell cycle - Caulobacter	1	4	10	3390	4.68548e-05	0.000609112	84.75	Hca.06G0037390
ko03013	RNA transport	4	26	113	3390	0.00141399	0.0175948	4.61538	Hca.12G0005850; Hca.18G0011810; Hca.06G0009650; Hca.09G0008640			ko04530	Tight junction	1	4	28	3390	0.000390794	0.00230158	30.2679	Hca.05G0025190
ko00780	Biotin metabolism	1	26	8	3390	0.00153984	0.0175948	16.2981	Hca.02G0035980			ko04391	Hippo signaling pathway - fly	1	4	36	3390	0.000649265	0.00230158	23.5417	Hca.05G0025190
ko04370	VEGF signaling pathway	1	26	9	3390	0.00197047	0.0175948	14.4872	Hca.07G0013860			ko04390	Hippo signaling pathway	1	4	38	3390	0.000723923	0.00230158	22.3026	Hca.05G0025190
ko00983	Drug metabolism - other enzymes	1	26	10	3390	0.00245149	0.0175948	13.0385	Hca.12G0007780			ko00460	Cyanoamino acid metabolism	1	4	42	3390	0.000885222	0.00230158	20.1786	Hca.10G0029250
ko00240	Pyrimidine metabolism	3	26	78	3390	0.00263922	0.0175948	5.01479	Hca.12G0007780; Hca.12G0009690; Hca.08G0005250			ko04071	Sphingolipid signaling pathway	1	4	56	3390	0.00157455	0.00341153	15.1339	Hca.05G0025190
ko04071	Sphingolipid signaling pathway	2	26	56	3390	0.00848269	0.0402194	4.65659	Hca.11G0024940; Hca.18G0025350			ko04111	Cell cycle - yeast	1	4	70	3390	0.00245547	0.00428531	12.1071	Hca.05G0025190
ko00770	Pantothenate and CoA biosynthesis	1	26	20	3390	0.00987438	0.0402194	6.51923	Hca.12G0007780			ko04151	PI3K-Akt signaling pathway	1	4	76	3390	0.00289084	0.00428531	11.1513	Hca.05G0025190
ko04540	Gap junction	1	26	22	3390	0.0118928	0.0402194	5.92657	Hca.16G0024030			ko04152	AMPK signaling pathway	1	4	77	3390	0.00296675	0.00428531	11.0065	Hca.05G0025190
ko04142	Lysosome	2	26	65	3390	0.0127705	0.0402194	4.01183	Hca.13G0019610; Hca.04G0021120			ko03015	mRNA surveillance pathway	1	4	103	3390	0.0052711	0.00685243	8.22816	Hca.05G0025190
ko00565	Ether lipid metabolism	1	26	23	3390	0.0129645	0.0402194	5.6689	Hca.11G0024940			ko03013	RNA transport	1	4	113	3390	0.0063244	0.0074743	7.5	Hca.12G0005850
ko01040	Biosynthesis of unsaturated fatty acids	1	26	23	3390	0.0129645	0.0402194	5.6689	Hca.02G0035980			ko00940	Phenylpropanoid biosynthesis	1	4	126	3390	0.00782953	0.00848199	6.72619	Hca.10G0029250
ko00380	Tryptophan metabolism	1	26	24	3390	0.0140768	0.0402194	5.43269	Hca.04G0025430			ko00500	Starch and sucrose metabolism	1	4	239	3390	0.0270084	0.0270084	3.54603	Hca.10G0029250
ko04020	Calcium signaling pathway	1	26	24	3390	0.0140768	0.0402194	5.43269	Hca.07G0013860
ko04014	Ras signaling pathway	1	26	25	3390	0.0152292	0.0406112	5.21538	Hca.11G0024940
ko00600	Sphingolipid metabolism	1	26	28	3390	0.0189207	0.0473018	4.65659	Hca.18G0025350
ko04141	Protein processing in endoplasmic reticulum	3	26	140	3390	0.0205285	0.0483024	2.79396	Hca.12G0016170; Hca.13G0000210; Hca.07G0033820
ko00061	Fatty acid biosynthesis	1	26	32	3390	0.0243664	0.0516347	4.07452	Hca.02G0035980
ko00410	beta-Alanine metabolism	1	26	33	3390	0.0258174	0.0516347	3.95105	Hca.12G0007780
ko04010	MAPK signaling pathway	1	26	33	3390	0.0258174	0.0516347	3.95105	Hca.07G0013860
ko04024	cAMP signaling pathway	1	26	35	3390	0.0288226	0.0549003	3.72527	Hca.11G0024940
ko04072	Phospholipase D signaling pathway	1	26	42	3390	0.0403675	0.0702044	3.1044	Hca.11G0024940
ko00904	Diterpenoid biosynthesis	1	26	42	3390	0.0403675	0.0702044	3.1044	Hca.03G0011920
ko04022	cGMP-PKG signaling pathway	1	26	47	3390	0.0495161	0.0825268	2.77414	Hca.07G0013860
ko01212	Fatty acid metabolism	1	26	53	3390	0.0613859	0.094675	2.46009	Hca.02G0035980
ko03008	Ribosome biogenesis in eukaryotes	1	26	54	3390	0.0634519	0.094675	2.41453	Hca.18G0011810
ko04144	Endocytosis	2	26	122	3390	0.0647556	0.094675	2.13745	Hca.11G0024940; Hca.04G0021120
ko04075	Plant hormone signal transduction	3	26	203	3390	0.0662725	0.094675	1.92687	Hca.15G0019600; Hca.06G0035730; Hca.06G0037660
ko00564	Glycerophospholipid metabolism	1	26	62	3390	0.0808012	0.107735	2.10298	Hca.11G0024940
ko04310	Wnt signaling pathway	1	26	62	3390	0.0808012	0.107735	2.10298	Hca.07G0013860
ko04145	Phagosome	1	26	68	3390	0.0946801	0.122168	1.91742	Hca.16G0024030
ko04111	Cell cycle - yeast	1	26	70	3390	0.099454	0.123475	1.86264	Hca.11G0005590
ko04114	Oocyte meiosis	1	26	71	3390	0.101867	0.123475	1.8364	Hca.07G0013860
ko04110	Cell cycle	1	26	88	3390	0.14516	0.168938	1.48164	Hca.11G0005590
ko03018	RNA degradation	1	26	89	3390	0.14782	0.168938	1.465	Hca.06G0009650
ko00230	Purine metabolism	1	26	95	3390	0.164	0.182222	1.37247	Hca.08G0005250
ko00520	Amino sugar and nucleotide sugar metabolism	1	26	98	3390	0.172214	0.186177	1.33046	Hca.05G0002070
ko03015	mRNA surveillance pathway	1	26	103	3390	0.186062	0.195855	1.26587	Hca.06G0009650
ko00940	Phenylpropanoid biosynthesis	1	26	126	3390	0.251486	0.257935	1.0348	Hca.16G0006790
ko00500	Starch and sucrose metabolism	2	26	239	3390	0.276184	0.276184	1.09108	Hca.05G0002070; Hca.08G0001190

## Sheet: GO enrichment of DMSs
CCGG														CCWGG
id	term	category	ListHits	ListTotal	PopHits	PopTotal	pval	padj	Enrichment_score	Gene				id	term	category	ListHits	ListTotal	PopHits	PopTotal	pval	padj	Enrichment_score	Gene
GO:0009961	response to 1-aminocyclopropane-1-carboxylic acid	biological_process	1	95	1	5642	0	0	59.3895	Hca.08G0007030				GO:0005782	peroxisomal matrix	cellular_component	1	15	1	5642	0	0	376.133	Hca.06G0037390
GO:0006850	mitochondrial pyruvate transmembrane transport	biological_process	1	95	1	5642	0	0	59.3895	Hca.14G0011100				GO:0006515	protein quality control for misfolded or incompletely synthesized proteins	biological_process	1	15	1	5642	0	0	376.133	Hca.06G0037390
GO:0050833	pyruvate transmembrane transporter activity	molecular_function	1	95	1	5642	0	0	59.3895	Hca.14G0011100				GO:0015137	citrate transmembrane transporter activity	molecular_function	1	15	2	5642	6.59827e-06	0.00011349	188.067	Hca.13G0011420
GO:0030755	quercetin 3-O-methyltransferase activity	molecular_function	1	95	1	5642	0	0	59.3895	Hca.16G0006790				GO:0070273	phosphatidylinositol-4-phosphate binding	molecular_function	1	15	2	5642	6.59827e-06	0.00011349	188.067	Hca.17G0004140
GO:0033799	myricetin 3'-O-methyltransferase activity	molecular_function	1	95	1	5642	0	0	59.3895	Hca.16G0006790				GO:1990316	Atg1/ULK1 kinase complex	cellular_component	1	15	2	5642	6.59827e-06	0.00011349	188.067	Hca.05G0015460
GO:1902417	(+)-abscisic acid D-glucopyranosyl ester transmembrane transporter activity	molecular_function	1	95	1	5642	0	0	59.3895	Hca.01G0044660				GO:0005546	phosphatidylinositol-4,5-bisphosphate binding	molecular_function	1	15	3	5642	1.97644e-05	0.000141645	125.378	Hca.17G0004140
GO:1902418	(+)-abscisic acid D-glucopyranosyl ester transmembrane transport	biological_process	1	95	1	5642	0	0	59.3895	Hca.01G0044660				GO:0048015	phosphatidylinositol-mediated signaling	biological_process	1	15	3	5642	1.97644e-05	0.000141645	125.378	Hca.17G0004140
GO:0043967	histone H4 acetylation	biological_process	1	95	1	5642	0	0	59.3895	Hca.09G0015840				GO:0030127	COPII vesicle coat	cellular_component	1	15	3	5642	1.97644e-05	0.000141645	125.378	Hca.16G0019510
GO:0000798	nuclear cohesin complex	cellular_component	1	95	1	5642	0	0	59.3895	Hca.11G0005590				GO:0032586	protein storage vacuole membrane	cellular_component	1	15	3	5642	1.97644e-05	0.000141645	125.378	Hca.06G0024300
GO:0070601	centromeric sister chromatid cohesion	biological_process	1	95	1	5642	0	0	59.3895	Hca.11G0005590				GO:0004180	carboxypeptidase activity	molecular_function	1	15	3	5642	1.97644e-05	0.000141645	125.378	Hca.14G0009310
GO:0043633	polyadenylation-dependent RNA catabolic process	biological_process	1	95	1	5642	0	0	59.3895	Hca.11G0006370				GO:0019748	secondary metabolic process	biological_process	1	15	3	5642	1.97644e-05	0.000141645	125.378	Hca.14G0009310
GO:1902466	positive regulation of histone H3-K27 trimethylation	biological_process	1	95	1	5642	0	0	59.3895	Hca.11G0006370				GO:0050829	defense response to Gram-negative bacterium	biological_process	1	15	3	5642	1.97644e-05	0.000141645	125.378	Hca.03G0045460
GO:0016116	carotenoid metabolic process	biological_process	1	95	1	5642	0	0	59.3895	Hca.01G0027600				GO:0015238	drug transmembrane transporter activity	molecular_function	2	15	22	5642	2.27212e-05	0.000150309	34.1939	Hca.07G0004770; Hca.13G0011420
GO:0000254	C-4 methylsterol oxidase activity	molecular_function	1	95	1	5642	0	0	59.3895	Hca.16G0010360				GO:0006879	cellular iron ion homeostasis	biological_process	1	15	4	5642	3.9468e-05	0.000178645	94.0333	Hca.13G0011420
GO:0080065	4-alpha-methyl-delta7-sterol oxidation	biological_process	1	95	1	5642	0	0	59.3895	Hca.16G0010360				GO:0004430	1-phosphatidylinositol 4-kinase activity	molecular_function	1	15	4	5642	3.9468e-05	0.000178645	94.0333	Hca.17G0004140
GO:0070878	primary miRNA binding	molecular_function	1	95	1	5642	0	0	59.3895	Hca.17G0023900				GO:0070300	phosphatidic acid binding	molecular_function	1	15	4	5642	3.9468e-05	0.000178645	94.0333	Hca.17G0004140
GO:0006537	glutamate biosynthetic process	biological_process	1	95	1	5642	0	0	59.3895	Hca.13G0011010				GO:0033116	endoplasmic reticulum-Golgi intermediate compartment membrane	cellular_component	1	15	4	5642	3.9468e-05	0.000178645	94.0333	Hca.16G0019510
GO:0080114	positive regulation of glycine hydroxymethyltransferase activity	biological_process	1	95	1	5642	0	0	59.3895	Hca.13G0011010				GO:0005776	autophagosome	cellular_component	1	15	4	5642	3.9468e-05	0.000178645	94.0333	Hca.05G0015460
GO:0019918	peptidyl-arginine methylation, to symmetrical-dimethyl arginine	biological_process	1	95	1	5642	0	0	59.3895	Hca.07G0011800				GO:0006625	protein targeting to peroxisome	biological_process	1	15	4	5642	3.9468e-05	0.000178645	94.0333	Hca.06G0037390
GO:0035241	protein-arginine omega-N monomethyltransferase activity	molecular_function	1	95	1	5642	0	0	59.3895	Hca.07G0011800				GO:0046873	metal ion transmembrane transporter activity	molecular_function	1	15	5	5642	6.5679e-05	0.000245582	75.2267	Hca.13G0011420
GO:0010157	response to chlorate	biological_process	1	95	1	5642	0	0	59.3895	Hca.03G0012210				GO:0071369	cellular response to ethylene stimulus	biological_process	1	15	5	5642	6.5679e-05	0.000245582	75.2267	Hca.13G0011420
GO:0003879	ATP phosphoribosyltransferase activity	molecular_function	1	95	1	5642	0	0	59.3895	Hca.17G0001790				GO:0071732	cellular response to nitric oxide	biological_process	1	15	5	5642	6.5679e-05	0.000245582	75.2267	Hca.13G0011420
GO:0033925	mannosyl-glycoprotein endo-beta-N-acetylglucosaminidase activity	molecular_function	1	95	1	5642	0	0	59.3895	Hca.14G0027780				GO:0004579	dolichyl-diphosphooligosaccharide-protein glycotransferase activity	molecular_function	1	15	5	5642	6.5679e-05	0.000245582	75.2267	Hca.01G0024650
GO:0080133	midchain alkane hydroxylase activity	molecular_function	1	95	1	5642	0	0	59.3895	Hca.05G0034260				GO:0042026	protein refolding	biological_process	1	15	6	5642	9.83672e-05	0.000352482	62.6889	Hca.08G0000720
GO:0033919	glucan 1,3-alpha-glucosidase activity	molecular_function	1	95	1	5642	0	0	59.3895	Hca.06G0034570				GO:0015297	antiporter activity	molecular_function	2	15	39	5642	0.000131221	0.000451402	19.2889	Hca.07G0004770; Hca.13G0011420
GO:0004320	oleoyl-[acyl-carrier-protein] hydrolase activity	molecular_function	1	95	1	5642	0	0	59.3895	Hca.08G0020420				GO:0048471	perinuclear region of cytoplasm	cellular_component	1	15	7	5642	0.000137502	0.000454816	53.7333	Hca.17G0004140
GO:0016295	myristoyl-[acyl-carrier-protein] hydrolase activity	molecular_function	1	95	1	5642	0	0	59.3895	Hca.08G0020420				GO:0008250	oligosaccharyltransferase complex	cellular_component	1	15	8	5642	0.000183055	0.000583064	47.0167	Hca.01G0024650
GO:0016296	palmitoyl-[acyl-carrier-protein] hydrolase activity	molecular_function	1	95	1	5642	0	0	59.3895	Hca.08G0020420				GO:0018279	protein N-linked glycosylation via asparagine	biological_process	1	15	9	5642	0.000234995	0.000651921	41.7926	Hca.01G0024650
GO:0008281	sulfonylurea receptor activity	molecular_function	1	95	1	5642	0	0	59.3895	Hca.06G0028810				GO:0030036	actin cytoskeleton organization	biological_process	1	15	9	5642	0.000234995	0.000651921	41.7926	Hca.17G0004140
GO:0090709	regulation of timing of plant organ formation	biological_process	1	95	1	5642	0	0	59.3895	Hca.11G0003200				GO:0000326	protein storage vacuole	cellular_component	1	15	9	5642	0.000234995	0.000651921	41.7926	Hca.06G0024300
GO:1990619	histone H3-K9 deacetylation	biological_process	1	95	1	5642	0	0	59.3895	Hca.16G0008690				GO:0004176	ATP-dependent peptidase activity	molecular_function	1	15	9	5642	0.000234995	0.000651921	41.7926	Hca.06G0037390
GO:0019897	extrinsic component of plasma membrane	cellular_component	1	95	1	5642	0	0	59.3895	Hca.08G0020430				GO:0006458	'de novo' protein folding	biological_process	1	15	10	5642	0.000293292	0.000720661	37.6133	Hca.08G0000720
GO:0044715	8-oxo-dGDP phosphatase activity	molecular_function	1	95	1	5642	0	0	59.3895	Hca.18G0011870				GO:0007005	mitochondrion organization	biological_process	1	15	10	5642	0.000293292	0.000720661	37.6133	Hca.08G0000720
GO:0015680	intracellular copper ion transport	biological_process	1	95	1	5642	0	0	59.3895	Hca.11G0016750				GO:0031410	cytoplasmic vesicle	cellular_component	1	15	10	5642	0.000293292	0.000720661	37.6133	Hca.05G0015460
GO:0010223	secondary shoot formation	biological_process	3	95	7	5642	2.54094e-06	2.76599e-05	25.4526	Hca.09G0015840; Hca.01G0027600; Hca.11G0003200				GO:0016485	protein processing	biological_process	1	15	10	5642	0.000293292	0.000720661	37.6133	Hca.06G0037390
GO:0000323	lytic vacuole	cellular_component	2	95	3	5642	4.62664e-06	4.89653e-05	39.593	Hca.13G0019610; Hca.18G0017640				GO:0071281	cellular response to iron ion	biological_process	1	15	12	5642	0.000428842	0.000996768	31.3444	Hca.13G0011420
GO:0000775	chromosome, centromeric region	cellular_component	3	95	8	5642	5.01633e-06	5.16547e-05	22.2711	Hca.11G0005590; Hca.01G0027600; Hca.12G0012740				GO:0044183	protein binding involved in protein folding	molecular_function	1	15	12	5642	0.000428842	0.000996768	31.3444	Hca.08G0000720
GO:0004565	beta-galactosidase activity	molecular_function	3	95	13	5642	4.80221e-05	0.000481485	13.7053	Hca.06G0039640; Hca.09G0002030; Hca.12G0021350				GO:0055072	iron ion homeostasis	biological_process	1	15	13	5642	0.000506035	0.00108797	28.9333	Hca.13G0011420
GO:0006491	N-glycan processing	biological_process	2	95	6	5642	8.91798e-05	0.000871218	19.7965	Hca.16G0029090; Hca.14G0027780				GO:0006623	protein targeting to vacuole	biological_process	1	15	13	5642	0.000506035	0.00108797	28.9333	Hca.06G0024300
GO:0005773	vacuole	cellular_component	11	95	196	5642	9.57928e-05	0.000912427	3.33308	Hca.13G0018530; Hca.06G0039640; Hca.01G0044660; Hca.13G0019610; Hca.14G0027780; Hca.18G0017640; Hca.09G0002030; Hca.13G0011180; Hca.12G0021350; Hca.06G0028810; Hca.11G0016750				GO:0006914	autophagy	biological_process	1	15	13	5642	0.000506035	0.00108797	28.9333	Hca.05G0015460
GO:0040029	regulation of gene expression, epigenetic	biological_process	2	95	7	5642	0.000154159	0.00143255	16.9684	Hca.16G0030110; Hca.01G0027600				GO:0016747	transferase activity, transferring acyl groups other than amino-acyl groups	molecular_function	1	15	15	5642	0.00067911	0.00142448	25.0756	Hca.14G0009310
GO:0015137	citrate transmembrane transporter activity	molecular_function	1	95	2	5642	0.000280584	0.00164465	29.6947	Hca.13G0011420				GO:0030001	metal ion transport	biological_process	1	15	18	5642	0.00098501	0.00197002	20.8963	Hca.13G0011420
GO:0009819	drought recovery	biological_process	1	95	2	5642	0.000280584	0.00164465	29.6947	Hca.13G0018530				GO:0061077	chaperone-mediated protein folding	biological_process	1	15	18	5642	0.00098501	0.00197002	20.8963	Hca.08G0000720
GO:0031314	extrinsic component of mitochondrial inner membrane	cellular_component	1	95	2	5642	0.000280584	0.00164465	29.6947	Hca.17G0005510				GO:0051015	actin filament binding	molecular_function	1	15	19	5642	0.0010992	0.0021007	19.7965	Hca.17G0004140
GO:0030744	luteolin O-methyltransferase activity	molecular_function	1	95	2	5642	0.000280584	0.00164465	29.6947	Hca.16G0006790				GO:0006888	ER to Golgi vesicle-mediated transport	biological_process	1	15	19	5642	0.0010992	0.0021007	19.7965	Hca.16G0019510
GO:0047763	caffeate O-methyltransferase activity	molecular_function	1	95	2	5642	0.000280584	0.00164465	29.6947	Hca.16G0006790				GO:0006855	drug transmembrane transport	biological_process	1	15	25	5642	0.00191074	0.00357224	15.0453	Hca.07G0004770
GO:0102822	quercetin 3'-O-methyltransferase activity	molecular_function	1	95	2	5642	0.000280584	0.00164465	29.6947	Hca.16G0006790				GO:0005215	transporter activity	molecular_function	1	15	28	5642	0.00239646	0.00429366	13.4333	Hca.13G0011420
GO:0007019	microtubule depolymerization	biological_process	1	95	2	5642	0.000280584	0.00164465	29.6947	Hca.13G0024610				GO:0016705	oxidoreductase activity, acting on paired donors, with incorporation or reduction of molecular oxygen	molecular_function	1	15	28	5642	0.00239646	0.00429366	13.4333	Hca.01G0003370
GO:0090058	metaxylem development	biological_process	1	95	2	5642	0.000280584	0.00164465	29.6947	Hca.13G0024610				GO:0005506	iron ion binding	molecular_function	2	15	110	5642	0.00276587	0.00485438	6.83879	Hca.14G0022810; Hca.01G0003370
GO:1903338	regulation of cell wall organization or biogenesis	biological_process	1	95	2	5642	0.000280584	0.00164465	29.6947	Hca.13G0024610				GO:0004497	monooxygenase activity	molecular_function	1	15	31	5642	0.00293448	0.00504731	12.1333	Hca.01G0003370
GO:0015446	ATPase-coupled arsenite transmembrane transporter activity	molecular_function	1	95	2	5642	0.000280584	0.00164465	29.6947	Hca.01G0044660				GO:0051082	unfolded protein binding	molecular_function	1	15	32	5642	0.00312531	0.00527013	11.7542	Hca.08G0000720
GO:0090308	regulation of methylation-dependent chromatin silencing	biological_process	1	95	2	5642	0.000280584	0.00164465	29.6947	Hca.09G0015840				GO:0016036	cellular response to phosphate starvation	biological_process	1	15	36	5642	0.00394535	0.0064019	10.4481	Hca.13G0011420
GO:0010363	regulation of plant-type hypersensitive response	biological_process	1	95	2	5642	0.000280584	0.00164465	29.6947	Hca.01G0027600				GO:0006457	protein folding	biological_process	1	15	36	5642	0.00394535	0.0064019	10.4481	Hca.08G0000720
GO:0031062	positive regulation of histone methylation	biological_process	1	95	2	5642	0.000280584	0.00164465	29.6947	Hca.01G0027600				GO:0044550	secondary metabolite biosynthetic process	biological_process	1	15	37	5642	0.00416441	0.0066322	10.1658	Hca.14G0022810
GO:0042800	histone methyltransferase activity (H3-K4 specific)	molecular_function	1	95	2	5642	0.000280584	0.00164465	29.6947	Hca.01G0027600				GO:0016709	oxidoreductase activity, acting on paired donors, with incorporation or reduction of molecular oxygen, NAD(P)H as one donor, and incorporation of one atom of oxygen	molecular_function	1	15	41	5642	0.00509598	0.00782596	9.17398	Hca.14G0022810
GO:0046513	ceramide biosynthetic process	biological_process	1	95	2	5642	0.000280584	0.00164465	29.6947	Hca.18G0025350				GO:0004252	serine-type endopeptidase activity	molecular_function	1	15	41	5642	0.00509598	0.00782596	9.17398	Hca.06G0037390
GO:0050291	sphingosine N-acyltransferase activity	molecular_function	1	95	2	5642	0.000280584	0.00164465	29.6947	Hca.18G0025350				GO:0020037	heme binding	molecular_function	2	15	138	5642	0.00525087	0.00792237	5.45121	Hca.14G0022810; Hca.01G0003370
GO:0016041	glutamate synthase (ferredoxin) activity	molecular_function	1	95	2	5642	0.000280584	0.00164465	29.6947	Hca.13G0011010				GO:0016021	integral component of membrane	cellular_component	7	15	1205	5642	0.00641139	0.00950654	2.18501	Hca.07G0004770; Hca.13G0011420; Hca.01G0024650; Hca.14G0022810; Hca.06G0024300; Hca.03G0045460; Hca.01G0003370
GO:0097054	L-glutamate biosynthetic process	biological_process	1	95	2	5642	0.000280584	0.00164465	29.6947	Hca.13G0011010				GO:0006886	intracellular protein transport	biological_process	1	15	52	5642	0.00810272	0.0118107	7.23333	Hca.16G0019510
GO:0048226	Casparian strip	cellular_component	1	95	2	5642	0.000280584	0.00164465	29.6947	Hca.09G0029730				GO:0005789	endoplasmic reticulum membrane	cellular_component	2	15	166	5642	0.00877041	0.0125709	4.53173	Hca.16G0019510; Hca.06G0024300
GO:0016297	acyl-[acyl-carrier-protein] hydrolase activity	molecular_function	1	95	2	5642	0.000280584	0.00164465	29.6947	Hca.08G0020420				GO:0009658	chloroplast organization	biological_process	1	15	56	5642	0.00935288	0.013186	6.71667	Hca.08G0000720
GO:1901527	abscisic acid-activated signaling pathway involved in stomatal movement	biological_process	1	95	2	5642	0.000280584	0.00164465	29.6947	Hca.06G0028810				GO:0016020	membrane	cellular_component	3	15	351	5642	0.011615	0.0161111	3.21481	Hca.01G0024650; Hca.08G0000720; Hca.03G0045460
GO:0090691	formation of plant organ boundary	biological_process	1	95	2	5642	0.000280584	0.00164465	29.6947	Hca.11G0003200				GO:0022626	cytosolic ribosome	cellular_component	1	15	65	5642	0.0124595	0.0170082	5.78667	Hca.08G0000720
GO:0016926	protein desumoylation	biological_process	1	95	2	5642	0.000280584	0.00164465	29.6947	Hca.13G0009620				GO:0006468	protein phosphorylation	biological_process	1	15	67	5642	0.0132037	0.0177424	5.61393	Hca.17G0004140
GO:0070139	SUMO-specific endopeptidase activity	molecular_function	1	95	2	5642	0.000280584	0.00164465	29.6947	Hca.13G0009620				GO:0009579	thylakoid	cellular_component	1	15	71	5642	0.0147493	0.0195145	5.29765	Hca.08G0000720
GO:0008559	xenobiotic transmembrane transporting ATPase activity	molecular_function	2	95	10	5642	0.000509445	0.00289699	11.8779	Hca.01G0044660; Hca.06G0028810				GO:0005886	plasma membrane	cellular_component	5	15	828	5642	0.0150314	0.0195864	2.27134	Hca.13G0011420; Hca.14G0022810; Hca.17G0004140; Hca.06G0024300; Hca.03G0045460
GO:0016853	isomerase activity	molecular_function	2	95	10	5642	0.000509445	0.00289699	11.8779	Hca.09G0029720; Hca.09G0029730				GO:0016491	oxidoreductase activity	molecular_function	1	15	73	5642	0.0155504	0.0199602	5.15251	Hca.17G0007870
GO:0019760	glucosinolate metabolic process	biological_process	2	95	11	5642	0.000691957	0.00382146	10.7981	Hca.07G0044750; Hca.13G0002700				GO:0005783	endoplasmic reticulum	cellular_component	2	15	218	5642	0.0183523	0.0232103	3.45076	Hca.01G0024650; Hca.06G0024300
GO:0006627	protein processing involved in protein targeting to mitochondrion	biological_process	1	95	3	5642	0.000832498	0.00382146	19.7965	Hca.05G0036220				GO:0006979	response to oxidative stress	biological_process	1	15	99	5642	0.0275853	0.0343817	3.79933	Hca.16G0019510
GO:0061158	3'-UTR-mediated mRNA destabilization	biological_process	1	95	3	5642	0.000832498	0.00382146	19.7965	Hca.13G0018530				GO:0009793	embryo development ending in seed dormancy	biological_process	1	15	111	5642	0.0340857	0.0418768	3.38859	Hca.08G0000720
GO:0080136	priming of cellular response to stress	biological_process	1	95	3	5642	0.000832498	0.00382146	19.7965	Hca.01G0023110				GO:0009536	plastid	cellular_component	1	15	117	5642	0.0375426	0.0454741	3.21481	Hca.15G0018690
GO:0009531	secondary cell wall	cellular_component	1	95	3	5642	0.000832498	0.00382146	19.7965	Hca.13G0024610				GO:0015031	protein transport	biological_process	1	15	118	5642	0.0381316	0.0455461	3.18757	Hca.05G0015460
GO:0010104	regulation of ethylene-activated signaling pathway	biological_process	1	95	3	5642	0.000832498	0.00382146	19.7965	Hca.16G0030110				GO:0009506	plasmodesma	cellular_component	2	15	305	5642	0.0438728	0.0516857	2.46645	Hca.17G0004140; Hca.03G0045460
GO:0010199	organ boundary specification between lateral organs and the meristem	biological_process	1	95	3	5642	0.000832498	0.00382146	19.7965	Hca.16G0030110				GO:0009737	response to abscisic acid	biological_process	1	15	137	5642	0.0499915	0.0580982	2.7455	Hca.13G0011420
GO:0015700	arsenite transport	biological_process	1	95	3	5642	0.000832498	0.00382146	19.7965	Hca.01G0044660				GO:0008270	zinc ion binding	molecular_function	1	15	174	5642	0.0763464	0.0875439	2.16169	Hca.16G0019510
GO:0010452	histone H3-K36 methylation	biological_process	1	95	3	5642	0.000832498	0.00382146	19.7965	Hca.01G0027600				GO:0000139	Golgi membrane	cellular_component	1	15	183	5642	0.0833263	0.0930657	2.05537	Hca.16G0019510
GO:0010445	nuclear dicing body	cellular_component	1	95	3	5642	0.000832498	0.00382146	19.7965	Hca.17G0023900				GO:0048046	apoplast	cellular_component	1	15	183	5642	0.0833263	0.0930657	2.05537	Hca.08G0000720
GO:0019676	ammonia assimilation cycle	biological_process	1	95	3	5642	0.000832498	0.00382146	19.7965	Hca.13G0011010				GO:0009941	chloroplast envelope	cellular_component	1	15	193	5642	0.0913125	0.100678	1.94888	Hca.08G0000720
GO:0004571	mannosyl-oligosaccharide 1,2-alpha-mannosidase activity	molecular_function	1	95	3	5642	0.000832498	0.00382146	19.7965	Hca.16G0029090				GO:0005576	extracellular region	cellular_component	1	15	240	5642	0.131643	0.143308	1.56722	Hca.14G0009310
GO:0000105	histidine biosynthetic process	biological_process	1	95	3	5642	0.000832498	0.00382146	19.7965	Hca.17G0001790				GO:0009570	chloroplast stroma	cellular_component	1	15	248	5642	0.138898	0.149315	1.51667	Hca.08G0000720
GO:1900055	regulation of leaf senescence	biological_process	1	95	3	5642	0.000832498	0.00382146	19.7965	Hca.16G0008690				GO:0005739	mitochondrion	cellular_component	1	15	318	5642	0.205751	0.217861	1.18281	Hca.08G0000720
GO:0034051	negative regulation of plant-type hypersensitive response	biological_process	1	95	3	5642	0.000832498	0.00382146	19.7965	Hca.08G0020430				GO:0005794	Golgi apparatus	cellular_component	1	15	320	5642	0.207728	0.217861	1.17542	Hca.03G0045460
GO:0005375	copper ion transmembrane transporter activity	molecular_function	1	95	3	5642	0.000832498	0.00382146	19.7965	Hca.11G0016750				GO:0005829	cytosol	cellular_component	2	15	677	5642	0.265284	0.274872	1.11118	Hca.16G0019510; Hca.17G0007870
GO:0030246	carbohydrate binding	molecular_function	3	95	27	5642	0.000983787	0.00446218	6.59883	Hca.06G0039640; Hca.09G0002030; Hca.06G0034570				GO:0009507	chloroplast	cellular_component	2	15	694	5642	0.278127	0.284749	1.08396	Hca.08G0000720; Hca.15G0018690
GO:1900150	regulation of defense response to fungus	biological_process	2	95	13	5642	0.00117039	0.0051851	9.13684	Hca.16G0030110; Hca.17G0023900				GO:0005524	ATP binding	molecular_function	2	15	781	5642	0.345082	0.349142	0.96321	Hca.08G0000720; Hca.06G0037390
GO:0005764	lysosome	cellular_component	2	95	13	5642	0.00117039	0.0051851	9.13684	Hca.13G0019610; Hca.18G0017640				GO:0005634	nucleus	cellular_component	1	15	1429	5642	0.92409	0.92409	0.263214	Hca.17G0007870
GO:0005516	calmodulin binding	molecular_function	6	95	98	5642	0.00122079	0.00534622	3.63609	Hca.10G0005660; Hca.16G0026950; Hca.01G0044660; Hca.07G0044750; Hca.16G0021590; Hca.02G0001000
GO:0016491	oxidoreductase activity	molecular_function	5	95	73	5642	0.00133493	0.00577966	4.06777	Hca.05G0036220; Hca.17G0005510; Hca.16G0029360; Hca.05G0036230; Hca.17G0007870
GO:0030433	ubiquitin-dependent ERAD pathway	biological_process	2	95	14	5642	0.00147149	0.00597522	8.48421	Hca.05G0036510; Hca.16G0029090
GO:0006879	cellular iron ion homeostasis	biological_process	1	95	4	5642	0.00164671	0.00597522	14.8474	Hca.13G0011420
GO:0031305	integral component of mitochondrial inner membrane	cellular_component	1	95	4	5642	0.00164671	0.00597522	14.8474	Hca.14G0011100
GO:0017096	acetylserotonin O-methyltransferase activity	molecular_function	1	95	4	5642	0.00164671	0.00597522	14.8474	Hca.16G0006790
GO:0030187	melatonin biosynthetic process	biological_process	1	95	4	5642	0.00164671	0.00597522	14.8474	Hca.16G0006790
GO:0043044	ATP-dependent chromatin remodeling	biological_process	1	95	4	5642	0.00164671	0.00597522	14.8474	Hca.16G0030110
GO:0008327	methyl-CpG binding	molecular_function	1	95	4	5642	0.00164671	0.00597522	14.8474	Hca.09G0015840
GO:0051538	3 iron, 4 sulfur cluster binding	molecular_function	1	95	4	5642	0.00164671	0.00597522	14.8474	Hca.13G0011010
GO:0010337	regulation of salicylic acid metabolic process	biological_process	1	95	4	5642	0.00164671	0.00597522	14.8474	Hca.03G0036900
GO:0009704	de-etiolation	biological_process	1	95	4	5642	0.00164671	0.00597522	14.8474	Hca.03G0012210
GO:0006517	protein deglycosylation	biological_process	1	95	4	5642	0.00164671	0.00597522	14.8474	Hca.14G0027780
GO:0000822	inositol hexakisphosphate binding	molecular_function	1	95	4	5642	0.00164671	0.00597522	14.8474	Hca.05G0021270
GO:0010011	auxin binding	molecular_function	1	95	4	5642	0.00164671	0.00597522	14.8474	Hca.05G0021270
GO:0010048	vernalization response	biological_process	1	95	4	5642	0.00164671	0.00597522	14.8474	Hca.13G0007540
GO:0030007	cellular potassium ion homeostasis	biological_process	1	95	4	5642	0.00164671	0.00597522	14.8474	Hca.06G0028810
GO:0032041	NAD-dependent histone deacetylase activity (H3-K14 specific)	molecular_function	1	95	4	5642	0.00164671	0.00597522	14.8474	Hca.16G0008690
GO:0008324	cation transmembrane transporter activity	molecular_function	1	95	4	5642	0.00164671	0.00597522	14.8474	Hca.12G0004300
GO:0048481	plant ovule development	biological_process	2	95	16	5642	0.00220921	0.00794063	7.42368	Hca.01G0023110; Hca.01G0027600
GO:0046873	metal ion transmembrane transporter activity	molecular_function	1	95	5	5642	0.00271443	0.00869074	11.8779	Hca.13G0011420
GO:0071369	cellular response to ethylene stimulus	biological_process	1	95	5	5642	0.00271443	0.00869074	11.8779	Hca.13G0011420
GO:0071732	cellular response to nitric oxide	biological_process	1	95	5	5642	0.00271443	0.00869074	11.8779	Hca.13G0011420
GO:0004806	triglyceride lipase activity	molecular_function	1	95	5	5642	0.00271443	0.00869074	11.8779	Hca.09G0009060
GO:0005720	nuclear heterochromatin	cellular_component	1	95	5	5642	0.00271443	0.00869074	11.8779	Hca.09G0015840
GO:0006302	double-strand break repair	biological_process	1	95	5	5642	0.00271443	0.00869074	11.8779	Hca.11G0005590
GO:0007062	sister chromatid cohesion	biological_process	1	95	5	5642	0.00271443	0.00869074	11.8779	Hca.11G0005590
GO:0000176	nuclear exosome (RNase complex)	cellular_component	1	95	5	5642	0.00271443	0.00869074	11.8779	Hca.11G0006370
GO:0031053	primary miRNA processing	biological_process	1	95	5	5642	0.00271443	0.00869074	11.8779	Hca.17G0023900
GO:0008469	histone-arginine N-methyltransferase activity	molecular_function	1	95	5	5642	0.00271443	0.00869074	11.8779	Hca.07G0011800
GO:0035242	protein-arginine omega-N asymmetric methyltransferase activity	molecular_function	1	95	5	5642	0.00271443	0.00869074	11.8779	Hca.07G0011800
GO:0008234	cysteine-type peptidase activity	molecular_function	1	95	5	5642	0.00271443	0.00869074	11.8779	Hca.03G0004790
GO:0022890	inorganic cation transmembrane transporter activity	molecular_function	1	95	5	5642	0.00271443	0.00869074	11.8779	Hca.18G0012470
GO:0006813	potassium ion transport	biological_process	2	95	18	5642	0.00314157	0.00997448	6.59883	Hca.18G0012470; Hca.12G0004300
GO:0004197	cysteine-type endopeptidase activity	molecular_function	2	95	19	5642	0.00368544	0.0115362	6.25152	Hca.13G0019610; Hca.18G0017640
GO:0005750	mitochondrial respiratory chain complex III	cellular_component	1	95	6	5642	0.00402706	0.0115362	9.89825	Hca.05G0036220
GO:0009574	preprophase band	cellular_component	1	95	6	5642	0.00402706	0.0115362	9.89825	Hca.01G0023110
GO:0036402	proteasome-activating ATPase activity	molecular_function	1	95	6	5642	0.00402706	0.0115362	9.89825	Hca.05G0036510
GO:0045899	positive regulation of RNA polymerase II transcriptional preinitiation complex assembly	biological_process	1	95	6	5642	0.00402706	0.0115362	9.89825	Hca.05G0036510
GO:0002213	defense response to insect	biological_process	1	95	6	5642	0.00402706	0.0115362	9.89825	Hca.09G0009060
GO:0046685	response to arsenic-containing substance	biological_process	1	95	6	5642	0.00402706	0.0115362	9.89825	Hca.01G0044660
GO:0016573	histone acetylation	biological_process	1	95	6	5642	0.00402706	0.0115362	9.89825	Hca.09G0015840
GO:0043966	histone H3 acetylation	biological_process	1	95	6	5642	0.00402706	0.0115362	9.89825	Hca.09G0015840
GO:0042273	ribosomal large subunit biogenesis	biological_process	1	95	6	5642	0.00402706	0.0115362	9.89825	Hca.07G0044760
GO:0006955	immune response	biological_process	1	95	6	5642	0.00402706	0.0115362	9.89825	Hca.03G0036900
GO:0004559	alpha-mannosidase activity	molecular_function	1	95	6	5642	0.00402706	0.0115362	9.89825	Hca.16G0029090
GO:0010204	defense response signaling pathway, resistance gene-independent	biological_process	1	95	6	5642	0.00402706	0.0115362	9.89825	Hca.08G0020430
GO:0009809	lignin biosynthetic process	biological_process	2	95	20	5642	0.00428336	0.0121788	5.93895	Hca.16G0006790; Hca.09G0029730
GO:0030244	cellulose biosynthetic process	biological_process	2	95	21	5642	0.00493684	0.0139329	5.65614	Hca.02G0003750; Hca.06G0034570
GO:0010120	camalexin biosynthetic process	biological_process	1	95	7	5642	0.00557621	0.014652	8.48421	Hca.01G0023110
GO:0005795	Golgi stack	cellular_component	1	95	7	5642	0.00557621	0.014652	8.48421	Hca.13G0024610
GO:0031595	nuclear proteasome complex	cellular_component	1	95	7	5642	0.00557621	0.014652	8.48421	Hca.05G0036510
GO:0031597	cytosolic proteasome complex	cellular_component	1	95	7	5642	0.00557621	0.014652	8.48421	Hca.05G0036510
GO:0003774	motor activity	molecular_function	1	95	7	5642	0.00557621	0.014652	8.48421	Hca.16G0026950
GO:0016459	myosin complex	cellular_component	1	95	7	5642	0.00557621	0.014652	8.48421	Hca.16G0026950
GO:0030131	clathrin adaptor complex	cellular_component	1	95	7	5642	0.00557621	0.014652	8.48421	Hca.15G0003660
GO:0010216	maintenance of DNA methylation	biological_process	1	95	7	5642	0.00557621	0.014652	8.48421	Hca.09G0015840
GO:0045037	protein import into chloroplast stroma	biological_process	1	95	7	5642	0.00557621	0.014652	8.48421	Hca.03G0012210
GO:0043090	amino acid import	biological_process	1	95	7	5642	0.00557621	0.014652	8.48421	Hca.05G0010880
GO:0042393	histone binding	molecular_function	2	95	22	5642	0.00564729	0.0147371	5.39904	Hca.16G0030110; Hca.09G0015840
GO:0000325	plant-type vacuole	cellular_component	2	95	24	5642	0.00724411	0.0176212	4.94912	Hca.01G0044660; Hca.06G0028810
GO:0006950	response to stress	biological_process	1	95	8	5642	0.00735374	0.0176212	7.42368	Hca.10G0005660
GO:0004175	endopeptidase activity	molecular_function	1	95	8	5642	0.00735374	0.0176212	7.42368	Hca.13G0011510
GO:0008236	serine-type peptidase activity	molecular_function	1	95	8	5642	0.00735374	0.0176212	7.42368	Hca.13G0011510
GO:0051555	flavonol biosynthetic process	biological_process	1	95	8	5642	0.00735374	0.0176212	7.42368	Hca.16G0006790
GO:0008284	positive regulation of cell proliferation	biological_process	1	95	8	5642	0.00735374	0.0176212	7.42368	Hca.05G0035480
GO:0030665	clathrin-coated vesicle membrane	cellular_component	1	95	8	5642	0.00735374	0.0176212	7.42368	Hca.15G0003660
GO:0008408	3'-5' exonuclease activity	molecular_function	1	95	8	5642	0.00735374	0.0176212	7.42368	Hca.11G0006370
GO:0042761	very long-chain fatty acid biosynthetic process	biological_process	1	95	8	5642	0.00735374	0.0176212	7.42368	Hca.18G0025350
GO:0080147	root hair cell development	biological_process	1	95	8	5642	0.00735374	0.0176212	7.42368	Hca.01G0009650
GO:0016571	histone methylation	biological_process	1	95	8	5642	0.00735374	0.0176212	7.42368	Hca.12G0012740
GO:0010345	suberin biosynthetic process	biological_process	1	95	8	5642	0.00735374	0.0176212	7.42368	Hca.09G0029730
GO:0010152	pollen maturation	biological_process	1	95	8	5642	0.00735374	0.0176212	7.42368	Hca.05G0021270
GO:0010224	response to UV-B	biological_process	2	95	25	5642	0.00813273	0.0193661	4.75116	Hca.01G0023110; Hca.12G0012740
GO:0009834	plant-type secondary cell wall biogenesis	biological_process	2	95	26	5642	0.00908279	0.0213352	4.56842	Hca.02G0003750; Hca.13G0024610
GO:0006486	protein glycosylation	biological_process	2	95	26	5642	0.00908279	0.0213352	4.56842	Hca.15G0022330; Hca.16G0029090
GO:0009864	induced systemic resistance, jasmonic acid mediated signaling pathway	biological_process	1	95	9	5642	0.00935166	0.0213352	6.59883	Hca.01G0023110
GO:0016759	cellulose synthase activity	molecular_function	1	95	9	5642	0.00935166	0.0213352	6.59883	Hca.02G0003750
GO:0031901	early endosome membrane	cellular_component	1	95	9	5642	0.00935166	0.0213352	6.59883	Hca.15G0003660
GO:0004402	histone acetyltransferase activity	molecular_function	1	95	9	5642	0.00935166	0.0213352	6.59883	Hca.09G0015840
GO:0036459	thiol-dependent ubiquitinyl hydrolase activity	molecular_function	1	95	9	5642	0.00935166	0.0213352	6.59883	Hca.03G0025470
GO:0005615	extracellular space	cellular_component	2	95	27	5642	0.0100952	0.0228944	4.39922	Hca.13G0019610; Hca.18G0017640
GO:0006970	response to osmotic stress	biological_process	3	95	51	5642	0.0103029	0.0232271	3.4935	Hca.13G0018530; Hca.17G0023900; Hca.18G0017640
GO:0048046	apoplast	cellular_component	7	95	183	5642	0.0115233	0.0243381	2.27173	Hca.06G0039640; Hca.09G0029720; Hca.13G0011010; Hca.09G0002030; Hca.13G0011180; Hca.12G0021350; Hca.09G0029730
GO:0003727	single-stranded RNA binding	molecular_function	1	95	10	5642	0.0115622	0.0243381	5.93895	Hca.13G0018530
GO:0004707	MAP kinase activity	molecular_function	1	95	10	5642	0.0115622	0.0243381	5.93895	Hca.01G0023110
GO:0005758	mitochondrial intermembrane space	cellular_component	1	95	10	5642	0.0115622	0.0243381	5.93895	Hca.17G0005510
GO:0017025	TBP-class protein binding	molecular_function	1	95	10	5642	0.0115622	0.0243381	5.93895	Hca.05G0036510
GO:0043067	regulation of programmed cell death	biological_process	1	95	10	5642	0.0115622	0.0243381	5.93895	Hca.01G0027600
GO:0006607	NLS-bearing protein import into nucleus	biological_process	1	95	10	5642	0.0115622	0.0243381	5.93895	Hca.02G0002070
GO:0009835	fruit ripening	biological_process	1	95	10	5642	0.0115622	0.0243381	5.93895	Hca.16G0029360
GO:0008219	cell death	biological_process	1	95	10	5642	0.0115622	0.0243381	5.93895	Hca.03G0036900
GO:0009532	plastid stroma	cellular_component	1	95	10	5642	0.0115622	0.0243381	5.93895	Hca.07G0003650
GO:0016485	protein processing	biological_process	1	95	10	5642	0.0115622	0.0243381	5.93895	Hca.07G0003650
GO:0010072	primary shoot apical meristem specification	biological_process	1	95	10	5642	0.0115622	0.0243381	5.93895	Hca.11G0003200
GO:2000022	regulation of jasmonic acid mediated signaling pathway	biological_process	1	95	11	5642	0.0139778	0.0284789	5.39904	Hca.16G0030110
GO:0015020	glucuronosyltransferase activity	molecular_function	1	95	11	5642	0.0139778	0.0284789	5.39904	Hca.13G0006930
GO:0016298	lipase activity	molecular_function	1	95	11	5642	0.0139778	0.0284789	5.39904	Hca.09G0009060
GO:0010025	wax biosynthetic process	biological_process	1	95	11	5642	0.0139778	0.0284789	5.39904	Hca.05G0034260
GO:0008066	glutamate receptor activity	molecular_function	1	95	11	5642	0.0139778	0.0284789	5.39904	Hca.05G0004250
GO:0008810	cellulase activity	molecular_function	1	95	11	5642	0.0139778	0.0284789	5.39904	Hca.13G0011180
GO:0009626	plant-type hypersensitive response	biological_process	2	95	31	5642	0.0147817	0.0299565	3.83158	Hca.03G0036900; Hca.08G0020430
GO:0071281	cellular response to iron ion	biological_process	1	95	12	5642	0.0165911	0.0320874	4.94912	Hca.13G0011420
GO:0010229	inflorescence development	biological_process	1	95	12	5642	0.0165911	0.0320874	4.94912	Hca.01G0023110
GO:0080188	RNA-directed DNA methylation	biological_process	1	95	12	5642	0.0165911	0.0320874	4.94912	Hca.11G0006370
GO:0008139	nuclear localization sequence binding	molecular_function	1	95	12	5642	0.0165911	0.0320874	4.94912	Hca.02G0002070
GO:0010286	heat acclimation	biological_process	1	95	12	5642	0.0165911	0.0320874	4.94912	Hca.17G0023900
GO:0004970	ionotropic glutamate receptor activity	molecular_function	1	95	12	5642	0.0165911	0.0320874	4.94912	Hca.05G0004250
GO:0005388	calcium-transporting ATPase activity	molecular_function	1	95	12	5642	0.0165911	0.0320874	4.94912	Hca.16G0021590
GO:0015299	solute:proton antiporter activity	molecular_function	1	95	12	5642	0.0165911	0.0320874	4.94912	Hca.18G0012470
GO:0010187	negative regulation of seed germination	biological_process	1	95	12	5642	0.0165911	0.0320874	4.94912	Hca.16G0008690
GO:0009408	response to heat	biological_process	3	95	61	5642	0.0189499	0.0356978	2.92079	Hca.03G0012210; Hca.07G0003650; Hca.08G0005760
GO:0055072	iron ion homeostasis	biological_process	1	95	13	5642	0.0193949	0.0356978	4.56842	Hca.13G0011420
GO:0016126	sterol biosynthetic process	biological_process	1	95	13	5642	0.0193949	0.0356978	4.56842	Hca.16G0010360
GO:0009693	ethylene biosynthetic process	biological_process	1	95	13	5642	0.0193949	0.0356978	4.56842	Hca.16G0029360
GO:0018024	histone-lysine N-methyltransferase activity	molecular_function	1	95	13	5642	0.0193949	0.0356978	4.56842	Hca.12G0012740
GO:0071230	cellular response to amino acid stimulus	biological_process	1	95	13	5642	0.0193949	0.0356978	4.56842	Hca.05G0004250
GO:0042973	glucan endo-1,3-beta-D-glucosidase activity	molecular_function	1	95	13	5642	0.0193949	0.0356978	4.56842	Hca.13G0011180
GO:0030552	cAMP binding	molecular_function	1	95	13	5642	0.0193949	0.0356978	4.56842	Hca.02G0001000
GO:0030553	cGMP binding	molecular_function	1	95	13	5642	0.0193949	0.0356978	4.56842	Hca.02G0001000
GO:0002237	response to molecule of bacterial origin	biological_process	1	95	13	5642	0.0193949	0.0356978	4.56842	Hca.08G0020430
GO:0051603	proteolysis involved in cellular protein catabolic process	biological_process	2	95	35	5642	0.0205105	0.0375698	3.39368	Hca.13G0019610; Hca.18G0017640
GO:0016036	cellular response to phosphate starvation	biological_process	2	95	36	5642	0.0221077	0.0389388	3.29942	Hca.13G0011420; Hca.17G0017480
GO:0006457	protein folding	biological_process	2	95	36	5642	0.0221077	0.0389388	3.29942	Hca.01G0015160; Hca.03G0012210
GO:0010468	regulation of gene expression	biological_process	2	95	36	5642	0.0221077	0.0389388	3.29942	Hca.01G0023110; Hca.17G0023900
GO:0051607	defense response to virus	biological_process	1	95	14	5642	0.0223821	0.0389388	4.24211	Hca.13G0018530
GO:0009833	plant-type primary cell wall biogenesis	biological_process	1	95	14	5642	0.0223821	0.0389388	4.24211	Hca.02G0003750
GO:0009910	negative regulation of flower development	biological_process	1	95	14	5642	0.0223821	0.0389388	4.24211	Hca.01G0027600
GO:0048653	anther development	biological_process	1	95	14	5642	0.0223821	0.0389388	4.24211	Hca.01G0027600
GO:0031418	L-ascorbic acid binding	molecular_function	1	95	14	5642	0.0223821	0.0389388	4.24211	Hca.16G0029360
GO:0006817	phosphate ion transport	biological_process	1	95	14	5642	0.0223821	0.0389388	4.24211	Hca.17G0017480
GO:0048443	stamen development	biological_process	1	95	14	5642	0.0223821	0.0389388	4.24211	Hca.05G0021270
GO:0005249	voltage-gated potassium channel activity	molecular_function	1	95	14	5642	0.0223821	0.0389388	4.24211	Hca.02G0001000
GO:0061630	ubiquitin protein ligase activity	molecular_function	3	95	65	5642	0.0233722	0.0404764	2.74105	Hca.16G0024940; Hca.09G0015840; Hca.10G0028360
GO:0005975	carbohydrate metabolic process	biological_process	4	95	98	5642	0.0241896	0.0417024	2.42406	Hca.06G0039640; Hca.09G0002030; Hca.13G0011180; Hca.12G0021350
GO:0016757	transferase activity, transferring glycosyl groups	molecular_function	2	95	38	5642	0.0255007	0.0423175	3.12576	Hca.15G0022330; Hca.01G0009650
GO:0003676	nucleic acid binding	molecular_function	2	95	38	5642	0.0255007	0.0423175	3.12576	Hca.11G0006370; Hca.07G0044760
GO:0003755	peptidyl-prolyl cis-trans isomerase activity	molecular_function	1	95	15	5642	0.025546	0.0423175	3.9593	Hca.01G0015160
GO:0009543	chloroplast thylakoid lumen	cellular_component	1	95	15	5642	0.025546	0.0423175	3.9593	Hca.13G0011510
GO:0000166	nucleotide binding	molecular_function	1	95	15	5642	0.025546	0.0423175	3.9593	Hca.11G0006370
GO:0051213	dioxygenase activity	molecular_function	1	95	15	5642	0.025546	0.0423175	3.9593	Hca.13G0005240
GO:0005262	calcium channel activity	molecular_function	1	95	15	5642	0.025546	0.0423175	3.9593	Hca.05G0004250
GO:0006816	calcium ion transport	biological_process	1	95	15	5642	0.025546	0.0423175	3.9593	Hca.05G0004250
GO:0071554	cell wall organization or biogenesis	biological_process	1	95	15	5642	0.025546	0.0423175	3.9593	Hca.06G0042270
GO:0010183	pollen tube guidance	biological_process	1	95	16	5642	0.0288798	0.0466237	3.71184	Hca.01G0023110
GO:0016760	cellulose synthase (UDP-forming) activity	molecular_function	1	95	16	5642	0.0288798	0.0466237	3.71184	Hca.02G0003750
GO:0048573	photoperiodism, flowering	biological_process	1	95	16	5642	0.0288798	0.0466237	3.71184	Hca.09G0015840
GO:0016579	protein deubiquitination	biological_process	1	95	16	5642	0.0288798	0.0466237	3.71184	Hca.03G0025470
GO:0030247	polysaccharide binding	molecular_function	1	95	16	5642	0.0288798	0.0466237	3.71184	Hca.13G0011180
GO:0005770	late endosome	cellular_component	1	95	16	5642	0.0288798	0.0466237	3.71184	Hca.11G0016750
GO:0006511	ubiquitin-dependent protein catabolic process	biological_process	2	95	40	5642	0.0291581	0.0466774	2.96947	Hca.16G0024940; Hca.03G0025470
GO:0008152	metabolic process	biological_process	2	95	40	5642	0.0291581	0.0466774	2.96947	Hca.07G0038250; Hca.13G0006930
GO:0050826	response to freezing	biological_process	1	95	17	5642	0.0323771	0.0511854	3.4935	Hca.01G0023110
GO:0009853	photorespiration	biological_process	1	95	17	5642	0.0323771	0.0511854	3.4935	Hca.13G0011010
GO:0009816	defense response to bacterium, incompatible interaction	biological_process	1	95	17	5642	0.0323771	0.0511854	3.4935	Hca.08G0020430
GO:0030001	metal ion transport	biological_process	1	95	18	5642	0.0360315	0.0551326	3.29942	Hca.13G0011420
GO:0016874	ligase activity	molecular_function	1	95	18	5642	0.0360315	0.0551326	3.29942	Hca.07G0038250
GO:0010090	trichome morphogenesis	biological_process	1	95	18	5642	0.0360315	0.0551326	3.29942	Hca.13G0024610
GO:0045489	pectin biosynthetic process	biological_process	1	95	18	5642	0.0360315	0.0551326	3.29942	Hca.15G0022330
GO:0007017	microtubule-based process	biological_process	1	95	18	5642	0.0360315	0.0551326	3.29942	Hca.16G0024030
GO:0006364	rRNA processing	biological_process	1	95	18	5642	0.0360315	0.0551326	3.29942	Hca.11G0006370
GO:0005643	nuclear pore	cellular_component	1	95	18	5642	0.0360315	0.0551326	3.29942	Hca.02G0002070
GO:0019722	calcium-mediated signaling	biological_process	1	95	18	5642	0.0360315	0.0551326	3.29942	Hca.05G0004250
GO:0016614	oxidoreductase activity, acting on CH-OH group of donors	molecular_function	1	95	19	5642	0.039837	0.0602297	3.12576	Hca.09G0000630
GO:0000502	proteasome complex	cellular_component	1	95	19	5642	0.039837	0.0602297	3.12576	Hca.05G0036510
GO:0016413	O-acetyltransferase activity	molecular_function	1	95	19	5642	0.039837	0.0602297	3.12576	Hca.06G0042270
GO:0009651	response to salt stress	biological_process	6	95	191	5642	0.0412547	0.0621267	1.86564	Hca.05G0036220; Hca.13G0018530; Hca.01G0023110; Hca.03G0012210; Hca.18G0017640; Hca.06G0028810
GO:0005774	vacuolar membrane	cellular_component	6	95	192	5642	0.0422454	0.0633681	1.85592	Hca.05G0036220; Hca.01G0044660; Hca.03G0012210; Hca.05G0021270; Hca.06G0028810; Hca.11G0016750
GO:0019005	SCF ubiquitin ligase complex	cellular_component	1	95	20	5642	0.0437874	0.0651679	2.96947	Hca.05G0021270
GO:0042391	regulation of membrane potential	biological_process	1	95	20	5642	0.0437874	0.0651679	2.96947	Hca.02G0001000
GO:0004222	metalloendopeptidase activity	molecular_function	1	95	21	5642	0.0478769	0.0704289	2.82807	Hca.05G0036220
GO:0005200	structural constituent of cytoskeleton	molecular_function	1	95	21	5642	0.0478769	0.0704289	2.82807	Hca.16G0024030
GO:0012505	endomembrane system	cellular_component	1	95	21	5642	0.0478769	0.0704289	2.82807	Hca.08G0020430
GO:0015238	drug transmembrane transporter activity	molecular_function	1	95	22	5642	0.0520998	0.0760538	2.69952	Hca.13G0011420
GO:0003993	acid phosphatase activity	molecular_function	1	95	22	5642	0.0520998	0.0760538	2.69952	Hca.18G0025700
GO:0005654	nucleoplasm	cellular_component	2	95	51	5642	0.0539036	0.0783865	2.329	Hca.02G0002070; Hca.13G0007540
GO:0009553	embryo sac development	biological_process	1	95	23	5642	0.0564507	0.0812739	2.58215	Hca.01G0027600
GO:0009744	response to sucrose	biological_process	1	95	23	5642	0.0564507	0.0812739	2.58215	Hca.13G0011010
GO:0006886	intracellular protein transport	biological_process	2	95	52	5642	0.0565291	0.0812739	2.28421	Hca.15G0003660; Hca.10G0015810
GO:0042542	response to hydrogen peroxide	biological_process	1	95	24	5642	0.060924	0.0872633	2.47456	Hca.01G0023110
GO:0008565	protein transporter activity	molecular_function	1	95	25	5642	0.0655146	0.0931382	2.37558	Hca.02G0002070
GO:0055085	transmembrane transport	biological_process	1	95	25	5642	0.0655146	0.0931382	2.37558	Hca.06G0028810
GO:0042546	cell wall biogenesis	biological_process	1	95	26	5642	0.0702172	0.0990843	2.28421	Hca.01G0009650
GO:0009909	regulation of flower development	biological_process	1	95	26	5642	0.0702172	0.0990843	2.28421	Hca.13G0007540
GO:0008270	zinc ion binding	molecular_function	5	95	174	5642	0.0722028	0.10151	1.70659	Hca.05G0036220; Hca.16G0024940; Hca.01G0027600; Hca.06G0025490; Hca.07G0044760
GO:0042626	ATPase activity, coupled to transmembrane movement of substances	molecular_function	2	95	58	5642	0.0735182	0.102681	2.04791	Hca.01G0044660; Hca.06G0028810
GO:0005783	endoplasmic reticulum	cellular_component	6	95	218	5642	0.0735744	0.102681	1.63457	Hca.16G0010360; Hca.18G0025350; Hca.16G0029090; Hca.05G0034260; Hca.13G0011180; Hca.06G0034570
GO:0043565	sequence-specific DNA binding	molecular_function	6	95	219	5642	0.0749981	0.103946	1.62711	Hca.08G0007030; Hca.07G0044750; Hca.13G0002700; Hca.08G0005760; Hca.13G0007540; Hca.16G0008690
GO:0016607	nuclear speck	cellular_component	1	95	27	5642	0.075027	0.103946	2.19961	Hca.17G0023900
GO:0009555	pollen development	biological_process	2	95	60	5642	0.0796336	0.109164	1.97965	Hca.01G0023110; Hca.01G0027600
GO:0043231	intracellular membrane-bounded organelle	cellular_component	2	95	60	5642	0.0796336	0.109164	1.97965	Hca.13G0006930; Hca.16G0021590
GO:0005215	transporter activity	molecular_function	1	95	28	5642	0.079939	0.109164	2.12105	Hca.13G0011420
GO:0009867	jasmonic acid mediated signaling pathway	biological_process	1	95	28	5642	0.079939	0.109164	2.12105	Hca.17G0023900
GO:0009617	response to bacterium	biological_process	1	95	29	5642	0.0849486	0.115591	2.04791	Hca.13G0011180
GO:0016887	ATPase activity	molecular_function	2	95	62	5642	0.0859642	0.116556	1.91579	Hca.13G0024610; Hca.16G0030110
GO:0042742	defense response to bacterium	biological_process	3	95	100	5642	0.0873661	0.118037	1.78168	Hca.02G0003750; Hca.18G0017640; Hca.06G0034570
GO:0009620	response to fungus	biological_process	1	95	30	5642	0.0900511	0.120808	1.97965	Hca.01G0023110
GO:0010228	vegetative to reproductive phase transition of meristem	biological_process	1	95	30	5642	0.0900511	0.120808	1.97965	Hca.12G0012740
GO:0009734	auxin-activated signaling pathway	biological_process	3	95	102	5642	0.0923677	0.123481	1.74675	Hca.16G0005620; Hca.05G0021270; Hca.15G0019600
GO:0055114	oxidation-reduction process	biological_process	1	95	32	5642	0.100517	0.132516	1.85592	Hca.17G0005510
GO:0004386	helicase activity	molecular_function	1	95	32	5642	0.100517	0.132516	1.85592	Hca.16G0030110
GO:0051082	unfolded protein binding	molecular_function	1	95	32	5642	0.100517	0.132516	1.85592	Hca.03G0012210
GO:0006633	fatty acid biosynthetic process	biological_process	1	95	32	5642	0.100517	0.132516	1.85592	Hca.08G0020420
GO:0005802	trans-Golgi network	cellular_component	3	95	106	5642	0.102773	0.135022	1.68083	Hca.01G0023110; Hca.15G0022330; Hca.17G0017480
GO:0003777	microtubule motor activity	molecular_function	1	95	33	5642	0.105872	0.137202	1.79968	Hca.13G0024610
GO:0003682	chromatin binding	molecular_function	1	95	33	5642	0.105872	0.137202	1.79968	Hca.11G0005590
GO:0004871	signal transducer activity	molecular_function	1	95	33	5642	0.105872	0.137202	1.79968	Hca.16G0025760
GO:0015171	amino acid transmembrane transporter activity	molecular_function	1	95	33	5642	0.105872	0.137202	1.79968	Hca.05G0010880
GO:0003779	actin binding	molecular_function	1	95	34	5642	0.111303	0.143265	1.74675	Hca.16G0026950
GO:0005759	mitochondrial matrix	cellular_component	1	95	34	5642	0.111303	0.143265	1.74675	Hca.13G0011010
GO:0015293	symporter activity	molecular_function	1	95	35	5642	0.116806	0.149484	1.69684	Hca.05G0010880
GO:0009611	response to wounding	biological_process	2	95	71	5642	0.116919	0.149484	1.67294	Hca.08G0007030; Hca.16G0030110
GO:0008380	RNA splicing	biological_process	1	95	37	5642	0.128011	0.162573	1.60512	Hca.17G0023900
GO:0009826	unidimensional cell growth	biological_process	1	95	37	5642	0.128011	0.162573	1.60512	Hca.06G0034570
GO:0005871	kinesin complex	cellular_component	1	95	38	5642	0.133706	0.169242	1.56288	Hca.13G0024610
GO:0004842	ubiquitin-protein transferase activity	molecular_function	2	95	76	5642	0.135683	0.171176	1.56288	Hca.18G0025470; Hca.09G0013250
GO:0015297	antiporter activity	molecular_function	1	95	39	5642	0.139457	0.174781	1.52281	Hca.13G0011420
GO:0010200	response to chitin	biological_process	1	95	39	5642	0.139457	0.174781	1.52281	Hca.09G0013250
GO:0005777	peroxisome	cellular_component	2	95	78	5642	0.143466	0.178629	1.52281	Hca.07G0038250; Hca.17G0005510
GO:0046983	protein dimerization activity	molecular_function	2	95	78	5642	0.143466	0.178629	1.52281	Hca.16G0006790; Hca.13G0002700
GO:0007018	microtubule-based movement	biological_process	1	95	40	5642	0.145263	0.180277	1.48474	Hca.13G0024610
GO:0005789	endoplasmic reticulum membrane	cellular_component	4	95	166	5642	0.147099	0.181963	1.43107	Hca.16G0010360; Hca.18G0025350; Hca.16G0029090; Hca.05G0034260
GO:0046658	anchored component of plasma membrane	cellular_component	1	95	41	5642	0.151118	0.18633	1.44852	Hca.13G0011180
GO:0080167	response to karrikin	biological_process	1	95	42	5642	0.15702	0.192983	1.41404	Hca.05G0010880
GO:0071555	cell wall organization	biological_process	3	95	126	5642	0.162072	0.19837	1.41404	Hca.02G0003750; Hca.15G0022330; Hca.01G0009650
GO:0080043	quercetin 3-O-glucosyltransferase activity	molecular_function	1	95	43	5642	0.162965	0.19837	1.38115	Hca.13G0006930
GO:0080044	quercetin 7-O-glucosyltransferase activity	molecular_function	1	95	43	5642	0.162965	0.19837	1.38115	Hca.13G0006930
GO:0004672	protein kinase activity	molecular_function	1	95	45	5642	0.174975	0.21231	1.31977	Hca.16G0025760
GO:0048366	leaf development	biological_process	1	95	46	5642	0.181033	0.218963	1.29108	Hca.11G0003200
GO:0005874	microtubule	cellular_component	2	95	90	5642	0.192951	0.232255	1.31977	Hca.13G0024610; Hca.16G0024030
GO:0010150	leaf senescence	biological_process	1	95	48	5642	0.193241	0.232255	1.23728	Hca.01G0023110
GO:0009908	flower development	biological_process	2	95	91	5642	0.197259	0.235598	1.30526	Hca.16G0030110; Hca.12G0012740
GO:0005887	integral component of plasma membrane	cellular_component	2	95	91	5642	0.197259	0.235598	1.30526	Hca.16G0021590; Hca.02G0001000
GO:0009737	response to abscisic acid	biological_process	3	95	137	5642	0.19902	0.236959	1.3005	Hca.13G0011420; Hca.01G0023110; Hca.11G0016750
GO:0051301	cell division	biological_process	2	95	92	5642	0.201591	0.238528	1.29108	Hca.01G0023110; Hca.11G0005590
GO:0005509	calcium ion binding	molecular_function	2	95	92	5642	0.201591	0.238528	1.29108	Hca.17G0005510; Hca.16G0029090
GO:0016192	vesicle-mediated transport	biological_process	1	95	50	5642	0.205555	0.242465	1.18779	Hca.15G0003660
GO:0009723	response to ethylene	biological_process	1	95	51	5642	0.211744	0.248996	1.1645	Hca.01G0023110
GO:0050660	flavin adenine dinucleotide binding	molecular_function	1	95	52	5642	0.217953	0.254724	1.14211	Hca.09G0000630
GO:0009524	phragmoplast	cellular_component	1	95	52	5642	0.217953	0.254724	1.14211	Hca.01G0023110
GO:0006355	regulation of transcription, DNA-templated	biological_process	8	95	397	5642	0.223247	0.260113	1.19677	Hca.10G0005660; Hca.16G0030110; Hca.09G0015840; Hca.16G0005620; Hca.07G0011800; Hca.13G0002700; Hca.13G0007540; Hca.16G0008690
GO:0005622	intracellular	cellular_component	1	95	53	5642	0.224178	0.260194	1.12056	Hca.05G0004250
GO:0009941	chloroplast envelope	cellular_component	4	95	193	5642	0.224682	0.260194	1.23087	Hca.16G0010360; Hca.13G0011010; Hca.03G0012210; Hca.12G0004300
GO:0009416	response to light stimulus	biological_process	1	95	54	5642	0.230417	0.266027	1.09981	Hca.13G0011010
GO:0016567	protein ubiquitination	biological_process	2	95	99	5642	0.2325	0.267621	1.19979	Hca.09G0015840; Hca.05G0021270
GO:0016042	lipid catabolic process	biological_process	1	95	56	5642	0.242929	0.277684	1.06053	Hca.09G0009060
GO:0009658	chloroplast organization	biological_process	1	95	56	5642	0.242929	0.277684	1.06053	Hca.07G0003650
GO:0005618	cell wall	cellular_component	4	95	199	5642	0.243429	0.277684	1.19376	Hca.09G0000630; Hca.09G0002030; Hca.13G0011180; Hca.12G0021350
GO:0009506	plasmodesma	cellular_component	6	95	305	5642	0.253008	0.28775	1.16832	Hca.16G0006790; Hca.05G0035480; Hca.01G0044660; Hca.09G0015840; Hca.15G0019600; Hca.11G0016750
GO:0005743	mitochondrial inner membrane	cellular_component	1	95	58	5642	0.255472	0.288827	1.02396	Hca.05G0036220
GO:0000287	magnesium ion binding	molecular_function	1	95	58	5642	0.255472	0.288827	1.02396	Hca.17G0001790
GO:0006281	DNA repair	biological_process	1	95	59	5642	0.26175	0.29505	1.0066	Hca.12G0012740
GO:0009873	ethylene-activated signaling pathway	biological_process	1	95	61	5642	0.27431	0.308295	0.973598	Hca.16G0030110
GO:0005506	iron ion binding	molecular_function	2	95	110	5642	0.282591	0.316669	1.07981	Hca.16G0010360; Hca.05G0034260
GO:0043161	proteasome-mediated ubiquitin-dependent protein catabolic process	biological_process	1	95	63	5642	0.286863	0.320512	0.94269	Hca.10G0028360
GO:0005794	Golgi apparatus	cellular_component	6	95	320	5642	0.292715	0.324661	1.11355	Hca.02G0003750; Hca.15G0022330; Hca.15G0003660; Hca.01G0009650; Hca.06G0042270; Hca.11G0016750
GO:0048364	root development	biological_process	1	95	64	5642	0.293132	0.324661	0.927961	Hca.01G0023110
GO:0042803	protein homodimerization activity	molecular_function	1	95	64	5642	0.293132	0.324661	0.927961	Hca.03G0012210
GO:0006468	protein phosphorylation	biological_process	1	95	67	5642	0.311895	0.344441	0.88641	Hca.08G0020430
GO:0009536	plastid	cellular_component	2	95	117	5642	0.314997	0.34686	1.0152	Hca.05G0036220; Hca.03G0012210
GO:0006397	mRNA processing	biological_process	1	95	68	5642	0.318129	0.349301	0.873375	Hca.17G0023900
GO:0003677	DNA binding	molecular_function	8	95	441	5642	0.323707	0.354403	1.07736	Hca.10G0005660; Hca.16G0030110; Hca.16G0005620; Hca.06G0025490; Hca.08G0005760; Hca.13G0007540; Hca.15G0019600; Hca.11G0003200
GO:0008017	microtubule binding	molecular_function	1	95	70	5642	0.330558	0.360867	0.848421	Hca.13G0024610
GO:0006351	transcription, DNA-templated	biological_process	12	95	674	5642	0.344265	0.374757	1.05738	Hca.10G0005660; Hca.08G0007030; Hca.16G0030110; Hca.09G0015840; Hca.16G0005620; Hca.07G0044750; Hca.13G0002700; Hca.08G0005760; Hca.13G0007540; Hca.15G0019600; Hca.11G0003200; Hca.16G0008690
GO:0009735	response to cytokinin	biological_process	1	95	77	5642	0.373521	0.405446	0.771292	Hca.05G0036220
GO:0005576	extracellular region	cellular_component	4	95	240	5642	0.379335	0.410587	0.989825	Hca.02G0000690; Hca.18G0025700; Hca.09G0000630; Hca.09G0009060
GO:0009570	chloroplast stroma	cellular_component	4	95	248	5642	0.406436	0.438224	0.957895	Hca.13G0011010; Hca.03G0012210; Hca.17G0001790; Hca.07G0003650
GO:0006952	defense response	biological_process	2	95	137	5642	0.4074	0.438224	0.867	Hca.16G0030110; Hca.05G0021270
GO:0045893	positive regulation of transcription, DNA-templated	biological_process	1	95	83	5642	0.40947	0.438224	0.715536	Hca.08G0007030
GO:0003924	GTPase activity	molecular_function	1	95	83	5642	0.40947	0.438224	0.715536	Hca.16G0024030
GO:0050832	defense response to fungus	biological_process	1	95	84	5642	0.415367	0.443291	0.707018	Hca.02G0003750
GO:0035556	intracellular signal transduction	biological_process	1	95	86	5642	0.427076	0.454514	0.690575	Hca.16G0025760
GO:0005524	ATP binding	molecular_function	13	95	781	5642	0.444582	0.471826	0.988557	Hca.05G0036220; Hca.01G0023110; Hca.07G0038250; Hca.13G0024610; Hca.16G0030110; Hca.05G0036510; Hca.16G0026950; Hca.01G0044660; Hca.16G0025760; Hca.03G0012210; Hca.07G0003650; Hca.16G0021590; Hca.06G0028810
GO:0005739	mitochondrion	cellular_component	5	95	318	5642	0.448202	0.474347	0.933797	Hca.05G0036220; Hca.14G0011100; Hca.17G0005510; Hca.13G0011010; Hca.03G0012210
GO:0005737	cytoplasm	cellular_component	12	95	729	5642	0.457658	0.483013	0.977605	Hca.01G0023110; Hca.16G0006790; Hca.16G0026950; Hca.16G0024030; Hca.11G0006370; Hca.16G0025760; Hca.07G0044760; Hca.14G0027780; Hca.08G0005760; Hca.09G0013250; Hca.16G0008690; Hca.14G0010170
GO:0005829	cytosol	cellular_component	11	95	677	5642	0.471556	0.496306	0.964969	Hca.01G0015160; Hca.13G0018530; Hca.16G0030110; Hca.05G0036510; Hca.15G0003660; Hca.11G0006370; Hca.02G0002070; Hca.07G0011800; Hca.10G0015810; Hca.14G0027780; Hca.17G0007870
GO:0009505	plant-type cell wall	cellular_component	1	95	97	5642	0.48919	0.513448	0.612263	Hca.06G0039640
GO:0003729	mRNA binding	molecular_function	1	95	102	5642	0.51603	0.540131	0.58225	Hca.13G0018530
GO:0005768	endosome	cellular_component	1	95	107	5642	0.541938	0.565694	0.555042	Hca.15G0022330
GO:0005634	nucleus	cellular_component	23	95	1429	5642	0.545675	0.566592	0.955884	Hca.10G0005660; Hca.08G0007030; Hca.16G0024940; Hca.01G0023110; Hca.16G0006790; Hca.16G0030110; Hca.05G0036510; Hca.09G0015840; Hca.11G0006370; Hca.16G0005620; Hca.01G0027600; Hca.07G0044750; Hca.12G0012740; Hca.05G0036230; Hca.13G0002700; Hca.18G0017640; Hca.08G0005760; Hca.05G0021270; Hca.09G0013250; Hca.15G0019600; Hca.11G0003200; Hca.16G0008690; Hca.17G0007870
GO:0016020	membrane	cellular_component	5	95	351	5642	0.545772	0.566592	0.846004	Hca.05G0036220; Hca.13G0011510; Hca.13G0011010; Hca.18G0012470; Hca.08G0020430
GO:0007275	multicellular organism development	biological_process	1	95	109	5642	0.552033	0.568445	0.544858	Hca.16G0024940
GO:0005525	GTP binding	molecular_function	1	95	109	5642	0.552033	0.568445	0.544858	Hca.16G0024030
GO:0009414	response to water deprivation	biological_process	1	95	109	5642	0.552033	0.568445	0.544858	Hca.03G0012210
GO:0009793	embryo development ending in seed dormancy	biological_process	1	95	111	5642	0.561974	0.577121	0.53504	Hca.16G0010360
GO:0000139	Golgi membrane	cellular_component	2	95	183	5642	0.600648	0.61518	0.649065	Hca.15G0022330; Hca.01G0009650
GO:0009507	chloroplast	cellular_component	10	95	694	5642	0.632848	0.646421	0.855756	Hca.05G0036220; Hca.13G0011010; Hca.03G0012210; Hca.17G0001790; Hca.07G0003650; Hca.07G0037610; Hca.06G0034570; Hca.08G0020420; Hca.12G0004300; Hca.18G0011870
GO:0004674	protein serine/threonine kinase activity	molecular_function	1	95	133	5642	0.660955	0.673326	0.446537	Hca.16G0025760
GO:0016021	integral component of membrane	cellular_component	18	95	1205	5642	0.667385	0.678063	0.887146	Hca.13G0011420; Hca.02G0003750; Hca.15G0022330; Hca.01G0044660; Hca.16G0010360; Hca.17G0017480; Hca.18G0025350; Hca.16G0029090; Hca.01G0009650; Hca.05G0034260; Hca.05G0010880; Hca.05G0004250; Hca.06G0040670; Hca.06G0028810; Hca.18G0012470; Hca.06G0042270; Hca.12G0004300; Hca.11G0016750
GO:0020037	heme binding	molecular_function	1	95	138	5642	0.68082	0.689874	0.430359	Hca.05G0034260
GO:0046686	response to cadmium ion	biological_process	1	95	139	5642	0.684679	0.691944	0.427262	Hca.06G0034570
GO:0046872	metal ion binding	molecular_function	10	95	731	5642	0.702248	0.707821	0.812442	Hca.18G0025700; Hca.02G0003750; Hca.09G0015840; Hca.16G0029360; Hca.13G0011010; Hca.13G0005240; Hca.05G0036230; Hca.16G0021590; Hca.10G0028360; Hca.18G0011870
GO:0003700	DNA binding transcription factor activity	molecular_function	6	95	480	5642	0.709767	0.713512	0.742368	Hca.08G0007030; Hca.07G0044750; Hca.13G0002700; Hca.08G0005760; Hca.15G0019600; Hca.11G0003200
GO:0005886	plasma membrane	cellular_component	11	95	828	5642	0.75717	0.75728	0.788991	Hca.13G0011420; Hca.02G0003750; Hca.16G0006790; Hca.13G0024610; Hca.05G0036510; Hca.17G0017480; Hca.10G0015810; Hca.05G0010880; Hca.05G0004250; Hca.06G0040670; Hca.08G0020430
GO:0005730	nucleolus	cellular_component	1	95	160	5642	0.75728	0.75728	0.371184	Hca.11G0006370

## Sheet: KEGG enrichment of DMSs
CCGG													CCWGG
id	term	ListHits	ListTotal	PopHits	PopTotal	pval	padj	Enrichment_score	Gene				id	term	ListHits	ListTotal	PopHits	PopTotal	pval	padj	Enrichment_score	Gene
ko04210	Apoptosis	2	36	25	3390	0.00215518	0.0472662	7.53333	Hca.13G0019610; Hca.18G0017640				ko04112	Cell cycle - Caulobacter	1	9	10	3390	0.000278923	0.00390492	37.6667	Hca.06G0037390
ko04330	Notch signaling pathway	1	36	9	3390	0.00376732	0.0472662	10.463	Hca.16G0008690				ko04140	Regulation of autophagy	1	9	21	3390	0.00128204	0.00887734	17.9365	Hca.05G0015460
ko04142	Lysosome	3	36	65	3390	0.00457536	0.0472662	4.34615	Hca.13G0019610; Hca.15G0003660; Hca.18G0017640				ko00531	Glycosaminoglycan degradation	1	9	26	3390	0.00197047	0.00887734	14.4872	Hca.10G0004400
ko00983	Drug metabolism - other enzymes	1	36	10	3390	0.00467779	0.0472662	9.41667	Hca.12G0007780				ko00513	Various types of N-glycan biosynthesis	1	9	30	3390	0.00262288	0.00887734	12.5556	Hca.01G0024650
ko00410	beta-Alanine metabolism	2	36	33	3390	0.00482308	0.0472662	5.70707	Hca.12G0007780; Hca.16G0027410				ko00510	N-Glycan biosynthesis	1	9	33	3390	0.00317048	0.00887734	11.4141	Hca.01G0024650
ko00340	Histidine metabolism	1	36	12	3390	0.00676975	0.0552863	7.84722	Hca.17G0001790				ko04141	Protein processing in endoplasmic reticulum	2	9	140	3390	0.00482164	0.0102322	5.38095	Hca.01G0024650; Hca.16G0019510
ko00030	Pentose phosphate pathway	2	36	43	3390	0.010145	0.0710153	4.37984	Hca.16G0026180; Hca.05G0019000				ko00030	Pentose phosphate pathway	1	9	43	3390	0.00534789	0.0102322	8.75969	Hca.16G0026180
ko00960	Tropane, piperidine and pyridine alkaloid biosynthesis	1	36	16	3390	0.0119849	0.072148	5.88542	Hca.16G0027410				ko04011	MAPK signaling pathway - yeast	1	9	45	3390	0.00584697	0.0102322	8.37037	Hca.17G0004140
ko04110	Cell cycle	3	36	88	3390	0.0132517	0.072148	3.21023	Hca.11G0005590; Hca.16G0008690; Hca.02G0003580				ko04070	Phosphatidylinositol signaling system	1	9	54	3390	0.0083471	0.0121102	6.97531	Hca.17G0004140
ko00511	Other glycan degradation	1	36	19	3390	0.0167412	0.0754527	4.95614	Hca.14G0027770				ko00562	Inositol phosphate metabolism	1	9	55	3390	0.00865013	0.0121102	6.84848	Hca.17G0004140
ko00770	Pantothenate and CoA biosynthesis	1	36	20	3390	0.0184782	0.0754527	4.70833	Hca.12G0007780				ko04142	Lysosome	1	9	65	3390	0.0119497	0.0152087	5.79487	Hca.01G0034980
ko00100	Steroid biosynthesis	1	36	20	3390	0.0184782	0.0754527	4.70833	Hca.16G0010360				ko03013	RNA transport	1	9	113	3390	0.0340189	0.0396887	3.33333	Hca.12G0005850
ko04540	Gap junction	1	36	22	3390	0.0221695	0.0835621	4.2803	Hca.16G0024030				ko01230	Biosynthesis of amino acids	1	9	168	3390	0.0698789	0.0752542	2.24206	Hca.16G0026180
ko03013	RNA transport	3	36	113	3390	0.0303291	0.0970132	2.5	Hca.12G0005850; Hca.06G0009650; Hca.09G0008640				ko01200	Carbon metabolism	1	9	195	3390	0.0907586	0.0907586	1.93162	Hca.16G0026180
ko00950	Isoquinoline alkaloid biosynthesis	1	36	26	3390	0.0303758	0.0970132	3.62179	Hca.16G0027410
ko00600	Sphingolipid metabolism	1	36	28	3390	0.0348657	0.0970132	3.3631	Hca.18G0025350
ko04111	Cell cycle - yeast	2	36	70	3390	0.0370283	0.0970132	2.69048	Hca.11G0005590; Hca.02G0003580
ko04064	NF-kappa B signaling pathway	1	36	29	3390	0.037202	0.0970132	3.24713	Hca.17G0004190
ko04115	p53 signaling pathway	1	36	30	3390	0.0395972	0.0970132	3.13889	Hca.16G0024940
ko00360	Phenylalanine metabolism	1	36	30	3390	0.0395972	0.0970132	3.13889	Hca.16G0027410
ko00061	Fatty acid biosynthesis	1	36	32	3390	0.0445589	0.0974893	2.94271	Hca.08G0020420
ko00510	N-Glycan biosynthesis	1	36	33	3390	0.0471225	0.0974893	2.85354	Hca.06G0034570
ko00240	Pyrimidine metabolism	2	36	78	3390	0.0485889	0.0974893	2.41453	Hca.12G0007780; Hca.08G0005250
ko00350	Tyrosine metabolism	1	36	34	3390	0.0497395	0.0974893	2.76961	Hca.16G0027410
ko03050	Proteasome	1	36	34	3390	0.0497395	0.0974893	2.76961	Hca.05G0036510
ko02010	ABC transporters	1	36	35	3390	0.0524084	0.0987697	2.69048	Hca.06G0041420
ko04141	Protein processing in endoplasmic reticulum	3	36	140	3390	0.059015	0.107101	2.01786	Hca.16G0029090; Hca.03G0012210; Hca.06G0034570
ko03018	RNA degradation	2	36	89	3390	0.0670436	0.117326	2.1161	Hca.11G0006370; Hca.06G0009650
ko00904	Diterpenoid biosynthesis	1	36	42	3390	0.0724373	0.122394	2.24206	Hca.03G0011920
ko04013	MAPK signaling pathway - fly	1	36	47	3390	0.0880266	0.143777	2.00355	Hca.16G0024940
ko04113	Meiosis - yeast	1	36	53	3390	0.10792	0.17047	1.77673	Hca.02G0003580
ko00480	Glutathione metabolism	1	36	55	3390	0.114802	0.17047	1.71212	Hca.05G0019000
ko00260	Glycine, serine and threonine metabolism	1	36	56	3390	0.118285	0.17047	1.68155	Hca.16G0027410
ko04071	Sphingolipid signaling pathway	1	36	56	3390	0.118285	0.17047	1.68155	Hca.18G0025350
ko04310	Wnt signaling pathway	1	36	62	3390	0.139726	0.195617	1.51882	Hca.16G0024940
ko04145	Phagosome	1	36	68	3390	0.161955	0.219685	1.3848	Hca.16G0024030
ko04075	Plant hormone signal transduction	3	36	203	3390	0.165885	0.219685	1.39163	Hca.01G0023110; Hca.15G0019600; Hca.06G0037660
ko04114	Oocyte meiosis	1	36	71	3390	0.17331	0.223478	1.32629	Hca.02G0003580
ko04151	PI3K-Akt signaling pathway	1	36	76	3390	0.192521	0.241886	1.23904	Hca.03G0012210
ko03040	Spliceosome	1	36	86	3390	0.231719	0.283856	1.09496	Hca.01G0015160
ko04120	Ubiquitin mediated proteolysis	1	36	89	3390	0.243609	0.291143	1.05805	Hca.16G0024940
ko01230	Biosynthesis of amino acids	2	36	168	3390	0.263176	0.304799	1.12103	Hca.16G0026180; Hca.17G0001790
ko00230	Purine metabolism	1	36	95	3390	0.267477	0.304799	0.991228	Hca.08G0005250
ko00520	Amino sugar and nucleotide sugar metabolism	1	36	98	3390	0.279429	0.311182	0.960884	Hca.02G0002280
ko03015	mRNA surveillance pathway	1	36	103	3390	0.299333	0.32594	0.914239	Hca.06G0009650
ko01200	Carbon metabolism	2	36	195	3390	0.342995	0.365364	0.965812	Hca.16G0026180; Hca.05G0019000
ko00940	Phenylpropanoid biosynthesis	1	36	126	3390	0.389407	0.405978	0.747354	Hca.16G0006790
ko03010	Ribosome	1	36	167	3390	0.536298	0.547471	0.563872	Hca.09G0014540
ko00500	Starch and sucrose metabolism	1	36	239	3390	0.733242	0.733242	0.394003	Hca.02G0002280
