# Supplementary material for: Integrated Methylome and Transcriptome Analyses Reveal the Molecular Mechanism by Which DNA Methylation Regulates Kenaf Flowering
Source: Front Plant Sci. 2021 Aug 26;12:709030. doi: 10.3389/fpls.2021.709030 (PMC8428968; doi:10.3389/fpls.2021.709030)
Supplement: Supplementary Table 6 — Statistics of gene comparison data. [file Table_6.XLSX]

## Sheet: Sheet1
gene_id	S5_azaC_0_1	S5_azaC_0_2	S5_azaC_0_3	S5_azaC_200_1	S5_azaC_200_2	S5_azaC_200_3	gene_name	description	GO_id	GO_term	pathway	pathway_description
GWHGACDB000001	0	0	0	0	0	0	Hca.01G0000010
GWHGACDB000002	7	2	0	2	9	1	Hca.01G0000020	disease resistance protein RPS2, putative, expressed
GWHGACDB000003	11	11	46	27	22	14	Hca.01G0000030	CWF19-like 2, cell cycle control, putative, expressed	GO:0005681,GO:0005684,GO:0045292,GO:0071014	spliceosomal complex|U2-type spliceosomal complex|mRNA cis splicing, via spliceosome|post-mRNA release spliceosomal complex
GWHGACDB000004	0	3	2	0	0	0	Hca.01G0000040
GWHGACDB000005	0	0	0	0	0	0	Hca.01G0000050
GWHGACDB000006	4	3	23	0	3	3	Hca.01G0000060	CWF19-like 2, cell cycle control, putative, expressed	GO:0005681,GO:0005684,GO:0045292,GO:0071014	spliceosomal complex|U2-type spliceosomal complex|mRNA cis splicing, via spliceosome|post-mRNA release spliceosomal complex
GWHGACDB000007	0	0	0	0	0	0	Hca.01G0000070
GWHGACDB000008	3	0	0	0	0	0	Hca.01G0000080	Spc97 / Spc98 family protein, putative, expressed	GO:0000922,GO:0005737,GO:0005815,GO:0005874,GO:0007020,GO:0043015	spindle pole|cytoplasm|microtubule organizing center|microtubule|microtubule nucleation|gamma-tubulin binding
GWHGACDB000009	0	0	0	0	0	0	Hca.01G0000090
GWHGACDB000010	0	0	0	0	0	0	Hca.01G0000100
GWHGACDB000011	0	0	0	0	0	0	Hca.01G0000110
GWHGACDB000012	0	0	0	0	0	0	Hca.01G0000120
GWHGACDB000013	0	0	0	0	0	0	Hca.01G0000130
GWHGACDB000014	1	2	0	3	2	3	Hca.01G0000140	heparanase-like protein precursor, putative, expressed	GO:0004566,GO:0005576,GO:0005765,GO:0009505	beta-glucuronidase activity|extracellular region|lysosomal membrane|plant-type cell wall	ko00531	Glycosaminoglycan degradation
GWHGACDB000015	0	0	0	0	0	0	Hca.01G0000150	nucleic acid binding protein, putative, expressed	GO:0003676,GO:0004523,GO:0046872	nucleic acid binding|RNA-DNA hybrid ribonuclease activity|metal ion binding
GWHGACDB000016	6	1	4	29	3	3	Hca.01G0000160	heparanase-like protein precursor, putative, expressed	GO:0004566,GO:0005576,GO:0005765,GO:0009505	beta-glucuronidase activity|extracellular region|lysosomal membrane|plant-type cell wall	ko00531	Glycosaminoglycan degradation
GWHGACDB000017	1	0	0	16	18	8	Hca.01G0000170	OsFBO13 - F-box and other domain containing protein, expressed
GWHGACDB000018	0	0	0	0	0	0	Hca.01G0000180	expressed protein
GWHGACDB000019	0	0	0	0	0	1	Hca.01G0000190	non-lysosomal glucosylceramidase, putative, expressed			ko00511,ko00600	Other glycan degradation|Sphingolipid metabolism
GWHGACDB000020	0	0	0	0	0	0	Hca.01G0000200	nucleic acid binding protein, putative, expressed
GWHGACDB000021	25	1	2	0	0	0	Hca.01G0000210	lysine ketoglutarate reductase trans-splicing related 1, putative, expressed
GWHGACDB000022	0	0	0	0	0	0	Hca.01G0000220	cleavage and polyadenylation specificity factor, putative, expressed	GO:0003684,GO:0005634,GO:0005737,GO:0005829,GO:0006281,GO:0009585,GO:0016567,GO:0043161,GO:0080008	damaged DNA binding|nucleus|cytoplasm|cytosol|DNA repair|red, far-red light phototransduction|protein ubiquitination|proteasome-mediated ubiquitin-dependent protein catabolic process|Cul4-RING E3 ubiquitin ligase complex	ko04120,ko03420	Ubiquitin mediated proteolysis|Nucleotide excision repair
GWHGACDB000023	0	0	0	0	0	0	Hca.01G0000230	cleavage and polyadenylation specificity factor, putative, expressed	GO:0003684,GO:0005634,GO:0005737,GO:0005829,GO:0006281,GO:0009585,GO:0016567,GO:0043161,GO:0080008	damaged DNA binding|nucleus|cytoplasm|cytosol|DNA repair|red, far-red light phototransduction|protein ubiquitination|proteasome-mediated ubiquitin-dependent protein catabolic process|Cul4-RING E3 ubiquitin ligase complex	ko04120,ko03420	Ubiquitin mediated proteolysis|Nucleotide excision repair
GWHGACDB000024	0	0	0	0	0	0	Hca.01G0000240
GWHGACDB000025	3	23	4	18	17	25	Hca.01G0000250	OsWLIM1 - LIM domain protein, putative actin-binding protein and transcription factor, expressed	GO:0003729,GO:0005737,GO:0005856,GO:0005886,GO:0046872,GO:0051015,GO:0051017	mRNA binding|cytoplasm|cytoskeleton|plasma membrane|metal ion binding|actin filament binding|actin filament bundle assembly
GWHGACDB000026	0	0	0	0	0	1	Hca.01G0000260	peptidase, M50 family, putative, expressed	GO:0008237,GO:0009408,GO:0009644,GO:0016021,GO:0031969,GO:0042542	metallopeptidase activity|response to heat|response to high light intensity|integral component of membrane|chloroplast membrane|response to hydrogen peroxide
GWHGACDB000027	15	23	9	14	22	8	Hca.01G0000270	tubulin/FtsZ domain containing protein, putative, expressed	GO:0003924,GO:0005200,GO:0005525,GO:0005737,GO:0005874,GO:0007017	GTPase activity|structural constituent of cytoskeleton|GTP binding|cytoplasm|microtubule|microtubule-based process	ko04540,ko04210,ko04145	Gap junction|Apoptosis|Phagosome
GWHGACDB000028	184	34	82	116	336	108	Hca.01G0000280	Phosphatidylinositol kinase and FAT containing domain protein, putative, expressed	GO:0004672,GO:0004674,GO:0005524,GO:0005634,GO:0005737,GO:0005844,GO:0006952,GO:0009303,GO:0009615,GO:0009630,GO:0009688,GO:0009733,GO:0009734,GO:0009742,GO:0009745,GO:0009791,GO:0009793,GO:0010116,GO:0010507,GO:0010929,GO:0016032,GO:0016242,GO:0016303,GO:0030307,GO:0031931,GO:0031932,GO:0038202,GO:0040019,GO:0042802,GO:0043621,GO:0044212,GO:0044877,GO:0045893,GO:0050687,GO:1900459,GO:1901355,GO:…	protein kinase activity|protein serine/threonine kinase activity|ATP binding|nucleus|cytoplasm|polysome|defense response|rRNA transcription|response to virus|gravitropism|abscisic acid biosynthetic process|response to auxin|auxin-activated signaling pathway|brassinosteroid mediated signaling pathway|sucrose mediated signaling|post-embryonic development|embryo development ending in seed dormancy|p…	ko04066,ko04139,ko04151,ko04630,ko04072,ko04152,ko04150,ko04012	HIF-1 signaling pathway|Regulation of mitophagy - yeast|PI3K-Akt signaling pathway|Jak-STAT signaling pathway|Phospholipase D signaling pathway|AMPK signaling pathway|mTOR signaling pathway|ErbB signaling pathway
GWHGACDB000029	0	0	0	0	0	0	Hca.01G0000290	cytokinin-N-glucosyltransferase 1, putative, expressed	GO:0016758	transferase activity, transferring hexosyl groups
GWHGACDB000030	0	0	0	0	0	0	Hca.01G0000300	MATE efflux family protein, putative, expressed	GO:0005774,GO:0006855,GO:0015238,GO:0015297,GO:0016021	vacuolar membrane|drug transmembrane transport|drug transmembrane transporter activity|antiporter activity|integral component of membrane
GWHGACDB000031	24	30	19	16	15	11	Hca.01G0000310	GPI transamidase subunit PIG-U domain containing protein, expressed	GO:0005351,GO:0005354,GO:0005355,GO:0005365,GO:0005886,GO:0005887,GO:0008645,GO:0010311,GO:0015145,GO:0015148,GO:0015168,GO:0015575,GO:0015576,GO:0015591	carbohydrate:proton symporter activity|galactose transmembrane transporter activity|glucose transmembrane transporter activity|myo-inositol transmembrane transporter activity|plasma membrane|integral component of plasma membrane|hexose transmembrane transport|lateral root formation|monosaccharide transmembrane transporter activity|D-xylose transmembrane transporter activity|glycerol transmembrane…
GWHGACDB000032	0	0	0	0	0	0	Hca.01G0000320	transporter family protein, putative, expressed	GO:0005351,GO:0005354,GO:0005355,GO:0005365,GO:0005886,GO:0005887,GO:0008645,GO:0010311,GO:0015145,GO:0015148,GO:0015168,GO:0015575,GO:0015576,GO:0015591	carbohydrate:proton symporter activity|galactose transmembrane transporter activity|glucose transmembrane transporter activity|myo-inositol transmembrane transporter activity|plasma membrane|integral component of plasma membrane|hexose transmembrane transport|lateral root formation|monosaccharide transmembrane transporter activity|D-xylose transmembrane transporter activity|glycerol transmembrane…
GWHGACDB000033	4	3	0	4	3	3	Hca.01G0000330	targeting protein-related, putative, expressed	GO:0000278,GO:0005634,GO:0005654,GO:0005819,GO:0005874,GO:0008017,GO:0009524,GO:0009941,GO:0032147,GO:0051225,GO:0051301,GO:0060236,GO:0090307	mitotic cell cycle|nucleus|nucleoplasm|spindle|microtubule|microtubule binding|phragmoplast|chloroplast envelope|activation of protein kinase activity|spindle assembly|cell division|regulation of mitotic spindle organization|mitotic spindle assembly
GWHGACDB000034	0	0	0	0	0	0	Hca.01G0000340	retrotransposon protein, putative, unclassified, expressed	GO:0000904,GO:0005199,GO:0005576,GO:0009505,GO:0009506,GO:0009826,GO:0010054,GO:0071555	cell morphogenesis involved in differentiation|structural constituent of cell wall|extracellular region|plant-type cell wall|plasmodesma|unidimensional cell growth|trichoblast differentiation|cell wall organization
GWHGACDB000035	0	1	8	0	1	0	Hca.01G0000350	prefoldin subunit family protein, expressed
GWHGACDB000036	0	0	0	0	0	0	Hca.01G0000360	expressed protein	GO:0000943,GO:0003676,GO:0003964,GO:0004190,GO:0004519,GO:0006310,GO:0015074,GO:0046872	retrotransposon nucleocapsid|nucleic acid binding|RNA-directed DNA polymerase activity|aspartic-type endopeptidase activity|endonuclease activity|DNA recombination|DNA integration|metal ion binding
GWHGACDB000037	0	0	0	0	0	0	Hca.01G0000370	expressed protein	GO:0000943,GO:0003676,GO:0003964,GO:0004190,GO:0004519,GO:0006310,GO:0015074,GO:0046872	retrotransposon nucleocapsid|nucleic acid binding|RNA-directed DNA polymerase activity|aspartic-type endopeptidase activity|endonuclease activity|DNA recombination|DNA integration|metal ion binding
GWHGACDB000038	0	0	0	0	0	0	Hca.01G0000380	RNA recognition motif containing protein, expressed
GWHGACDB000039	0	0	0	0	0	0	Hca.01G0000390	RNA recognition motif containing protein, expressed
GWHGACDB000040	0	0	0	0	0	0	Hca.01G0000400	prefoldin subunit family protein, expressed
GWHGACDB000041	0	0	0	0	0	0	Hca.01G0000410	prefoldin subunit family protein, expressed
GWHGACDB000042	0	7	5	2	2	0	Hca.01G0000420	expressed protein
GWHGACDB000043	8	7	0	9	5	2	Hca.01G0000430	ubiquitin-conjugating enzyme domain containing protein, expressed	GO:0005524,GO:0016567,GO:0016740	ATP binding|protein ubiquitination|transferase activity	ko04120	Ubiquitin mediated proteolysis
GWHGACDB000044	0	0	0	0	0	0	Hca.01G0000440	mTERF domain containing protein, expressed
GWHGACDB000045	0	0	0	0	0	0	Hca.01G0000450	phospholipase, patatin family, putative, expressed
GWHGACDB000046	979	984	1015	968	1048	1092	Hca.01G0000460	pinin/SDK/memA protein, putative, expressed
GWHGACDB000047	746	808	736	994	981	933	Hca.01G0000470	ubiquinol-cytochrome C reductase hinge protein, putative, expressed			ko03015,ko03013	mRNA surveillance pathway|RNA transport
GWHGACDB000048	0	0	0	2	10	0	Hca.01G0000480	transmembrane protein, putative, expressed
GWHGACDB000049	397	410	430	371	328	324	Hca.01G0000490	carrier, putative, expressed
GWHGACDB000050	22	25	25	20	34	38	Hca.01G0000500	no apical meristem protein, putative, expressed	GO:0005829,GO:0005886,GO:0007033,GO:0009626,GO:0009705,GO:0012501,GO:0012505,GO:0016021,GO:0098876,GO:1900458	cytosol|plasma membrane|vacuole organization|plant-type hypersensitive response|plant-type vacuole membrane|programmed cell death|endomembrane system|integral component of membrane|vesicle-mediated transport to the plasma membrane|negative regulation of brassinosteroid mediated signaling pathway
GWHGACDB000051	3	0	0	2	0	0	Hca.01G0000510	uncharacterized protein PA4923, putative, expressed
GWHGACDB000052	0	0	0	0	0	0	Hca.01G0000520	signal recognition particle 43 kDa protein, chloroplast precursor, putative, expressed
GWHGACDB000053	23	44	36	42	34	42	Hca.01G0000530	protein kinase family protein, putative, expressed	GO:0004674,GO:0004712,GO:0005524,GO:0005829,GO:0009658	protein serine/threonine kinase activity|protein serine/threonine/tyrosine kinase activity|ATP binding|cytosol|chloroplast organization
GWHGACDB000054	84	76	67	89	43	51	Hca.01G0000540	transportin-2, putative, expressed	GO:0000943,GO:0003676,GO:0003964,GO:0004190,GO:0004519,GO:0008270,GO:0015074	retrotransposon nucleocapsid|nucleic acid binding|RNA-directed DNA polymerase activity|aspartic-type endopeptidase activity|endonuclease activity|zinc ion binding|DNA integration
GWHGACDB000055	9	19	12	24	32	9	Hca.01G0000550	transposon protein, putative, CACTA, En/Spm sub-class, expressed	GO:0005654,GO:0005737,GO:0006886,GO:0008536	nucleoplasm|cytoplasm|intracellular protein transport|Ran GTPase binding
GWHGACDB000056	0	0	0	0	1	0	Hca.01G0000560	protein of unknown function DUF1279 domain containing protein, expressed
GWHGACDB000057	0	0	0	0	0	0	Hca.01G0000570	aquaporin protein, putative, expressed
GWHGACDB000058	0	0	0	0	0	0	Hca.01G0000580	Skp1 family, dimerisation domain containing protein, expressed
GWHGACDB000059	45	53	76	25	22	28	Hca.01G0000590	protein binding protein, putative, expressed	GO:0003729,GO:0005634,GO:0005773,GO:0005886,GO:0009414,GO:0009506,GO:0009737,GO:0015250,GO:0016020,GO:0016021,GO:0046658	mRNA binding|nucleus|vacuole|plasma membrane|response to water deprivation|plasmodesma|response to abscisic acid|water channel activity|membrane|integral component of membrane|anchored component of plasma membrane
GWHGACDB000060	0	0	0	0	0	0	Hca.01G0000600	WD domain, G-beta repeat domain containing protein, expressed	GO:0000226,GO:0005634,GO:0005819,GO:0005829,GO:0005886,GO:0006511,GO:0007059,GO:0007275,GO:0009524,GO:0009734,GO:0009873,GO:0016032,GO:0016567,GO:0045910,GO:0046686	microtubule cytoskeleton organization|nucleus|spindle|cytosol|plasma membrane|ubiquitin-dependent protein catabolic process|chromosome segregation|multicellular organism development|phragmoplast|auxin-activated signaling pathway|ethylene-activated signaling pathway|viral process|protein ubiquitination|negative regulation of DNA recombination|response to cadmium ion	ko04114,ko04141,ko04110,ko04341,ko04350,ko04120,ko04111,ko04310	Oocyte meiosis|Protein processing in endoplasmic reticulum|Cell cycle|Hedgehog signaling pathway - fly|TGF-beta signaling pathway|Ubiquitin mediated proteolysis|Cell cycle - yeast|Wnt signaling pathway
GWHGACDB000061	0	0	0	0	0	0	Hca.01G0000610	E2F-related protein, putative, expressed	GO:0004842,GO:0006952,GO:0043067,GO:0043161,GO:0046872	ubiquitin-protein transferase activity|defense response|regulation of programmed cell death|proteasome-mediated ubiquitin-dependent protein catabolic process|metal ion binding
GWHGACDB000062	0	0	0	0	0	0	Hca.01G0000620	protein kinase family protein, putative, expressed	GO:0005634,GO:0005829,GO:0006325,GO:0080008	nucleus|cytosol|chromatin organization|Cul4-RING E3 ubiquitin ligase complex
GWHGACDB000063	0	0	0	0	0	0	Hca.01G0000630	NTMC2Type1.2 protein, putative, expressed
GWHGACDB000064	263	319	277	391	362	312	Hca.01G0000640	peptidyl-prolyl cis-trans isomerase, putative, expressed	GO:0000139,GO:0005783,GO:0005794,GO:0006869,GO:0008289,GO:0009306,GO:0016021,GO:0046872	Golgi membrane|endoplasmic reticulum|Golgi apparatus|lipid transport|lipid binding|protein secretion|integral component of membrane|metal ion binding
GWHGACDB000065	11	3	10	5	6	5	Hca.01G0000650	oxidoreductase, aldo/keto reductase family protein, putative, expressed
GWHGACDB000066	2	0	0	0	0	0	Hca.01G0000660	src homology-3 domain protein 3, putative, expressed	GO:0047641	aldose-6-phosphate reductase (NADPH) activity
GWHGACDB000067	422	399	383	363	407	335	Hca.01G0000670	squalene synthetase, putative, expressed	GO:0047641	aldose-6-phosphate reductase (NADPH) activity
GWHGACDB000068	100	108	76	97	150	105	Hca.01G0000680	kinesin motor domain containing protein, putative, expressed	GO:0004310,GO:0005789,GO:0006696,GO:0008299,GO:0016021,GO:0051996	farnesyl-diphosphate farnesyltransferase activity|endoplasmic reticulum membrane|ergosterol biosynthetic process|isoprenoid biosynthetic process|integral component of membrane|squalene synthase activity	ko00909,ko00100	Sesquiterpenoid and triterpenoid biosynthesis|Steroid biosynthesis
GWHGACDB000069	140	200	218	253	284	209	Hca.01G0000690	vacuolar ATP synthase 98 kDa subunit, putative, expressed	GO:0000220,GO:0000325,GO:0005739,GO:0005773,GO:0005774,GO:0005794,GO:0007035,GO:0009507,GO:0009678,GO:0009705,GO:0015986,GO:0015991,GO:0016020,GO:0016021,GO:0016471,GO:0032119,GO:0043181,GO:0045735,GO:0046961,GO:0051117,GO:0070072	vacuolar proton-transporting V-type ATPase, V0 domain|plant-type vacuole|mitochondrion|vacuole|vacuolar membrane|Golgi apparatus|vacuolar acidification|chloroplast|hydrogen-translocating pyrophosphatase activity|plant-type vacuole membrane|ATP synthesis coupled proton transport|ATP hydrolysis coupled proton transport|membrane|integral component of membrane|vacuolar proton-transporting V-type ATPa…	ko04145,ko00190,ko04142	Phagosome|Oxidative phosphorylation|Lysosome
GWHGACDB000070	128	136	139	360	330	370	Hca.01G0000700	WD domain, G-beta repeat domain containing protein, expressed	GO:0000220,GO:0000325,GO:0005773,GO:0005774,GO:0005794,GO:0005886,GO:0007035,GO:0009507,GO:0009678,GO:0009705,GO:0009941,GO:0015986,GO:0015991,GO:0016020,GO:0016021,GO:0016471,GO:0032119,GO:0043181,GO:0045735,GO:0046961,GO:0051117,GO:0070072	vacuolar proton-transporting V-type ATPase, V0 domain|plant-type vacuole|vacuole|vacuolar membrane|Golgi apparatus|plasma membrane|vacuolar acidification|chloroplast|hydrogen-translocating pyrophosphatase activity|plant-type vacuole membrane|chloroplast envelope|ATP synthesis coupled proton transport|ATP hydrolysis coupled proton transport|membrane|integral component of membrane|vacuolar proton-t…	ko04145,ko00190,ko04142	Phagosome|Oxidative phosphorylation|Lysosome
GWHGACDB000071	0	0	0	0	0	0	Hca.01G0000710
GWHGACDB000072	0	0	0	0	1	1	Hca.01G0000720	OsSub52 - Putative Subtilisin homologue, expressed	GO:0000943,GO:0003677,GO:0003723,GO:0003887,GO:0003964,GO:0004190,GO:0004523,GO:0004540,GO:0005524,GO:0005634,GO:0005737,GO:0006310,GO:0008233,GO:0008270,GO:0015074,GO:0032197	retrotransposon nucleocapsid|DNA binding|RNA binding|DNA-directed DNA polymerase activity|RNA-directed DNA polymerase activity|aspartic-type endopeptidase activity|RNA-DNA hybrid ribonuclease activity|ribonuclease activity|ATP binding|nucleus|cytoplasm|DNA recombination|peptidase activity|zinc ion binding|DNA integration|transposition, RNA-mediated
GWHGACDB000073	0	0	0	0	0	0	Hca.01G0000730	MYB family transcription factor, putative, expressed
GWHGACDB000074	0	0	0	0	0	0	Hca.01G0000740	expressed protein
GWHGACDB000075	3	0	1	0	0	0	Hca.01G0000750	dnaJ domain containing protein, expressed
GWHGACDB000076	87	100	90	99	106	76	Hca.01G0000760	expressed protein	GO:0005783,GO:0016021,GO:0034976,GO:1904294	endoplasmic reticulum|integral component of membrane|response to endoplasmic reticulum stress|positive regulation of ERAD pathway
GWHGACDB000077	0	0	3	2	0	0	Hca.01G0000770	transmembrane 9 superfamily member, putative, expressed	GO:0000943,GO:0003676,GO:0003964,GO:0004190,GO:0004519,GO:0006310,GO:0015074,GO:0046872	retrotransposon nucleocapsid|nucleic acid binding|RNA-directed DNA polymerase activity|aspartic-type endopeptidase activity|endonuclease activity|DNA recombination|DNA integration|metal ion binding
GWHGACDB000078	57	46	50	62	88	80	Hca.01G0000780	auxin response factor, putative, expressed
GWHGACDB000079	0	0	0	0	0	0	Hca.01G0000790	B3 DNA binding domain containing protein, expressed	GO:0000139,GO:0005768,GO:0005794,GO:0005797,GO:0005801,GO:0005802,GO:0010008,GO:0016020,GO:0016021,GO:0072657	Golgi membrane|endosome|Golgi apparatus|Golgi medial cisterna|cis-Golgi network|trans-Golgi network|endosome membrane|membrane|integral component of membrane|protein localization to membrane
GWHGACDB000080	0	0	0	0	0	0	Hca.01G0000800	uncharacterized protein At4g06744 precursor, putative, expressed
GWHGACDB000081	0	0	0	0	0	0	Hca.01G0000810
GWHGACDB000082	393	355	436	547	518	474	Hca.01G0000820	CAMK_CAMK_like.20 - CAMK includes calcium/calmodulin depedent protein kinases, expressed	GO:0003677,GO:0005654,GO:0009909,GO:0010048,GO:0043565	DNA binding|nucleoplasm|regulation of flower development|vernalization response|sequence-specific DNA binding
GWHGACDB000083	0	0	0	0	0	0	Hca.01G0000830	PPR repeat domain containing protein, putative, expressed	GO:0004674,GO:0005524,GO:0005634,GO:0005737,GO:0005829,GO:0006468,GO:0009738,GO:0035556	protein serine/threonine kinase activity|ATP binding|nucleus|cytoplasm|cytosol|protein phosphorylation|abscisic acid-activated signaling pathway|intracellular signal transduction	ko04075	Plant hormone signal transduction
GWHGACDB000084	0	0	0	0	0	0	Hca.01G0000840	transposon protein, putative, Mutator sub-class, expressed
GWHGACDB000085	0	3	5	3	3	1	Hca.01G0000850	armadillo/beta-catenin repeat family protein, putative, expressed
GWHGACDB000086	269	363	363	208	334	283	Hca.01G0000860	DUF1645 domain containing protein, putative, expressed
GWHGACDB000087	0	0	0	0	0	0	Hca.01G0000870	cyclin-dependent kinase inhibitor, putative, expressed
GWHGACDB000088	0	0	0	0	0	0	Hca.01G0000880	B3 DNA binding domain containing protein, expressed
GWHGACDB000089	0	0	0	5	6	5	Hca.01G0000890	zinc-binding alcohol dehydrogenase domain-containing protein 2, putative, expressed	GO:0003677,GO:0005634	DNA binding|nucleus
GWHGACDB000090	123	157	140	604	833	690	Hca.01G0000900	verticillium wilt disease resistance protein, putative, expressed
GWHGACDB000091	4	0	9	0	0	1	Hca.01G0000910	tesmin/TSO1-like CXC domain containing protein, expressed
GWHGACDB000092	0	0	0	2	0	0	Hca.01G0000920	ATP synthase F1, delta subunit family protein, putative, expressed
GWHGACDB000093	271	278	247	399	447	408	Hca.01G0000930	glycoprotein 3-alpha-L-fucosyltransferase A, putative, expressed	GO:0003700,GO:0005634,GO:0006355,GO:0007275,GO:0043565,GO:0046872	DNA-binding transcription factor activity|nucleus|regulation of transcription, DNA-templated|multicellular organism development|sequence-specific DNA binding|metal ion binding
GWHGACDB000094	2582	2299	2535	3069	2961	2908	Hca.01G0000940	expressed protein	GO:0005794,GO:0006486,GO:0006487,GO:0008417,GO:0016021,GO:0018392,GO:0032580,GO:0036065,GO:0042355,GO:0046872,GO:0046920,GO:0071555	Golgi apparatus|protein glycosylation|protein N-linked glycosylation|fucosyltransferase activity|integral component of membrane|glycoprotein 3-alpha-L-fucosyltransferase activity|Golgi cisterna membrane|fucosylation|L-fucose catabolic process|metal ion binding|alpha-(1->3)-fucosyltransferase activity|cell wall organization	ko00513	Various types of N-glycan biosynthesis
GWHGACDB000095	288	221	340	200	180	172	Hca.01G0000950	polyadenylate-binding protein, putative, expressed
GWHGACDB000096	0	0	0	0	0	0	Hca.01G0000960
GWHGACDB000097	0	0	0	0	0	0	Hca.01G0000970	No apical meristem protein, putative, expressed
GWHGACDB000098	0	0	0	0	0	0	Hca.01G0000980	TKL_IRAK_DUF26-lc.12 - DUF26 kinases have homology to DUF26 containing loci, expressed
GWHGACDB000099	0	0	0	0	0	0	Hca.01G0000990	expressed protein
GWHGACDB000100	0	0	0	0	0	0	Hca.01G0001000	receptor protein kinase, putative, expressed	GO:0000943,GO:0003676,GO:0003964,GO:0004190,GO:0004519,GO:0008270,GO:0015074	retrotransposon nucleocapsid|nucleic acid binding|RNA-directed DNA polymerase activity|aspartic-type endopeptidase activity|endonuclease activity|zinc ion binding|DNA integration
GWHGACDB000101	1	0	2	0	0	1	Hca.01G0001010	nucleic acid binding protein, putative, expressed
GWHGACDB000102	337	319	333	300	320	282	Hca.01G0001020	retrotransposon protein, putative, unclassified, expressed
GWHGACDB000103	0	0	0	0	0	0	Hca.01G0001030	uncharacterized protein At4g06744 precursor, putative, expressed
GWHGACDB000104	0	0	0	0	0	0	Hca.01G0001040	glycoprotein 3-alpha-L-fucosyltransferase A, putative, expressed
GWHGACDB000105	0	0	0	0	0	0	Hca.01G0001050	OsWAK10d - OsWAK receptor-like cytoplasmic kinase OsWAK-RLCK, expressed
GWHGACDB000106	0	0	0	0	0	0	Hca.01G0001060
GWHGACDB000107	0	0	0	0	0	0	Hca.01G0001070	no apical meristem protein, putative, expressed
GWHGACDB000108	37	26	41	61	63	78	Hca.01G0001080	RNA pseudouridine synthase, putative, expressed
GWHGACDB000109	57	67	62	103	98	110	Hca.01G0001090	NBS-LRR disease resistance protein, putative, expressed
GWHGACDB000110	0	0	0	0	0	0	Hca.01G0001100	zinc finger, C3HC4 type domain containing protein, expressed
GWHGACDB000111	0	0	0	0	0	0	Hca.01G0001110	vacuolar-sorting receptor precursor, putative, expressed
GWHGACDB000112	0	0	0	0	0	0	Hca.01G0001120	ADP-ribosylation factor, putative, expressed	GO:0000139,GO:0005509,GO:0005768,GO:0005794,GO:0005802,GO:0006511,GO:0006623,GO:0006896,GO:0016020,GO:0016021,GO:0017119,GO:0030665,GO:0031902,GO:0061630	Golgi membrane|calcium ion binding|endosome|Golgi apparatus|trans-Golgi network|ubiquitin-dependent protein catabolic process|protein targeting to vacuole|Golgi to vacuole transport|membrane|integral component of membrane|Golgi transport complex|clathrin-coated vesicle membrane|late endosome membrane|ubiquitin protein ligase activity
GWHGACDB000113	6	0	5	1	0	1	Hca.01G0001130	OsWLIM1 - LIM domain protein, putative actin-binding protein and transcription factor, expressed
GWHGACDB000114	1	0	0	54	44	1	Hca.01G0001140	peptidase, M50 family, putative, expressed	GO:0003729,GO:0005737,GO:0005856,GO:0005886,GO:0046872,GO:0051015,GO:0051017	mRNA binding|cytoplasm|cytoskeleton|plasma membrane|metal ion binding|actin filament binding|actin filament bundle assembly
GWHGACDB000115	0	0	0	0	0	0	Hca.01G0001150	tubulin/FtsZ domain containing protein, putative, expressed
GWHGACDB000116	3	3	0	14	4	2	Hca.01G0001160	Phosphatidylinositol kinase and FAT containing domain protein, putative, expressed	GO:0003924,GO:0005200,GO:0005525,GO:0005737,GO:0005874,GO:0007017	GTPase activity|structural constituent of cytoskeleton|GTP binding|cytoplasm|microtubule|microtubule-based process	ko04540,ko04210,ko04145	Gap junction|Apoptosis|Phagosome
GWHGACDB000117	0	0	5	5	0	0	Hca.01G0001170	cytokinin-N-glucosyltransferase 1, putative, expressed	GO:0004672,GO:0004674,GO:0005524,GO:0005634,GO:0005737,GO:0005844,GO:0006952,GO:0009303,GO:0009615,GO:0009630,GO:0009688,GO:0009733,GO:0009734,GO:0009742,GO:0009745,GO:0009791,GO:0009793,GO:0010116,GO:0010507,GO:0010929,GO:0016032,GO:0016242,GO:0016303,GO:0030307,GO:0031931,GO:0031932,GO:0038202,GO:0040019,GO:0042802,GO:0043621,GO:0044212,GO:0044877,GO:0045893,GO:0050687,GO:1900459,GO:1901355,GO:…	protein kinase activity|protein serine/threonine kinase activity|ATP binding|nucleus|cytoplasm|polysome|defense response|rRNA transcription|response to virus|gravitropism|abscisic acid biosynthetic process|response to auxin|auxin-activated signaling pathway|brassinosteroid mediated signaling pathway|sucrose mediated signaling|post-embryonic development|embryo development ending in seed dormancy|p…	ko04066,ko04139,ko04151,ko04630,ko04072,ko04152,ko04150,ko04012	HIF-1 signaling pathway|Regulation of mitophagy - yeast|PI3K-Akt signaling pathway|Jak-STAT signaling pathway|Phospholipase D signaling pathway|AMPK signaling pathway|mTOR signaling pathway|ErbB signaling pathway
GWHGACDB000118	0	0	0	5	0	0	Hca.01G0001180	MATE efflux family protein, putative, expressed	GO:0004672,GO:0004674,GO:0005524,GO:0005634,GO:0005737,GO:0005844,GO:0006952,GO:0009303,GO:0009615,GO:0009630,GO:0009688,GO:0009733,GO:0009734,GO:0009742,GO:0009745,GO:0009791,GO:0009793,GO:0010116,GO:0010507,GO:0010929,GO:0016032,GO:0016242,GO:0016303,GO:0030307,GO:0031931,GO:0031932,GO:0038202,GO:0040019,GO:0042802,GO:0043621,GO:0044212,GO:0044877,GO:0045893,GO:0050687,GO:1900459,GO:1901355,GO:…	protein kinase activity|protein serine/threonine kinase activity|ATP binding|nucleus|cytoplasm|polysome|defense response|rRNA transcription|response to virus|gravitropism|abscisic acid biosynthetic process|response to auxin|auxin-activated signaling pathway|brassinosteroid mediated signaling pathway|sucrose mediated signaling|post-embryonic development|embryo development ending in seed dormancy|p…	ko04066,ko04139,ko04151,ko04630,ko04072,ko04152,ko04150,ko04012	HIF-1 signaling pathway|Regulation of mitophagy - yeast|PI3K-Akt signaling pathway|Jak-STAT signaling pathway|Phospholipase D signaling pathway|AMPK signaling pathway|mTOR signaling pathway|ErbB signaling pathway
GWHGACDB000119	0	0	0	0	0	0	Hca.01G0001190	transporter family protein, putative, expressed
GWHGACDB000120	0	0	0	0	0	0	Hca.01G0001200	transporter family protein, putative, expressed
GWHGACDB000121	50	51	40	22	26	23	Hca.01G0001210	GPI transamidase subunit PIG-U domain containing protein, expressed	GO:0005351,GO:0005354,GO:0005355,GO:0005365,GO:0005886,GO:0005887,GO:0008645,GO:0010311,GO:0015145,GO:0015148,GO:0015168,GO:0015575,GO:0015576,GO:0015591	carbohydrate:proton symporter activity|galactose transmembrane transporter activity|glucose transmembrane transporter activity|myo-inositol transmembrane transporter activity|plasma membrane|integral component of plasma membrane|hexose transmembrane transport|lateral root formation|monosaccharide transmembrane transporter activity|D-xylose transmembrane transporter activity|glycerol transmembrane…
GWHGACDB000122	32	34	26	40	34	37	Hca.01G0001220	class I glutamine amidotransferase, putative, expressed			ko00563	Glycosylphosphatidylinositol(GPI)-anchor biosynthesis
GWHGACDB000123	0	0	0	0	0	0	Hca.01G0001230	zinc finger, C3HC4 type domain containing protein, expressed			ko00563	Glycosylphosphatidylinositol(GPI)-anchor biosynthesis
GWHGACDB000124	0	0	1	7	0	0	Hca.01G0001240	heat shock protein DnaJ, putative, expressed	GO:0005829,GO:0008233,GO:0019760	cytosol|peptidase activity|glucosinolate metabolic process
GWHGACDB000125	1	0	0	0	2	0	Hca.01G0001250	synaptobrevin-related family protein, putative, expressed	GO:0006952,GO:0010200,GO:0016021,GO:0016567,GO:0016740,GO:0046872	defense response|response to chitin|integral component of membrane|protein ubiquitination|transferase activity|metal ion binding
GWHGACDB000126	91	115	130	120	122	75	Hca.01G0001260	YL1 nuclear protein C-terminal domain containing protein, expressed
GWHGACDB000127	3	8	6	1	2	0	Hca.01G0001270	protein kinase, putative, expressed	GO:0005886,GO:0015031,GO:0016021	plasma membrane|protein transport|integral component of membrane
GWHGACDB000128	0	0	0	4	0	3	Hca.01G0001280	serine/threonine-protein kinase receptor precursor, putative, expressed
GWHGACDB000129	0	0	0	0	0	0	Hca.01G0001290	TKL_IRAK_DUF26-lc.20 - DUF26 kinases have homology to DUF26 containing loci, expressed
GWHGACDB000130	0	6	0	5	6	1	Hca.01G0001300
GWHGACDB000131	1	1	1	0	0	6	Hca.01G0001310
GWHGACDB000132	2	10	0	3	1	7	Hca.01G0001320	ICE-like protease p20 domain containing protein, putative, expressed	GO:0004197,GO:0006952,GO:0043068	cysteine-type endopeptidase activity|defense response|positive regulation of programmed cell death
GWHGACDB000133	0	0	0	0	0	0	Hca.01G0001330	pumilio-family RNA binding repeat domain containing protein, expressed
GWHGACDB000134	0	0	0	0	0	0	Hca.01G0001340	peroxidase precursor, putative, expressed	GO:0003723,GO:0005737,GO:0006417,GO:0009507	RNA binding|cytoplasm|regulation of translation|chloroplast
GWHGACDB000135	0	0	0	0	0	0	Hca.01G0001350	clathrin assembly protein, putative, expressed
GWHGACDB000136	0	0	0	0	0	0	Hca.01G0001360	glycosyl transferase family 8, putative, expressed
GWHGACDB000137	0	0	0	0	0	0	Hca.01G0001370
GWHGACDB000138	0	0	0	0	0	0	Hca.01G0001380
GWHGACDB000139	0	0	0	0	0	0	Hca.01G0001390
GWHGACDB000140	0	0	0	0	0	0	Hca.01G0001400	expressed protein
GWHGACDB000141	0	0	0	0	0	0	Hca.01G0001410	glutamyl-tRNA synthetase, putative, expressed
GWHGACDB000142	0	0	0	0	0	0	Hca.01G0001420	3-hydroxy-3-methylglutaryl-coenzyme A reductase, putative, expressed
GWHGACDB000143	1702	1815	1756	1376	1580	1495	Hca.01G0001430	histone deacetylase 19, putative, expressed	GO:0004420,GO:0005789,GO:0008299,GO:0015936,GO:0016021,GO:0031966,GO:0042170,GO:0050661	hydroxymethylglutaryl-CoA reductase (NADPH) activity|endoplasmic reticulum membrane|isoprenoid biosynthetic process|coenzyme A metabolic process|integral component of membrane|mitochondrial membrane|plastid membrane|NADP binding	ko00900,ko04152	Terpenoid backbone biosynthesis|AMPK signaling pathway
GWHGACDB000144	15	16	20	41	48	36	Hca.01G0001440	katanin p80 WD40 repeat-containing subunit B1 homolog 1, putative, expressed	GO:0000118,GO:0004407,GO:0005634,GO:0009294,GO:0009405,GO:0009861,GO:0016573,GO:0032041,GO:0045892,GO:0045944,GO:0070822,GO:0070932,GO:0070933,GO:1902459,GO:2000026	histone deacetylase complex|histone deacetylase activity|nucleus|DNA mediated transformation|pathogenesis|jasmonic acid and ethylene-dependent systemic resistance|histone acetylation|NAD-dependent histone deacetylase activity (H3-K14 specific)|negative regulation of transcription, DNA-templated|positive regulation of transcription by RNA polymerase II|Sin3-type complex|histone H3 deacetylation|hi…	ko04330,ko04110	Notch signaling pathway|Cell cycle
GWHGACDB000145	0	0	0	0	2	0	Hca.01G0001450	Ser/Thr protein phosphatase family protein, putative, expressed
GWHGACDB000146	0	0	0	0	0	0	Hca.01G0001460	RNA methyltransferase protein, putative, expressed	GO:0004721,GO:0005737,GO:0046872	phosphoprotein phosphatase activity|cytoplasm|metal ion binding
GWHGACDB000147	0	0	0	0	0	0	Hca.01G0001470	prefoldin, putative, expressed	GO:0004721,GO:0005737,GO:0046872	phosphoprotein phosphatase activity|cytoplasm|metal ion binding
GWHGACDB000148	60	28	35	107	123	109	Hca.01G0001480	RING finger protein 126, putative, expressed	GO:0000049,GO:0002940,GO:0004809,GO:0005634,GO:0005829,GO:0043528	tRNA binding|tRNA N2-guanine methylation|tRNA (guanine-N2-)-methyltransferase activity|nucleus|cytosol|tRNA (m2G10) methyltransferase complex
GWHGACDB000149	0	0	0	0	0	0	Hca.01G0001490	zinc RING finger protein, putative, expressed	GO:0005737,GO:0005829,GO:0006457,GO:0016272,GO:0051082	cytoplasm|cytosol|protein folding|prefoldin complex|unfolded protein binding
GWHGACDB000150	435	356	385	408	424	359	Hca.01G0001500	mitosis protein dim1, putative, expressed	GO:0004842,GO:0046872,GO:0061630,GO:0090378	ubiquitin-protein transferase activity|metal ion binding|ubiquitin protein ligase activity|seed trichome elongation
GWHGACDB000151	104	145	136	137	153	137	Hca.01G0001510	60S ribosomal protein L44, putative, expressed
GWHGACDB000152	1	0	0	0	0	0	Hca.01G0001520	lysM domain containing protein, putative, expressed	GO:0004842,GO:0016567,GO:0046872,GO:0051865	ubiquitin-protein transferase activity|protein ubiquitination|metal ion binding|protein autoubiquitination
GWHGACDB000153	260	232	214	273	299	240	Hca.01G0001530	endoglucanase precursor, putative, expressed
GWHGACDB000154	143	124	90	181	159	177	Hca.01G0001540	nucleolin, putative, expressed	GO:0005576,GO:0008810,GO:0030245,GO:0030246,GO:0071555	extracellular region|cellulase activity|cellulose catabolic process|carbohydrate binding|cell wall organization
GWHGACDB000155	0	0	0	0	0	3	Hca.01G0001550	glutamine synthetase, catalytic domain containing protein, expressed	GO:0003723,GO:0005730,GO:0006364,GO:0031491,GO:1990904	RNA binding|nucleolus|rRNA processing|nucleosome binding|ribonucleoprotein complex
GWHGACDB000156	606	751	682	1415	1406	1378	Hca.01G0001560	STE_MEKK_ste11_MAP3K.1 - STE kinases include homologs to sterile 7, sterile 11 and sterile 20 from yeast, expressed	GO:0004674,GO:0005524,GO:0005730,GO:0005737,GO:0005773,GO:0005815,GO:0005886,GO:0007049,GO:0023014,GO:0031098,GO:0032147,GO:0046777,GO:0051301,GO:0051302	protein serine/threonine kinase activity|ATP binding|nucleolus|cytoplasm|vacuole|microtubule organizing center|plasma membrane|cell cycle|signal transduction by protein phosphorylation|stress-activated protein kinase signaling cascade|activation of protein kinase activity|protein autophosphorylation|cell division|regulation of cell division
GWHGACDB000157	0	0	0	0	0	0	Hca.01G0001570	DEAD-box ATP-dependent RNA helicase, putative, expressed	GO:0004674,GO:0005524,GO:0005730,GO:0005737,GO:0005815,GO:0005829,GO:0005886,GO:0007049,GO:0023014,GO:0031098,GO:0032147,GO:0045995,GO:0046777,GO:0051301,GO:0051302,GO:0051510,GO:0061387	protein serine/threonine kinase activity|ATP binding|nucleolus|cytoplasm|microtubule organizing center|cytosol|plasma membrane|cell cycle|signal transduction by protein phosphorylation|stress-activated protein kinase signaling cascade|activation of protein kinase activity|regulation of embryonic development|protein autophosphorylation|cell division|regulation of cell division|regulation of unidim…
GWHGACDB000158	267	271	316	269	287	274	Hca.01G0001580	zinc finger protein, putative, expressed	GO:0004674,GO:0005524,GO:0005730,GO:0005737,GO:0005815,GO:0005829,GO:0005886,GO:0007049,GO:0023014,GO:0031098,GO:0032147,GO:0045995,GO:0046777,GO:0051301,GO:0051302,GO:0051510,GO:0061387	protein serine/threonine kinase activity|ATP binding|nucleolus|cytoplasm|microtubule organizing center|cytosol|plasma membrane|cell cycle|signal transduction by protein phosphorylation|stress-activated protein kinase signaling cascade|activation of protein kinase activity|regulation of embryonic development|protein autophosphorylation|cell division|regulation of cell division|regulation of unidim…
GWHGACDB000159	31	34	31	30	31	32	Hca.01G0001590	basic helix-loop-helix DND-binding domain containing protein, expressed
GWHGACDB000160	0	0	0	0	0	0	Hca.01G0001600	GRAS family transcription factor domain containing protein, expressed
GWHGACDB000161	0	0	0	0	0	0	Hca.01G0001610	decarboxylase, putative, expressed
GWHGACDB000162	0	0	0	0	0	0	Hca.01G0001620	decarboxylase, putative, expressed	GO:0006520,GO:0030170,GO:0035835,GO:0036469	cellular amino acid metabolic process|pyridoxal phosphate binding|indole alkaloid biosynthetic process|L-tryptophan decarboxylase activity	ko00950,ko00350	Isoquinoline alkaloid biosynthesis|Tyrosine metabolism
GWHGACDB000163	432	421	402	444	405	442	Hca.01G0001630	vacuolar protein sorting-associated protein 18, putative, expressed	GO:0005737,GO:0005768,GO:0006886,GO:0006904,GO:0007032,GO:0007040,GO:0009705,GO:0010008,GO:0010015,GO:0030674,GO:0030897,GO:0033263,GO:0035542,GO:0046872	cytoplasm|endosome|intracellular protein transport|vesicle docking involved in exocytosis|endosome organization|lysosome organization|plant-type vacuole membrane|endosome membrane|root morphogenesis|protein binding, bridging|HOPS complex|CORVET complex|regulation of SNARE complex assembly|metal ion binding
GWHGACDB000164	0	0	0	0	0	0	Hca.01G0001640
GWHGACDB000165	192	242	310	251	265	249	Hca.01G0001650	xylosyltransferase, putative, expressed	GO:0005737,GO:0005768,GO:0006886,GO:0006904,GO:0007032,GO:0007040,GO:0009705,GO:0010008,GO:0010015,GO:0030674,GO:0030897,GO:0033263,GO:0035542,GO:0046872	cytoplasm|endosome|intracellular protein transport|vesicle docking involved in exocytosis|endosome organization|lysosome organization|plant-type vacuole membrane|endosome membrane|root morphogenesis|protein binding, bridging|HOPS complex|CORVET complex|regulation of SNARE complex assembly|metal ion binding
GWHGACDB000166	0	0	0	0	0	0	Hca.01G0001660	OsGH3.5 - Probable indole-3-acetic acid-amido synthetase, expressed
GWHGACDB000167	0	0	0	0	0	0	Hca.01G0001670	RNA-directed DNA polymerase, putative, expressed
GWHGACDB000168	0	0	0	0	0	0	Hca.01G0001680	expressed protein
GWHGACDB000169	0	0	0	0	0	0	Hca.01G0001690	ethylene-responsive transcription factor, putative, expressed
GWHGACDB000170	0	0	0	0	0	0	Hca.01G0001700	EDA16, putative, expressed
GWHGACDB000171	0	0	0	0	0	0	Hca.01G0001710	ubiquitin-conjugating enzyme domain containing protein, expressed
GWHGACDB000172	0	0	0	0	0	0	Hca.01G0001720	expressed protein
GWHGACDB000173	0	0	1	0	0	0	Hca.01G0001730	RNA recognition motif containing protein, expressed
GWHGACDB000174	0	0	0	0	0	0	Hca.01G0001740	prefoldin subunit family protein, expressed
GWHGACDB000175	0	0	0	0	0	0	Hca.01G0001750	expressed protein
GWHGACDB000176	0	0	0	0	0	0	Hca.01G0001760	expressed protein	GO:0000943,GO:0003676,GO:0003964,GO:0004190,GO:0004519,GO:0006310,GO:0015074,GO:0046872	retrotransposon nucleocapsid|nucleic acid binding|RNA-directed DNA polymerase activity|aspartic-type endopeptidase activity|endonuclease activity|DNA recombination|DNA integration|metal ion binding
GWHGACDB000177	0	0	0	0	0	0	Hca.01G0001770	prefoldin subunit family protein, expressed	GO:0000943,GO:0003676,GO:0003964,GO:0004190,GO:0004519,GO:0006310,GO:0015074,GO:0046872	retrotransposon nucleocapsid|nucleic acid binding|RNA-directed DNA polymerase activity|aspartic-type endopeptidase activity|endonuclease activity|DNA recombination|DNA integration|metal ion binding
GWHGACDB000178	0	0	0	0	0	0	Hca.01G0001780	retrotransposon protein, putative, unclassified, expressed
GWHGACDB000179	6	16	5	41	27	29	Hca.01G0001790	targeting protein-related, putative, expressed	GO:0000278,GO:0005634,GO:0005654,GO:0005819,GO:0005874,GO:0008017,GO:0009524,GO:0009941,GO:0032147,GO:0051225,GO:0051301,GO:0060236,GO:0090307	mitotic cell cycle|nucleus|nucleoplasm|spindle|microtubule|microtubule binding|phragmoplast|chloroplast envelope|activation of protein kinase activity|spindle assembly|cell division|regulation of mitotic spindle organization|mitotic spindle assembly
GWHGACDB000180	0	0	0	0	0	0	Hca.01G0001800	LTPL5 - Protease inhibitor/seed storage/LTP family protein precursor, putative, expressed
GWHGACDB000181	0	0	0	0	0	0	Hca.01G0001810
GWHGACDB000182	0	0	0	0	0	0	Hca.01G0001820	proteasome/cyclosome repeat containing protein, expressed	GO:0003677,GO:0003700,GO:0003727,GO:0005634,GO:0006355,GO:0010187,GO:0046872	DNA binding|DNA-binding transcription factor activity|single-stranded RNA binding|nucleus|regulation of transcription, DNA-templated|negative regulation of seed germination|metal ion binding
GWHGACDB000183	0	0	0	0	0	0	Hca.01G0001830	disease resistance protein, putative, expressed
GWHGACDB000184	154	144	169	196	198	206	Hca.01G0001840		GO:0005524,GO:0006952,GO:0043531	ATP binding|defense response|ADP binding
GWHGACDB000185	0	0	0	1	0	1	Hca.01G0001850	NEF1, putative, expressed
GWHGACDB000186	67	43	58	122	72	66	Hca.01G0001860	expressed protein
GWHGACDB000187	100	115	123	189	199	150	Hca.01G0001870	CRAL/TRIO domain containing protein, expressed
GWHGACDB000188	0	0	0	0	0	0	Hca.01G0001880	cytochrome b-c1 complex subunit Rieske, mitochondrial precursor, putative, expressed
GWHGACDB000189	450	489	526	725	655	678	Hca.01G0001890	AML1, putative, expressed	GO:0005743,GO:0008121,GO:0016021,GO:0046872,GO:0051537,GO:0070469	mitochondrial inner membrane|ubiquinol-cytochrome-c reductase activity|integral component of membrane|metal ion binding|2 iron, 2 sulfur cluster binding|respiratory chain	ko00190,ko02020	Oxidative phosphorylation|Two-component system
GWHGACDB000190	0	0	0	0	0	0	Hca.01G0001900	transcription factor, putative, expressed
GWHGACDB000191	289	297	367	221	305	275	Hca.01G0001910	ARF GTPase-activating domain-containing protein, putative, expressed	GO:0003677,GO:0003700,GO:0005634,GO:0006355,GO:0006952,GO:0042803,GO:0045892,GO:0050777,GO:0071219	DNA binding|DNA-binding transcription factor activity|nucleus|regulation of transcription, DNA-templated|defense response|protein homodimerization activity|negative regulation of transcription, DNA-templated|negative regulation of immune response|cellular response to molecule of bacterial origin
GWHGACDB000192	259	317	257	252	237	203	Hca.01G0001920	ZIM motif family protein, expressed	GO:0005096,GO:0005794,GO:0005829,GO:0005886,GO:0006897,GO:0009733,GO:0009965,GO:0010051,GO:0010087,GO:0030140,GO:0035091,GO:0046872	GTPase activator activity|Golgi apparatus|cytosol|plasma membrane|endocytosis|response to auxin|leaf morphogenesis|xylem and phloem pattern formation|phloem or xylem histogenesis|trans-Golgi network transport vesicle|phosphatidylinositol binding|metal ion binding	ko04144	Endocytosis
GWHGACDB000193	0	0	0	0	0	0	Hca.01G0001930	expressed protein
GWHGACDB000194	0	0	0	0	0	0	Hca.01G0001940	LITAF-domain-containing protein, putative, expressed
GWHGACDB000195	0	0	0	0	0	0	Hca.01G0001950	CCT/B-box zinc finger protein, putative, expressed	GO:0003676,GO:0004523,GO:0046872	nucleic acid binding|RNA-DNA hybrid ribonuclease activity|metal ion binding
GWHGACDB000196	85	84	72	137	124	116	Hca.01G0001960	BRASSINOSTEROID INSENSITIVE 1-associated receptor kinase 1 precursor, putative, expressed
GWHGACDB000197	0	0	0	0	0	0	Hca.01G0001970	transketolase, putative, expressed
GWHGACDB000198	0	0	0	0	0	0	Hca.01G0001980	nodulin MtN3 family protein, putative, expressed
GWHGACDB000199	0	0	0	0	0	0	Hca.01G0001990
GWHGACDB000200	86	92	97	75	70	80	Hca.01G0002000	peptidyl-prolyl cis-trans isomerase, putative, expressed
GWHGACDB000201	283	329	313	488	376	495	Hca.01G0002010	NBS-LRR disease resistance protein, putative, expressed
GWHGACDB000202	14	9	3	5	0	3	Hca.01G0002020	glucose-6-phosphate 1-dehydrogenase, chloroplast precursor, putative, expressed	GO:0005524,GO:0006952,GO:0043531	ATP binding|defense response|ADP binding
GWHGACDB000203	0	0	0	0	0	0	Hca.01G0002030
GWHGACDB000204	8	0	7	19	10	8	Hca.01G0002040	OsFtsH2 FtsH protease, homologue of AtFtsH2/8, expressed
GWHGACDB000205	485	519	456	265	303	246	Hca.01G0002050	ABC transporter, ATP-binding protein, putative, expressed	GO:0004176,GO:0004222,GO:0005524,GO:0006508,GO:0009535,GO:0009941,GO:0010027,GO:0010205,GO:0010206,GO:0010304,GO:0016021,GO:0046872	ATP-dependent peptidase activity|metalloendopeptidase activity|ATP binding|proteolysis|chloroplast thylakoid membrane|chloroplast envelope|thylakoid membrane organization|photoinhibition|photosystem II repair|PSII associated light-harvesting complex II catabolic process|integral component of membrane|metal ion binding
GWHGACDB000206	0	0	0	0	0	0	Hca.01G0002060	Leucine Rich Repeat family protein, expressed	GO:0005524,GO:0009507,GO:0016021,GO:0042626	ATP binding|chloroplast|integral component of membrane|ATPase activity, coupled to transmembrane movement of substances
GWHGACDB000207	0	0	0	0	0	0	Hca.01G0002070	disease resistance protein RPM1, putative, expressed
GWHGACDB000208	0	0	0	0	0	0	Hca.01G0002080	disease resistance RPP13-like protein 1, putative, expressed
GWHGACDB000209	0	0	0	0	0	0	Hca.01G0002090	disease resistance RPP13-like protein 1, putative, expressed
GWHGACDB000210	24	24	12	9	24	16	Hca.01G0002100	cyclin-T1-4, putative, expressed
GWHGACDB000211	764	679	863	644	599	657	Hca.01G0002110	acyl-CoA synthetase protein, putative, expressed
GWHGACDB000212	369	483	419	257	238	270	Hca.01G0002120	chloride channel protein CLC-d, putative, expressed	GO:0004467,GO:0005524,GO:0005777,GO:0006631,GO:0007275,GO:0010193,GO:0016020,GO:0046861,GO:0102391	long-chain fatty acid-CoA ligase activity|ATP binding|peroxisome|fatty acid metabolic process|multicellular organism development|response to ozone|membrane|glyoxysomal membrane|decanoate-CoA ligase activity	ko00071,ko00061,ko04146,ko02024,ko01212	Fatty acid degradation|Fatty acid biosynthesis|Peroxisome|Quorum sensing|Fatty acid metabolism
GWHGACDB000213	0	0	0	0	0	0	Hca.01G0002130	lipoxygenase, putative, expressed
GWHGACDB000214	0	0	0	0	0	0	Hca.01G0002140	glyoxalase family protein, putative, expressed	GO:0005737,GO:0016702,GO:0031408,GO:0046872	cytoplasm|oxidoreductase activity, acting on single donors with incorporation of molecular oxygen, incorporation of two atoms of oxygen|oxylipin biosynthetic process|metal ion binding	ko00591	Linoleic acid metabolism
GWHGACDB000215	0	0	0	0	0	0	Hca.01G0002150	expressed protein	GO:0005737,GO:0016702,GO:0031408,GO:0046872	cytoplasm|oxidoreductase activity, acting on single donors with incorporation of molecular oxygen, incorporation of two atoms of oxygen|oxylipin biosynthetic process|metal ion binding	ko00591	Linoleic acid metabolism
GWHGACDB000216	0	0	0	0	0	0	Hca.01G0002160	tetratricopeptide repeat domain containing protein, expressed
GWHGACDB000217	200	178	151	253	213	257	Hca.01G0002170	emp24/gp25L/p24 family protein, putative, expressed
GWHGACDB000218	71	104	77	84	104	108	Hca.01G0002180	stem-specific protein TSJT1, putative, expressed
GWHGACDB000219	1199	1157	1152	713	862	757	Hca.01G0002190	START domain containing protein, putative, expressed	GO:0005773,GO:0005783,GO:0005793,GO:0005794,GO:0006886,GO:0006888,GO:0007030,GO:0016021,GO:0030134,GO:0032580	vacuole|endoplasmic reticulum|endoplasmic reticulum-Golgi intermediate compartment|Golgi apparatus|intracellular protein transport|ER to Golgi vesicle-mediated transport|Golgi organization|integral component of membrane|COPII-coated ER to Golgi transport vesicle|Golgi cisterna membrane
GWHGACDB000220	7	4	2	2	6	4	Hca.01G0002200	CorA-like magnesium transporter protein, putative, expressed
GWHGACDB000221	0	0	0	2	4	0	Hca.01G0002210	ZOS7-01 - C2H2 zinc finger protein, expressed	GO:0005886,GO:0009555,GO:0015095,GO:0015693,GO:0016021	plasma membrane|pollen development|magnesium ion transmembrane transporter activity|magnesium ion transport|integral component of membrane
GWHGACDB000222	0	0	0	0	0	0	Hca.01G0002220	disease resistance protein, putative, expressed
GWHGACDB000223	0	0	0	0	0	0	Hca.01G0002230
GWHGACDB000224	3	8	10	4	0	2	Hca.01G0002240	nicotiana lesion-inducing like, putative, expressed
GWHGACDB000225	1643	1487	1600	1410	1448	1490	Hca.01G0002250	regulator of chromosome condensation, putative, expressed	GO:0004165,GO:0004300,GO:0005777,GO:0006635,GO:0009062,GO:0048767,GO:0080024,GO:0080026	dodecenoyl-CoA delta-isomerase activity|enoyl-CoA hydratase activity|peroxisome|fatty acid beta-oxidation|fatty acid catabolic process|root hair elongation|indolebutyric acid metabolic process|response to indolebutyric acid
GWHGACDB000226	0	0	0	0	0	0	Hca.01G0002260	ribosomal protein L14, putative, expressed
GWHGACDB000227	250	242	236	412	446	368	Hca.01G0002270	Cyclopropane-fatty-acyl-phospholipid synthase, putative, expressed	GO:0017112,GO:0035091,GO:0046872,GO:0070300	Rab guanyl-nucleotide exchange factor activity|phosphatidylinositol binding|metal ion binding|phosphatidic acid binding
GWHGACDB000228	0	0	0	0	0	0	Hca.01G0002280	expressed protein
GWHGACDB000229	0	0	0	0	0	0	Hca.01G0002290	P21-Rho-binding domain containing protein, putative, expressed	GO:0005737,GO:0005886,GO:0009506,GO:0010118	cytoplasm|plasma membrane|plasmodesma|stomatal movement
GWHGACDB000230	0	0	0	0	5	0	Hca.01G0002300	plant viral response family protein, putative, expressed
GWHGACDB000231	0	0	0	0	0	0	Hca.01G0002310	PGR5, putative, expressed
GWHGACDB000232	0	0	0	0	0	0	Hca.01G0002320	WD domain, G-beta repeat domain containing protein, expressed
GWHGACDB000233	205	148	185	226	305	252	Hca.01G0002330	protein kinase domain containing protein, expressed	GO:0000349,GO:0000974,GO:0004842,GO:0005634,GO:0006281,GO:0016567,GO:0045087,GO:0061630,GO:0070534,GO:0071006,GO:0071013	generation of catalytic spliceosome for first transesterification step|Prp19 complex|ubiquitin-protein transferase activity|nucleus|DNA repair|protein ubiquitination|innate immune response|ubiquitin protein ligase activity|protein K63-linked ubiquitination|U2-type catalytic step 1 spliceosome|catalytic step 2 spliceosome	ko04120,ko03040	Ubiquitin mediated proteolysis|Spliceosome
GWHGACDB000234	1	10	9	11	12	13	Hca.01G0002340	zinc finger, C3HC4 type, domain containing protein, expressed
GWHGACDB000235	15	10	10	16	10	18	Hca.01G0002350	protein kinase APK1B, chloroplast precursor, putative, expressed
GWHGACDB000236	326	273	345	302	236	332	Hca.01G0002360	zinc finger C-x8-C-x5-C-x3-H type family protein, expressed
GWHGACDB000237	0	0	0	0	0	0	Hca.01G0002370	flowering promoting factor-like 1, putative, expressed
GWHGACDB000238	0	0	0	0	0	0	Hca.01G0002380	RALFL4 - Rapid ALkalinization Factor RALF family protein precursor, expressed
GWHGACDB000239	0	0	0	0	0	0	Hca.01G0002390	retrotransposon protein, putative, unclassified, expressed
GWHGACDB000240	46	61	69	39	46	46	Hca.01G0002400		GO:0005179,GO:0005622,GO:0007267,GO:0009505,GO:0009506,GO:0019722,GO:0048046	hormone activity|intracellular|cell-cell signaling|plant-type cell wall|plasmodesma|calcium-mediated signaling|apoplast
GWHGACDB000241	0	0	0	0	0	0	Hca.01G0002410	SUMO protease, putative, expressed
GWHGACDB000242	99	102	105	107	118	97	Hca.01G0002420	zinc finger, C3HC4 type domain containing protein, expressed
GWHGACDB000243	0	0	0	0	0	0	Hca.01G0002430	disease resistance protein RGA2, putative, expressed
GWHGACDB000244	0	0	0	0	0	0	Hca.01G0002440
GWHGACDB000245	0	0	0	0	0	0	Hca.01G0002450	cytochrome P450, putative, expressed
GWHGACDB000246	0	0	0	0	0	0	Hca.01G0002460	APOBEC1 complementation factor, putative, expressed
GWHGACDB000247	0	0	0	0	0	0	Hca.01G0002470	cytochrome P450 71E1, putative, expressed
GWHGACDB000248	0	0	0	0	0	0	Hca.01G0002480	cytochrome P450 71E1, putative, expressed
GWHGACDB000249	0	0	0	0	0	0	Hca.01G0002490
GWHGACDB000250	0	0	0	0	0	0	Hca.01G0002500	retrotransposon protein, putative, LINE subclass, expressed
GWHGACDB000251	0	0	0	0	0	0	Hca.01G0002510	cytochrome P450, putative, expressed	GO:0003676,GO:0004523,GO:0046872	nucleic acid binding|RNA-DNA hybrid ribonuclease activity|metal ion binding
GWHGACDB000252	0	0	0	0	0	0	Hca.01G0002520
GWHGACDB000253	0	0	0	0	0	0	Hca.01G0002530		GO:0003676,GO:0004523,GO:0046872	nucleic acid binding|RNA-DNA hybrid ribonuclease activity|metal ion binding
GWHGACDB000254	0	0	0	0	0	0	Hca.01G0002540
GWHGACDB000255	0	0	0	0	0	0	Hca.01G0002550
GWHGACDB000256	0	0	0	0	0	0	Hca.01G0002560
GWHGACDB000257	0	0	0	0	0	0	Hca.01G0002570	cytochrome P450, putative, expressed
GWHGACDB000258	0	0	0	0	0	0	Hca.01G0002580	cytochrome P450, putative, expressed
GWHGACDB000259	0	0	0	0	0	0	Hca.01G0002590	cytochrome P450 71E1, putative, expressed
GWHGACDB000260	0	0	0	0	0	0	Hca.01G0002600	cytochrome P450 71E1, putative, expressed	GO:0005506,GO:0016020,GO:0016021,GO:0016709,GO:0020037	iron ion binding|membrane|integral component of membrane|oxidoreductase activity, acting on paired donors, with incorporation or reduction of molecular oxygen, NAD(P)H as one donor, and incorporation of one atom of oxygen|heme binding
GWHGACDB000261	30	35	17	20	23	22	Hca.01G0002610	cytochrome P450 71E1, putative, expressed	GO:0000162,GO:0005506,GO:0005739,GO:0005783,GO:0005886,GO:0009641,GO:0009682,GO:0009684,GO:0009759,GO:0010114,GO:0016020,GO:0016021,GO:0016709,GO:0020037,GO:0040008,GO:0042742,GO:0048830,GO:0052544	tryptophan biosynthetic process|iron ion binding|mitochondrion|endoplasmic reticulum|plasma membrane|shade avoidance|induced systemic resistance|indoleacetic acid biosynthetic process|indole glucosinolate biosynthetic process|response to red light|membrane|integral component of membrane|oxidoreductase activity, acting on paired donors, with incorporation or reduction of molecular oxygen, NAD(P)H …
GWHGACDB000262	0	0	0	0	0	0	Hca.01G0002620	RNA recognition motif containing protein, putative, expressed
GWHGACDB000263	0	0	0	0	0	0	Hca.01G0002630	cytochrome P450, putative, expressed
GWHGACDB000264	0	0	0	0	0	0	Hca.01G0002640	cytochrome P450 71E1, putative, expressed
GWHGACDB000265	318	334	344	111	167	129	Hca.01G0002650	cytochrome P450 71E1, putative, expressed	GO:0005506,GO:0016020,GO:0016021,GO:0016709,GO:0020037	iron ion binding|membrane|integral component of membrane|oxidoreductase activity, acting on paired donors, with incorporation or reduction of molecular oxygen, NAD(P)H as one donor, and incorporation of one atom of oxygen|heme binding
GWHGACDB000266	0	0	0	0	0	0	Hca.01G0002660	cytochrome P450 71E1, putative, expressed
GWHGACDB000267	0	0	0	0	0	0	Hca.01G0002670	expressed protein	GO:0000162,GO:0005506,GO:0005739,GO:0005783,GO:0005886,GO:0009641,GO:0009682,GO:0009684,GO:0009759,GO:0010114,GO:0016020,GO:0016021,GO:0016709,GO:0020037,GO:0040008,GO:0042742,GO:0048830,GO:0052544	tryptophan biosynthetic process|iron ion binding|mitochondrion|endoplasmic reticulum|plasma membrane|shade avoidance|induced systemic resistance|indoleacetic acid biosynthetic process|indole glucosinolate biosynthetic process|response to red light|membrane|integral component of membrane|oxidoreductase activity, acting on paired donors, with incorporation or reduction of molecular oxygen, NAD(P)H …
GWHGACDB000268	0	0	0	0	0	0	Hca.01G0002680	lipase class 3 family protein, putative, expressed
GWHGACDB000269	0	0	0	0	0	0	Hca.01G0002690	dnaJ domain containing protein, expressed
GWHGACDB000270	8	16	5	23	14	15	Hca.01G0002700	MYB family transcription factor, putative, expressed
GWHGACDB000271	0	0	0	0	0	0	Hca.01G0002710	expressed protein	GO:0000156,GO:0003677,GO:0003700,GO:0005634,GO:0009414,GO:0009735,GO:0009736,GO:0010082,GO:0010380,GO:0010492,GO:0031537,GO:0048364,GO:0048367,GO:0071368,GO:0080022,GO:0080036,GO:0080113,GO:0090506	phosphorelay response regulator activity|DNA binding|DNA-binding transcription factor activity|nucleus|response to water deprivation|response to cytokinin|cytokinin-activated signaling pathway|regulation of root meristem growth|regulation of chlorophyll biosynthetic process|maintenance of shoot apical meristem identity|regulation of anthocyanin metabolic process|root development|shoot system deve…	ko04075	Plant hormone signal transduction
GWHGACDB000272	370	407	351	410	419	472	Hca.01G0002720		GO:0003700,GO:0005634,GO:0008270,GO:0043565	DNA-binding transcription factor activity|nucleus|zinc ion binding|sequence-specific DNA binding
GWHGACDB000273	0	0	0	0	0	0	Hca.01G0002730	ATP-citrate synthase subunit 1, putative, expressed
GWHGACDB000274	5	4	0	14	14	1	Hca.01G0002740	huntingtin-interacting protein HYPK, putative, expressed
GWHGACDB000275	0	0	0	0	0	0	Hca.01G0002750	pectinesterase, putative, expressed	GO:0003878,GO:0005524,GO:0005829,GO:0005886,GO:0006085,GO:0006629,GO:0009346,GO:0046872	ATP citrate synthase activity|ATP binding|cytosol|plasma membrane|acetyl-CoA biosynthetic process|lipid metabolic process|citrate lyase complex|metal ion binding	ko00020,ko00720	Citrate cycle (TCA cycle)|Carbon fixation pathways in prokaryotes
GWHGACDB000276	152	178	143	118	84	80	Hca.01G0002760	prefoldin, putative, expressed	GO:0003677,GO:0003700,GO:0005634,GO:0006355,GO:0046983	DNA binding|DNA-binding transcription factor activity|nucleus|regulation of transcription, DNA-templated|protein dimerization activity
GWHGACDB000277	208	202	217	203	263	232	Hca.01G0002770	GHMP kinases ATP-binding protein, putative, expressed	GO:0005737,GO:0005829,GO:0005844,GO:0006457,GO:0007017,GO:0007021,GO:0015631,GO:0016272	cytoplasm|cytosol|polysome|protein folding|microtubule-based process|tubulin complex assembly|tubulin binding|prefoldin complex
GWHGACDB000278	131	118	81	102	71	101	Hca.01G0002780	expressed protein	GO:0004335,GO:0005524,GO:0005534,GO:0005737,GO:0005829,GO:0006012,GO:0033499,GO:0046835,GO:0046872	galactokinase activity|ATP binding|galactose binding|cytoplasm|cytosol|galactose metabolic process|galactose catabolic process via UDP-galactose|carbohydrate phosphorylation|metal ion binding
GWHGACDB000279	0	0	0	0	0	0	Hca.01G0002790		GO:0004335,GO:0005524,GO:0005534,GO:0005737,GO:0005829,GO:0006012,GO:0033499,GO:0046835,GO:0046872	galactokinase activity|ATP binding|galactose binding|cytoplasm|cytosol|galactose metabolic process|galactose catabolic process via UDP-galactose|carbohydrate phosphorylation|metal ion binding
GWHGACDB000280	2	6	0	6	0	4	Hca.01G0002800	pentatricopeptide containing protein, putative, expressed
GWHGACDB000281	0	0	1	4	0	0	Hca.01G0002810	OsFBX53 - F-box domain containing protein, expressed
GWHGACDB000282	0	0	0	0	0	0	Hca.01G0002820	agenet domain containing protein, putative, expressed
GWHGACDB000283	0	0	0	0	0	0	Hca.01G0002830	gibberellin 2-oxidase, putative, expressed
GWHGACDB000284	352	349	418	467	437	427	Hca.01G0002840	S1 RNA binding domain containing protein, expressed	GO:0003723,GO:0005737	RNA binding|cytoplasm
GWHGACDB000285	0	0	0	0	0	0	Hca.01G0002850	domain of unknown function, DUF250 domain containing protein, expressed
GWHGACDB000286	204	187	185	199	177	162	Hca.01G0002860	kinase, putative, expressed	GO:0005794,GO:0008643,GO:0016021	Golgi apparatus|carbohydrate transport|integral component of membrane
GWHGACDB000287	0	0	0	1	0	0	Hca.01G0002870	pentatricopeptide, putative, expressed	GO:0004740,GO:0005524,GO:0005739,GO:0009927,GO:0042803,GO:0046777	pyruvate dehydrogenase (acetyl-transferring) kinase activity|ATP binding|mitochondrion|histidine phosphotransfer kinase activity|protein homodimerization activity|protein autophosphorylation
GWHGACDB000288	447	450	471	318	372	314	Hca.01G0002880	expressed protein	GO:0004740,GO:0005524,GO:0005739,GO:0009927,GO:0042803,GO:0046777	pyruvate dehydrogenase (acetyl-transferring) kinase activity|ATP binding|mitochondrion|histidine phosphotransfer kinase activity|protein homodimerization activity|protein autophosphorylation
GWHGACDB000289	167	168	168	229	245	240	Hca.01G0002890	kinesin motor domain containing protein, putative, expressed
GWHGACDB000290	0	0	0	0	0	0	Hca.01G0002900	AGC_PVPK_like_kin82y.8 - ACG kinases include homologs to PKA, PKG and PKC, expressed	GO:0003777,GO:0005524,GO:0005871,GO:0005874,GO:0007018,GO:0008017,GO:0016887	microtubule motor activity|ATP binding|kinesin complex|microtubule|microtubule-based movement|microtubule binding|ATPase activity
GWHGACDB000291	0	0	0	0	0	0	Hca.01G0002910	heat shock protein DnaJ, putative, expressed	GO:0004674,GO:0005524,GO:0005634,GO:0005737,GO:0005829,GO:0005886,GO:0006468,GO:0009734,GO:0009926,GO:0016301,GO:0040008,GO:0048825	protein serine/threonine kinase activity|ATP binding|nucleus|cytoplasm|cytosol|plasma membrane|protein phosphorylation|auxin-activated signaling pathway|auxin polar transport|kinase activity|regulation of growth|cotyledon development
GWHGACDB000292	176	213	152	178	178	183	Hca.01G0002920	tyrosine protein kinase domain containing protein, putative, expressed
GWHGACDB000293	470	423	457	222	229	148	Hca.01G0002930	recA protein, putative, expressed	GO:0002237,GO:0004674,GO:0005524,GO:0005886,GO:0009409,GO:0009625,GO:0033160,GO:0046777,GO:0050826	response to molecule of bacterial origin|protein serine/threonine kinase activity|ATP binding|plasma membrane|response to cold|response to insect|positive regulation of protein import into nucleus, translocation|protein autophosphorylation|response to freezing
GWHGACDB000294	328	318	294	216	268	253	Hca.01G0002940	CUP-SHAPED COTYLEDON3, putative, expressed	GO:0003697,GO:0005524,GO:0006281,GO:0006310,GO:0006974,GO:0008094,GO:0009570	single-stranded DNA binding|ATP binding|DNA repair|DNA recombination|cellular response to DNA damage stimulus|DNA-dependent ATPase activity|chloroplast stroma	ko03440	Homologous recombination
GWHGACDB000295	0	0	0	0	0	1	Hca.01G0002950	Protein kinase domain containing protein, expressed			ko04064	NF-kappa B signaling pathway
GWHGACDB000296	8	22	4	33	66	32	Hca.01G0002960	pentatricopeptide domain containing protein, putative, expressed			ko04064	NF-kappa B signaling pathway
GWHGACDB000297	0	0	0	0	0	0	Hca.01G0002970	beta-expansin precursor, putative, expressed
GWHGACDB000298	0	0	0	0	0	0	Hca.01G0002980	beta-expansin precursor, putative, expressed
GWHGACDB000299	7	4	6	8	18	22	Hca.01G0002990	KI domain interacting kinase 1, putative, expressed	GO:0005576	extracellular region
GWHGACDB000300	0	0	1	0	0	0	Hca.01G0003000	serine/threonine-protein kinase receptor precursor, putative, expressed
GWHGACDB000301	196	142	188	145	133	150	Hca.01G0003010	expressed protein	GO:0003677,GO:0003723,GO:0003887,GO:0003964,GO:0004190,GO:0004519,GO:0005634,GO:0006310,GO:0015074,GO:0046872	DNA binding|RNA binding|DNA-directed DNA polymerase activity|RNA-directed DNA polymerase activity|aspartic-type endopeptidase activity|endonuclease activity|nucleus|DNA recombination|DNA integration|metal ion binding
GWHGACDB000302	0	0	0	0	0	0	Hca.01G0003020	EMB1303, putative, expressed	GO:0000290,GO:0000932,GO:0003723,GO:0003729,GO:0006397,GO:0033962,GO:0045087	deadenylation-dependent decapping of nuclear-transcribed mRNA|P-body|RNA binding|mRNA binding|mRNA processing|cytoplasmic mRNA processing body assembly|innate immune response
GWHGACDB000303	0	0	0	0	0	0	Hca.01G0003030	DNA-directed RNA polymerases I, II, and III subunit RPABC3, putative, expressed
GWHGACDB000304	108	119	115	118	98	77	Hca.01G0003040	OsSAUR33 - Auxin-responsive SAUR gene family member, expressed
GWHGACDB000305	83	59	81	24	15	13	Hca.01G0003050	transposon protein, putative, CACTA, En/Spm sub-class, expressed
GWHGACDB000306	1113	1047	1091	1377	1437	1424	Hca.01G0003060	peptidase, trypsin-like serine and cysteine proteases, putative, expressed			ko03015,ko03013	mRNA surveillance pathway|RNA transport
GWHGACDB000307	146	133	171	153	156	148	Hca.01G0003070	protein kinase, putative, expressed
GWHGACDB000308	0	0	0	0	0	0	Hca.01G0003080	protein binding protein, putative, expressed
GWHGACDB000309	0	0	0	0	0	0	Hca.01G0003090	elongation factor, putative, expressed
GWHGACDB000310	0	0	0	0	0	0	Hca.01G0003100	no apical meristem protein, putative, expressed	GO:0003746,GO:0003924,GO:0005525,GO:0005737	translation elongation factor activity|GTPase activity|GTP binding|cytoplasm	ko04152	AMPK signaling pathway
GWHGACDB000311	0	0	0	0	0	0	Hca.01G0003110	1-aminocyclopropane-1-carboxylate oxidase homolog 4, putative, expressed
GWHGACDB000312	0	0	0	0	0	0	Hca.01G0003120	1-aminocyclopropane-1-carboxylate oxidase homolog 4, putative, expressed	GO:0000943,GO:0003676,GO:0003964,GO:0004190,GO:0004519,GO:0006310,GO:0015074,GO:0046872	retrotransposon nucleocapsid|nucleic acid binding|RNA-directed DNA polymerase activity|aspartic-type endopeptidase activity|endonuclease activity|DNA recombination|DNA integration|metal ion binding
GWHGACDB000313	0	0	0	0	0	0	Hca.01G0003130	1-aminocyclopropane-1-carboxylate oxidase homolog 4, putative, expressed	GO:0000943,GO:0003676,GO:0003964,GO:0004190,GO:0004519,GO:0006310,GO:0015074,GO:0046872	retrotransposon nucleocapsid|nucleic acid binding|RNA-directed DNA polymerase activity|aspartic-type endopeptidase activity|endonuclease activity|DNA recombination|DNA integration|metal ion binding
GWHGACDB000314	0	0	0	0	0	0	Hca.01G0003140	membrane associated DUF588 domain containing protein, putative, expressed
GWHGACDB000315	0	0	0	0	0	0	Hca.01G0003150		GO:0009409,GO:0009507,GO:0009534,GO:0009535,GO:0009579,GO:0009735,GO:0009772,GO:0009773,GO:0009941,GO:0010287,GO:0010319,GO:0015979,GO:0015986,GO:0016020,GO:0042742,GO:0045261,GO:0046933	response to cold|chloroplast|chloroplast thylakoid|chloroplast thylakoid membrane|thylakoid|response to cytokinin|photosynthetic electron transport in photosystem II|photosynthetic electron transport in photosystem I|chloroplast envelope|plastoglobule|stromule|photosynthesis|ATP synthesis coupled proton transport|membrane|defense response to bacterium|proton-transporting ATP synthase complex, cat…	ko00190,ko00195	Oxidative phosphorylation|Photosynthesis
GWHGACDB000316	0	0	0	0	0	0	Hca.01G0003160	DNA-binding storekeeper protein-related, putative, expressed
GWHGACDB000317	1	0	0	2	0	0	Hca.01G0003170	hydroxyacid oxidase 1, putative, expressed
GWHGACDB000318	0	0	0	0	0	0	Hca.01G0003180	9-cis-epoxycarotenoid dioxygenase 1, chloroplast precursor, putative, expressed	GO:0005634,GO:0005777,GO:0008891,GO:0009506,GO:0009507,GO:0009570,GO:0009735,GO:0009854,GO:0010181,GO:0016020,GO:0022626,GO:0042742,GO:0048046,GO:0050665,GO:0052852,GO:0052853,GO:0052854	nucleus|peroxisome|glycolate oxidase activity|plasmodesma|chloroplast|chloroplast stroma|response to cytokinin|oxidative photosynthetic carbon pathway|FMN binding|membrane|cytosolic ribosome|defense response to bacterium|apoplast|hydrogen peroxide biosynthetic process|very-long-chain-(S)-2-hydroxy-acid oxidase activity|long-chain-(S)-2-hydroxy-long-chain-acid oxidase activity|medium-chain-(S)-2-h…	ko01200,ko00630,ko04146	Carbon metabolism|Glyoxylate and dicarboxylate metabolism|Peroxisome
GWHGACDB000319	0	0	0	0	0	0	Hca.01G0003190	ethylene receptor, putative, expressed
GWHGACDB000320	197	174	175	133	151	145	Hca.01G0003200	CID11, putative, expressed	GO:0000155,GO:0005524,GO:0005789,GO:0016021,GO:0038199,GO:0046872,GO:0051740	phosphorelay sensor kinase activity|ATP binding|endoplasmic reticulum membrane|integral component of membrane|ethylene receptor activity|metal ion binding|ethylene binding	ko04075	Plant hormone signal transduction
GWHGACDB000321	0	0	0	0	0	0	Hca.01G0003210	polygalacturonase, putative, expressed	GO:0000155,GO:0005524,GO:0005789,GO:0016021,GO:0038199,GO:0046872,GO:0051740	phosphorelay sensor kinase activity|ATP binding|endoplasmic reticulum membrane|integral component of membrane|ethylene receptor activity|metal ion binding|ethylene binding	ko04075	Plant hormone signal transduction
GWHGACDB000322	0	0	0	0	0	0	Hca.01G0003220	VQ domain containing protein, putative, expressed
GWHGACDB000323	0	1	0	8	4	0	Hca.01G0003230		GO:0005634,GO:0006979	nucleus|response to oxidative stress
GWHGACDB000324	98	94	118	120	121	111	Hca.01G0003240	retrotransposon protein, putative, unclassified, expressed	GO:0005737,GO:0007275,GO:0016567,GO:0046620,GO:0046872,GO:0061630,GO:0080113	cytoplasm|multicellular organism development|protein ubiquitination|regulation of organ growth|metal ion binding|ubiquitin protein ligase activity|regulation of seed growth
GWHGACDB000325	0	0	0	0	0	0	Hca.01G0003250
GWHGACDB000326	1	0	0	3	7	1	Hca.01G0003260	gibberellin 2-beta-dioxygenase, putative, expressed			ko00904	Diterpenoid biosynthesis
GWHGACDB000327	0	0	0	0	0	0	Hca.01G0003270
GWHGACDB000328	6	1	7	11	2	8	Hca.01G0003280	ubiquitin carboxyl-terminal hydrolase family protein, expressed
GWHGACDB000329	0	0	0	0	0	0	Hca.01G0003290	senescence-induced receptor-like serine/threonine-protein kinase precursor, putative, expressed
GWHGACDB000330	0	0	0	0	0	0	Hca.01G0003300
GWHGACDB000331	0	0	0	0	0	2	Hca.01G0003310
GWHGACDB000332	0	0	0	0	0	0	Hca.01G0003320
GWHGACDB000333	0	0	0	0	0	0	Hca.01G0003330	oxidoreductase, short chain dehydrogenase/reductase family, putative, expressed
GWHGACDB000334	0	0	0	0	0	0	Hca.01G0003340		GO:0000943,GO:0003676,GO:0003964,GO:0004190,GO:0004519,GO:0006310,GO:0015074,GO:0046872	retrotransposon nucleocapsid|nucleic acid binding|RNA-directed DNA polymerase activity|aspartic-type endopeptidase activity|endonuclease activity|DNA recombination|DNA integration|metal ion binding
GWHGACDB000335	0	0	0	0	0	0	Hca.01G0003350	C2 domain containing protein, putative, expressed
GWHGACDB000336	102	106	86	55	106	95	Hca.01G0003360	metallo-beta-lactamase family protein, putative, expressed	GO:0005773,GO:0005886,GO:0006869,GO:0008289,GO:0016021	vacuole|plasma membrane|lipid transport|lipid binding|integral component of membrane
GWHGACDB000337	623	673	599	666	655	524	Hca.01G0003370	60S ribosomal protein L18a-1, putative, expressed	GO:0004497,GO:0005506,GO:0016021,GO:0016705,GO:0020037	monooxygenase activity|iron ion binding|integral component of membrane|oxidoreductase activity, acting on paired donors, with incorporation or reduction of molecular oxygen|heme binding
GWHGACDB000338	0	0	0	0	0	0	Hca.01G0003380	laccase precursor protein, putative, expressed
GWHGACDB000339	0	0	0	0	0	0	Hca.01G0003390	X8 domain containing protein, expressed	GO:0005507,GO:0016722,GO:0046274,GO:0048046,GO:0052716	copper ion binding|oxidoreductase activity, oxidizing metal ions|lignin catabolic process|apoplast|hydroquinone:oxygen oxidoreductase activity
GWHGACDB000340	0	0	0	0	0	0	Hca.01G0003400	CGMC_MAPKCMGC_2.6 - CGMC includes CDA, MAPK, GSK3, and CLKC kinases, expressed
GWHGACDB000341	576	564	533	673	755	714	Hca.01G0003410	tyrosyl-tRNA synthetase, putative, expressed	GO:0004707,GO:0005524,GO:0005634,GO:0005737,GO:0010468,GO:0035556	MAP kinase activity|ATP binding|nucleus|cytoplasm|regulation of gene expression|intracellular signal transduction
GWHGACDB000342	0	0	0	0	0	0	Hca.01G0003420	naringenin,2-oxoglutarate 3-dioxygenase, putative, expressed	GO:0004707,GO:0005524,GO:0005634,GO:0005737,GO:0010468,GO:0035556	MAP kinase activity|ATP binding|nucleus|cytoplasm|regulation of gene expression|intracellular signal transduction
GWHGACDB000343	0	0	0	0	0	0	Hca.01G0003430	naringenin,2-oxoglutarate 3-dioxygenase, putative, expressed
GWHGACDB000344	6	7	6	16	6	20	Hca.01G0003440	Protein kinase domain containing protein, expressed	GO:0010150,GO:0016682,GO:0046872,GO:0051213	leaf senescence|oxidoreductase activity, acting on diphenols and related substances as donors, oxygen as acceptor|metal ion binding|dioxygenase activity
GWHGACDB000345	3	0	0	0	0	0	Hca.01G0003450	bile acid sodium symporter family protein, putative, expressed	GO:0004674,GO:0005524,GO:0005886,GO:0016021	protein serine/threonine kinase activity|ATP binding|plasma membrane|integral component of membrane
GWHGACDB000346	0	0	0	0	0	0	Hca.01G0003460	TKL_IRAK_CrRLK1L-1.8 - The CrRLK1L-1 subfamily has homology to the CrRLK1L homolog, expressed
GWHGACDB000347	1	1	1	6	7	4	Hca.01G0003470	NAD dependent epimerase/dehydratase family domain containing protein, expressed
GWHGACDB000348	0	0	0	0	0	0	Hca.01G0003480	expressed protein	GO:0005829,GO:0008460,GO:0010192,GO:0010214,GO:0010253,GO:0010280,GO:0010489,GO:0010490,GO:0050377	cytosol|dTDP-glucose 4,6-dehydratase activity|mucilage biosynthetic process|seed coat development|UDP-rhamnose biosynthetic process|UDP-L-rhamnose synthase activity|UDP-4-keto-6-deoxy-glucose-3,5-epimerase activity|UDP-4-keto-rhamnose-4-keto-reductase activity|UDP-glucose 4,6-dehydratase activity	ko00520	Amino sugar and nucleotide sugar metabolism
GWHGACDB000349	408	418	409	452	477	437	Hca.01G0003490	trehalose-6-phosphate synthase, putative, expressed	GO:0003825,GO:0005576,GO:0005618,GO:0005737,GO:0005773,GO:0005991,GO:0005992,GO:0009793,GO:0009832,GO:0010182,GO:0051301,GO:0070413	alpha,alpha-trehalose-phosphate synthase (UDP-forming) activity|extracellular region|cell wall|cytoplasm|vacuole|trehalose metabolic process|trehalose biosynthetic process|embryo development ending in seed dormancy|plant-type cell wall biogenesis|sugar mediated signaling pathway|cell division|trehalose metabolism in response to stress
GWHGACDB000350	0	0	0	0	0	0	Hca.01G0003500	NAD kinase, putative, expressed
GWHGACDB000351	0	0	0	0	0	0	Hca.01G0003510	DNA binding protein, putative, expressed			ko00760	Nicotinate and nicotinamide metabolism
GWHGACDB000352	0	0	0	0	0	0	Hca.01G0003520	B-box zinc finger family protein, putative, expressed	GO:0005694,GO:0005712,GO:0007129,GO:0007131,GO:0016567,GO:0016740,GO:0046872	chromosome|chiasma|synapsis|reciprocal meiotic recombination|protein ubiquitination|transferase activity|metal ion binding
GWHGACDB000353	0	0	0	0	0	0	Hca.01G0003530	uncharacterized mscS family protein, putative, expressed	GO:0005634,GO:0006355,GO:0008270,GO:0009640	nucleus|regulation of transcription, DNA-templated|zinc ion binding|photomorphogenesis
GWHGACDB000354	5	0	2	3	4	5	Hca.01G0003540	expressed protein	GO:0005774,GO:0005886,GO:0006820,GO:0008381,GO:0009506,GO:0016021	vacuolar membrane|plasma membrane|anion transport|mechanosensitive ion channel activity|plasmodesma|integral component of membrane
GWHGACDB000355	0	0	0	0	0	0	Hca.01G0003550	Protein kinase domain containing protein, expressed
GWHGACDB000356	0	0	0	0	0	0	Hca.01G0003560	BRASSINOSTEROID INSENSITIVE 1-associated receptor kinase 1 precursor, putative, expressed
GWHGACDB000357	0	0	0	0	0	0	Hca.01G0003570	proteins of unknown function domain containing protein, expressed	GO:0000943,GO:0003676,GO:0003964,GO:0004190,GO:0004519,GO:0008270,GO:0015074	retrotransposon nucleocapsid|nucleic acid binding|RNA-directed DNA polymerase activity|aspartic-type endopeptidase activity|endonuclease activity|zinc ion binding|DNA integration
GWHGACDB000358	278	278	294	476	486	404	Hca.01G0003580	leucine-rich repeat-containing protein kinase family protein, putative, expressed
GWHGACDB000359	1296	1275	1285	1365	1298	1263	Hca.01G0003590	receptor-like protein kinase 2, putative, expressed
GWHGACDB000360	0	0	0	0	0	0	Hca.01G0003600
GWHGACDB000361	4	0	0	3	6	0	Hca.01G0003610		GO:0004674,GO:0005524,GO:0005634,GO:0005789,GO:0005886,GO:0006952,GO:0016021,GO:0031349,GO:0046777,GO:1900426	protein serine/threonine kinase activity|ATP binding|nucleus|endoplasmic reticulum membrane|plasma membrane|defense response|integral component of membrane|positive regulation of defense response|protein autophosphorylation|positive regulation of defense response to bacterium
GWHGACDB000362	0	0	0	0	0	0	Hca.01G0003620
GWHGACDB000363	0	0	0	0	0	0	Hca.01G0003630	GIL1, putative, expressed
GWHGACDB000364	0	0	0	1	0	0	Hca.01G0003640	expressed protein
GWHGACDB000365	0	0	0	0	0	0	Hca.01G0003650	cytochrome P450, putative, expressed
GWHGACDB000366	0	0	0	0	0	0	Hca.01G0003660	protein transport protein Sec61 subunit alpha, putative, expressed
GWHGACDB000367	0	0	0	0	0	0	Hca.01G0003670	ubiquitin domain-containing protein 2, putative, expressed	GO:0005789,GO:0015031,GO:0016021	endoplasmic reticulum membrane|protein transport|integral component of membrane	ko04145,ko04141,ko03060	Phagosome|Protein processing in endoplasmic reticulum|Protein export
GWHGACDB000368	15	15	6	18	17	24	Hca.01G0003680	BRASSINOSTEROID INSENSITIVE 1-associated receptor kinase 1 precursor, putative, expressed
GWHGACDB000369	0	0	0	0	0	0	Hca.01G0003690
GWHGACDB000370	0	0	0	0	0	0	Hca.01G0003700	cytochrome P450, putative, expressed
GWHGACDB000371	0	0	0	0	0	0	Hca.01G0003710	cytochrome P450, putative, expressed
GWHGACDB000372	0	0	0	0	0	0	Hca.01G0003720	retrotransposon protein, putative, LINE subclass, expressed	GO:0004497,GO:0005506,GO:0007275,GO:0010268,GO:0016021,GO:0016125,GO:0016132,GO:0016705,GO:0020037,GO:0030659,GO:0055114	monooxygenase activity|iron ion binding|multicellular organism development|brassinosteroid homeostasis|integral component of membrane|sterol metabolic process|brassinosteroid biosynthetic process|oxidoreductase activity, acting on paired donors, with incorporation or reduction of molecular oxygen|heme binding|cytoplasmic vesicle membrane|oxidation-reduction process
GWHGACDB000373	0	0	0	0	0	0	Hca.01G0003730	receptor-like protein kinase, putative, expressed
GWHGACDB000374	684	620	604	513	429	464	Hca.01G0003740	expressed protein
GWHGACDB000375	25	11	23	27	23	7	Hca.01G0003750	APO, putative, expressed	GO:0005783,GO:0006629,GO:0009846,GO:0010162,GO:0019915,GO:0030176,GO:0034389,GO:0080155,GO:0140042	endoplasmic reticulum|lipid metabolic process|pollen germination|seed dormancy process|lipid storage|integral component of endoplasmic reticulum membrane|lipid droplet organization|regulation of double fertilization forming a zygote and endosperm|lipid droplet formation
GWHGACDB000376	1	2	0	0	0	0	Hca.01G0003760	YABBY domain containing protein, putative, expressed
GWHGACDB000377	175	199	176	188	191	167	Hca.01G0003770	OsFBT9 - F-box and tubby domain containing protein, expressed	GO:0003700,GO:0005634,GO:0005829,GO:0005886,GO:0005929,GO:0006355,GO:0009536,GO:0009555,GO:0009620,GO:0035091,GO:0044212,GO:0061512	DNA-binding transcription factor activity|nucleus|cytosol|plasma membrane|cilium|regulation of transcription, DNA-templated|plastid|pollen development|response to fungus|phosphatidylinositol binding|transcription regulatory region DNA binding|protein localization to cilium
GWHGACDB000378	0	2	0	0	3	4	Hca.01G0003780	endothelial differentiation-related factor 1, putative, expressed	GO:0003700,GO:0005634,GO:0005829,GO:0005886,GO:0005929,GO:0006355,GO:0009536,GO:0009555,GO:0009620,GO:0035091,GO:0044212,GO:0061512	DNA-binding transcription factor activity|nucleus|cytosol|plasma membrane|cilium|regulation of transcription, DNA-templated|plastid|pollen development|response to fungus|phosphatidylinositol binding|transcription regulatory region DNA binding|protein localization to cilium
GWHGACDB000379	87	94	103	203	177	166	Hca.01G0003790	phosphoesterase, putative, expressed	GO:0003713,GO:0005634,GO:0005730,GO:0005737,GO:0043565,GO:0045893	transcription coactivator activity|nucleus|nucleolus|cytoplasm|sequence-specific DNA binding|positive regulation of transcription, DNA-templated
GWHGACDB000380	5	7	2	12	4	5	Hca.01G0003800	senescence-induced receptor-like serine/threonine-protein kinase precursor, putative, expressed	GO:0005886,GO:0016021,GO:0050832	plasma membrane|integral component of membrane|defense response to fungus
GWHGACDB000381	7	1	3	1	0	3	Hca.01G0003810
GWHGACDB000382	424	384	382	376	352	314	Hca.01G0003820	senescence-induced receptor-like serine/threonine-protein kinase precursor, putative, expressed	GO:0005886,GO:0016021	plasma membrane|integral component of membrane
GWHGACDB000383	40	31	43	62	53	55	Hca.01G0003830	expressed protein	GO:0005886,GO:0016020,GO:0016021	plasma membrane|membrane|integral component of membrane
GWHGACDB000384	14	10	9	20	19	8	Hca.01G0003840	uroporphyrinogen decarboxylase, putative, expressed
GWHGACDB000385	0	0	0	0	0	0	Hca.01G0003850	DUF640 domain containing protein, putative, expressed
GWHGACDB000386	0	4	0	0	0	0	Hca.01G0003860	retrotransposon protein, putative, LINE subclass, expressed
GWHGACDB000387	0	0	0	0	0	0	Hca.01G0003870	lectin protein kinase family protein, putative, expressed
GWHGACDB000388	0	0	0	0	0	0	Hca.01G0003880	lectin protein kinase family protein, putative, expressed
GWHGACDB000389	17	22	8	15	23	21	Hca.01G0003890	phosphoacetylglucosamine mutase, putative, expressed	GO:0005576,GO:0006833,GO:0030246	extracellular region|water transport|carbohydrate binding
GWHGACDB000390	892	723	888	617	489	558	Hca.01G0003900	phosphoenolpyruvate carboxylase, putative, expressed	GO:0005737,GO:0006099,GO:0008964,GO:0015977	cytoplasm|tricarboxylic acid cycle|phosphoenolpyruvate carboxylase activity|carbon fixation	ko00710,ko00720,ko00680,ko00620,ko01200	Carbon fixation in photosynthetic organisms|Carbon fixation pathways in prokaryotes|Methane metabolism|Pyruvate metabolism|Carbon metabolism
GWHGACDB000391	156	128	189	285	265	249	Hca.01G0003910	TTL1, putative, expressed	GO:0005623,GO:0045454	cell|cell redox homeostasis
GWHGACDB000392	0	0	0	0	0	0	Hca.01G0003920	cytochrome P450, putative, expressed
GWHGACDB000393	0	0	0	0	0	0	Hca.01G0003930	B3 DNA binding domain containing protein, expressed
GWHGACDB000394	0	0	0	0	0	0	Hca.01G0003940
GWHGACDB000395	75	50	51	25	44	54	Hca.01G0003950	galactosyltransferase family protein, putative, expressed	GO:0000139,GO:0005783,GO:0005794,GO:0006486,GO:0008378,GO:0016021	Golgi membrane|endoplasmic reticulum|Golgi apparatus|protein glycosylation|galactosyltransferase activity|integral component of membrane
GWHGACDB000396	90	70	63	83	62	53	Hca.01G0003960	cytochrome P450, putative, expressed	GO:0000139,GO:0005783,GO:0005794,GO:0006486,GO:0008378,GO:0016021	Golgi membrane|endoplasmic reticulum|Golgi apparatus|protein glycosylation|galactosyltransferase activity|integral component of membrane
GWHGACDB000397	0	0	0	0	0	0	Hca.01G0003970	ABC-2 type transporter domain containing protein, expressed
GWHGACDB000398	0	0	0	0	0	0	Hca.01G0003980	DAG protein, chloroplast precursor, putative, expressed
GWHGACDB000399	372	362	333	606	510	513	Hca.01G0003990	expressed protein
GWHGACDB000400	1	0	0	0	0	1	Hca.01G0004000	BHLH transcription factor, putative, expressed
GWHGACDB000401	0	0	0	0	0	0	Hca.01G0004010
GWHGACDB000402	1	0	1	1	0	0	Hca.01G0004020	heavy metal-associated domain containing protein, expressed
GWHGACDB000403	0	0	0	0	0	0	Hca.01G0004030	lactate/malate dehydrogenase, putative, expressed
GWHGACDB000404	0	0	0	0	0	0	Hca.01G0004040	heavy metal-associated domain containing protein, expressed
GWHGACDB000405	0	0	0	0	0	0	Hca.01G0004050
GWHGACDB000406	428	464	482	491	470	425	Hca.01G0004060	bromodomain containing protein, expressed	GO:0003723,GO:0003729,GO:0005634,GO:0005730,GO:0006952,GO:0008219,GO:0009693,GO:0010150,GO:1990904	RNA binding|mRNA binding|nucleus|nucleolus|defense response|cell death|ethylene biosynthetic process|leaf senescence|ribonucleoprotein complex	ko03040	Spliceosome
GWHGACDB000407	0	0	0	0	0	0	Hca.01G0004070	expressed protein
GWHGACDB000408	0	0	0	0	0	0	Hca.01G0004080
GWHGACDB000409	0	0	0	2	0	0	Hca.01G0004090	TCP family transcription factor, putative, expressed
GWHGACDB000410	0	0	0	0	0	0	Hca.01G0004100	IQ calmodulin-binding motif domain containing protein, expressed	GO:0003677,GO:0003700,GO:0005634,GO:0006355,GO:0009793,GO:0009965,GO:0030154,GO:0043565,GO:0045962,GO:0048366,GO:0048826	DNA binding|DNA-binding transcription factor activity|nucleus|regulation of transcription, DNA-templated|embryo development ending in seed dormancy|leaf morphogenesis|cell differentiation|sequence-specific DNA binding|positive regulation of development, heterochronic|leaf development|cotyledon morphogenesis
GWHGACDB000411	0	0	3	0	0	0	Hca.01G0004110
GWHGACDB000412	639	688	658	1677	1719	1879	Hca.01G0004120	calcium-binding EF hand family protein, putative, expressed	GO:0000325,GO:0005432,GO:0005509,GO:0005773,GO:0005774,GO:0005886,GO:0006874,GO:0009506,GO:0015369,GO:0016020,GO:0016021,GO:0055074,GO:0070588,GO:0071472	plant-type vacuole|calcium:sodium antiporter activity|calcium ion binding|vacuole|vacuolar membrane|plasma membrane|cellular calcium ion homeostasis|plasmodesma|calcium:proton antiporter activity|membrane|integral component of membrane|calcium ion homeostasis|calcium ion transmembrane transport|cellular response to salt stress
GWHGACDB000413	0	0	0	0	0	0	Hca.01G0004130	bZIP transcription factor domain containing protein, expressed
GWHGACDB000414	386	331	399	187	181	144	Hca.01G0004140	homogentisate 1,2-dioxygenase, putative, expressed	GO:0004411,GO:0005829,GO:0006520,GO:0006559,GO:0006572,GO:0046872,GO:1902000	homogentisate 1,2-dioxygenase activity|cytosol|cellular amino acid metabolic process|L-phenylalanine catabolic process|tyrosine catabolic process|metal ion binding|homogentisate catabolic process	ko00350,ko00643	Tyrosine metabolism|Styrene degradation
GWHGACDB000415	0	0	1	0	0	1	Hca.01G0004150	ras-related protein, putative, expressed
GWHGACDB000416	9	6	14	7	3	5	Hca.01G0004160	UDP-glucoronosyl and UDP-glucosyl transferase domain containing protein, expressed
GWHGACDB000417	2953	2730	3108	1882	1502	1643	Hca.01G0004170		GO:0008194,GO:0043231,GO:0080043,GO:0080044	UDP-glycosyltransferase activity|intracellular membrane-bounded organelle|quercetin 3-O-glucosyltransferase activity|quercetin 7-O-glucosyltransferase activity
GWHGACDB000418	9	8	13	25	17	20	Hca.01G0004180	zinc finger, C3HC4 type domain containing protein, expressed	GO:0008194,GO:0035251,GO:0043231,GO:0080043,GO:0080044	UDP-glycosyltransferase activity|UDP-glucosyltransferase activity|intracellular membrane-bounded organelle|quercetin 3-O-glucosyltransferase activity|quercetin 7-O-glucosyltransferase activity
GWHGACDB000419	6	6	13	6	17	16	Hca.01G0004190	retrotransposon protein, putative, unclassified, expressed
GWHGACDB000420	0	0	0	0	0	0	Hca.01G0004200	expressed protein
GWHGACDB000421	219	223	229	329	302	339	Hca.01G0004210	carbamoyl-phosphate synthase large chain, putative, expressed	GO:0000050,GO:0004087,GO:0004088,GO:0005524,GO:0005737,GO:0005951,GO:0006526,GO:0009507,GO:0009570,GO:0016020,GO:0016036,GO:0019856,GO:0044205,GO:0046872,GO:0070409	urea cycle|carbamoyl-phosphate synthase (ammonia) activity|carbamoyl-phosphate synthase (glutamine-hydrolyzing) activity|ATP binding|cytoplasm|carbamoyl-phosphate synthase complex|arginine biosynthetic process|chloroplast|chloroplast stroma|membrane|cellular response to phosphate starvation|pyrimidine nucleobase biosynthetic process|'de novo' UMP biosynthetic process|metal ion binding|carbamoyl p…	ko00250,ko00240	Alanine, aspartate and glutamate metabolism|Pyrimidine metabolism
GWHGACDB000422	0	0	0	0	0	0	Hca.01G0004220	terpene synthase, putative, expressed	GO:0000287,GO:0009507,GO:0034002	magnesium ion binding|chloroplast|(R)-limonene synthase activity
GWHGACDB000423	0	0	0	0	0	0	Hca.01G0004230		GO:0000287,GO:0010333,GO:0016114	magnesium ion binding|terpene synthase activity|terpenoid biosynthetic process
GWHGACDB000424	0	0	0	0	0	0	Hca.01G0004240	terpene synthase, putative, expressed
GWHGACDB000425	0	0	0	0	0	0	Hca.01G0004250		GO:0000287,GO:0010333,GO:0016114	magnesium ion binding|terpene synthase activity|terpenoid biosynthetic process
GWHGACDB000426	0	0	0	0	0	0	Hca.01G0004260
GWHGACDB000427	0	5	7	8	8	6	Hca.01G0004270
GWHGACDB000428	0	0	0	0	0	0	Hca.01G0004280	terpene synthase, putative, expressed
GWHGACDB000429	0	0	0	0	0	0	Hca.01G0004290	terpene synthase, putative, expressed
GWHGACDB000430	0	0	0	0	0	0	Hca.01G0004300	terpene synthase, putative, expressed
GWHGACDB000431	0	0	0	0	0	0	Hca.01G0004310	UDP-glucoronosyl and UDP-glucosyl transferase domain containing protein, expressed
GWHGACDB000432	632	635	640	585	601	587	Hca.01G0004320	flavonol synthase/flavanone 3-hydroxylase, putative, expressed	GO:0002229,GO:0002239,GO:0009617,GO:0009620,GO:0009751,GO:0010150,GO:0046244,GO:0046872,GO:0051213	defense response to oomycetes|response to oomycetes|response to bacterium|response to fungus|response to salicylic acid|leaf senescence|salicylic acid catabolic process|metal ion binding|dioxygenase activity
GWHGACDB000433	0	0	0	0	0	0	Hca.01G0004330
GWHGACDB000434	0	0	0	0	0	0	Hca.01G0004340	homeobox associated leucine zipper, putative, expressed
GWHGACDB000435	0	0	0	0	0	0	Hca.01G0004350	no apical meristem protein, putative, expressed
GWHGACDB000436	0	0	0	0	0	0	Hca.01G0004360	AP2 domain containing protein, expressed
GWHGACDB000437	545	453	485	396	547	415	Hca.01G0004370	yippee zinc-binding protein, putative, expressed
GWHGACDB000438	60	39	76	53	52	51	Hca.01G0004380	expressed protein
GWHGACDB000439	328	358	333	266	230	261	Hca.01G0004390	STE_PAK_Ste20_MST_like.1 - STE kinases include homologs to sterile 7, sterile 11 and sterile 20 from yeast, expressed
GWHGACDB000440	0	0	0	0	0	0	Hca.01G0004400	transcription factor-related, putative, expressed
GWHGACDB000441	0	0	0	0	0	2	Hca.01G0004410	OsSPL6 - SBP-box gene family member, expressed
GWHGACDB000442	0	0	0	0	0	0	Hca.01G0004420
GWHGACDB000443	133	112	118	112	130	118	Hca.01G0004430	phytosulfokine receptor precursor, putative, expressed
GWHGACDB000444	0	5	17	12	1	7	Hca.01G0004440	MATE efflux family protein, putative, expressed	GO:0002229,GO:0006855,GO:0015238,GO:0015297,GO:0016021,GO:0098542	defense response to oomycetes|drug transmembrane transport|drug transmembrane transporter activity|antiporter activity|integral component of membrane|defense response to other organism
GWHGACDB000445	0	0	4	3	0	0	Hca.01G0004450	OsSCP48 - Putative Serine Carboxypeptidase homologue, expressed
GWHGACDB000446	0	0	0	1	0	0	Hca.01G0004460	POT family protein, expressed
GWHGACDB000447	0	0	0	0	0	0	Hca.01G0004470
GWHGACDB000448	0	0	0	0	0	0	Hca.01G0004480	OsSCP48 - Putative Serine Carboxypeptidase homologue, expressed
GWHGACDB000449	0	0	0	0	0	0	Hca.01G0004490	RNA recognition motif containing protein, expressed
GWHGACDB000450	0	0	0	0	0	0	Hca.01G0004500	POT family protein, expressed	GO:0003676,GO:0004523,GO:0046872	nucleic acid binding|RNA-DNA hybrid ribonuclease activity|metal ion binding
GWHGACDB000451	0	0	0	0	0	0	Hca.01G0004510	POT family protein, expressed
GWHGACDB000452	8	5	4	14	12	13	Hca.01G0004520	OsSCP48 - Putative Serine Carboxypeptidase homologue, expressed	GO:0015333,GO:0016021,GO:0035673,GO:1904680	peptide:proton symporter activity|integral component of membrane|oligopeptide transmembrane transporter activity|peptide transmembrane transporter activity
GWHGACDB000453	236	229	205	396	275	358	Hca.01G0004530	haloacid dehalogenase-like hydrolase family protein, putative, expressed	GO:0000287,GO:0005737,GO:0008270,GO:0019284,GO:0019509,GO:0043715,GO:0043716,GO:0043874,GO:0046570	magnesium ion binding|cytoplasm|zinc ion binding|L-methionine salvage from S-adenosylmethionine|L-methionine salvage from methylthioadenosine|2,3-diketo-5-methylthiopentyl-1-phosphate enolase activity|2-hydroxy-3-keto-5-methylthiopentenyl-1-phosphate phosphatase activity|acireductone synthase activity|methylthioribulose 1-phosphate dehydratase activity	ko00270	Cysteine and methionine metabolism
GWHGACDB000454	0	0	0	0	0	1	Hca.01G0004540	VQ domain containing protein, putative, expressed	GO:0000287,GO:0005737,GO:0008270,GO:0019284,GO:0019509,GO:0043715,GO:0043716,GO:0043874,GO:0046570	magnesium ion binding|cytoplasm|zinc ion binding|L-methionine salvage from S-adenosylmethionine|L-methionine salvage from methylthioadenosine|2,3-diketo-5-methylthiopentyl-1-phosphate enolase activity|2-hydroxy-3-keto-5-methylthiopentenyl-1-phosphate phosphatase activity|acireductone synthase activity|methylthioribulose 1-phosphate dehydratase activity	ko00270	Cysteine and methionine metabolism
GWHGACDB000455	91	107	102	174	159	102	Hca.01G0004550	proton pump interactor, putative, expressed
GWHGACDB000456	0	0	0	0	0	0	Hca.01G0004560	glycosyltransferase family protein, putative, expressed
GWHGACDB000457	663	640	635	504	458	496	Hca.01G0004570	protein kinase family protein, putative, expressed	GO:0000139,GO:0005794,GO:0008375,GO:0009826,GO:0015020,GO:0016021	Golgi membrane|Golgi apparatus|acetylglucosaminyltransferase activity|unidimensional cell growth|glucuronosyltransferase activity|integral component of membrane
GWHGACDB000458	0	0	0	0	0	0	Hca.01G0004580
GWHGACDB000459	0	0	0	0	0	0	Hca.01G0004590	metallothionein-like protein 3B, putative, expressed
GWHGACDB000460	51	54	39	87	68	66	Hca.01G0004600	ubiquitin-conjugating enzyme domain containing protein, expressed			ko04120	Ubiquitin mediated proteolysis
GWHGACDB000461	306	331	336	320	383	406	Hca.01G0004610	expressed protein	GO:0005524,GO:0061631	ATP binding|ubiquitin conjugating enzyme activity	ko04120	Ubiquitin mediated proteolysis
GWHGACDB000462	0	0	0	0	0	0	Hca.01G0004620	RING-H2 finger protein ATL5G, putative, expressed
GWHGACDB000463	77	113	117	104	126	105	Hca.01G0004630	PAP/25A associated domain containing protein, putative, expressed
GWHGACDB000464	27	11	3	17	24	14	Hca.01G0004640
GWHGACDB000465	0	0	0	0	0	0	Hca.01G0004650	Leucine Rich Repeat family protein, expressed	GO:0005524,GO:0005737,GO:0007165,GO:0009626,GO:0043531	ATP binding|cytoplasm|signal transduction|plant-type hypersensitive response|ADP binding
GWHGACDB000466	11	8	10	1	9	10	Hca.01G0004660	expressed protein
GWHGACDB000467	0	0	0	0	0	0	Hca.01G0004670	EDA16, putative, expressed
GWHGACDB000468	89	44	98	121	133	119	Hca.01G0004680	Rf1, mitochondrial precursor, putative, expressed
GWHGACDB000469	1	1	7	0	0	0	Hca.01G0004690	MLO domain containing protein, putative, expressed	GO:0005516,GO:0006952,GO:0009607,GO:0016021	calmodulin binding|defense response|response to biotic stimulus|integral component of membrane
GWHGACDB000470	0	0	0	0	0	0	Hca.01G0004700	disease resistance protein RPS2, putative, expressed
GWHGACDB000471	0	0	2	0	0	0	Hca.01G0004710	cystathionin beta synthase protein, putative, expressed
GWHGACDB000472	0	0	0	0	0	0	Hca.01G0004720	stem-specific protein TSJT1, putative, expressed
GWHGACDB000473	253	242	239	296	302	350	Hca.01G0004730	outer membrane protein, OMP85 family protein, expressed
GWHGACDB000474	0	0	0	0	0	0	Hca.01G0004740
GWHGACDB000475	0	0	0	0	0	0	Hca.01G0004750
GWHGACDB000476	0	0	0	0	0	0	Hca.01G0004760
GWHGACDB000477	0	0	0	0	0	0	Hca.01G0004770	RNA recognition motif containing protein, putative, expressed	GO:0003676,GO:0004523,GO:0046872	nucleic acid binding|RNA-DNA hybrid ribonuclease activity|metal ion binding
GWHGACDB000478	0	0	0	0	0	0	Hca.01G0004780
GWHGACDB000479	99	105	113	154	168	119	Hca.01G0004790	WD-40 repeat family protein, putative, expressed	GO:0003824,GO:0005886,GO:0019898,GO:0046872	catalytic activity|plasma membrane|extrinsic component of membrane|metal ion binding
GWHGACDB000480	50	44	20	40	53	40	Hca.01G0004800	lanC-like protein 2, putative, expressed
GWHGACDB000481	1093	951	1046	517	499	572	Hca.01G0004810	expressed protein	GO:0005634,GO:0005886,GO:0009416,GO:0009718,GO:0015995,GO:0045893	nucleus|plasma membrane|response to light stimulus|anthocyanin-containing compound biosynthetic process|chlorophyll biosynthetic process|positive regulation of transcription, DNA-templated
GWHGACDB000482	0	0	0	0	0	0	Hca.01G0004820	expressed protein
GWHGACDB000483	5	5	3	0	0	2	Hca.01G0004830	ABC-2 type transporter domain containing protein, expressed
GWHGACDB000484	0	0	0	0	0	0	Hca.01G0004840	No apical meristem protein, putative, expressed
GWHGACDB000485	0	0	0	0	0	0	Hca.01G0004850	No apical meristem protein, putative, expressed
GWHGACDB000486	0	0	0	0	0	0	Hca.01G0004860
GWHGACDB000487	456	440	469	525	468	446	Hca.01G0004870	expressed protein	GO:0000911,GO:0000919,GO:0005769,GO:0005802,GO:0005829,GO:0006891,GO:0034498,GO:1990071	cytokinesis by cell plate formation|cell plate assembly|early endosome|trans-Golgi network|cytosol|intra-Golgi vesicle-mediated transport|early endosome to Golgi transport|TRAPPII protein complex
GWHGACDB000488	343	373	374	413	308	308	Hca.01G0004880	type II intron maturase protein, putative, expressed	GO:0000911,GO:0000919,GO:0005769,GO:0005802,GO:0005829,GO:0006891,GO:0034498,GO:1990071	cytokinesis by cell plate formation|cell plate assembly|early endosome|trans-Golgi network|cytosol|intra-Golgi vesicle-mediated transport|early endosome to Golgi transport|TRAPPII protein complex
GWHGACDB000489	29	33	23	45	36	43	Hca.01G0004890	metallo-beta-lactamase family protein, putative, expressed	GO:0005739,GO:0042780,GO:0042781,GO:0046872,GO:0072684	mitochondrion|tRNA 3'-end processing|3'-tRNA processing endoribonuclease activity|metal ion binding|mitochondrial tRNA 3'-trailer cleavage, endonucleolytic	ko03013	RNA transport
GWHGACDB000490	0	0	0	0	1	0	Hca.01G0004900
GWHGACDB000491	0	0	0	0	0	0	Hca.01G0004910	expressed protein
GWHGACDB000492	0	4	4	0	0	0	Hca.01G0004920	TKL_IRAK_DUF26-lc.12 - DUF26 kinases have homology to DUF26 containing loci, expressed
GWHGACDB000493	0	0	0	0	0	0	Hca.01G0004930
GWHGACDB000494	3	2	0	0	0	2	Hca.01G0004940		GO:0005634,GO:0009416,GO:0009507,GO:0009570	nucleus|response to light stimulus|chloroplast|chloroplast stroma
GWHGACDB000495	0	0	0	0	0	0	Hca.01G0004950	receptor protein kinase CLAVATA1 precursor, putative, expressed
GWHGACDB000496	83	58	36	62	87	23	Hca.01G0004960	expressed protein	GO:0000943,GO:0003676,GO:0003964,GO:0004190,GO:0004519,GO:0006310,GO:0015074,GO:0046872	retrotransposon nucleocapsid|nucleic acid binding|RNA-directed DNA polymerase activity|aspartic-type endopeptidase activity|endonuclease activity|DNA recombination|DNA integration|metal ion binding
GWHGACDB000497	4	0	4	0	0	0	Hca.01G0004970	BRASSINOSTEROID INSENSITIVE 1-associated receptor kinase 1 precursor, putative, expressed	GO:0000943,GO:0003676,GO:0003964,GO:0004190,GO:0004519,GO:0006310,GO:0015074,GO:0046872	retrotransposon nucleocapsid|nucleic acid binding|RNA-directed DNA polymerase activity|aspartic-type endopeptidase activity|endonuclease activity|DNA recombination|DNA integration|metal ion binding
GWHGACDB000498	0	0	0	0	0	0	Hca.01G0004980	TKL_IRAK_DUF26-lc.15 - DUF26 kinases have homology to DUF26 containing loci, expressed
GWHGACDB000499	0	0	0	0	0	0	Hca.01G0004990	verticillium wilt disease resistance protein, putative, expressed
GWHGACDB000500	0	0	0	0	0	0	Hca.01G0005000	nucleic acid binding protein, putative, expressed
GWHGACDB000501	159	183	187	205	222	200	Hca.01G0005010	TKL_IRAK_CrRLK1L-1.14 - The CrRLK1L-1 subfamily has homology to the CrRLK1L homolog, expressed
GWHGACDB000502	0	0	1	1	0	0	Hca.01G0005020	RCLEA7 - Root cap and Late embryogenesis related family protein precursor, expressed
GWHGACDB000503	0	0	0	0	0	0	Hca.01G0005030	RCLEA8 - Root cap and Late embryogenesis related family protein precursor, expressed
GWHGACDB000504	11	16	20	11	24	18	Hca.01G0005040	expressed protein
GWHGACDB000505	439	374	475	480	401	387	Hca.01G0005050	fiber expressed protein, putative, expressed
GWHGACDB000506	41	43	28	83	76	58	Hca.01G0005060	B3 DNA binding domain containing protein, putative, expressed
GWHGACDB000507	5	0	0	2	0	7	Hca.01G0005070
GWHGACDB000508	2750	2678	2880	1358	1560	1511	Hca.01G0005080	myosin-2 heavy chain, non muscle, putative, expressed	GO:0003774,GO:0005516,GO:0005524,GO:0005768,GO:0005886,GO:0006897,GO:0009506,GO:0016459,GO:0030048,GO:0051015	motor activity|calmodulin binding|ATP binding|endosome|plasma membrane|endocytosis|plasmodesma|myosin complex|actin filament-based movement|actin filament binding
GWHGACDB000509	0	0	0	1	1	0	Hca.01G0005090	chlorophyll A-B binding protein, putative, expressed	GO:0003774,GO:0005516,GO:0005524,GO:0005768,GO:0005886,GO:0006897,GO:0009506,GO:0016459,GO:0030048,GO:0051015	motor activity|calmodulin binding|ATP binding|endosome|plasma membrane|endocytosis|plasmodesma|myosin complex|actin filament-based movement|actin filament binding
GWHGACDB000510	1580	1474	1722	1648	1670	1512	Hca.01G0005100	cyclic nucleotide-gated ion channel 2, putative, expressed	GO:0005216,GO:0005516,GO:0005886,GO:0008324,GO:0009626,GO:0016020,GO:0016021,GO:0030552,GO:0030553	ion channel activity|calmodulin binding|plasma membrane|cation transmembrane transporter activity|plant-type hypersensitive response|membrane|integral component of membrane|cAMP binding|cGMP binding
GWHGACDB000511	0	0	0	0	0	0	Hca.01G0005110
GWHGACDB000512	0	0	0	0	0	0	Hca.01G0005120		GO:0005216,GO:0005516,GO:0005886,GO:0008324,GO:0009626,GO:0016020,GO:0016021,GO:0030552,GO:0030553	ion channel activity|calmodulin binding|plasma membrane|cation transmembrane transporter activity|plant-type hypersensitive response|membrane|integral component of membrane|cAMP binding|cGMP binding
GWHGACDB000513	0	0	0	0	0	4	Hca.01G0005130	dynein light chain type 1 domain containing protein, expressed
GWHGACDB000514	55	35	50	41	28	49	Hca.01G0005140	MSP domain containing protein, putative, expressed	GO:0005789,GO:0005886,GO:0006970	endoplasmic reticulum membrane|plasma membrane|response to osmotic stress
GWHGACDB000515	0	0	0	0	0	0	Hca.01G0005150	expressed protein
GWHGACDB000516	0	0	0	0	0	0	Hca.01G0005160	expressed protein
GWHGACDB000517	41	53	25	104	43	80	Hca.01G0005170	diacylglycerol kinase, putative, expressed	GO:0003951,GO:0004143,GO:0005524,GO:0006952,GO:0007205,GO:0009507	NAD+ kinase activity|diacylglycerol kinase activity|ATP binding|defense response|protein kinase C-activating G protein-coupled receptor signaling pathway|chloroplast	ko00564,ko04072,ko04070,ko00561	Glycerophospholipid metabolism|Phospholipase D signaling pathway|Phosphatidylinositol signaling system|Glycerolipid metabolism
GWHGACDB000518	0	0	0	0	1	1	Hca.01G0005180
GWHGACDB000519	265	236	243	229	196	190	Hca.01G0005190
GWHGACDB000520	108	118	120	80	96	114	Hca.01G0005200	universal stress protein domain containing protein, putative, expressed
GWHGACDB000521	39	38	28	15	22	18	Hca.01G0005210	B-box zinc finger family protein, putative, expressed
GWHGACDB000522	0	0	0	0	0	0	Hca.01G0005220	EF hand family protein, putative, expressed
GWHGACDB000523	1	0	0	0	0	0	Hca.01G0005230	TKL_IRAK_DUF26-lh.1 - DUF26 kinases have homology to DUF26 containing loci, expressed	GO:0060320	rejection of self pollen
GWHGACDB000524	10	0	1	3	9	3	Hca.01G0005240	aspartyl protease family protein, putative, expressed	GO:0004190,GO:0005975,GO:0006508,GO:0007623,GO:0009507,GO:0009744,GO:0010019,GO:0010492,GO:0030163	aspartic-type endopeptidase activity|carbohydrate metabolic process|proteolysis|circadian rhythm|chloroplast|response to sucrose|chloroplast-nucleus signaling pathway|maintenance of shoot apical meristem identity|protein catabolic process
GWHGACDB000525	0	0	0	0	0	0	Hca.01G0005250	RALFL4 - Rapid ALkalinization Factor RALF family protein precursor, expressed
GWHGACDB000526	0	0	0	0	0	0	Hca.01G0005260
GWHGACDB000527	1	0	0	2	2	3	Hca.01G0005270	serine/threonine-protein kinase receptor precursor, putative, expressed
GWHGACDB000528	0	0	0	0	0	0	Hca.01G0005280	serine/threonine-protein kinase receptor precursor, putative, expressed
GWHGACDB000529	0	0	0	0	0	0	Hca.01G0005290	serine/threonine-protein kinase receptor precursor, putative, expressed
GWHGACDB000530	0	0	0	0	0	0	Hca.01G0005300	serine/threonine-protein kinase receptor precursor, putative, expressed
GWHGACDB000531	0	4	16	4	1	5	Hca.01G0005310	TKL_IRAK_DUF26-lh.1 - DUF26 kinases have homology to DUF26 containing loci, expressed
GWHGACDB000532	71	44	105	34	60	41	Hca.01G0005320	serine/threonine-protein kinase receptor precursor, putative, expressed
GWHGACDB000533	538	469	514	684	755	640	Hca.01G0005330	disease resistance protein RPS2, putative, expressed
GWHGACDB000534	428	344	449	393	342	403	Hca.01G0005340	NADPH-dependent FMN reductase domain containing protein, expressed	GO:0003955,GO:0005886,GO:0009506,GO:0010181,GO:0055114	NAD(P)H dehydrogenase (quinone) activity|plasma membrane|plasmodesma|FMN binding|oxidation-reduction process	ko00130	Ubiquinone and other terpenoid-quinone biosynthesis
GWHGACDB000535	171	141	212	246	214	238	Hca.01G0005350	basic helix-loop-helix family protein, putative, expressed	GO:0001228,GO:0003677,GO:0003700,GO:0005634,GO:0046983	DNA-binding transcription activator activity, RNA polymerase II-specific|DNA binding|DNA-binding transcription factor activity|nucleus|protein dimerization activity
GWHGACDB000536	7	7	16	6	3	12	Hca.01G0005360	WD domain, G-beta repeat domain containing protein, expressed
GWHGACDB000537	8	14	10	41	70	53	Hca.01G0005370	OsGH3.1 - Probable indole-3-acetic acid-amido synthetase, expressed	GO:0005737,GO:0009507,GO:0009733,GO:0009734,GO:0009826,GO:0010252,GO:0010279	cytoplasm|chloroplast|response to auxin|auxin-activated signaling pathway|unidimensional cell growth|auxin homeostasis|indole-3-acetic acid amido synthetase activity	ko04075	Plant hormone signal transduction
GWHGACDB000538	6166	6146	6015	9058	8900	9501	Hca.01G0005380	OsGH3.1 - Probable indole-3-acetic acid-amido synthetase, expressed	GO:0005737,GO:0009507,GO:0009733,GO:0009734,GO:0009826,GO:0010252,GO:0010279	cytoplasm|chloroplast|response to auxin|auxin-activated signaling pathway|unidimensional cell growth|auxin homeostasis|indole-3-acetic acid amido synthetase activity	ko04075	Plant hormone signal transduction
GWHGACDB000539	76	70	87	76	58	56	Hca.01G0005390	mRNA cap guanine-N7 methyltransferase 1, putative, expressed	GO:0003723,GO:0004482,GO:0005634,GO:0005845,GO:0006370	RNA binding|mRNA (guanine-N7-)-methyltransferase activity|nucleus|mRNA cap binding complex|7-methylguanosine mRNA capping	ko03015	mRNA surveillance pathway
GWHGACDB000540	284	259	326	59	49	58	Hca.01G0005400
GWHGACDB000541	7090	6806	6843	2305	2110	2252	Hca.01G0005410	organic cation transporter protein, putative, expressed	GO:0005524,GO:0006811,GO:0009535,GO:0009705,GO:0016021,GO:0022857,GO:0042631	ATP binding|ion transport|chloroplast thylakoid membrane|plant-type vacuole membrane|integral component of membrane|transmembrane transporter activity|cellular response to water deprivation
GWHGACDB000542	0	0	0	0	0	0	Hca.01G0005420
GWHGACDB000543	0	0	0	0	0	0	Hca.01G0005430
GWHGACDB000544	0	0	0	0	0	0	Hca.01G0005440
GWHGACDB000545	8	1	16	3	5	1	Hca.01G0005450	terpene synthase, putative, expressed	GO:0000287,GO:0016114,GO:0047461,GO:0048442,GO:0048480,GO:0048653,GO:0048825,GO:0090377	magnesium ion binding|terpenoid biosynthetic process|(+)-delta-cadinene synthase activity|sepal development|stigma development|anther development|cotyledon development|seed trichome initiation
GWHGACDB000546	0	0	0	0	0	0	Hca.01G0005460		GO:0009706,GO:0015031,GO:0016021	chloroplast inner membrane|protein transport|integral component of membrane
GWHGACDB000547	0	0	0	0	0	0	Hca.01G0005470	RNA recognition motif containing protein, expressed
GWHGACDB000548	0	0	0	0	0	0	Hca.01G0005480	terpene synthase, putative, expressed	GO:0000287,GO:0005737,GO:0010333,GO:0016114	magnesium ion binding|cytoplasm|terpene synthase activity|terpenoid biosynthetic process
GWHGACDB000549	0	1	0	0	0	0	Hca.01G0005490	terpene synthase, putative, expressed	GO:0000287,GO:0009620,GO:0016114,GO:0047461	magnesium ion binding|response to fungus|terpenoid biosynthetic process|(+)-delta-cadinene synthase activity
GWHGACDB000550	154	175	169	187	188	175	Hca.01G0005500	gibberellin response modulator protein, putative, expressed	GO:0003700,GO:0005634,GO:0043565	DNA-binding transcription factor activity|nucleus|sequence-specific DNA binding
GWHGACDB000551	264	297	254	190	235	169	Hca.01G0005510	tyrosine protein kinase domain containing protein, putative, expressed	GO:0004674,GO:0004675,GO:0005516,GO:0005524,GO:0005886,GO:0006468,GO:0009409,GO:0009631,GO:0010008,GO:0016021	protein serine/threonine kinase activity|transmembrane receptor protein serine/threonine kinase activity|calmodulin binding|ATP binding|plasma membrane|protein phosphorylation|response to cold|cold acclimation|endosome membrane|integral component of membrane
GWHGACDB000552	124	157	158	129	173	149	Hca.01G0005520	ribosomal protein L24, putative, expressed	GO:0003735,GO:0005840,GO:0006412,GO:0009507,GO:0019843	structural constituent of ribosome|ribosome|translation|chloroplast|rRNA binding	ko03010	Ribosome
GWHGACDB000553	49	58	56	16	16	12	Hca.01G0005530	dihydroflavonol-4-reductase, putative, expressed
GWHGACDB000554	32	43	48	56	60	115	Hca.01G0005540	ZOS1-12 - C2H2 zinc finger protein, expressed
GWHGACDB000555	0	0	0	0	0	0	Hca.01G0005550	expressed protein
GWHGACDB000556	0	0	0	2	4	3	Hca.01G0005560	core histone H2A/H2B/H3/H4, putative, expressed
GWHGACDB000557	68	80	94	77	86	87	Hca.01G0005570	kinesin motor domain containing protein, putative, expressed	GO:0000226,GO:0003777,GO:0005524,GO:0005634,GO:0005871,GO:0005874,GO:0005876,GO:0007018,GO:0008017,GO:0009524,GO:0016887,GO:0051225,GO:0051301	microtubule cytoskeleton organization|microtubule motor activity|ATP binding|nucleus|kinesin complex|microtubule|spindle microtubule|microtubule-based movement|microtubule binding|phragmoplast|ATPase activity|spindle assembly|cell division
GWHGACDB000558	492	556	527	397	404	445	Hca.01G0005580	basic helix-loop-helix DND-binding domain containing protein, expressed
GWHGACDB000559	560	567	678	66	35	82	Hca.01G0005590	glycosyl transferase 8 domain containing protein, putative, expressed	GO:0000139,GO:0005794,GO:0010413,GO:0010417,GO:0016021,GO:0045489,GO:0045492,GO:0047262,GO:0071555	Golgi membrane|Golgi apparatus|glucuronoxylan metabolic process|glucuronoxylan biosynthetic process|integral component of membrane|pectin biosynthetic process|xylan biosynthetic process|polygalacturonate 4-alpha-galacturonosyltransferase activity|cell wall organization	ko00520,ko00500	Amino sugar and nucleotide sugar metabolism|Starch and sucrose metabolism
GWHGACDB000560	422	412	420	435	533	433	Hca.01G0005600	expressed protein
GWHGACDB000561	0	0	0	3	2	0	Hca.01G0005610	harpin-induced protein 1 domain containing protein, expressed	GO:0005886,GO:0009506,GO:0009626,GO:0009814,GO:0009816,GO:0009817,GO:0010942,GO:0016020,GO:0042742,GO:0046658	plasma membrane|plasmodesma|plant-type hypersensitive response|defense response, incompatible interaction|defense response to bacterium, incompatible interaction|defense response to fungus, incompatible interaction|positive regulation of cell death|membrane|defense response to bacterium|anchored component of plasma membrane
GWHGACDB000562	0	0	3	3	0	1	Hca.01G0005620	gibberellin 2-beta-dioxygenase 7, putative, expressed	GO:0009651,GO:0009685,GO:0009686,GO:0009735,GO:0046872,GO:0051213,GO:0052635	response to salt stress|gibberellin metabolic process|gibberellin biosynthetic process|response to cytokinin|metal ion binding|dioxygenase activity|C-20 gibberellin 2-beta-dioxygenase activity	ko00904	Diterpenoid biosynthesis
GWHGACDB000563	3	0	2	0	0	3	Hca.01G0005630
GWHGACDB000564	2235	2262	2236	1638	1606	1665	Hca.01G0005640	translation initiation factor SUI1, putative, expressed	GO:0005783	endoplasmic reticulum
GWHGACDB000565	10177	10240	10197	13315	12480	13258	Hca.01G0005650	FAD dependent oxidoreductase domain containing protein, expressed	GO:0005829,GO:0009228,GO:0009570,GO:0046872,GO:0052837	cytosol|thiamine biosynthetic process|chloroplast stroma|metal ion binding|thiazole biosynthetic process	ko00730	Thiamine metabolism
GWHGACDB000566	0	1	2	8	4	11	Hca.01G0005660	TBC domain containing protein, expressed
GWHGACDB000567	0	0	0	0	0	0	Hca.01G0005670	Cupin domain containing protein, expressed
GWHGACDB000568	0	0	0	0	0	0	Hca.01G0005680	Cupin domain containing protein, expressed	GO:0005618,GO:0030145,GO:0045735,GO:0048046	cell wall|manganese ion binding|nutrient reservoir activity|apoplast
GWHGACDB000569	19	16	3	8	22	14	Hca.01G0005690	IQ calmodulin-binding and BAG domain containing protein, putative, expressed	GO:0005516,GO:0005739,GO:0006457,GO:0009506,GO:0051087	calmodulin binding|mitochondrion|protein folding|plasmodesma|chaperone binding
GWHGACDB000570	562	491	487	402	413	439	Hca.01G0005700	electron transfer flavoprotein subunit alpha, mitochondrial precursor, putative, expressed	GO:0005507,GO:0005759,GO:0009055,GO:0050660	copper ion binding|mitochondrial matrix|electron transfer activity|flavin adenine dinucleotide binding
GWHGACDB000571	0	0	0	0	0	0	Hca.01G0005710
GWHGACDB000572	7	1	3	11	4	5	Hca.01G0005720	homeobox and START domains containing protein, putative, expressed	GO:0003700,GO:0005634,GO:0008289,GO:0010090,GO:0043565,GO:0048497	DNA-binding transcription factor activity|nucleus|lipid binding|trichome morphogenesis|sequence-specific DNA binding|maintenance of floral organ identity
GWHGACDB000573	17	9	16	24	33	41	Hca.01G0005730	phosphate/phosphate translocator, putative, expressed	GO:0005315,GO:0005774,GO:0009624,GO:0009643,GO:0009744,GO:0009749,GO:0010109,GO:0015120,GO:0015152,GO:0015713,GO:0015714,GO:0015760,GO:0015979,GO:0016021,GO:0031969,GO:0035436,GO:0071917,GO:0080167	inorganic phosphate transmembrane transporter activity|vacuolar membrane|response to nematode|photosynthetic acclimation|response to sucrose|response to glucose|regulation of photosynthesis|phosphoglycerate transmembrane transporter activity|glucose-6-phosphate transmembrane transporter activity|phosphoglycerate transmembrane transport|phosphoenolpyruvate transport|glucose-6-phosphate transport|p…
GWHGACDB000574	374	330	397	503	657	512	Hca.01G0005740	ras-related protein, putative, expressed	GO:0003924,GO:0005525,GO:0005816,GO:0006886,GO:0010973,GO:0031028,GO:0032482,GO:0034613,GO:0044732	GTPase activity|GTP binding|spindle pole body|intracellular protein transport|positive regulation of division septum assembly|septation initiation signaling|Rab protein signal transduction|cellular protein localization|mitotic spindle pole body
GWHGACDB000575	87	133	90	164	127	129	Hca.01G0005750	LSM domain containing protein, expressed	GO:0000398,GO:0003723,GO:0005681,GO:0005688,GO:0016070,GO:0046540	mRNA splicing, via spliceosome|RNA binding|spliceosomal complex|U6 snRNP|RNA metabolic process|U4/U6 x U5 tri-snRNP complex	ko03018,ko03040	RNA degradation|Spliceosome
GWHGACDB000576	7	7	16	18	11	26	Hca.01G0005760	expressed protein	GO:0009507,GO:0015031	chloroplast|protein transport
GWHGACDB000577	0	0	0	0	0	0	Hca.01G0005770	Cupin domain containing protein, expressed	GO:0005618,GO:0030145,GO:0045735,GO:0048046	cell wall|manganese ion binding|nutrient reservoir activity|apoplast
GWHGACDB000578	81	67	65	70	84	64	Hca.01G0005780	HEAT repeat family protein, putative, expressed	GO:0007275,GO:0008017,GO:0009826,GO:0010005,GO:0010031	multicellular organism development|microtubule binding|unidimensional cell growth|cortical microtubule, transverse to long axis|circumnutation
GWHGACDB000579	217	175	221	401	427	374	Hca.01G0005790	PolI-like DNA polymerase, putative, expressed	GO:0003677,GO:0003887,GO:0005737,GO:0005739,GO:0006261,GO:0006264,GO:0006281,GO:0008408,GO:0008409,GO:0009507,GO:0033259	DNA binding|DNA-directed DNA polymerase activity|cytoplasm|mitochondrion|DNA-dependent DNA replication|mitochondrial DNA replication|DNA repair|3'-5' exonuclease activity|5'-3' exonuclease activity|chloroplast|plastid DNA replication	ko03030,ko03440,ko03420,ko00230,ko00240,ko03410	DNA replication|Homologous recombination|Nucleotide excision repair|Purine metabolism|Pyrimidine metabolism|Base excision repair
GWHGACDB000580	9	31	18	21	7	3	Hca.01G0005800	protein kinase APK1B, chloroplast precursor, putative, expressed
GWHGACDB000581	0	0	0	0	0	0	Hca.01G0005810	carotenoid synthesis regulator CarF, putative, expressed
GWHGACDB000582	17	6	19	42	28	30	Hca.01G0005820	expressed protein
GWHGACDB000583	4	5	9	25	11	15	Hca.01G0005830	cytochrome P450 domain containing protein, expressed	GO:0004497,GO:0005506,GO:0006722,GO:0007275,GO:0010268,GO:0016021,GO:0016125,GO:0016132,GO:0016709,GO:0020037,GO:0055114	monooxygenase activity|iron ion binding|triterpenoid metabolic process|multicellular organism development|brassinosteroid homeostasis|integral component of membrane|sterol metabolic process|brassinosteroid biosynthetic process|oxidoreductase activity, acting on paired donors, with incorporation or reduction of molecular oxygen, NAD(P)H as one donor, and incorporation of one atom of oxygen|heme bi…
GWHGACDB000584	697	655	653	520	555	541	Hca.01G0005840	RNA recognition motif containing protein, putative, expressed	GO:0003729,GO:0005634,GO:0005829,GO:0006397,GO:0008143	mRNA binding|nucleus|cytosol|mRNA processing|poly(A) binding
GWHGACDB000585	0	0	0	0	0	0	Hca.01G0005850	terpene synthase, putative, expressed	GO:0000287,GO:0016114,GO:0047461,GO:0048442,GO:0048480,GO:0048653,GO:0048825,GO:0090377	magnesium ion binding|terpenoid biosynthetic process|(+)-delta-cadinene synthase activity|sepal development|stigma development|anther development|cotyledon development|seed trichome initiation
GWHGACDB000586	0	0	0	0	0	0	Hca.01G0005860	terpene synthase, putative, expressed
GWHGACDB000587	0	0	0	0	0	0	Hca.01G0005870	terpene synthase, putative, expressed
GWHGACDB000588	4	2	5	2	5	1	Hca.01G0005880	terpene synthase, putative, expressed	GO:0000287,GO:0005737,GO:0016114,GO:0034004,GO:0052577	magnesium ion binding|cytoplasm|terpenoid biosynthetic process|germacradienol synthase activity|germacrene-D synthase activity
GWHGACDB000589	0	0	0	0	0	0	Hca.01G0005890	terpene synthase, putative, expressed	GO:0000287,GO:0009620,GO:0016114,GO:0047461	magnesium ion binding|response to fungus|terpenoid biosynthetic process|(+)-delta-cadinene synthase activity
GWHGACDB000590	0	0	0	0	0	0	Hca.01G0005900	terpene synthase, putative, expressed	GO:0000287,GO:0005737,GO:0016114,GO:0034004,GO:0052577	magnesium ion binding|cytoplasm|terpenoid biosynthetic process|germacradienol synthase activity|germacrene-D synthase activity
GWHGACDB000591	0	0	0	0	0	0	Hca.01G0005910	terpene synthase, putative, expressed	GO:0000287,GO:0009620,GO:0016114,GO:0047461	magnesium ion binding|response to fungus|terpenoid biosynthetic process|(+)-delta-cadinene synthase activity
GWHGACDB000592	4	11	6	14	6	17	Hca.01G0005920	OsFBX354 - F-box domain containing protein, expressed
GWHGACDB000593	154	169	138	332	276	281	Hca.01G0005930	expressed protein	GO:0005886,GO:0009507	plasma membrane|chloroplast
GWHGACDB000594	294	297	293	136	223	178	Hca.01G0005940	OTU-like cysteine protease family protein, putative, expressed	GO:0004843,GO:0005634,GO:0005737,GO:0005829,GO:0016579,GO:0030433,GO:0030968,GO:0046872,GO:0051321,GO:1904265	thiol-dependent ubiquitin-specific protease activity|nucleus|cytoplasm|cytosol|protein deubiquitination|ubiquitin-dependent ERAD pathway|endoplasmic reticulum unfolded protein response|metal ion binding|meiotic cell cycle|ubiquitin-specific protease activity involved in negative regulation of retrograde protein transport, ER to cytosol	ko04141	Protein processing in endoplasmic reticulum
GWHGACDB000595	800	878	809	166	177	191	Hca.01G0005950	endoribonuclease, putative, expressed	GO:0005739,GO:0005773,GO:0005829,GO:0009082,GO:0009097,GO:0009507,GO:0009536,GO:0009570,GO:0009579,GO:0009636,GO:0009941,GO:0019239,GO:0046686,GO:1901565	mitochondrion|vacuole|cytosol|branched-chain amino acid biosynthetic process|isoleucine biosynthetic process|chloroplast|plastid|chloroplast stroma|thylakoid|response to toxic substance|chloroplast envelope|deaminase activity|response to cadmium ion|organonitrogen compound catabolic process
GWHGACDB000596	2495	2443	2476	2278	2293	2149	Hca.01G0005960	CAMK_CAMK_like.33 - CAMK includes calcium/calmodulin depedent protein kinases, expressed	GO:0004683,GO:0005509,GO:0005524,GO:0005634,GO:0005737,GO:0005886,GO:0007165,GO:0009738,GO:0009931,GO:0018105,GO:0035556	calmodulin-dependent protein kinase activity|calcium ion binding|ATP binding|nucleus|cytoplasm|plasma membrane|signal transduction|abscisic acid-activated signaling pathway|calcium-dependent protein serine/threonine kinase activity|peptidyl-serine phosphorylation|intracellular signal transduction
GWHGACDB000597	87	64	75	96	107	76	Hca.01G0005970	translation initiation factor SUI1, putative, expressed	GO:0003743,GO:0006417	translation initiation factor activity|regulation of translation	ko03013	RNA transport
GWHGACDB000598	200	190	160	191	152	161	Hca.01G0005980	expressed protein
GWHGACDB000599	35	33	42	40	33	26	Hca.01G0005990	expressed protein
GWHGACDB000600	36	6	50	6	26	2	Hca.01G0006000	oxidoreductase, putative, expressed
GWHGACDB000601	4	0	0	4	2	4	Hca.01G0006010	ATP synthase gamma chain, putative, expressed	GO:0009535,GO:0015986,GO:0045261,GO:0046933	chloroplast thylakoid membrane|ATP synthesis coupled proton transport|proton-transporting ATP synthase complex, catalytic core F(1)|proton-transporting ATP synthase activity, rotational mechanism	ko00190,ko00195	Oxidative phosphorylation|Photosynthesis
GWHGACDB000602	23280	23019	23716	17815	17951	17794	Hca.01G0006020	aconitate hydratase protein, putative, expressed	GO:0003994,GO:0005737,GO:0006097,GO:0046872,GO:0051539	aconitate hydratase activity|cytoplasm|glyoxylate cycle|metal ion binding|4 iron, 4 sulfur cluster binding	ko01200,ko00630,ko00020,ko00720,ko01210,ko01230	Carbon metabolism|Glyoxylate and dicarboxylate metabolism|Citrate cycle (TCA cycle)|Carbon fixation pathways in prokaryotes|2-Oxocarboxylic acid metabolism|Biosynthesis of amino acids
GWHGACDB000603	0	0	0	0	0	0	Hca.01G0006030
GWHGACDB000604	9	14	16	58	66	44	Hca.01G0006040
GWHGACDB000605	49	50	100	86	73	73	Hca.01G0006050	DUF584 domain containing protein, putative, expressed
GWHGACDB000606	165	118	146	139	143	150	Hca.01G0006060	polyprenyl synthetase, putative, expressed	GO:0009507,GO:0009535,GO:0042651,GO:0043693,GO:0046872	chloroplast|chloroplast thylakoid membrane|thylakoid membrane|monoterpene biosynthetic process|metal ion binding	ko00900	Terpenoid backbone biosynthesis
GWHGACDB000607	161	191	159	89	98	84	Hca.01G0006070	galactosyltransferase, putative, expressed	GO:0000139,GO:0005783,GO:0005794,GO:0006486,GO:0008378,GO:0016021	Golgi membrane|endoplasmic reticulum|Golgi apparatus|protein glycosylation|galactosyltransferase activity|integral component of membrane
GWHGACDB000608	0	0	0	0	0	0	Hca.01G0006080	MYB family transcription factor, putative, expressed	GO:0003700,GO:0005634,GO:0006355,GO:0010468,GO:0030154,GO:0043565,GO:0044212,GO:0045893,GO:0048235,GO:0080092,GO:0090406	DNA-binding transcription factor activity|nucleus|regulation of transcription, DNA-templated|regulation of gene expression|cell differentiation|sequence-specific DNA binding|transcription regulatory region DNA binding|positive regulation of transcription, DNA-templated|pollen sperm cell differentiation|regulation of pollen tube growth|pollen tube
GWHGACDB000609	0	0	0	4	0	0	Hca.01G0006090
GWHGACDB000610	0	0	0	0	0	0	Hca.01G0006100
GWHGACDB000611	0	0	0	0	0	0	Hca.01G0006110	cytochrome P450, putative, expressed	GO:0000162,GO:0005506,GO:0005739,GO:0005783,GO:0005886,GO:0009641,GO:0009682,GO:0009684,GO:0009759,GO:0010114,GO:0016020,GO:0016021,GO:0016709,GO:0020037,GO:0040008,GO:0042742,GO:0048830,GO:0052544	tryptophan biosynthetic process|iron ion binding|mitochondrion|endoplasmic reticulum|plasma membrane|shade avoidance|induced systemic resistance|indoleacetic acid biosynthetic process|indole glucosinolate biosynthetic process|response to red light|membrane|integral component of membrane|oxidoreductase activity, acting on paired donors, with incorporation or reduction of molecular oxygen, NAD(P)H …
GWHGACDB000612	0	0	0	0	0	0	Hca.01G0006120	cytochrome P450 71E1, putative, expressed	GO:0000162,GO:0005506,GO:0005739,GO:0005783,GO:0005886,GO:0009641,GO:0009682,GO:0009684,GO:0009759,GO:0010114,GO:0016020,GO:0016021,GO:0016709,GO:0020037,GO:0040008,GO:0042742,GO:0048830,GO:0052544	tryptophan biosynthetic process|iron ion binding|mitochondrion|endoplasmic reticulum|plasma membrane|shade avoidance|induced systemic resistance|indoleacetic acid biosynthetic process|indole glucosinolate biosynthetic process|response to red light|membrane|integral component of membrane|oxidoreductase activity, acting on paired donors, with incorporation or reduction of molecular oxygen, NAD(P)H …
GWHGACDB000613	0	0	0	0	0	0	Hca.01G0006130	RNA-directed DNA polymerase, putative, expressed	GO:0003676,GO:0004523,GO:0046872	nucleic acid binding|RNA-DNA hybrid ribonuclease activity|metal ion binding
GWHGACDB000614	0	2	1	5	4	4	Hca.01G0006140	cytoskeletal protein, putative, expressed	GO:0005829	cytosol
GWHGACDB000615	0	0	0	1	0	0	Hca.01G0006150	C3-BTB2 - Bric-a-Brac, Tramtrack, Broad Complex BTB domain with C3 subfamily conserved sequence, expressed	GO:0016567	protein ubiquitination	ko04341,ko04340	Hedgehog signaling pathway - fly|Hedgehog signaling pathway
GWHGACDB000616	3	5	11	28	11	10	Hca.01G0006160	uridine/cytidine kinase-like 1, putative, expressed	GO:0004845,GO:0004849,GO:0005524,GO:0005525,GO:0044206,GO:0044211	uracil phosphoribosyltransferase activity|uridine kinase activity|ATP binding|GTP binding|UMP salvage|CTP salvage	ko00983,ko00240	Drug metabolism - other enzymes|Pyrimidine metabolism
GWHGACDB000617	56	23	26	20	15	11	Hca.01G0006170	kinesin motor domain containing protein, expressed	GO:0003777,GO:0005524,GO:0005739,GO:0005871,GO:0005874,GO:0007018,GO:0008017,GO:0009060,GO:0009845,GO:0016887	microtubule motor activity|ATP binding|mitochondrion|kinesin complex|microtubule|microtubule-based movement|microtubule binding|aerobic respiration|seed germination|ATPase activity
GWHGACDB000618	0	0	2	1	3	2	Hca.01G0006180	receptor-like protein kinase 2 precursor, putative, expressed
GWHGACDB000619	1	3	1	0	0	0	Hca.01G0006190	expressed protein
GWHGACDB000620	27	22	26	103	31	18	Hca.01G0006200	expressed protein
GWHGACDB000621	3	3	24	22	3	46	Hca.01G0006210	oxidoreductase, putative, expressed
GWHGACDB000622	1	1	2	2	1	1	Hca.01G0006220	ATP synthase gamma chain, putative, expressed	GO:0009535,GO:0015986,GO:0045261,GO:0046933	chloroplast thylakoid membrane|ATP synthesis coupled proton transport|proton-transporting ATP synthase complex, catalytic core F(1)|proton-transporting ATP synthase activity, rotational mechanism	ko00190,ko00195	Oxidative phosphorylation|Photosynthesis
GWHGACDB000623	18	29	35	14	25	16	Hca.01G0006230	aconitate hydratase protein, putative, expressed	GO:0003994,GO:0005737,GO:0006097,GO:0046872,GO:0051539	aconitate hydratase activity|cytoplasm|glyoxylate cycle|metal ion binding|4 iron, 4 sulfur cluster binding	ko01200,ko00630,ko00020,ko00720,ko01210,ko01230	Carbon metabolism|Glyoxylate and dicarboxylate metabolism|Citrate cycle (TCA cycle)|Carbon fixation pathways in prokaryotes|2-Oxocarboxylic acid metabolism|Biosynthesis of amino acids
GWHGACDB000624	0	0	0	0	0	0	Hca.01G0006240		GO:0003994,GO:0005737,GO:0006097,GO:0046872,GO:0051539	aconitate hydratase activity|cytoplasm|glyoxylate cycle|metal ion binding|4 iron, 4 sulfur cluster binding	ko01200,ko00630,ko00020,ko00720,ko01210,ko01230	Carbon metabolism|Glyoxylate and dicarboxylate metabolism|Citrate cycle (TCA cycle)|Carbon fixation pathways in prokaryotes|2-Oxocarboxylic acid metabolism|Biosynthesis of amino acids
GWHGACDB000625	0	0	0	0	0	0	Hca.01G0006250	MYB family transcription factor, putative, expressed
GWHGACDB000626	0	0	0	0	0	0	Hca.01G0006260
GWHGACDB000627	16	11	25	24	17	23	Hca.01G0006270	tetraacyldisaccharide 4-kinase, putative, expressed	GO:0005524,GO:0005739,GO:0009029,GO:0009245,GO:2001289	ATP binding|mitochondrion|tetraacyldisaccharide 4'-kinase activity|lipid A biosynthetic process|lipid X metabolic process	ko00540	Lipopolysaccharide biosynthesis
GWHGACDB000628	102	105	142	105	141	117	Hca.01G0006280	GDSL-like lipase/acylhydrolase, putative, expressed	GO:0005576,GO:0016042,GO:0016298	extracellular region|lipid catabolic process|lipase activity
GWHGACDB000629	62	52	61	115	100	96	Hca.01G0006290	expressed protein
GWHGACDB000630	0	0	1	0	0	2	Hca.01G0006300	fimbrin-like protein 2, putative, expressed	GO:0005737,GO:0005884,GO:0007623,GO:0032432,GO:0046872,GO:0051015,GO:0051017,GO:0051639	cytoplasm|actin filament|circadian rhythm|actin filament bundle|metal ion binding|actin filament binding|actin filament bundle assembly|actin filament network formation
GWHGACDB000631	0	0	0	0	0	1	Hca.01G0006310	transporter, monovalent cation:proton antiporter-2 family, putative, expressed	GO:0005774,GO:0005886,GO:0009651,GO:0015081,GO:0015385,GO:0015386,GO:0016021,GO:0051453,GO:0055075,GO:0071805,GO:0098719	vacuolar membrane|plasma membrane|response to salt stress|sodium ion transmembrane transporter activity|sodium:proton antiporter activity|potassium:proton antiporter activity|integral component of membrane|regulation of intracellular pH|potassium ion homeostasis|potassium ion transmembrane transport|sodium ion import across plasma membrane
GWHGACDB000632	36	54	41	117	126	143	Hca.01G0006320	glycerophosphoryl diester phosphodiesterase family protein, putative, expressed	GO:0005886,GO:0006071,GO:0006629,GO:0008889,GO:0009505,GO:0009932,GO:0010026,GO:0010053,GO:0010442,GO:0016021,GO:0031225,GO:0046658,GO:0048765,GO:0052541	plasma membrane|glycerol metabolic process|lipid metabolic process|glycerophosphodiester phosphodiesterase activity|plant-type cell wall|cell tip growth|trichome differentiation|root epidermal cell differentiation|guard cell morphogenesis|integral component of membrane|anchored component of membrane|anchored component of plasma membrane|root hair cell differentiation|plant-type cell wall cellulos…
GWHGACDB000633	2	1	3	2	0	6	Hca.01G0006330	beta 1,2-xylosyltransferase, putative, expressed	GO:0000139,GO:0005794,GO:0005797,GO:0006487,GO:0016021,GO:0031204,GO:0032580,GO:0042285,GO:0050513	Golgi membrane|Golgi apparatus|Golgi medial cisterna|protein N-linked glycosylation|integral component of membrane|posttranslational protein targeting to membrane, translocation|Golgi cisterna membrane|xylosyltransferase activity|glycoprotein 2-beta-D-xylosyltransferase activity	ko00513	Various types of N-glycan biosynthesis
GWHGACDB000634	0	0	0	0	0	0	Hca.01G0006340	ribosomal protein, putative, expressed	GO:0000462,GO:0003735,GO:0006412,GO:0022627,GO:0042255,GO:0043253	maturation of SSU-rRNA from tricistronic rRNA transcript (SSU-rRNA, 5.8S rRNA, LSU-rRNA)|structural constituent of ribosome|translation|cytosolic small ribosomal subunit|ribosome assembly|chloroplast ribosome	ko03010	Ribosome
GWHGACDB000635	5	3	10	127	9	5	Hca.01G0006350	mitochondrial import inner membrane translocase subunit Tim17, putative, expressed	GO:0008320,GO:0009507,GO:0009707,GO:0009941,GO:0016021,GO:0042803,GO:0045036,GO:0045039	protein transmembrane transporter activity|chloroplast|chloroplast outer membrane|chloroplast envelope|integral component of membrane|protein homodimerization activity|protein targeting to chloroplast|protein import into mitochondrial inner membrane
GWHGACDB000636	2	0	0	0	1	0	Hca.01G0006360	expressed protein
GWHGACDB000637	41	31	41	37	30	25	Hca.01G0006370
GWHGACDB000638	803	684	708	891	841	832	Hca.01G0006380	dihydrolipoyllysine-residue succinyltransferase component of 2-oxoglutarate dehydrogenase complex, mitochondrial precursor, putative, expressed	GO:0004149,GO:0005739,GO:0006099,GO:0006979,GO:0008270,GO:0022626,GO:0033512,GO:0045252	dihydrolipoyllysine-residue succinyltransferase activity|mitochondrion|tricarboxylic acid cycle|response to oxidative stress|zinc ion binding|cytosolic ribosome|L-lysine catabolic process to acetyl-CoA via saccharopine|oxoglutarate dehydrogenase complex	ko00020,ko01200,ko00310	Citrate cycle (TCA cycle)|Carbon metabolism|Lysine degradation
GWHGACDB000639	0	2	11	20	3	27	Hca.01G0006390	prefoldin, putative, expressed
GWHGACDB000640	14	23	27	92	129	75	Hca.01G0006400	STE_MEKK_ste11_MAP3K.8 - STE kinases include homologs to sterile 7, sterile 11 and sterile 20 from yeast, expressed	GO:0004672,GO:0004674,GO:0004709,GO:0005524,GO:0005634,GO:0005737,GO:0006970,GO:0009737,GO:0009738,GO:0009789,GO:0023014,GO:0031098,GO:0032147,GO:0046777,GO:1900057,GO:1902457,GO:2000038	protein kinase activity|protein serine/threonine kinase activity|MAP kinase kinase kinase activity|ATP binding|nucleus|cytoplasm|response to osmotic stress|response to abscisic acid|abscisic acid-activated signaling pathway|positive regulation of abscisic acid-activated signaling pathway|signal transduction by protein phosphorylation|stress-activated protein kinase signaling cascade|activation of…
GWHGACDB000641	0	0	1	0	0	0	Hca.01G0006410	Ser/Thr protein phosphatase family protein, putative, expressed	GO:0005634,GO:0008483	nucleus|transaminase activity
GWHGACDB000642	1036	1003	1004	1269	1499	1322	Hca.01G0006420	aspartic proteinase oryzasin-1 precursor, putative, expressed	GO:0004190,GO:0005773,GO:0006629	aspartic-type endopeptidase activity|vacuole|lipid metabolic process
GWHGACDB000643	22	27	11	32	11	15	Hca.01G0006430	WRKY76, expressed
GWHGACDB000644	0	0	0	10	9	10	Hca.01G0006440
GWHGACDB000645	0	0	0	0	0	0	Hca.01G0006450	STIGL3 - Stigma-specific Stig1 family protein precursor, putative, expressed
GWHGACDB000646	59	66	43	132	139	156	Hca.01G0006460	cytochrome P450, putative, expressed	GO:0005506,GO:0016020,GO:0016709,GO:0020037	iron ion binding|membrane|oxidoreductase activity, acting on paired donors, with incorporation or reduction of molecular oxygen, NAD(P)H as one donor, and incorporation of one atom of oxygen|heme binding
GWHGACDB000647	19	28	22	33	26	32	Hca.01G0006470	glycosyltransferase, putative, expressed			ko00514	Other types of O-glycan biosynthesis
GWHGACDB000648	25	30	44	18	12	6	Hca.01G0006480
GWHGACDB000649	4167	4361	4323	5561	5445	5761	Hca.01G0006490	VTC2, putative, expressed	GO:0000166,GO:0005085,GO:0005634,GO:0005737,GO:0006006,GO:0008928,GO:0009408,GO:0009753,GO:0010471,GO:0010472,GO:0010473,GO:0010474,GO:0010475,GO:0016787,GO:0019853,GO:0042742,GO:0052544,GO:0080046,GO:0080047,GO:0080048	nucleotide binding|guanyl-nucleotide exchange factor activity|nucleus|cytoplasm|glucose metabolic process|mannose-1-phosphate guanylyltransferase (GDP) activity|response to heat|response to jasmonic acid|GDP-galactose:mannose-1-phosphate guanylyltransferase activity|GDP-galactose:glucose-1-phosphate guanylyltransferase activity|GDP-galactose:myoinositol-1-phosphate guanylyltransferase activity|gl…	ko00053	Ascorbate and aldarate metabolism
GWHGACDB000650	0	0	0	0	0	0	Hca.01G0006500	endoglucanase, putative, expressed	GO:0005576,GO:0008810,GO:0030245,GO:0071555	extracellular region|cellulase activity|cellulose catabolic process|cell wall organization
GWHGACDB000651	218	181	185	200	186	205	Hca.01G0006510	X8 domain containing protein, expressed	GO:0005576,GO:0005618,GO:0005886,GO:0005975,GO:0006952,GO:0031225,GO:0042973,GO:0046658,GO:0071555	extracellular region|cell wall|plasma membrane|carbohydrate metabolic process|defense response|anchored component of membrane|glucan endo-1,3-beta-D-glucosidase activity|anchored component of plasma membrane|cell wall organization
GWHGACDB000652	992	1032	936	1012	959	1129	Hca.01G0006520	AP2 domain containing protein, expressed	GO:0003677,GO:0003700,GO:0005634,GO:0006952,GO:0009873	DNA binding|DNA-binding transcription factor activity|nucleus|defense response|ethylene-activated signaling pathway
GWHGACDB000653	0	0	0	0	0	0	Hca.01G0006530	extracellular ligand-gated ion channel, putative, expressed
GWHGACDB000654	1067	924	978	901	886	935	Hca.01G0006540	dynamin family protein, putative, expressed	GO:0005509,GO:0005525,GO:0005737,GO:0005768,GO:0005886,GO:0006897,GO:0009506,GO:0010008,GO:0016020,GO:0016787,GO:0032456,GO:0042538,GO:0043231,GO:0051260	calcium ion binding|GTP binding|cytoplasm|endosome|plasma membrane|endocytosis|plasmodesma|endosome membrane|membrane|hydrolase activity|endocytic recycling|hyperosmotic salinity response|intracellular membrane-bounded organelle|protein homooligomerization	ko04144	Endocytosis
GWHGACDB000655	0	0	0	1	0	0	Hca.01G0006550	GDSL-like lipase/acylhydrolase, putative, expressed	GO:0005576,GO:0016042,GO:0016788	extracellular region|lipid catabolic process|hydrolase activity, acting on ester bonds
GWHGACDB000656	172	199	198	338	290	270	Hca.01G0006560	co-chaperone GrpE protein, putative, expressed	GO:0000774,GO:0001405,GO:0005507,GO:0005524,GO:0005739,GO:0006457,GO:0009411,GO:0030150,GO:0042803,GO:0051082,GO:0051087	adenyl-nucleotide exchange factor activity|PAM complex, Tim23 associated import motor|copper ion binding|ATP binding|mitochondrion|protein folding|response to UV|protein import into mitochondrial matrix|protein homodimerization activity|unfolded protein binding|chaperone binding
GWHGACDB000657	173	177	146	260	208	227	Hca.01G0006570	expressed protein
GWHGACDB000658	2	0	0	0	4	1	Hca.01G0006580	OsFBX354 - F-box domain containing protein, expressed
GWHGACDB000659	0	0	0	0	0	0	Hca.01G0006590	expressed protein	GO:0000943,GO:0003676,GO:0003964,GO:0004190,GO:0004519,GO:0006310,GO:0015074,GO:0046872	retrotransposon nucleocapsid|nucleic acid binding|RNA-directed DNA polymerase activity|aspartic-type endopeptidase activity|endonuclease activity|DNA recombination|DNA integration|metal ion binding
GWHGACDB000660	87	91	143	257	213	219	Hca.01G0006600	microtubule associated protein, putative, expressed	GO:0005634,GO:0005819,GO:0005874,GO:0005938,GO:0007049,GO:0008017,GO:0009524,GO:0043622,GO:0046983,GO:0051301	nucleus|spindle|microtubule|cell cortex|cell cycle|microtubule binding|phragmoplast|cortical microtubule organization|protein dimerization activity|cell division
GWHGACDB000661	58	64	111	53	35	53	Hca.01G0006610	dynein light chain type 1 domain containing protein, expressed
GWHGACDB000662	114	63	62	84	45	110	Hca.01G0006620	expressed protein	GO:0005634,GO:0005737,GO:0005771,GO:0009814,GO:0010008,GO:0015031,GO:0016192,GO:0042803,GO:0080001,GO:1900426,GO:1903335	nucleus|cytoplasm|multivesicular body|defense response, incompatible interaction|endosome membrane|protein transport|vesicle-mediated transport|protein homodimerization activity|mucilage extrusion from seed coat|positive regulation of defense response to bacterium|regulation of vacuolar transport	ko04144	Endocytosis
GWHGACDB000663	8	1	2	3	7	7	Hca.01G0006630	jasmonate O-methyltransferase, putative, expressed	GO:0000287,GO:0009944,GO:0010252,GO:0042802,GO:0051749,GO:0103007	magnesium ion binding|polarity specification of adaxial/abaxial axis|auxin homeostasis|identical protein binding|indole acetic acid carboxyl methyltransferase activity|indole-3-acetate carboxyl methyltransferase activity
GWHGACDB000664	928	898	929	945	783	835	Hca.01G0006640	EDM2, putative, expressed	GO:0003700,GO:0005634,GO:0006355,GO:0007165,GO:0009911,GO:0010228,GO:0031937,GO:0043565,GO:0044030,GO:0046872,GO:0050832,GO:0061087,GO:0070829,GO:0090436,GO:1900111,GO:1900363,GO:2000024	DNA-binding transcription factor activity|nucleus|regulation of transcription, DNA-templated|signal transduction|positive regulation of flower development|vegetative to reproductive phase transition of meristem|positive regulation of chromatin silencing|sequence-specific DNA binding|regulation of DNA methylation|metal ion binding|defense response to fungus|positive regulation of histone H3-K27 me…
GWHGACDB000665	314	339	345	224	248	233	Hca.01G0006650	fimbrin-like protein 2, putative, expressed	GO:0005737,GO:0005884,GO:0007623,GO:0032432,GO:0046872,GO:0051015,GO:0051017,GO:0051639	cytoplasm|actin filament|circadian rhythm|actin filament bundle|metal ion binding|actin filament binding|actin filament bundle assembly|actin filament network formation
GWHGACDB000666	4	0	8	0	2	2	Hca.01G0006660	transporter, monovalent cation:proton antiporter-2 family, putative, expressed	GO:0005774,GO:0005886,GO:0009651,GO:0015081,GO:0015385,GO:0015386,GO:0016021,GO:0051453,GO:0055075,GO:0071805,GO:0098719	vacuolar membrane|plasma membrane|response to salt stress|sodium ion transmembrane transporter activity|sodium:proton antiporter activity|potassium:proton antiporter activity|integral component of membrane|regulation of intracellular pH|potassium ion homeostasis|potassium ion transmembrane transport|sodium ion import across plasma membrane
GWHGACDB000667	3	4	11	11	19	8	Hca.01G0006670	glycerophosphoryl diester phosphodiesterase family protein, putative, expressed	GO:0005886,GO:0006071,GO:0006629,GO:0008889,GO:0009505,GO:0009932,GO:0010026,GO:0010053,GO:0010442,GO:0016021,GO:0031225,GO:0046658,GO:0048765,GO:0052541	plasma membrane|glycerol metabolic process|lipid metabolic process|glycerophosphodiester phosphodiesterase activity|plant-type cell wall|cell tip growth|trichome differentiation|root epidermal cell differentiation|guard cell morphogenesis|integral component of membrane|anchored component of membrane|anchored component of plasma membrane|root hair cell differentiation|plant-type cell wall cellulos…
GWHGACDB000668	15	41	19	16	30	27	Hca.01G0006680	beta 1,2-xylosyltransferase, putative, expressed	GO:0000139,GO:0005794,GO:0005797,GO:0006487,GO:0016021,GO:0031204,GO:0032580,GO:0042285,GO:0050513	Golgi membrane|Golgi apparatus|Golgi medial cisterna|protein N-linked glycosylation|integral component of membrane|posttranslational protein targeting to membrane, translocation|Golgi cisterna membrane|xylosyltransferase activity|glycoprotein 2-beta-D-xylosyltransferase activity	ko00513	Various types of N-glycan biosynthesis
GWHGACDB000669	0	0	0	0	0	0	Hca.01G0006690	ribosomal protein, putative, expressed	GO:0003735,GO:0005840,GO:0006412	structural constituent of ribosome|ribosome|translation	ko03010	Ribosome
GWHGACDB000670	0	0	0	0	1	1	Hca.01G0006700	mitochondrial import inner membrane translocase subunit Tim17, putative, expressed	GO:0008320,GO:0009507,GO:0009707,GO:0009941,GO:0016021,GO:0042803,GO:0045036,GO:0045039	protein transmembrane transporter activity|chloroplast|chloroplast outer membrane|chloroplast envelope|integral component of membrane|protein homodimerization activity|protein targeting to chloroplast|protein import into mitochondrial inner membrane
GWHGACDB000671	565	592	553	562	501	626	Hca.01G0006710	C2 domain containing protein, putative, expressed
GWHGACDB000672	8	7	4	6	13	9	Hca.01G0006720	expressed protein	GO:0005525,GO:0009734,GO:0009825,GO:0009926,GO:0009933,GO:0009956,GO:0009965,GO:0010305,GO:0010540,GO:0016021,GO:0016787	GTP binding|auxin-activated signaling pathway|multidimensional cell growth|auxin polar transport|meristem structural organization|radial pattern formation|leaf morphogenesis|leaf vascular tissue pattern formation|basipetal auxin transport|integral component of membrane|hydrolase activity
GWHGACDB000673	2	1	0	2	5	2	Hca.01G0006730		GO:0005525,GO:0009734,GO:0009825,GO:0009926,GO:0009933,GO:0009956,GO:0009965,GO:0010305,GO:0010540,GO:0016021,GO:0016787	GTP binding|auxin-activated signaling pathway|multidimensional cell growth|auxin polar transport|meristem structural organization|radial pattern formation|leaf morphogenesis|leaf vascular tissue pattern formation|basipetal auxin transport|integral component of membrane|hydrolase activity
GWHGACDB000674	240	219	202	207	169	218	Hca.01G0006740	RNA recognition motif containing protein, putative, expressed	GO:0003723,GO:0003729,GO:0005634,GO:0005681,GO:0005829,GO:0006397,GO:0008380,GO:0010228,GO:0051028,GO:1901000,GO:1990904,GO:2000070	RNA binding|mRNA binding|nucleus|spliceosomal complex|cytosol|mRNA processing|RNA splicing|vegetative to reproductive phase transition of meristem|mRNA transport|regulation of response to salt stress|ribonucleoprotein complex|regulation of response to water deprivation	ko03015	mRNA surveillance pathway
GWHGACDB000675	39	23	26	61	40	26	Hca.01G0006750	inactive receptor kinase At2g26730 precursor, putative, expressed
GWHGACDB000676	420	442	509	880	997	976	Hca.01G0006760	STE_PAK_Ste20_Slob_Wnk.5 - STE kinases include homologs to sterile 7, sterile 11 and sterile 20 from yeast, expressed	GO:0004674,GO:0005524,GO:0005737,GO:0006468,GO:0035556	protein serine/threonine kinase activity|ATP binding|cytoplasm|protein phosphorylation|intracellular signal transduction
GWHGACDB000677	92	57	56	102	91	111	Hca.01G0006770	frigida, putative, expressed	GO:0009908,GO:0030154	flower development|cell differentiation
GWHGACDB000678	125	185	153	192	134	118	Hca.01G0006780	WRKY87, expressed	GO:0003700,GO:0005634,GO:0005829,GO:0006355,GO:0043565	DNA-binding transcription factor activity|nucleus|cytosol|regulation of transcription, DNA-templated|sequence-specific DNA binding
GWHGACDB000679	3093	2774	3046	6987	7396	7016	Hca.01G0006790	gibberellin response modulator protein, putative, expressed	GO:0003700,GO:0005634,GO:0005829,GO:0006355,GO:0043565	DNA-binding transcription factor activity|nucleus|cytosol|regulation of transcription, DNA-templated|sequence-specific DNA binding
GWHGACDB000680	29	8	25	5	5	9	Hca.01G0006800	expressed protein	GO:0005634,GO:0016567	nucleus|protein ubiquitination
GWHGACDB000681	5	2	8	0	0	9	Hca.01G0006810
GWHGACDB000682	5	10	0	2	10	7	Hca.01G0006820
GWHGACDB000683	0	3	2	3	0	5	Hca.01G0006830	expressed protein	GO:0009705,GO:0009838,GO:0010256,GO:0016021,GO:0090693	plant-type vacuole membrane|abscission|endomembrane system organization|integral component of membrane|plant organ senescence
GWHGACDB000684	0	0	0	0	0	0	Hca.01G0006840
GWHGACDB000685	0	0	0	0	0	0	Hca.01G0006850	phosphate-induced protein 1 conserved region domain containing protein, expressed	GO:0005615,GO:0005618,GO:0005794,GO:0009505,GO:0009741,GO:0048046	extracellular space|cell wall|Golgi apparatus|plant-type cell wall|response to brassinosteroid|apoplast
GWHGACDB000686	83	156	101	178	287	208	Hca.01G0006860	RNA-binding zinc finger protein, putative, expressed	GO:0003677,GO:0003723,GO:0004518,GO:0046872	DNA binding|RNA binding|nuclease activity|metal ion binding
GWHGACDB000687	0	0	0	0	0	0	Hca.01G0006870
GWHGACDB000688	2	2	3	5	6	8	Hca.01G0006880	cytochrome P450, putative, expressed	GO:0005506,GO:0016020,GO:0016709,GO:0020037	iron ion binding|membrane|oxidoreductase activity, acting on paired donors, with incorporation or reduction of molecular oxygen, NAD(P)H as one donor, and incorporation of one atom of oxygen|heme binding
GWHGACDB000689	15	15	14	3	13	12	Hca.01G0006890	cytochrome P450, putative, expressed	GO:0005506,GO:0016020,GO:0016709,GO:0020037	iron ion binding|membrane|oxidoreductase activity, acting on paired donors, with incorporation or reduction of molecular oxygen, NAD(P)H as one donor, and incorporation of one atom of oxygen|heme binding
GWHGACDB000690	5	5	4	2	0	4	Hca.01G0006900	cytochrome P450 71D7, putative, expressed	GO:0005506,GO:0016020,GO:0016709,GO:0020037	iron ion binding|membrane|oxidoreductase activity, acting on paired donors, with incorporation or reduction of molecular oxygen, NAD(P)H as one donor, and incorporation of one atom of oxygen|heme binding
GWHGACDB000691	8	2	2	0	0	0	Hca.01G0006910	cytochrome P450, putative, expressed	GO:0005506,GO:0016020,GO:0016709,GO:0020037	iron ion binding|membrane|oxidoreductase activity, acting on paired donors, with incorporation or reduction of molecular oxygen, NAD(P)H as one donor, and incorporation of one atom of oxygen|heme binding
GWHGACDB000692	0	0	0	0	0	0	Hca.01G0006920	cytochrome P450, putative, expressed	GO:0004497,GO:0005506,GO:0016705,GO:0020037	monooxygenase activity|iron ion binding|oxidoreductase activity, acting on paired donors, with incorporation or reduction of molecular oxygen|heme binding
GWHGACDB000693	0	0	2	7	0	0	Hca.01G0006930	cytochrome P450, putative, expressed	GO:0005506,GO:0016020,GO:0016709,GO:0020037	iron ion binding|membrane|oxidoreductase activity, acting on paired donors, with incorporation or reduction of molecular oxygen, NAD(P)H as one donor, and incorporation of one atom of oxygen|heme binding
GWHGACDB000694	2074	2196	2254	1135	1148	1125	Hca.01G0006940	serine acetyltransferase protein, putative, expressed	GO:0005506,GO:0016020,GO:0016709,GO:0020037	iron ion binding|membrane|oxidoreductase activity, acting on paired donors, with incorporation or reduction of molecular oxygen, NAD(P)H as one donor, and incorporation of one atom of oxygen|heme binding
GWHGACDB000695	534	452	433	350	355	380	Hca.01G0006950	S10/S20 domain containing ribosomal protein, putative, expressed	GO:0003723,GO:0003735,GO:0005840,GO:0006412,GO:0009507	RNA binding|structural constituent of ribosome|ribosome|translation|chloroplast	ko03010	Ribosome
GWHGACDB000696	0	0	1	3	17	13	Hca.01G0006960	pectinesterase, putative, expressed	GO:0005576,GO:0005618,GO:0030599,GO:0042545,GO:0045330,GO:0045490	extracellular region|cell wall|pectinesterase activity|cell wall modification|aspartyl esterase activity|pectin catabolic process	ko00040,ko00500	Pentose and glucuronate interconversions|Starch and sucrose metabolism
GWHGACDB000697	327	321	322	397	456	445	Hca.01G0006970	agenet domain-containing protein, putative, expressed
GWHGACDB000698	2	1	1	6	4	0	Hca.01G0006980	OsTOP6A1 - Topoisomerase 6 subunit A homolog 1, expressed	GO:0000228,GO:0000706,GO:0000724,GO:0000737,GO:0003677,GO:0003918,GO:0005524,GO:0005634,GO:0007129,GO:0007131,GO:0016889,GO:0042138,GO:0046872,GO:0051026	nuclear chromosome|meiotic DNA double-strand break processing|double-strand break repair via homologous recombination|DNA catabolic process, endonucleolytic|DNA binding|DNA topoisomerase type II (ATP-hydrolyzing) activity|ATP binding|nucleus|synapsis|reciprocal meiotic recombination|endodeoxyribonuclease activity, producing 3'-phosphomonoesters|meiotic DNA double-strand break formation|metal ion …	ko04113	Meiosis - yeast
GWHGACDB000699	506	531	525	489	479	508	Hca.01G0006990	potassium channel protein, putative, expressed	GO:0005216,GO:0005774,GO:0005887,GO:0009705,GO:0010029,GO:0010119,GO:0022841,GO:0030007,GO:0046872,GO:0051260,GO:0071805	ion channel activity|vacuolar membrane|integral component of plasma membrane|plant-type vacuole membrane|regulation of seed germination|regulation of stomatal movement|potassium ion leak channel activity|cellular potassium ion homeostasis|metal ion binding|protein homooligomerization|potassium ion transmembrane transport
GWHGACDB000700	0	0	0	1	0	1	Hca.01G0007000	expressed protein
GWHGACDB000701	26	19	32	63	84	42	Hca.01G0007010
GWHGACDB000702	5	5	7	18	16	1	Hca.01G0007020	fasciclin-like arabinogalactan protein 8 precursor, putative, expressed	GO:0005618,GO:0005886,GO:0031225,GO:0046658,GO:0048046,GO:0048364,GO:0048367	cell wall|plasma membrane|anchored component of membrane|anchored component of plasma membrane|apoplast|root development|shoot system development
GWHGACDB000703	23	25	37	51	93	58	Hca.01G0007030	expressed protein
GWHGACDB000704	14	22	14	75	37	63	Hca.01G0007040	expressed protein
GWHGACDB000705	319	299	311	352	389	353	Hca.01G0007050	CAF1 family ribonuclease containing protein, putative, expressed	GO:0003723,GO:0004535,GO:0005634,GO:0005739,GO:0006397,GO:0006952,GO:0006970,GO:0009651,GO:0009737,GO:0009751,GO:0043169,GO:0046872	RNA binding|poly(A)-specific ribonuclease activity|nucleus|mitochondrion|mRNA processing|defense response|response to osmotic stress|response to salt stress|response to abscisic acid|response to salicylic acid|cation binding|metal ion binding	ko03018	RNA degradation
GWHGACDB000706	2071	2114	1973	2674	2709	2879	Hca.01G0007060	ubiquitin-protein ligase 1, putative, expressed	GO:0000151,GO:0004842,GO:0005737,GO:0005739,GO:0005829,GO:0009506,GO:0016020,GO:0016567,GO:0061630	ubiquitin ligase complex|ubiquitin-protein transferase activity|cytoplasm|mitochondrion|cytosol|plasmodesma|membrane|protein ubiquitination|ubiquitin protein ligase activity	ko04120	Ubiquitin mediated proteolysis
GWHGACDB000707	13	5	7	8	12	20	Hca.01G0007070	pectate lyase precursor, putative, expressed	GO:0030570,GO:0045490,GO:0046872	pectate lyase activity|pectin catabolic process|metal ion binding	ko00040,ko02024	Pentose and glucuronate interconversions|Quorum sensing
GWHGACDB000708	226	217	217	216	192	204	Hca.01G0007080	nitrate-induced NOI protein, expressed
GWHGACDB000709	4103	4246	4276	5910	5529	5588	Hca.01G0007090	emp24/gp25L/p24 family protein, putative, expressed	GO:0005783,GO:0005789,GO:0005793,GO:0005794,GO:0006886,GO:0006888,GO:0007030,GO:0016021,GO:0030134,GO:0032580	endoplasmic reticulum|endoplasmic reticulum membrane|endoplasmic reticulum-Golgi intermediate compartment|Golgi apparatus|intracellular protein transport|ER to Golgi vesicle-mediated transport|Golgi organization|integral component of membrane|COPII-coated ER to Golgi transport vesicle|Golgi cisterna membrane
GWHGACDB000710	48	48	32	119	91	107	Hca.01G0007100
GWHGACDB000711	517	523	545	757	796	711	Hca.01G0007110	transposon protein, putative, unclassified, expressed
GWHGACDB000712	85	87	51	34	75	63	Hca.01G0007120	CSLE6 - cellulose synthase-like family E, expressed	GO:0000139,GO:0005794,GO:0005802,GO:0005886,GO:0009833,GO:0016021,GO:0016759,GO:0016760,GO:0030244,GO:0071555	Golgi membrane|Golgi apparatus|trans-Golgi network|plasma membrane|plant-type primary cell wall biogenesis|integral component of membrane|cellulose synthase activity|cellulose synthase (UDP-forming) activity|cellulose biosynthetic process|cell wall organization
GWHGACDB000713	6	14	24	10	16	6	Hca.01G0007130	homeobox domain containing protein, expressed	GO:0003697,GO:0005634,GO:0005730,GO:0009908,GO:0060195	single-stranded DNA binding|nucleus|nucleolus|flower development|negative regulation of antisense RNA transcription
GWHGACDB000714	1203	1239	1244	995	989	933	Hca.01G0007140	expressed protein	GO:0005829,GO:0009903,GO:0009904	cytosol|chloroplast avoidance movement|chloroplast accumulation movement
GWHGACDB000715	90	83	100	101	113	112	Hca.01G0007150	sucrase-related, putative, expressed
GWHGACDB000716	78	73	89	73	100	85	Hca.01G0007160	CRAL/TRIO domain containing protein, expressed
GWHGACDB000717	922	874	956	801	782	808	Hca.01G0007170	AGC_PVPK_like_kin82y.15 - ACG kinases include homologs to PKA, PKG and PKC, expressed	GO:0004674,GO:0005524,GO:0005634,GO:0005737,GO:0005886,GO:0006468	protein serine/threonine kinase activity|ATP binding|nucleus|cytoplasm|plasma membrane|protein phosphorylation
GWHGACDB000718	178	151	177	292	260	263	Hca.01G0007180	DNA-directed RNA polymerase subunit, putative, expressed			ko00230,ko00240,ko03020	Purine metabolism|Pyrimidine metabolism|RNA polymerase
GWHGACDB000719	99	104	70	210	181	212	Hca.01G0007190	NOL1/NOP2/sun family protein, putative, expressed
GWHGACDB000720	451	472	457	172	113	99	Hca.01G0007200	oligopeptide transporter, putative, expressed	GO:0005887,GO:0015031,GO:0016020,GO:0035673	integral component of plasma membrane|protein transport|membrane|oligopeptide transmembrane transporter activity
GWHGACDB000721	3	1	0	3	3	1	Hca.01G0007210	transporter-related, putative, expressed	GO:0008643,GO:0016021	carbohydrate transport|integral component of membrane
GWHGACDB000722	0	0	0	0	0	0	Hca.01G0007220	expressed protein
GWHGACDB000723	112	105	111	99	61	115	Hca.01G0007230	expressed protein
GWHGACDB000724	214	247	201	78	137	153	Hca.01G0007240	zinc finger, C3HC4 type domain containing protein, expressed	GO:0005774,GO:0016021,GO:0016567,GO:0016740,GO:0046872	vacuolar membrane|integral component of membrane|protein ubiquitination|transferase activity|metal ion binding
GWHGACDB000725	68	91	81	173	149	137	Hca.01G0007250	polyprenyl synthetase, putative, expressed	GO:0004161,GO:0004337,GO:0005737,GO:0005829,GO:0006695,GO:0033384,GO:0045337,GO:0046872	dimethylallyltranstransferase activity|geranyltranstransferase activity|cytoplasm|cytosol|cholesterol biosynthetic process|geranyl diphosphate biosynthetic process|farnesyl diphosphate biosynthetic process|metal ion binding	ko00900	Terpenoid backbone biosynthesis
GWHGACDB000726	87	78	118	73	86	70	Hca.01G0007260	expressed protein
GWHGACDB000727	410	334	356	330	346	276	Hca.01G0007270	calcineurin B, putative, expressed
GWHGACDB000728	721	661	795	1219	1164	1080	Hca.01G0007280	heat shock protein, putative, expressed	GO:0005524,GO:0005737,GO:0006457,GO:0051082	ATP binding|cytoplasm|protein folding|unfolded protein binding	ko04141,ko04151	Protein processing in endoplasmic reticulum|PI3K-Akt signaling pathway
GWHGACDB000729	0	0	0	0	0	0	Hca.01G0007290	BHLH transcription factor, putative, expressed
GWHGACDB000730	0	0	0	0	3	0	Hca.01G0007300	receptor-like protein kinase 2 precursor, putative, expressed
GWHGACDB000731	20	38	16	5	7	14	Hca.01G0007310	kinesin-4, putative, expressed	GO:0003777,GO:0005524,GO:0005739,GO:0005871,GO:0005874,GO:0007018,GO:0008017,GO:0009060,GO:0009845,GO:0016887	microtubule motor activity|ATP binding|mitochondrion|kinesin complex|microtubule|microtubule-based movement|microtubule binding|aerobic respiration|seed germination|ATPase activity
GWHGACDB000732	75	54	62	104	88	74	Hca.01G0007320	uridine/cytidine kinase-like 1, putative, expressed	GO:0004845,GO:0004849,GO:0005524,GO:0005525,GO:0044206,GO:0044211	uracil phosphoribosyltransferase activity|uridine kinase activity|ATP binding|GTP binding|UMP salvage|CTP salvage	ko00983,ko00240	Drug metabolism - other enzymes|Pyrimidine metabolism
GWHGACDB000733	1	3	0	8	11	7	Hca.01G0007330		GO:0016567	protein ubiquitination	ko04341,ko04340	Hedgehog signaling pathway - fly|Hedgehog signaling pathway
GWHGACDB000734	73	85	78	39	58	65	Hca.01G0007340	C3-BTB2 - Bric-a-Brac, Tramtrack, Broad Complex BTB domain with C3 subfamily conserved sequence, expressed	GO:0016567	protein ubiquitination	ko04341,ko04340	Hedgehog signaling pathway - fly|Hedgehog signaling pathway
GWHGACDB000735	69	47	65	84	99	110	Hca.01G0007350	cytoskeletal protein, putative, expressed	GO:0005829	cytosol
GWHGACDB000736	0	0	0	0	0	0	Hca.01G0007360	expressed protein
GWHGACDB000737	8	4	0	1	4	0	Hca.01G0007370	heparanase-like protein precursor, putative, expressed	GO:0004566,GO:0005576,GO:0005765,GO:0009505	beta-glucuronidase activity|extracellular region|lysosomal membrane|plant-type cell wall	ko00531	Glycosaminoglycan degradation
GWHGACDB000738	0	0	0	1	0	0	Hca.01G0007380	lysine ketoglutarate reductase trans-splicing related 1, putative, expressed
GWHGACDB000739	0	0	0	0	0	0	Hca.01G0007390	cleavage and polyadenylation specificity factor, putative, expressed	GO:0003684,GO:0005634,GO:0005737,GO:0005829,GO:0006281,GO:0009585,GO:0016567,GO:0043161,GO:0080008	damaged DNA binding|nucleus|cytoplasm|cytosol|DNA repair|red, far-red light phototransduction|protein ubiquitination|proteasome-mediated ubiquitin-dependent protein catabolic process|Cul4-RING E3 ubiquitin ligase complex	ko04120,ko03420	Ubiquitin mediated proteolysis|Nucleotide excision repair
GWHGACDB000740	5	2	1	11	1	5	Hca.01G0007400	lysine ketoglutarate reductase trans-splicing related 1, putative, expressed
GWHGACDB000741	2	5	3	5	2	7	Hca.01G0007410	cleavage and polyadenylation specificity factor, putative, expressed	GO:0003684,GO:0005634,GO:0006281,GO:0009585,GO:0016567,GO:0043161	damaged DNA binding|nucleus|DNA repair|red, far-red light phototransduction|protein ubiquitination|proteasome-mediated ubiquitin-dependent protein catabolic process	ko04120,ko03420	Ubiquitin mediated proteolysis|Nucleotide excision repair
GWHGACDB000742	3	8	5	1	8	16	Hca.01G0007420	heparanase-like protein precursor, putative, expressed	GO:0004566,GO:0005576,GO:0005765,GO:0009505	beta-glucuronidase activity|extracellular region|lysosomal membrane|plant-type cell wall	ko00531	Glycosaminoglycan degradation
GWHGACDB000743	3	5	6	1	0	0	Hca.01G0007430	sodium/calcium exchanger protein, putative, expressed	GO:0006874,GO:0009705,GO:0015369,GO:0016021,GO:0070588	cellular calcium ion homeostasis|plant-type vacuole membrane|calcium:proton antiporter activity|integral component of membrane|calcium ion transmembrane transport
GWHGACDB000744	0	0	0	0	0	0	Hca.01G0007440	cytochrome P450, putative, expressed	GO:0004497,GO:0005506,GO:0016705,GO:0020037	monooxygenase activity|iron ion binding|oxidoreductase activity, acting on paired donors, with incorporation or reduction of molecular oxygen|heme binding
GWHGACDB000745	0	0	0	2	0	3	Hca.01G0007450	EF hand family protein, putative, expressed	GO:0005509,GO:0005634,GO:0005737,GO:0019722,GO:0030234,GO:0051300	calcium ion binding|nucleus|cytoplasm|calcium-mediated signaling|enzyme regulator activity|spindle pole body organization
GWHGACDB000746	0	0	0	2	0	2	Hca.01G0007460
GWHGACDB000747	602	613	621	476	560	494	Hca.01G0007470	translation initiation factor IF-2, chloroplast precursor, putative, expressed	GO:0003743,GO:0003924,GO:0005525,GO:0009507	translation initiation factor activity|GTPase activity|GTP binding|chloroplast
GWHGACDB000748	0	0	0	4	0	0	Hca.01G0007480	DUF260 domain containing protein, putative, expressed
GWHGACDB000749	50	38	47	18	18	18	Hca.01G0007490	tetratricopeptide repeat domain containing protein, expressed
GWHGACDB000750	0	0	0	0	0	2	Hca.01G0007500	zinc finger, C3HC4 type domain containing protein, expressed	GO:0006970,GO:0009651,GO:0009687,GO:0009688,GO:0009739,GO:0010200,GO:0016021,GO:0016567,GO:0016740,GO:0046872	response to osmotic stress|response to salt stress|abscisic acid metabolic process|abscisic acid biosynthetic process|response to gibberellin|response to chitin|integral component of membrane|protein ubiquitination|transferase activity|metal ion binding
GWHGACDB000751	3	1	9	14	11	6	Hca.01G0007510	expressed protein
GWHGACDB000752	7	1	4	3	0	0	Hca.01G0007520	zinc finger, C3HC4 type domain containing protein, expressed	GO:0006970,GO:0009651,GO:0009687,GO:0009688,GO:0009739,GO:0010200,GO:0016021,GO:0016567,GO:0016740,GO:0046872	response to osmotic stress|response to salt stress|abscisic acid metabolic process|abscisic acid biosynthetic process|response to gibberellin|response to chitin|integral component of membrane|protein ubiquitination|transferase activity|metal ion binding
GWHGACDB000753	334	348	335	321	304	373	Hca.01G0007530	ubiquitin carboxyl-terminal hydrolase, family 1, putative, expressed	GO:0008285,GO:0010102	negative regulation of cell proliferation|lateral root morphogenesis
GWHGACDB000754	142	143	186	66	90	78	Hca.01G0007540
GWHGACDB000755	19	50	55	44	23	65	Hca.01G0007550	SHR5-receptor-like kinase, putative, expressed
GWHGACDB000756	0	0	0	0	0	0	Hca.01G0007560	ZF-HD protein dimerisation region containing protein, expressed	GO:0000943,GO:0003677,GO:0003723,GO:0003887,GO:0003964,GO:0004190,GO:0004523,GO:0004540,GO:0005524,GO:0005634,GO:0005737,GO:0006310,GO:0008233,GO:0008270,GO:0015074,GO:0032197	retrotransposon nucleocapsid|DNA binding|RNA binding|DNA-directed DNA polymerase activity|RNA-directed DNA polymerase activity|aspartic-type endopeptidase activity|RNA-DNA hybrid ribonuclease activity|ribonuclease activity|ATP binding|nucleus|cytoplasm|DNA recombination|peptidase activity|zinc ion binding|DNA integration|transposition, RNA-mediated
GWHGACDB000757	0	0	0	0	0	0	Hca.01G0007570
GWHGACDB000758	108	128	126	121	185	105	Hca.01G0007580	expressed protein	GO:0003676,GO:0004523,GO:0046872	nucleic acid binding|RNA-DNA hybrid ribonuclease activity|metal ion binding
GWHGACDB000759	0	1	0	2	0	0	Hca.01G0007590	plant protein of unknown function domain containing protein, expressed	GO:0005886,GO:0016021	plasma membrane|integral component of membrane
GWHGACDB000760	0	0	0	0	0	0	Hca.01G0007600
GWHGACDB000761	62	80	61	57	34	45	Hca.01G0007610	glycosyl hydrolases family 16, putative, expressed	GO:0004553,GO:0005618,GO:0005794,GO:0010411,GO:0016762,GO:0042546,GO:0048046,GO:0071555	hydrolase activity, hydrolyzing O-glycosyl compounds|cell wall|Golgi apparatus|xyloglucan metabolic process|xyloglucan:xyloglucosyl transferase activity|cell wall biogenesis|apoplast|cell wall organization
GWHGACDB000762	32	18	16	31	26	33	Hca.01G0007620	expressed protein
GWHGACDB000763	118	124	152	83	95	111	Hca.01G0007630
GWHGACDB000764	0	0	0	0	0	10	Hca.01G0007640	MYB family transcription factor, putative, expressed	GO:0002237,GO:0003700,GO:0005634,GO:0009866,GO:0010043,GO:0010468,GO:0019748,GO:0030154,GO:0043565,GO:0044212,GO:0046686,GO:0051365,GO:0055065,GO:0071281,GO:0071369,GO:0071732,GO:1990359,GO:1990532,GO:1990641	response to molecule of bacterial origin|DNA-binding transcription factor activity|nucleus|induced systemic resistance, ethylene mediated signaling pathway|response to zinc ion|regulation of gene expression|secondary metabolic process|cell differentiation|sequence-specific DNA binding|transcription regulatory region DNA binding|response to cadmium ion|cellular response to potassium ion starvation…
GWHGACDB000765	0	1	3	0	0	0	Hca.01G0007650	terpene synthase, putative, expressed	GO:0000287,GO:0005737,GO:0016114,GO:0034004,GO:0052577	magnesium ion binding|cytoplasm|terpenoid biosynthetic process|germacradienol synthase activity|germacrene-D synthase activity
GWHGACDB000766	84	71	102	30	7	24	Hca.01G0007660	cytochrome P450, putative, expressed	GO:0005506,GO:0016020,GO:0016709,GO:0020037	iron ion binding|membrane|oxidoreductase activity, acting on paired donors, with incorporation or reduction of molecular oxygen, NAD(P)H as one donor, and incorporation of one atom of oxygen|heme binding
GWHGACDB000767	0	0	0	0	0	0	Hca.01G0007670
GWHGACDB000768	1	0	0	0	0	0	Hca.01G0007680	terpene synthase, putative, expressed	GO:0000287,GO:0010333	magnesium ion binding|terpene synthase activity
GWHGACDB000769	0	0	0	0	0	0	Hca.01G0007690	terpene synthase, putative, expressed
GWHGACDB000770	6	7	7	89	108	107	Hca.01G0007700	terpene synthase, putative, expressed	GO:0000287,GO:0010333	magnesium ion binding|terpene synthase activity
GWHGACDB000771	1314	1193	1264	1423	1342	1211	Hca.01G0007710	expressed protein
GWHGACDB000772	0	3	0	0	0	1	Hca.01G0007720	S-domain receptor-like protein kinase, putative, expressed	GO:0004674,GO:0005524,GO:0005886,GO:0016021	protein serine/threonine kinase activity|ATP binding|plasma membrane|integral component of membrane
GWHGACDB000773	1078	1189	1227	1697	1862	1872	Hca.01G0007730	phosphoglycerate kinase protein, putative, expressed	GO:0004618,GO:0005524,GO:0006096,GO:0009507,GO:0019253	phosphoglycerate kinase activity|ATP binding|glycolytic process|chloroplast|reductive pentose-phosphate cycle	ko00710,ko01200,ko01230,ko00010	Carbon fixation in photosynthetic organisms|Carbon metabolism|Biosynthesis of amino acids|Glycolysis / Gluconeogenesis
GWHGACDB000774	2	0	1	0	0	0	Hca.01G0007740	OsGH3.11 - Probable indole-3-acetic acid-amido synthetase, expressed	GO:0005634,GO:0005737,GO:0009733,GO:0010252,GO:0010279	nucleus|cytoplasm|response to auxin|auxin homeostasis|indole-3-acetic acid amido synthetase activity	ko04075	Plant hormone signal transduction
GWHGACDB000775	27	40	52	35	52	26	Hca.01G0007750
GWHGACDB000776	3	3	6	3	0	3	Hca.01G0007760
GWHGACDB000777	137	126	108	557	470	565	Hca.01G0007770	flavonol-3-O-glycoside-7-O-glucosyltransferase 1, putative, expressed	GO:0008194,GO:0016021,GO:0016131,GO:0043231,GO:0046527,GO:0050403,GO:0050502,GO:0080043,GO:0080044,GO:0080046,GO:0098754	UDP-glycosyltransferase activity|integral component of membrane|brassinosteroid metabolic process|intracellular membrane-bounded organelle|glucosyltransferase activity|trans-zeatin O-beta-D-glucosyltransferase activity|cis-zeatin O-beta-D-glucosyltransferase activity|quercetin 3-O-glucosyltransferase activity|quercetin 7-O-glucosyltransferase activity|quercetin 4'-O-glucosyltransferase activity|d…
GWHGACDB000778	21	54	32	31	20	32	Hca.01G0007780
GWHGACDB000779	0	0	0	0	0	0	Hca.01G0007790
GWHGACDB000780	132	111	111	98	100	102	Hca.01G0007800	expressed protein
GWHGACDB000781	13	8	0	8	9	16	Hca.01G0007810	sex determination protein tasselseed-2, putative, expressed	GO:0000166,GO:0005739,GO:0018458,GO:0018459,GO:0031525	nucleotide binding|mitochondrion|isopiperitenol dehydrogenase activity|carveol dehydrogenase activity|menthol biosynthetic process
GWHGACDB000782	502	462	457	635	642	699	Hca.01G0007820	cation efflux family protein, putative, expressed	GO:0005774,GO:0008324,GO:0016021	vacuolar membrane|cation transmembrane transporter activity|integral component of membrane
GWHGACDB000783	0	0	0	0	0	0	Hca.01G0007830	BTBN2 - Bric-a-Brac, Tramtrack, Broad Complex BTB domain with non-phototropic hypocotyl 3 NPH3 and coiled-coil domains, expressed	GO:0005886,GO:0007165,GO:0009638,GO:0016567	plasma membrane|signal transduction|phototropism|protein ubiquitination
GWHGACDB000784	405	429	415	600	665	630	Hca.01G0007840	40S ribosomal protein S19, putative, expressed	GO:0000028,GO:0003735,GO:0005618,GO:0005829,GO:0006412,GO:0009506,GO:0022626,GO:0022627,GO:0042788	ribosomal small subunit assembly|structural constituent of ribosome|cell wall|cytosol|translation|plasmodesma|cytosolic ribosome|cytosolic small ribosomal subunit|polysomal ribosome	ko03010	Ribosome
GWHGACDB000785	349	362	416	725	749	742	Hca.01G0007850	glyceraldehyde-3-phosphate dehydrogenase, putative, expressed	GO:0004365,GO:0005829,GO:0005975,GO:0006006,GO:0006096,GO:0009536,GO:0009570,GO:0050661,GO:0051287,GO:0080022,GO:0080144	glyceraldehyde-3-phosphate dehydrogenase (NAD+) (phosphorylating) activity|cytosol|carbohydrate metabolic process|glucose metabolic process|glycolytic process|plastid|chloroplast stroma|NADP binding|NAD binding|primary root development|amino acid homeostasis	ko00710,ko04066,ko01200,ko01230,ko00010	Carbon fixation in photosynthetic organisms|HIF-1 signaling pathway|Carbon metabolism|Biosynthesis of amino acids|Glycolysis / Gluconeogenesis
GWHGACDB000786	120	106	75	157	145	154	Hca.01G0007860	expressed protein
GWHGACDB000787	3	0	3	5	3	15	Hca.01G0007870	transglycosylase SLT domain containing protein, expressed
GWHGACDB000788	0	0	0	0	0	0	Hca.01G0007880
GWHGACDB000789	2	6	3	10	0	1	Hca.01G0007890	oxidoreductase, putative, expressed	GO:0009813,GO:0031418,GO:0045486,GO:0046872	flavonoid biosynthetic process|L-ascorbic acid binding|naringenin 3-dioxygenase activity|metal ion binding
GWHGACDB000790	266	281	293	565	586	588	Hca.01G0007900	tetratricopeptide repeat domain containing protein, expressed	GO:0005634,GO:0005829,GO:0031505,GO:0032991	nucleus|cytosol|fungal-type cell wall organization|protein-containing complex
GWHGACDB000791	0	0	0	0	0	0	Hca.01G0007910	tetratricopeptide repeat domain containing protein, expressed
GWHGACDB000792	0	0	0	0	0	0	Hca.01G0007920
GWHGACDB000793	0	0	0	0	0	0	Hca.01G0007930	expressed protein
GWHGACDB000794	737	705	771	559	722	581	Hca.01G0007940	protein kinase domain containing protein, expressed	GO:0004674,GO:0004712,GO:0005524,GO:0005634,GO:0009651,GO:0010182	protein serine/threonine kinase activity|protein serine/threonine/tyrosine kinase activity|ATP binding|nucleus|response to salt stress|sugar mediated signaling pathway
GWHGACDB000795	0	0	0	0	0	0	Hca.01G0007950
GWHGACDB000796	321	275	269	172	179	201	Hca.01G0007960	core histone H2A/H2B/H3/H4, putative, expressed	GO:0003677,GO:0003700,GO:0005634,GO:0005737,GO:0006355,GO:0016602,GO:0045893,GO:0046982	DNA binding|DNA-binding transcription factor activity|nucleus|cytoplasm|regulation of transcription, DNA-templated|CCAAT-binding factor complex|positive regulation of transcription, DNA-templated|protein heterodimerization activity
GWHGACDB000797	126	134	178	231	215	209	Hca.01G0007970	Skp1 family, dimerisation domain containing protein, expressed	GO:0000226,GO:0005634,GO:0005819,GO:0005829,GO:0005886,GO:0006511,GO:0007059,GO:0007275,GO:0009524,GO:0009734,GO:0009873,GO:0016032,GO:0016567,GO:0045910,GO:0046686	microtubule cytoskeleton organization|nucleus|spindle|cytosol|plasma membrane|ubiquitin-dependent protein catabolic process|chromosome segregation|multicellular organism development|phragmoplast|auxin-activated signaling pathway|ethylene-activated signaling pathway|viral process|protein ubiquitination|negative regulation of DNA recombination|response to cadmium ion	ko04114,ko04141,ko04110,ko04341,ko04350,ko04120,ko04111,ko04310	Oocyte meiosis|Protein processing in endoplasmic reticulum|Cell cycle|Hedgehog signaling pathway - fly|TGF-beta signaling pathway|Ubiquitin mediated proteolysis|Cell cycle - yeast|Wnt signaling pathway
GWHGACDB000798	1	2	0	7	2	3	Hca.01G0007980	ammonium transporter protein, putative, expressed	GO:0008519,GO:0016021	ammonium transmembrane transporter activity|integral component of membrane
GWHGACDB000799	396	410	412	579	565	635	Hca.01G0007990	expressed protein
GWHGACDB000800	30	57	61	58	36	56	Hca.01G0008000	ent-kaurene synthase, chloroplast precursor, putative, expressed	GO:0000287,GO:0009507,GO:0009686,GO:0009899	magnesium ion binding|chloroplast|gibberellin biosynthetic process|ent-kaurene synthase activity	ko00904	Diterpenoid biosynthesis
GWHGACDB000801	24	16	15	30	49	27	Hca.01G0008010	metal cation transporter, putative, expressed	GO:0005385,GO:0005886,GO:0016021,GO:0071577	zinc ion transmembrane transporter activity|plasma membrane|integral component of membrane|zinc ion transmembrane transport
GWHGACDB000802	542	621	655	854	856	751	Hca.01G0008020	CTP synthase, putative, expressed	GO:0003883,GO:0005524,GO:0005737,GO:0005829,GO:0006207,GO:0006541,GO:0044210	CTP synthase activity|ATP binding|cytoplasm|cytosol|'de novo' pyrimidine nucleobase biosynthetic process|glutamine metabolic process|'de novo' CTP biosynthetic process	ko00240	Pyrimidine metabolism
GWHGACDB000803	944	915	1020	921	950	938	Hca.01G0008030	nuclear-pore anchor, putative, expressed	GO:0005635,GO:0005643,GO:0005730,GO:0005829,GO:0006606,GO:0007094,GO:0009506,GO:0009507,GO:0009910,GO:0016973,GO:0017056,GO:0031965,GO:0033234,GO:0048443,GO:0060968	nuclear envelope|nuclear pore|nucleolus|cytosol|protein import into nucleus|mitotic spindle assembly checkpoint|plasmodesma|chloroplast|negative regulation of flower development|poly(A)+ mRNA export from nucleus|structural constituent of nuclear pore|nuclear membrane|negative regulation of protein sumoylation|stamen development|regulation of gene silencing	ko03013	RNA transport
GWHGACDB000804	386	385	494	568	554	572	Hca.01G0008040	expressed protein	GO:0005886	plasma membrane
GWHGACDB000805	198	169	168	184	199	233	Hca.01G0008050	RNA recognition motif containing protein, putative, expressed	GO:0003729,GO:0005654,GO:0005730,GO:0006952,GO:0051028	mRNA binding|nucleoplasm|nucleolus|defense response|mRNA transport	ko03040,ko03015,ko03013	Spliceosome|mRNA surveillance pathway|RNA transport
GWHGACDB000806	1	8	3	11	18	11	Hca.01G0008060	no apical meristem protein, putative, expressed	GO:0003002,GO:0003677,GO:0003700,GO:0005634,GO:0006355,GO:0009834,GO:0010455,GO:0048829	regionalization|DNA binding|DNA-binding transcription factor activity|nucleus|regulation of transcription, DNA-templated|plant-type secondary cell wall biogenesis|positive regulation of cell fate commitment|root cap development
GWHGACDB000807	4121	4229	4376	2968	2722	2723	Hca.01G0008070	methyladenine glycosylase, putative, expressed			ko03410	Base excision repair
GWHGACDB000808	0	0	0	0	0	0	Hca.01G0008080
GWHGACDB000809	1499	1539	1454	1526	1499	1450	Hca.01G0008090	M16 domain containing zinc peptidase, putative, expressed	GO:0005739,GO:0008237,GO:0009507,GO:0009570,GO:0009793,GO:0046872	mitochondrion|metallopeptidase activity|chloroplast|chloroplast stroma|embryo development ending in seed dormancy|metal ion binding
GWHGACDB000810	0	0	0	0	0	0	Hca.01G0008100		GO:0005576,GO:0060320	extracellular region|rejection of self pollen
GWHGACDB000811	0	0	0	0	0	0	Hca.01G0008110		GO:0003676,GO:0004523,GO:0046872	nucleic acid binding|RNA-DNA hybrid ribonuclease activity|metal ion binding
GWHGACDB000812	0	0	0	0	0	0	Hca.01G0008120
GWHGACDB000813	0	0	0	0	0	0	Hca.01G0008130	expressed protein
GWHGACDB000814	0	0	0	0	0	0	Hca.01G0008140
GWHGACDB000815	1646	1803	2020	1931	2142	2004	Hca.01G0008150	OsSPL17 - SBP-box gene family member, expressed	GO:0003700,GO:0005634,GO:0005886,GO:0006355,GO:0044212,GO:0046872	DNA-binding transcription factor activity|nucleus|plasma membrane|regulation of transcription, DNA-templated|transcription regulatory region DNA binding|metal ion binding
GWHGACDB000816	0	0	0	0	0	0	Hca.01G0008160	transposon protein, putative, unclassified, expressed	GO:0000325,GO:0005524,GO:0005773,GO:0005774,GO:0008559,GO:0009506,GO:0010290,GO:0015431,GO:0016020,GO:0016021,GO:0042626,GO:0048046,GO:0055085	plant-type vacuole|ATP binding|vacuole|vacuolar membrane|xenobiotic transmembrane transporting ATPase activity|plasmodesma|chlorophyll catabolite transmembrane transporter activity|glutathione S-conjugate-exporting ATPase activity|membrane|integral component of membrane|ATPase activity, coupled to transmembrane movement of substances|apoplast|transmembrane transport
GWHGACDB000817	152	141	156	117	100	130	Hca.01G0008170	cyclin-dependent kinase B2-1, putative, expressed	GO:0005634,GO:0006355,GO:0008270	nucleus|regulation of transcription, DNA-templated|zinc ion binding
GWHGACDB000818	200	234	213	332	338	333	Hca.01G0008180	ARID/BRIGHT DNA-binding domain-containing protein, putative, expressed	GO:0004693,GO:0005524,GO:0007049,GO:0008353,GO:0051301	cyclin-dependent protein serine/threonine kinase activity|ATP binding|cell cycle|RNA polymerase II CTD heptapeptide repeat kinase activity|cell division
GWHGACDB000819	759	705	775	469	474	425	Hca.01G0008190	RNA recognition motif containing protein, putative, expressed	GO:0000977,GO:0001228,GO:0005634	RNA polymerase II regulatory region sequence-specific DNA binding|DNA-binding transcription activator activity, RNA polymerase II-specific|nucleus
GWHGACDB000820	71	93	65	105	159	129	Hca.01G0008200
GWHGACDB000821	50	47	66	121	132	81	Hca.01G0008210
GWHGACDB000822	0	0	0	0	0	0	Hca.01G0008220	NAD dependent epimerase/dehydratase family protein, putative, expressed
GWHGACDB000823	0	0	0	0	0	0	Hca.01G0008230		GO:0005634,GO:1901537	nucleus|positive regulation of DNA demethylation
GWHGACDB000824	0	0	0	0	0	0	Hca.01G0008240	no apical meristem protein, putative, expressed
GWHGACDB000825	0	0	0	0	0	0	Hca.01G0008250	transporter family protein, putative, expressed
GWHGACDB000826	0	0	0	0	2	0	Hca.01G0008260	RING-H2 finger protein, putative, expressed	GO:0005351,GO:0005355,GO:0005773,GO:0005774,GO:0005794,GO:0005887,GO:0008645	carbohydrate:proton symporter activity|glucose transmembrane transporter activity|vacuole|vacuolar membrane|Golgi apparatus|integral component of plasma membrane|hexose transmembrane transport
GWHGACDB000827	0	0	0	0	0	0	Hca.01G0008270	peptidyl-prolyl cis-trans isomerase, FKBP-type, putative, expressed
GWHGACDB000828	37	66	41	71	93	63	Hca.01G0008280	MLO domain containing protein, putative, expressed	GO:0003755,GO:0009507,GO:0009543,GO:0031977	peptidyl-prolyl cis-trans isomerase activity|chloroplast|chloroplast thylakoid lumen|thylakoid lumen
GWHGACDB000829	1	2	3	0	0	0	Hca.01G0008290	MLO domain containing protein, putative, expressed	GO:0005516,GO:0006952,GO:0009607,GO:0016021	calmodulin binding|defense response|response to biotic stimulus|integral component of membrane
GWHGACDB000830	0	0	0	0	0	0	Hca.01G0008300	nucleic acid binding protein, putative, expressed	GO:0005516,GO:0006952,GO:0009607,GO:0016021	calmodulin binding|defense response|response to biotic stimulus|integral component of membrane
GWHGACDB000831	0	0	0	0	0	0	Hca.01G0008310	acetyltransferase, GNAT family, putative, expressed
GWHGACDB000832	143	145	99	175	153	199	Hca.01G0008320	glyceraldehyde-3-phosphate dehydrogenase, putative, expressed
GWHGACDB000833	15	17	2	14	12	13	Hca.01G0008330	ribonuclease 2-5A family protein, expressed	GO:0006006,GO:0009507,GO:0019253,GO:0047100,GO:0050661,GO:0051287	glucose metabolic process|chloroplast|reductive pentose-phosphate cycle|glyceraldehyde-3-phosphate dehydrogenase (NADP+) (phosphorylating) activity|NADP binding|NAD binding	ko00710,ko01200	Carbon fixation in photosynthetic organisms|Carbon metabolism
GWHGACDB000834	7	19	8	6	2	5	Hca.01G0008340	protein phosphatase 2C, putative, expressed
GWHGACDB000835	0	0	0	0	0	0	Hca.01G0008350	canopy homolog 2 precursor, putative, expressed
GWHGACDB000836	0	0	0	0	0	0	Hca.01G0008360	OsFBK20 - F-box domain and kelch repeat containing protein, expressed
GWHGACDB000837	94	52	106	52	78	58	Hca.01G0008370	armadillo/beta-catenin repeat family protein, putative, expressed	GO:0019005	SCF ubiquitin ligase complex
GWHGACDB000838	346	358	406	387	311	324	Hca.01G0008380	EF hand family protein, putative, expressed	GO:0004842,GO:0005634,GO:0005737,GO:0005886,GO:0010115,GO:0010150,GO:0010271,GO:0010380,GO:0070696,GO:0090359	ubiquitin-protein transferase activity|nucleus|cytoplasm|plasma membrane|regulation of abscisic acid biosynthetic process|leaf senescence|regulation of chlorophyll catabolic process|regulation of chlorophyll biosynthetic process|transmembrane receptor protein serine/threonine kinase binding|negative regulation of abscisic acid biosynthetic process
GWHGACDB000839	0	0	0	0	0	0	Hca.01G0008390	homeobox domain containing protein, expressed
GWHGACDB000840	0	0	0	0	0	0	Hca.01G0008400	Ser/Thr-rich protein T10 in DGCR region, putative, expressed
GWHGACDB000841	0	0	0	0	0	0	Hca.01G0008410	Ser/Thr-rich protein T10 in DGCR region, putative, expressed
GWHGACDB000842	0	0	0	0	0	0	Hca.01G0008420	homeobox domain containing protein, expressed
GWHGACDB000843	0	0	0	0	0	0	Hca.01G0008430	HMG1/2, putative, expressed
GWHGACDB000844	0	0	0	0	0	0	Hca.01G0008440	Ser/Thr-rich protein T10 in DGCR region, putative, expressed
GWHGACDB000845	51	35	55	108	82	78	Hca.01G0008450	bromodomain domain containing protein, expressed
GWHGACDB000846	0	0	0	0	0	0	Hca.01G0008460	zinc finger family protein, putative, expressed
GWHGACDB000847	0	0	0	0	0	0	Hca.01G0008470	protein kinase APK1B, chloroplast precursor, putative, expressed	GO:0003746,GO:0003924,GO:0005525,GO:0009507,GO:0032790	translation elongation factor activity|GTPase activity|GTP binding|chloroplast|ribosome disassembly
GWHGACDB000848	116	95	108	286	335	272	Hca.01G0008480	niemann-Pick C1 protein precursor, putative, expressed			ko04142	Lysosome
GWHGACDB000849	13	13	15	32	24	20	Hca.01G0008490	NIN, putative, expressed	GO:0003677,GO:0003700,GO:0005634	DNA binding|DNA-binding transcription factor activity|nucleus
GWHGACDB000850	0	6	1	3	16	5	Hca.01G0008500	histone H3, putative, expressed
GWHGACDB000851	1	0	0	0	2	6	Hca.01G0008510	catalase domain containing protein, expressed	GO:0000786,GO:0003677,GO:0005634,GO:0046982	nucleosome|DNA binding|nucleus|protein heterodimerization activity
GWHGACDB000852	0	0	0	0	0	0	Hca.01G0008520	spotted leaf 11, putative, expressed
GWHGACDB000853	0	0	0	0	0	0	Hca.01G0008530	cyclin, putative, expressed
GWHGACDB000854	0	0	0	1	5	0	Hca.01G0008540	B3 DNA binding domain containing protein, expressed			ko04068,ko04115,ko04110	FoxO signaling pathway|p53 signaling pathway|Cell cycle
GWHGACDB000855	56	74	76	72	64	38	Hca.01G0008550	dolichyl-phosphate beta-glycosyltransferase, putative, expressed	GO:0005634,GO:0007049,GO:0051301	nucleus|cell cycle|cell division	ko04068,ko04115,ko04110	FoxO signaling pathway|p53 signaling pathway|Cell cycle
GWHGACDB000856	548	537	475	432	449	391	Hca.01G0008560	zinc carboxypeptidase family protein, putative, expressed	GO:0004582,GO:0005783,GO:0005789,GO:0006486,GO:0033185,GO:0060359	dolichyl-phosphate beta-D-mannosyltransferase activity|endoplasmic reticulum|endoplasmic reticulum membrane|protein glycosylation|dolichol-phosphate-mannose synthase complex|response to ammonium ion	ko00510	N-Glycan biosynthesis
GWHGACDB000857	17	13	15	18	24	31	Hca.01G0008570
GWHGACDB000858	2	3	3	4	5	2	Hca.01G0008580	U3 small nucleolar RNA-associated protein 11, putative, expressed
GWHGACDB000859	124	131	137	201	192	193	Hca.01G0008590	AARP2CN domain containing protein, expressed	GO:0005730,GO:0006364,GO:0009561,GO:0032040	nucleolus|rRNA processing|megagametogenesis|small-subunit processome
GWHGACDB000860	430	423	533	675	748	693	Hca.01G0008600	PPR repeat domain containing protein, putative, expressed
GWHGACDB000861	0	0	0	0	0	0	Hca.01G0008610	expressed protein
GWHGACDB000862	12	4	18	8	9	16	Hca.01G0008620	expressed protein			ko04072,ko04144	Phospholipase D signaling pathway|Endocytosis
GWHGACDB000863	0	0	0	0	0	0	Hca.01G0008630	expressed protein
GWHGACDB000864	0	0	0	0	0	0	Hca.01G0008640
GWHGACDB000865	1	3	0	1	5	0	Hca.01G0008650	expressed protein
GWHGACDB000866	0	0	0	0	0	0	Hca.01G0008660	DUF630/DUF632 domains containing protein, putative, expressed
GWHGACDB000867	0	0	0	0	0	0	Hca.01G0008670	OsFtsH1 FtsH protease, homologue of AtFtsH1/5, expressed
GWHGACDB000868	0	0	0	0	0	0	Hca.01G0008680	carrier, putative, expressed
GWHGACDB000869	2	3	2	0	0	0	Hca.01G0008690	uncharacterized protein PA4923, putative, expressed
GWHGACDB000870	0	0	0	0	0	0	Hca.01G0008700	carrier, putative, expressed
GWHGACDB000871	0	0	0	0	0	0	Hca.01G0008710	expressed protein
GWHGACDB000872	77	93	70	81	73	71	Hca.01G0008720	AMP-binding domain containing protein, expressed	GO:0005524,GO:0005777,GO:0009611,GO:0009695,GO:0016874	ATP binding|peroxisome|response to wounding|jasmonic acid biosynthetic process|ligase activity	ko00592	alpha-Linolenic acid metabolism
GWHGACDB000873	0	0	0	0	0	0	Hca.01G0008730
GWHGACDB000874	0	0	0	0	0	1	Hca.01G0008740	dehydrin, putative, expressed
GWHGACDB000875	0	0	0	0	0	0	Hca.01G0008750
GWHGACDB000876	0	0	0	0	0	0	Hca.01G0008760	dehydrogenase, putative, expressed
GWHGACDB000877	0	0	2	0	0	0	Hca.01G0008770	monocopper oxidase, putative, expressed
GWHGACDB000878	37	57	24	6	0	17	Hca.01G0008780	OsPOP1 - Putative Prolyl Oligopeptidase homologue, expressed	GO:0005507,GO:0005615,GO:0016491	copper ion binding|extracellular space|oxidoreductase activity
GWHGACDB000879	0	0	0	0	0	0	Hca.01G0008790
GWHGACDB000880	0	0	0	0	0	0	Hca.01G0008800	pentatricopeptide, putative, expressed
GWHGACDB000881	0	2	0	0	3	0	Hca.01G0008810	rho-GTPase-activating protein-related, putative, expressed
GWHGACDB000882	0	0	0	0	0	0	Hca.01G0008820	DNL zinc finger domain containing protein, putative, expressed
GWHGACDB000883	6	17	7	1	13	8	Hca.01G0008830	phospholipase D, putative, expressed
GWHGACDB000884	229	155	186	89	79	80	Hca.01G0008840	transporter, major facilitator family, putative, expressed	GO:0004630,GO:0005509,GO:0005773,GO:0005886,GO:0009409,GO:0009506,GO:0009789,GO:0012501,GO:0016020,GO:0016042,GO:0046470,GO:0046473,GO:0070290,GO:0090333	phospholipase D activity|calcium ion binding|vacuole|plasma membrane|response to cold|plasmodesma|positive regulation of abscisic acid-activated signaling pathway|programmed cell death|membrane|lipid catabolic process|phosphatidylcholine metabolic process|phosphatidic acid metabolic process|N-acylphosphatidylethanolamine-specific phospholipase D activity|regulation of stomatal closure	ko00564,ko04024,ko04144,ko00565,ko04072,ko04014,ko04071	Glycerophospholipid metabolism|cAMP signaling pathway|Endocytosis|Ether lipid metabolism|Phospholipase D signaling pathway|Ras signaling pathway|Sphingolipid signaling pathway
GWHGACDB000885	0	0	0	0	0	0	Hca.01G0008850	thioredoxin, putative, expressed
GWHGACDB000886	199	261	229	179	197	188	Hca.01G0008860	ATP synthase, putative, expressed	GO:0006662,GO:0006979,GO:0009414,GO:0009507,GO:0009570,GO:0009941,GO:0015035,GO:0045454	glycerol ether metabolic process|response to oxidative stress|response to water deprivation|chloroplast|chloroplast stroma|chloroplast envelope|protein disulfide oxidoreductase activity|cell redox homeostasis
GWHGACDB000887	0	0	0	0	0	0	Hca.01G0008870	PDI, putative, expressed
GWHGACDB000888	0	0	0	0	0	2	Hca.01G0008880	protein of unknown function domain containing protein, expressed
GWHGACDB000889	91	74	125	196	167	197	Hca.01G0008890	expressed protein
GWHGACDB000890	0	0	0	1	0	0	Hca.01G0008900	DUF677 domain containing protein, putative, expressed
GWHGACDB000891	0	0	0	0	0	0	Hca.01G0008910	bZIP transcription factor, putative, expressed
GWHGACDB000892	65	62	98	42	89	72	Hca.01G0008920	zinc finger family protein, putative, expressed	GO:0000813,GO:0003729,GO:0005634,GO:0015031,GO:0031902,GO:0036258,GO:0043130,GO:0046872,GO:0055072,GO:0070676	ESCRT I complex|mRNA binding|nucleus|protein transport|late endosome membrane|multivesicular body assembly|ubiquitin binding|metal ion binding|iron ion homeostasis|intralumenal vesicle formation
GWHGACDB000893	0	0	0	0	0	0	Hca.01G0008930	kinesin motor domain containing protein, putative, expressed
GWHGACDB000894	321	422	292	221	257	268	Hca.01G0008940	protein kinase family protein, putative, expressed
GWHGACDB000895	0	0	0	0	0	0	Hca.01G0008950	expressed protein
GWHGACDB000896	29	37	29	45	23	22	Hca.01G0008960	vacuolar protein sorting-associated protein 35, putative, expressed	GO:0005770,GO:0005794,GO:0005829,GO:0006886,GO:0008565,GO:0030904,GO:0030906,GO:0031902,GO:0042147	late endosome|Golgi apparatus|cytosol|intracellular protein transport|protein transporter activity|retromer complex|retromer, cargo-selective complex|late endosome membrane|retrograde transport, endosome to Golgi	ko04144	Endocytosis
GWHGACDB000897	1	0	2	1	1	0	Hca.01G0008970	ras-related protein, putative, expressed	GO:0005770,GO:0005794,GO:0005829,GO:0006886,GO:0008565,GO:0030904,GO:0030906,GO:0031902,GO:0042147	late endosome|Golgi apparatus|cytosol|intracellular protein transport|protein transporter activity|retromer complex|retromer, cargo-selective complex|late endosome membrane|retrograde transport, endosome to Golgi	ko04144	Endocytosis
GWHGACDB000898	0	0	0	0	0	0	Hca.01G0008980
GWHGACDB000899	0	0	0	4	0	1	Hca.01G0008990	heat shock protein, putative, expressed
GWHGACDB000900	0	0	0	0	0	0	Hca.01G0009000	thaumatin, putative, expressed	GO:0005524,GO:0005634,GO:0005739,GO:0005773,GO:0005774,GO:0005783,GO:0005788,GO:0005886,GO:0006457,GO:0009306,GO:0009409,GO:0009414,GO:0009506,GO:0009507,GO:0009651,GO:0009934,GO:0010075,GO:0016020,GO:0016887,GO:0034976,GO:0046686,GO:0048046,GO:0051082	ATP binding|nucleus|mitochondrion|vacuole|vacuolar membrane|endoplasmic reticulum|endoplasmic reticulum lumen|plasma membrane|protein folding|protein secretion|response to cold|response to water deprivation|plasmodesma|chloroplast|response to salt stress|regulation of meristem structural organization|regulation of meristem growth|membrane|ATPase activity|response to endoplasmic reticulum stress|r…	ko04141,ko04151	Protein processing in endoplasmic reticulum|PI3K-Akt signaling pathway
GWHGACDB000901	9	12	8	9	9	7	Hca.01G0009010	kinesin heavy chain isolog, putative, expressed
GWHGACDB000902	1	0	0	0	0	1	Hca.01G0009020	expressed protein
GWHGACDB000903	0	2	0	0	0	0	Hca.01G0009030	tubulin/FtsZ domain containing protein, putative, expressed
GWHGACDB000904	56	22	32	37	26	30	Hca.01G0009040
GWHGACDB000905	0	0	0	0	0	0	Hca.01G0009050	expressed protein
GWHGACDB000906	0	0	0	0	0	0	Hca.01G0009060	plant neutral invertase domain containing protein, expressed
GWHGACDB000907	187	194	189	189	191	209	Hca.01G0009070		GO:0004575,GO:0005829,GO:0005987,GO:0009555,GO:0010311,GO:0033926,GO:0048510,GO:0080022	sucrose alpha-glucosidase activity|cytosol|sucrose catabolic process|pollen development|lateral root formation|glycopeptide alpha-N-acetylgalactosaminidase activity|regulation of timing of transition from vegetative to reproductive phase|primary root development
GWHGACDB000908	0	0	0	0	0	0	Hca.01G0009080	ZOS4-01 - C2H2 zinc finger protein, expressed
GWHGACDB000909	0	0	0	0	0	0	Hca.01G0009090	E2F family transcription factor protein, putative, expressed
GWHGACDB000910	23	64	65	85	65	50	Hca.01G0009100	retrotransposon, putative, centromere-specific, expressed
GWHGACDB000911	24	32	20	54	92	67	Hca.01G0009110	HVA22, putative, expressed
GWHGACDB000912	172	148	168	188	216	181	Hca.01G0009120	endoglucanase, putative, expressed
GWHGACDB000913	0	0	0	8	6	4	Hca.01G0009130	uncharacterized protein PA4923, putative, expressed	GO:0005576,GO:0005886,GO:0008810,GO:0030245,GO:0071555	extracellular region|plasma membrane|cellulase activity|cellulose catabolic process|cell wall organization
GWHGACDB000914	0	0	0	0	0	0	Hca.01G0009140	bifunctional 3-phosphoadenosine 5-phosphosulfate synthetase, putative, expressed
GWHGACDB000915	4	0	0	4	0	0	Hca.01G0009150	plant protein of unknown function DUF869 domain containing protein, expressed	GO:0003676,GO:0004523,GO:0046872	nucleic acid binding|RNA-DNA hybrid ribonuclease activity|metal ion binding
GWHGACDB000916	0	0	0	0	0	0	Hca.01G0009160
GWHGACDB000917	0	0	0	0	0	0	Hca.01G0009170	OsSAUR27 - Auxin-responsive SAUR gene family member, expressed
GWHGACDB000918	373	419	455	826	806	798	Hca.01G0009180	auxin response factor 19, putative, expressed	GO:0003700,GO:0005634,GO:0006355,GO:0009733,GO:0009734,GO:0009793,GO:0009908,GO:0009942,GO:0010051,GO:0010305,GO:0016020,GO:0042802,GO:0044212,GO:0048364,GO:0048507	DNA-binding transcription factor activity|nucleus|regulation of transcription, DNA-templated|response to auxin|auxin-activated signaling pathway|embryo development ending in seed dormancy|flower development|longitudinal axis specification|xylem and phloem pattern formation|leaf vascular tissue pattern formation|membrane|identical protein binding|transcription regulatory region DNA binding|root de…	ko04075	Plant hormone signal transduction
GWHGACDB000919	0	0	0	5	0	2	Hca.01G0009190	methyltransferase domain containing protein, expressed	GO:0003700,GO:0005634,GO:0006355,GO:0009733,GO:0009734,GO:0009793,GO:0009908,GO:0009942,GO:0010051,GO:0010305,GO:0016020,GO:0042802,GO:0044212,GO:0048364,GO:0048507	DNA-binding transcription factor activity|nucleus|regulation of transcription, DNA-templated|response to auxin|auxin-activated signaling pathway|embryo development ending in seed dormancy|flower development|longitudinal axis specification|xylem and phloem pattern formation|leaf vascular tissue pattern formation|membrane|identical protein binding|transcription regulatory region DNA binding|root de…	ko04075	Plant hormone signal transduction
GWHGACDB000920	0	0	0	4	5	0	Hca.01G0009200	TLD family protein, putative, expressed
GWHGACDB000921	0	0	0	0	0	0	Hca.01G0009210	zinc finger C-x8-C-x5-C-x3-H type family protein, expressed
GWHGACDB000922	117	98	124	93	121	116	Hca.01G0009220	TLD family protein, putative, expressed
GWHGACDB000923	77	76	58	43	55	68	Hca.01G0009230	IQ calmodulin-binding motif family protein, putative, expressed
GWHGACDB000924	0	0	0	0	0	0	Hca.01G0009240	AP2 domain containing protein, expressed
GWHGACDB000925	318	344	293	224	251	265	Hca.01G0009250	expressed protein	GO:0003700,GO:0005634,GO:0005730,GO:0006355,GO:0009723,GO:0042803,GO:0043565	DNA-binding transcription factor activity|nucleus|nucleolus|regulation of transcription, DNA-templated|response to ethylene|protein homodimerization activity|sequence-specific DNA binding
GWHGACDB000926	0	0	0	0	0	0	Hca.01G0009260	expressed protein
GWHGACDB000927	0	0	0	0	0	0	Hca.01G0009270	uncharacterized TPR repeat-containing protein, putative, expressed
GWHGACDB000928	43	37	48	50	48	72	Hca.01G0009280	FHA domain containing protein, putative, expressed	GO:0005509,GO:0005768,GO:0005794,GO:0005802,GO:0005886,GO:0009506	calcium ion binding|endosome|Golgi apparatus|trans-Golgi network|plasma membrane|plasmodesma
GWHGACDB000929	0	0	0	0	0	0	Hca.01G0009290	OsMADS63 - MADS-box family gene with MIKC* type-box, expressed
GWHGACDB000930	1	0	3	10	0	7	Hca.01G0009300
GWHGACDB000931	0	0	0	0	0	0	Hca.01G0009310	LRP1, putative, expressed
GWHGACDB000932	50	45	56	46	66	37	Hca.01G0009320	vacuolar ATP synthase 98 kDa subunit, putative, expressed	GO:0000220,GO:0000325,GO:0005773,GO:0005774,GO:0005794,GO:0005886,GO:0007035,GO:0009507,GO:0009678,GO:0009705,GO:0009941,GO:0015986,GO:0015991,GO:0016020,GO:0016021,GO:0016471,GO:0032119,GO:0043181,GO:0045735,GO:0046961,GO:0051117,GO:0070072	vacuolar proton-transporting V-type ATPase, V0 domain|plant-type vacuole|vacuole|vacuolar membrane|Golgi apparatus|plasma membrane|vacuolar acidification|chloroplast|hydrogen-translocating pyrophosphatase activity|plant-type vacuole membrane|chloroplast envelope|ATP synthesis coupled proton transport|ATP hydrolysis coupled proton transport|membrane|integral component of membrane|vacuolar proton-t…	ko04145,ko00190,ko04142	Phagosome|Oxidative phosphorylation|Lysosome
GWHGACDB000933	40	46	36	42	43	34	Hca.01G0009330	transcription initiation factor IIF beta subunit, putative, expressed			ko04145,ko00190,ko04142	Phagosome|Oxidative phosphorylation|Lysosome
GWHGACDB000934	0	0	0	0	0	0	Hca.01G0009340	auxin-induced protein 5NG4, putative, expressed
GWHGACDB000935	0	2	1	9	5	1	Hca.01G0009350	AGAP000951-PA, putative, expressed	GO:0000162,GO:0005774,GO:0005886,GO:0006952,GO:0009705,GO:0009734,GO:0009826,GO:0009834,GO:0009851,GO:0010315,GO:0016021,GO:0022857,GO:0071555,GO:0090355,GO:0090358	tryptophan biosynthetic process|vacuolar membrane|plasma membrane|defense response|plant-type vacuole membrane|auxin-activated signaling pathway|unidimensional cell growth|plant-type secondary cell wall biogenesis|auxin biosynthetic process|auxin efflux|integral component of membrane|transmembrane transporter activity|cell wall organization|positive regulation of auxin metabolic process|positive …
GWHGACDB000936	0	0	0	0	0	0	Hca.01G0009360	thioredoxin, putative, expressed
GWHGACDB000937	0	0	0	0	0	0	Hca.01G0009370	cytokinin dehydrogenase precursor, putative, expressed
GWHGACDB000938	0	0	0	1	0	0	Hca.01G0009380	ubiquitin-conjugating enzyme E2 W, putative, expressed	GO:0005576,GO:0005615,GO:0009823,GO:0019139,GO:0071949	extracellular region|extracellular space|cytokinin catabolic process|cytokinin dehydrogenase activity|FAD binding	ko00908	Zeatin biosynthesis
GWHGACDB000939	1	1	0	1	0	1	Hca.01G0009390	26S protease regulatory subunit, putative, expressed
GWHGACDB000940	0	0	0	0	0	0	Hca.01G0009400	CPuORF1 - conserved peptide uORF-containing transcript, expressed
GWHGACDB000941	0	0	0	0	0	0	Hca.01G0009410
GWHGACDB000942	0	0	0	0	0	0	Hca.01G0009420	peptidase, T1 family, putative, expressed
GWHGACDB000943	0	0	0	0	0	0	Hca.01G0009430	bacterial transferase hexapeptide domain containing protein, expressed
GWHGACDB000944	2	5	1	4	8	2	Hca.01G0009440	Rer1 protein, putative, expressed	GO:0004089,GO:0005739,GO:0005747,GO:0009853,GO:0031966,GO:0045271,GO:0046872,GO:0070207	carbonate dehydratase activity|mitochondrion|mitochondrial respiratory chain complex I|photorespiration|mitochondrial membrane|respiratory chain complex I|metal ion binding|protein homotrimerization
GWHGACDB000945	189	210	207	240	300	257	Hca.01G0009450	isoflavone reductase homolog IRL, putative, expressed	GO:0004089,GO:0005739,GO:0005747,GO:0009853,GO:0031966,GO:0045271,GO:0046872,GO:0070207	carbonate dehydratase activity|mitochondrion|mitochondrial respiratory chain complex I|photorespiration|mitochondrial membrane|respiratory chain complex I|metal ion binding|protein homotrimerization
GWHGACDB000946	16	11	14	15	17	19	Hca.01G0009460	nucleic acid binding protein, putative, expressed	GO:0005783,GO:0005794,GO:0005801,GO:0006621,GO:0006890,GO:0030173	endoplasmic reticulum|Golgi apparatus|cis-Golgi network|protein retention in ER lumen|retrograde vesicle-mediated transport, Golgi to ER|integral component of Golgi membrane
GWHGACDB000947	0	0	0	0	0	0	Hca.01G0009470	expressed protein
GWHGACDB000948	5863	5374	6155	2481	2550	2192	Hca.01G0009480	immediate-early fungal elicitor protein CMPG1, putative, expressed
GWHGACDB000949	0	0	0	0	0	0	Hca.01G0009490	MYB family transcription factor, putative, expressed
GWHGACDB000950	0	0	0	8	3	2	Hca.01G0009500		GO:0003677,GO:0005634	DNA binding|nucleus
GWHGACDB000951	10	5	6	2	14	8	Hca.01G0009510	ZF-HD homeobox protein, putative, expressed
GWHGACDB000952	0	0	0	0	0	0	Hca.01G0009520	ribosomal protein L27, putative, expressed
GWHGACDB000953	24	10	22	28	23	28	Hca.01G0009530	tRNA wybutosine-synthesizing protein 1, putative, expressed	GO:0003676,GO:0004523,GO:0046872	nucleic acid binding|RNA-DNA hybrid ribonuclease activity|metal ion binding
GWHGACDB000954	0	0	0	0	0	0	Hca.01G0009540	phosphopantothenoylcysteine decarboxylase, putative, expressed	GO:0008033,GO:0010181,GO:0046872,GO:0051539,GO:0055114,GO:0102521	tRNA processing|FMN binding|metal ion binding|4 iron, 4 sulfur cluster binding|oxidation-reduction process|tRNA-4-demethylwyosine synthase activity
GWHGACDB000955	407	370	424	500	504	469	Hca.01G0009550	glucose-6-phosphate isomerase, putative, expressed	GO:0004347,GO:0005737,GO:0006094,GO:0006096	glucose-6-phosphate isomerase activity|cytoplasm|gluconeogenesis|glycolytic process	ko01200,ko00520,ko00030,ko00500,ko00010	Carbon metabolism|Amino sugar and nucleotide sugar metabolism|Pentose phosphate pathway|Starch and sucrose metabolism|Glycolysis / Gluconeogenesis
GWHGACDB000956	979	891	1010	1097	1183	1202	Hca.01G0009560	GYF domain containing protein, putative, expressed	GO:0004347,GO:0005737,GO:0006094,GO:0006096	glucose-6-phosphate isomerase activity|cytoplasm|gluconeogenesis|glycolytic process
GWHGACDB000957	0	0	0	0	0	0	Hca.01G0009570	expressed protein
GWHGACDB000958	0	0	0	0	0	0	Hca.01G0009580	nucleic acid binding protein, putative, expressed	GO:0003676,GO:0004523,GO:0046872	nucleic acid binding|RNA-DNA hybrid ribonuclease activity|metal ion binding
GWHGACDB000959	1131	1221	1286	1606	1356	1459	Hca.01G0009590	GYF domain containing protein, putative, expressed
GWHGACDB000960	20	18	9	48	45	39	Hca.01G0009600	expressed protein
GWHGACDB000961	440	429	409	719	626	540	Hca.01G0009610	proteasome subunit, putative, expressed	GO:0000338,GO:0005829,GO:0007275,GO:0008180,GO:0009585,GO:0010971	protein deneddylation|cytosol|multicellular organism development|COP9 signalosome|red, far-red light phototransduction|positive regulation of G2/M transition of mitotic cell cycle
GWHGACDB000962	28	30	38	61	48	72	Hca.01G0009620	expressed protein
GWHGACDB000963	0	0	0	0	0	0	Hca.01G0009630
GWHGACDB000964	60	29	21	12	7	8	Hca.01G0009640	cytochrome P450 72A1, putative, expressed	GO:0004497,GO:0005506,GO:0010268,GO:0016021,GO:0016131,GO:0016705,GO:0020037,GO:0040008	monooxygenase activity|iron ion binding|brassinosteroid homeostasis|integral component of membrane|brassinosteroid metabolic process|oxidoreductase activity, acting on paired donors, with incorporation or reduction of molecular oxygen|heme binding|regulation of growth
GWHGACDB000965	19	31	34	27	14	23	Hca.01G0009650	expressed protein	GO:0000139,GO:0005768,GO:0005794,GO:0005802,GO:0016021,GO:0016757,GO:0071555,GO:0080147	Golgi membrane|endosome|Golgi apparatus|trans-Golgi network|integral component of membrane|transferase activity, transferring glycosyl groups|cell wall organization|root hair cell development
GWHGACDB000966	773	758	671	877	932	774	Hca.01G0009660	ethylene-responsive element-binding protein, putative, expressed	GO:0008233	peptidase activity
GWHGACDB000967	52	53	41	57	87	84	Hca.01G0009670	acyltransferase, putative, expressed	GO:0000038,GO:0005634,GO:0005783,GO:0005789,GO:0006644,GO:0008654,GO:0016021,GO:0050200,GO:0071618	very long-chain fatty acid metabolic process|nucleus|endoplasmic reticulum|endoplasmic reticulum membrane|phospholipid metabolic process|phospholipid biosynthetic process|integral component of membrane|plasmalogen synthase activity|lysophosphatidylethanolamine acyltransferase activity	ko00564,ko00565	Glycerophospholipid metabolism|Ether lipid metabolism
GWHGACDB000968	264	317	313	220	230	222	Hca.01G0009680	zinc finger, C3HC4 type domain containing protein, expressed			ko04141	Protein processing in endoplasmic reticulum
GWHGACDB000969	61	65	44	41	32	37	Hca.01G0009690	glycosyl transferase 8 domain containing protein, putative, expressed	GO:0005783,GO:0005789,GO:0005794,GO:0010051,GO:0010417,GO:0016021,GO:0032504,GO:0045489,GO:0047262,GO:0048366,GO:0052386	endoplasmic reticulum|endoplasmic reticulum membrane|Golgi apparatus|xylem and phloem pattern formation|glucuronoxylan biosynthetic process|integral component of membrane|multicellular organism reproduction|pectin biosynthetic process|polygalacturonate 4-alpha-galacturonosyltransferase activity|leaf development|cell wall thickening
GWHGACDB000970	670	674	705	555	730	581	Hca.01G0009700	LIM domain-containing protein, putative, expressed	GO:0005783,GO:0005789,GO:0005794,GO:0010051,GO:0010417,GO:0016021,GO:0032504,GO:0045489,GO:0047262,GO:0048366,GO:0052386	endoplasmic reticulum|endoplasmic reticulum membrane|Golgi apparatus|xylem and phloem pattern formation|glucuronoxylan biosynthetic process|integral component of membrane|multicellular organism reproduction|pectin biosynthetic process|polygalacturonate 4-alpha-galacturonosyltransferase activity|leaf development|cell wall thickening
GWHGACDB000971	1065	1017	1039	399	340	342	Hca.01G0009710	cytochrome P450, putative, expressed	GO:0005506,GO:0016020,GO:0016021,GO:0016709,GO:0020037,GO:0042343	iron ion binding|membrane|integral component of membrane|oxidoreductase activity, acting on paired donors, with incorporation or reduction of molecular oxygen, NAD(P)H as one donor, and incorporation of one atom of oxygen|heme binding|indole glucosinolate metabolic process
GWHGACDB000972	0	0	0	0	0	0	Hca.01G0009720
GWHGACDB000973	0	0	0	0	0	0	Hca.01G0009730	conserved hypothetical protein	GO:0003676,GO:0004523,GO:0046872	nucleic acid binding|RNA-DNA hybrid ribonuclease activity|metal ion binding
GWHGACDB000974	561	448	501	188	160	208	Hca.01G0009740	cytochrome P450, putative, expressed	GO:0004497,GO:0005506,GO:0016020,GO:0016021,GO:0016709,GO:0020037,GO:0042343,GO:0071281	monooxygenase activity|iron ion binding|membrane|integral component of membrane|oxidoreductase activity, acting on paired donors, with incorporation or reduction of molecular oxygen, NAD(P)H as one donor, and incorporation of one atom of oxygen|heme binding|indole glucosinolate metabolic process|cellular response to iron ion
GWHGACDB000975	577	552	618	815	814	828	Hca.01G0009750	B3 DNA binding domain containing protein, expressed	GO:0003677,GO:0005634,GO:0005773	DNA binding|nucleus|vacuole
GWHGACDB000976	72	60	52	29	21	46	Hca.01G0009760	uncharacterized protein At4g06744 precursor, putative, expressed	GO:0005199,GO:0005576,GO:0005618,GO:0009860,GO:0071555	structural constituent of cell wall|extracellular region|cell wall|pollen tube growth|cell wall organization
GWHGACDB000977	0	0	0	0	0	0	Hca.01G0009770
GWHGACDB000978	3235	3191	3371	2895	3064	3018	Hca.01G0009780	disease resistance protein, putative, expressed
GWHGACDB000979	100	98	81	87	119	72	Hca.01G0009790	expressed protein
GWHGACDB000980	36	30	32	41	40	24	Hca.01G0009800	MYB family transcription factor, putative, expressed	GO:0003700,GO:0005634,GO:0006355,GO:0009723,GO:0009737,GO:0009751,GO:0009753,GO:0010200,GO:0010929,GO:0019760,GO:0043565,GO:0044212,GO:0046686,GO:1901001	DNA-binding transcription factor activity|nucleus|regulation of transcription, DNA-templated|response to ethylene|response to abscisic acid|response to salicylic acid|response to jasmonic acid|response to chitin|positive regulation of auxin mediated signaling pathway|glucosinolate metabolic process|sequence-specific DNA binding|transcription regulatory region DNA binding|response to cadmium ion|n…
GWHGACDB000981	0	0	0	0	0	0	Hca.01G0009810	pectate lyase precursor, putative, expressed			ko00040,ko02024	Pentose and glucuronate interconversions|Quorum sensing
GWHGACDB000982	0	0	0	0	0	0	Hca.01G0009820	pectate lyase family protein, expressed	GO:0030570,GO:0045490,GO:0046872	pectate lyase activity|pectin catabolic process|metal ion binding	ko00040,ko02024	Pentose and glucuronate interconversions|Quorum sensing
GWHGACDB000983	0	0	0	0	0	0	Hca.01G0009830
GWHGACDB000984	903	831	867	1104	1122	1163	Hca.01G0009840	DUF1645 domain containing protein, putative, expressed
GWHGACDB000985	42	44	70	50	30	73	Hca.01G0009850	expressed protein
GWHGACDB000986	37	47	17	39	26	46	Hca.01G0009860	expressed protein
GWHGACDB000987	88	96	130	81	124	87	Hca.01G0009870	expressed protein
GWHGACDB000988	0	0	0	0	0	0	Hca.01G0009880	B3 DNA binding domain containing protein, expressed	GO:0003677,GO:0005634	DNA binding|nucleus
GWHGACDB000989	0	1	0	1	0	0	Hca.01G0009890	expressed protein	GO:0004860,GO:0005829,GO:0005886,GO:0006629,GO:0009742,GO:0010423,GO:0046982	protein kinase inhibitor activity|cytosol|plasma membrane|lipid metabolic process|brassinosteroid mediated signaling pathway|negative regulation of brassinosteroid biosynthetic process|protein heterodimerization activity	ko04075	Plant hormone signal transduction
GWHGACDB000990	0	0	0	0	0	0	Hca.01G0009900	helix-loop-helix DNA-binding domain containing protein, expressed
GWHGACDB000991	0	0	0	0	0	0	Hca.01G0009910	heat stress transcription factor, putative, expressed	GO:0000978,GO:0003700,GO:0005634,GO:0005737,GO:0008356,GO:0034605,GO:0043565,GO:0061408	RNA polymerase II proximal promoter sequence-specific DNA binding|DNA-binding transcription factor activity|nucleus|cytoplasm|asymmetric cell division|cellular response to heat|sequence-specific DNA binding|positive regulation of transcription from RNA polymerase II promoter in response to heat stress
GWHGACDB000992	1	28	0	0	1	5	Hca.01G0009920	remorin C-terminal domain containing protein, putative, expressed
GWHGACDB000993	0	0	0	0	0	0	Hca.01G0009930
GWHGACDB000994	5	4	19	11	3	8	Hca.01G0009940	expressed protein
GWHGACDB000995	8	10	2	21	6	11	Hca.01G0009950	alpha-amylase precursor, putative, expressed	GO:0004556,GO:0005509,GO:0005975,GO:0103025	alpha-amylase activity|calcium ion binding|carbohydrate metabolic process|alpha-amylase activity (releasing maltohexaose)	ko00500	Starch and sucrose metabolism
GWHGACDB000996	0	0	0	0	0	0	Hca.01G0009960	paramyosin, putative, expressed	GO:0005829,GO:0009903,GO:0009904	cytosol|chloroplast avoidance movement|chloroplast accumulation movement
GWHGACDB000997	2	0	0	38	1	0	Hca.01G0009970	tic22-like family domain containing protein, expressed	GO:0006457,GO:0009507,GO:0009536,GO:0009941,GO:0015031,GO:0016020,GO:0031972	protein folding|chloroplast|plastid|chloroplast envelope|protein transport|membrane|chloroplast intermembrane space
GWHGACDB000998	0	0	1	0	0	0	Hca.01G0009980	helix-loop-helix DNA-binding domain containing protein, expressed	GO:0003677,GO:0003700,GO:0005634,GO:0006355,GO:0009793,GO:0046983	DNA binding|DNA-binding transcription factor activity|nucleus|regulation of transcription, DNA-templated|embryo development ending in seed dormancy|protein dimerization activity
GWHGACDB000999	0	0	0	0	0	0	Hca.01G0009990	heat stress transcription factor, putative, expressed	GO:0000978,GO:0003700,GO:0005634,GO:0005737,GO:0008356,GO:0034605,GO:0043565,GO:0061408	RNA polymerase II proximal promoter sequence-specific DNA binding|DNA-binding transcription factor activity|nucleus|cytoplasm|asymmetric cell division|cellular response to heat|sequence-specific DNA binding|positive regulation of transcription from RNA polymerase II promoter in response to heat stress
GWHGACDB001000	9	9	7	22	22	10	Hca.01G0010000	remorin C-terminal domain containing protein, putative, expressed
GWHGACDB001001	0	0	0	0	0	0	Hca.01G0010010
GWHGACDB001002	451	538	520	338	275	297	Hca.01G0010020	T-complex protein, putative, expressed	GO:0005524,GO:0005739,GO:0042026	ATP binding|mitochondrion|protein refolding	ko03018	RNA degradation
GWHGACDB001003	0	0	0	0	0	0	Hca.01G0010030	expressed protein
GWHGACDB001004	470	359	482	416	482	466	Hca.01G0010040	alpha-amylase precursor, putative, expressed	GO:0004556,GO:0005509,GO:0005975,GO:0103025	alpha-amylase activity|calcium ion binding|carbohydrate metabolic process|alpha-amylase activity (releasing maltohexaose)	ko00500	Starch and sucrose metabolism
GWHGACDB001005	1	8	1	7	16	11	Hca.01G0010050	paramyosin, putative, expressed	GO:0005829,GO:0009903,GO:0009904	cytosol|chloroplast avoidance movement|chloroplast accumulation movement
GWHGACDB001006	38	29	46	55	38	57	Hca.01G0010060	tic22-like family domain containing protein, expressed	GO:0006457,GO:0009507,GO:0009536,GO:0009941,GO:0015031,GO:0016020,GO:0031972	protein folding|chloroplast|plastid|chloroplast envelope|protein transport|membrane|chloroplast intermembrane space
GWHGACDB001007	0	0	0	0	0	0	Hca.01G0010070
GWHGACDB001008	5	6	1	8	14	7	Hca.01G0010080	expressed protein	GO:0004860,GO:0005829,GO:0005886,GO:0006629,GO:0009742,GO:0010423,GO:0046982	protein kinase inhibitor activity|cytosol|plasma membrane|lipid metabolic process|brassinosteroid mediated signaling pathway|negative regulation of brassinosteroid biosynthetic process|protein heterodimerization activity	ko04075	Plant hormone signal transduction
GWHGACDB001009	2	8	5	16	12	7	Hca.01G0010090	B3 DNA binding domain containing protein, expressed	GO:0003677,GO:0005634	DNA binding|nucleus
GWHGACDB001010	115	143	100	118	80	69	Hca.01G0010100	expressed protein
GWHGACDB001011	1	0	6	0	7	4	Hca.01G0010110	expressed protein
GWHGACDB001012	5	7	6	13	15	15	Hca.01G0010120	expressed protein
GWHGACDB001013	0	0	0	0	0	0	Hca.01G0010130	retrotransposon protein, putative, unclassified	GO:0003676,GO:0004523,GO:0046872	nucleic acid binding|RNA-DNA hybrid ribonuclease activity|metal ion binding
GWHGACDB001014	0	0	0	0	0	0	Hca.01G0010140
GWHGACDB001015	14	34	8	15	26	18	Hca.01G0010150	DEF7 - Defensin and Defensin-like DEFL family, expressed	GO:0005576,GO:0031640,GO:0050832	extracellular region|killing of cells of other organism|defense response to fungus
GWHGACDB001016	0	0	0	0	0	0	Hca.01G0010160
GWHGACDB001017	0	0	0	0	0	0	Hca.01G0010170
GWHGACDB001018	5	23	2	4	7	17	Hca.01G0010180	DEF7 - Defensin and Defensin-like DEFL family, expressed	GO:0005576,GO:0031640,GO:0050832	extracellular region|killing of cells of other organism|defense response to fungus
GWHGACDB001019	3	2	4	6	1	3	Hca.01G0010190	RNA recognition motif containing protein, putative, expressed	GO:0003723,GO:0003729,GO:0005634,GO:0005737,GO:0005829,GO:0016973,GO:0071014,GO:0071028,GO:1990904,GO:2000815	RNA binding|mRNA binding|nucleus|cytoplasm|cytosol|poly(A)+ mRNA export from nucleus|post-mRNA release spliceosomal complex|nuclear mRNA surveillance|ribonucleoprotein complex|regulation of mRNA stability involved in response to oxidative stress
GWHGACDB001020	0	0	0	0	0	0	Hca.01G0010200
GWHGACDB001021	0	1	0	0	0	0	Hca.01G0010210	expressed protein
GWHGACDB001022	1	3	9	1	6	2	Hca.01G0010220	remorin C-terminal domain containing protein, putative, expressed
GWHGACDB001023	0	0	0	0	0	0	Hca.01G0010230	heat stress transcription factor, putative, expressed	GO:0000978,GO:0003700,GO:0005634,GO:0005737,GO:0008356,GO:0034605,GO:0043565,GO:0061408	RNA polymerase II proximal promoter sequence-specific DNA binding|DNA-binding transcription factor activity|nucleus|cytoplasm|asymmetric cell division|cellular response to heat|sequence-specific DNA binding|positive regulation of transcription from RNA polymerase II promoter in response to heat stress
GWHGACDB001024	3	4	17	50	33	36	Hca.01G0010240	helix-loop-helix DNA-binding domain containing protein, expressed	GO:0003677,GO:0003700,GO:0005634,GO:0006355,GO:0009793,GO:0046983	DNA binding|DNA-binding transcription factor activity|nucleus|regulation of transcription, DNA-templated|embryo development ending in seed dormancy|protein dimerization activity
GWHGACDB001025	1646	1754	1816	2448	2509	2418	Hca.01G0010250	zinc finger, C3HC4 type domain containing protein, expressed	GO:0046872,GO:0061630	metal ion binding|ubiquitin protein ligase activity
GWHGACDB001026	551	479	540	537	545	484	Hca.01G0010260	No apical meristem protein, putative, expressed
GWHGACDB001027	1866	1806	1868	2739	2764	2723	Hca.01G0010270	polyadenylate-binding protein, putative, expressed	GO:0000184,GO:0003723,GO:0003729,GO:0003730,GO:0003743,GO:0005634,GO:0005737,GO:0005829,GO:0006413,GO:0006446,GO:0008143,GO:0008266,GO:0009651,GO:0016032,GO:0060211,GO:1900151,GO:1990904	nuclear-transcribed mRNA catabolic process, nonsense-mediated decay|RNA binding|mRNA binding|mRNA 3'-UTR binding|translation initiation factor activity|nucleus|cytoplasm|cytosol|translational initiation|regulation of translational initiation|poly(A) binding|poly(U) RNA binding|response to salt stress|viral process|regulation of nuclear-transcribed mRNA poly(A) tail shortening|regulation of nuclea…	ko03018,ko03015,ko03013	RNA degradation|mRNA surveillance pathway|RNA transport
GWHGACDB001028	2	7	5	3	8	11	Hca.01G0010280	homeobox domain containing protein, expressed	GO:0003677,GO:0005634,GO:0007165,GO:0010067,GO:0010087,GO:0051301	DNA binding|nucleus|signal transduction|procambium histogenesis|phloem or xylem histogenesis|cell division
GWHGACDB001029	368	350	365	413	458	517	Hca.01G0010290	AP2 domain containing protein, expressed
GWHGACDB001030	47	24	28	45	40	44	Hca.01G0010300	kinesin motor domain containing protein, putative, expressed	GO:0003777,GO:0005524,GO:0005737,GO:0007018,GO:0008017,GO:0055028,GO:0071555	microtubule motor activity|ATP binding|cytoplasm|microtubule-based movement|microtubule binding|cortical microtubule|cell wall organization
GWHGACDB001031	0	1	3	1	1	5	Hca.01G0010310	expressed protein
GWHGACDB001032	24	15	24	128	114	126	Hca.01G0010320	receptor kinase, putative, expressed
GWHGACDB001033	0	0	0	4	3	3	Hca.01G0010330	uncharacterized protein At4g06744 precursor, putative, expressed	GO:0005576	extracellular region
GWHGACDB001034	1153	1143	1191	1180	1186	1069	Hca.01G0010340	WRKY94, expressed	GO:0003700,GO:0005516,GO:0005634,GO:0043565	DNA-binding transcription factor activity|calmodulin binding|nucleus|sequence-specific DNA binding
GWHGACDB001035	0	0	0	0	0	0	Hca.01G0010350	metalloendoproteinase 1 precursor, putative, expressed
GWHGACDB001036	0	0	0	2	0	0	Hca.01G0010360	oryzain beta chain precursor, putative, expressed
GWHGACDB001037	195	187	179	199	207	269	Hca.01G0010370	OsFBL19 - F-box domain and LRR containing protein, expressed	GO:0004842,GO:0006511,GO:0019005,GO:0031146	ubiquitin-protein transferase activity|ubiquitin-dependent protein catabolic process|SCF ubiquitin ligase complex|SCF-dependent proteasomal ubiquitin-dependent protein catabolic process
GWHGACDB001038	11	5	1	6	7	9	Hca.01G0010380	cyclin, putative, expressed	GO:0000079,GO:0000278,GO:0000307,GO:0005634,GO:0005737,GO:0006468,GO:0007088,GO:0008284,GO:0010444,GO:0016538,GO:0019901,GO:0045787,GO:0048316,GO:0051301	regulation of cyclin-dependent protein serine/threonine kinase activity|mitotic cell cycle|cyclin-dependent protein kinase holoenzyme complex|nucleus|cytoplasm|protein phosphorylation|regulation of mitotic nuclear division|positive regulation of cell proliferation|guard mother cell differentiation|cyclin-dependent protein serine/threonine kinase regulator activity|protein kinase binding|positive …	ko04075	Plant hormone signal transduction
GWHGACDB001039	0	0	0	0	0	0	Hca.01G0010390
GWHGACDB001040	147	129	136	198	223	199	Hca.01G0010400	MFP1 attachment factor 1, putative, expressed	GO:0005635,GO:0005794,GO:0016363	nuclear envelope|Golgi apparatus|nuclear matrix
GWHGACDB001041	0	3	0	7	0	2	Hca.01G0010410	natural resistance-associated macrophage protein, putative, expressed	GO:0005384,GO:0005802,GO:0006828,GO:0010015,GO:0015086,GO:0016021,GO:0048767,GO:0051512,GO:0055072,GO:0071287,GO:0071421	manganese ion transmembrane transporter activity|trans-Golgi network|manganese ion transport|root morphogenesis|cadmium ion transmembrane transporter activity|integral component of membrane|root hair elongation|positive regulation of unidimensional cell growth|iron ion homeostasis|cellular response to manganese ion|manganese ion transmembrane transport	ko04142	Lysosome
GWHGACDB001042	472	517	502	570	606	543	Hca.01G0010420	eukaryotic aspartyl protease domain containing protein, expressed
GWHGACDB001043	424	499	477	699	594	666	Hca.01G0010430	expressed protein
GWHGACDB001044	101	134	131	166	165	141	Hca.01G0010440	transcription initiation factor, putative, expressed	GO:0003677,GO:0005669,GO:0008134,GO:0045944,GO:0051123	DNA binding|transcription factor TFIID complex|transcription factor binding|positive regulation of transcription by RNA polymerase II|RNA polymerase II preinitiation complex assembly	ko03022	Basal transcription factors
GWHGACDB001045	594	556	616	662	580	675	Hca.01G0010450	CUE domain containing protein, expressed
GWHGACDB001046	206	207	193	333	313	367	Hca.01G0010460	outer mitochondrial membrane porin, putative, expressed	GO:0005741,GO:0008308,GO:0015288,GO:0040008,GO:0046930	mitochondrial outer membrane|voltage-gated anion channel activity|porin activity|regulation of growth|pore complex	ko04020,ko04022	Calcium signaling pathway|cGMP-PKG signaling pathway
GWHGACDB001047	7	0	0	0	1	0	Hca.01G0010470	alliin lyase precursor, putative, expressed	GO:0008483,GO:0016021,GO:0016846	transaminase activity|integral component of membrane|carbon-sulfur lyase activity
GWHGACDB001048	110	78	138	218	253	226	Hca.01G0010480	DEF7 - Defensin and Defensin-like DEFL family, expressed	GO:0005576,GO:0031640,GO:0050832	extracellular region|killing of cells of other organism|defense response to fungus
GWHGACDB001049	54	43	54	103	66	57	Hca.01G0010490	DEF7 - Defensin and Defensin-like DEFL family, expressed	GO:0005576,GO:0031640,GO:0050832	extracellular region|killing of cells of other organism|defense response to fungus
GWHGACDB001050	0	0	0	0	0	0	Hca.01G0010500
GWHGACDB001051	0	0	0	0	0	0	Hca.01G0010510	ATXR, putative, expressed	GO:0004402,GO:0005634,GO:0009506,GO:0010385,GO:0042393,GO:0043971,GO:0043972,GO:0044030,GO:0044154,GO:0046872,GO:0080188	histone acetyltransferase activity|nucleus|plasmodesma|double-stranded methylated DNA binding|histone binding|histone H3-K18 acetylation|histone H3-K23 acetylation|regulation of DNA methylation|histone H3-K14 acetylation|metal ion binding|RNA-directed DNA methylation
GWHGACDB001052	31	49	37	44	52	20	Hca.01G0010520	DEF7 - Defensin and Defensin-like DEFL family, expressed	GO:0005576,GO:0031640,GO:0050832	extracellular region|killing of cells of other organism|defense response to fungus
GWHGACDB001053	178	264	219	351	347	294	Hca.01G0010530	DEF7 - Defensin and Defensin-like DEFL family, expressed	GO:0005576,GO:0031640,GO:0050832	extracellular region|killing of cells of other organism|defense response to fungus
GWHGACDB001054	0	0	0	0	0	0	Hca.01G0010540	ATXR, putative, expressed	GO:0004402,GO:0005634,GO:0009506,GO:0010385,GO:0042393,GO:0043971,GO:0043972,GO:0044030,GO:0044154,GO:0046872,GO:0080188	histone acetyltransferase activity|nucleus|plasmodesma|double-stranded methylated DNA binding|histone binding|histone H3-K18 acetylation|histone H3-K23 acetylation|regulation of DNA methylation|histone H3-K14 acetylation|metal ion binding|RNA-directed DNA methylation
GWHGACDB001055	3	1	0	0	0	2	Hca.01G0010550	alliin lyase precursor, putative, expressed	GO:0008483,GO:0016021,GO:0016846	transaminase activity|integral component of membrane|carbon-sulfur lyase activity
GWHGACDB001056	0	0	0	0	0	0	Hca.01G0010560
GWHGACDB001057	8	7	5	10	2	8	Hca.01G0010570	expressed protein
GWHGACDB001058	0	0	0	0	0	0	Hca.01G0010580	OsCML19 - Calmodulin-related calcium sensor protein, expressed
GWHGACDB001059	245	193	254	220	238	227	Hca.01G0010590	BSD domain containing protein, expressed
GWHGACDB001060	221	190	196	152	196	182	Hca.01G0010600	PHLOEM 2-LIKE A10, putative, expressed	GO:0016021,GO:0030246	integral component of membrane|carbohydrate binding
GWHGACDB001061	22	18	15	15	18	20	Hca.01G0010610	bZIP transcription factor domain containing protein, expressed
GWHGACDB001062	2	4	3	0	7	0	Hca.01G0010620
GWHGACDB001063	5	6	8	1	3	3	Hca.01G0010630
GWHGACDB001064	210	172	152	166	134	168	Hca.01G0010640	RNA recognition motif containing protein, expressed	GO:0003727,GO:0003729,GO:0008283	single-stranded RNA binding|mRNA binding|cell proliferation	ko03015	mRNA surveillance pathway
GWHGACDB001065	187	217	173	356	406	387	Hca.01G0010650	CSLC7 - cellulose synthase-like family C, expressed	GO:0000139,GO:0009506,GO:0016021,GO:0016757,GO:0071555	Golgi membrane|plasmodesma|integral component of membrane|transferase activity, transferring glycosyl groups|cell wall organization
GWHGACDB001066	247	269	288	368	339	341	Hca.01G0010660	glioma tumor suppressor candidate region gene 2 protein, putative, expressed	GO:0000027,GO:0005654,GO:0005730,GO:0006364,GO:0008097	ribosomal large subunit assembly|nucleoplasm|nucleolus|rRNA processing|5S rRNA binding
GWHGACDB001067	70	59	49	36	43	48	Hca.01G0010670	ribose-5-phosphate isomerase A, putative, expressed	GO:0004751,GO:0009052,GO:0009507,GO:0009535,GO:0009570,GO:0009579,GO:0009735,GO:0009941,GO:0019253,GO:0042742	ribose-5-phosphate isomerase activity|pentose-phosphate shunt, non-oxidative branch|chloroplast|chloroplast thylakoid membrane|chloroplast stroma|thylakoid|response to cytokinin|chloroplast envelope|reductive pentose-phosphate cycle|defense response to bacterium	ko00710,ko01200,ko00030,ko01230	Carbon fixation in photosynthetic organisms|Carbon metabolism|Pentose phosphate pathway|Biosynthesis of amino acids
GWHGACDB001068	969	917	966	1201	1132	1040	Hca.01G0010680	squalene monooxygenase, putative, expressed	GO:0004506,GO:0005783,GO:0009414,GO:0016021,GO:0016126,GO:0050660	squalene monooxygenase activity|endoplasmic reticulum|response to water deprivation|integral component of membrane|sterol biosynthetic process|flavin adenine dinucleotide binding	ko00909,ko00100	Sesquiterpenoid and triterpenoid biosynthesis|Steroid biosynthesis
GWHGACDB001069	0	0	0	0	0	0	Hca.01G0010690	aminotransferase, classes I and II, domain containing protein, expressed	GO:0009693,GO:0009835,GO:0016847,GO:0030170,GO:0042802	ethylene biosynthetic process|fruit ripening|1-aminocyclopropane-1-carboxylate synthase activity|pyridoxal phosphate binding|identical protein binding	ko00270	Cysteine and methionine metabolism
GWHGACDB001070	0	0	0	0	0	0	Hca.01G0010700	expressed protein
GWHGACDB001071	195	224	185	220	200	174	Hca.01G0010710	early-responsive to dehydration protein-related, putative, expressed	GO:0005227,GO:0005886,GO:0016021	calcium activated cation channel activity|plasma membrane|integral component of membrane
GWHGACDB001072	152	192	158	192	196	210	Hca.01G0010720
GWHGACDB001073	2	1	0	0	4	3	Hca.01G0010730
GWHGACDB001074	0	0	0	0	0	0	Hca.01G0010740		GO:0005524,GO:0009570	ATP binding|chloroplast stroma
GWHGACDB001075	11	9	6	11	22	12	Hca.01G0010750	DEF7 - Defensin and Defensin-like DEFL family, expressed	GO:0005576,GO:0031640,GO:0050832	extracellular region|killing of cells of other organism|defense response to fungus
GWHGACDB001076	43	32	46	64	79	71	Hca.01G0010760	DEF7 - Defensin and Defensin-like DEFL family, expressed	GO:0005576,GO:0031640,GO:0050832	extracellular region|killing of cells of other organism|defense response to fungus
GWHGACDB001077	0	0	0	0	0	0	Hca.01G0010770
GWHGACDB001078	253	307	237	296	402	310	Hca.01G0010780
GWHGACDB001079	140	156	166	186	188	219	Hca.01G0010790		GO:0005576,GO:0031640,GO:0050832	extracellular region|killing of cells of other organism|defense response to fungus
GWHGACDB001080	29	16	27	44	37	60	Hca.01G0010800	DEF7 - Defensin and Defensin-like DEFL family, expressed	GO:0005576,GO:0031640,GO:0050832	extracellular region|killing of cells of other organism|defense response to fungus
GWHGACDB001081	0	0	0	0	0	0	Hca.01G0010810
GWHGACDB001082	19	28	15	22	45	19	Hca.01G0010820	DEF7 - Defensin and Defensin-like DEFL family, expressed	GO:0005576,GO:0031640,GO:0050832	extracellular region|killing of cells of other organism|defense response to fungus
GWHGACDB001083	0	0	0	0	0	0	Hca.01G0010830
GWHGACDB001084	0	0	0	0	0	0	Hca.01G0010840		GO:0003676,GO:0004523,GO:0046872	nucleic acid binding|RNA-DNA hybrid ribonuclease activity|metal ion binding
GWHGACDB001085	0	0	0	0	0	0	Hca.01G0010850	retrotransposon protein, putative, unclassified	GO:0003676,GO:0004523,GO:0046872	nucleic acid binding|RNA-DNA hybrid ribonuclease activity|metal ion binding
GWHGACDB001086	0	0	0	0	0	0	Hca.01G0010860
GWHGACDB001087	16	13	17	14	7	46	Hca.01G0010870	DEF7 - Defensin and Defensin-like DEFL family, expressed
GWHGACDB001088	0	0	0	0	0	0	Hca.01G0010880	nucleic acid binding protein, putative, expressed
GWHGACDB001089	0	0	0	0	0	0	Hca.01G0010890
GWHGACDB001090	38	29	27	64	62	66	Hca.01G0010900	DEF7 - Defensin and Defensin-like DEFL family, expressed	GO:0005576,GO:0031640,GO:0050832	extracellular region|killing of cells of other organism|defense response to fungus
GWHGACDB001091	0	0	0	0	0	0	Hca.01G0010910
GWHGACDB001092	125	166	92	175	61	80	Hca.01G0010920	DEF7 - Defensin and Defensin-like DEFL family, expressed
GWHGACDB001093	0	0	0	0	0	0	Hca.01G0010930	RNA recognition motif containing protein, expressed
GWHGACDB001094	0	0	0	0	0	0	Hca.01G0010940
GWHGACDB001095	0	0	0	0	0	0	Hca.01G0010950	nucleic acid binding protein, putative, expressed
GWHGACDB001096	0	0	0	0	0	0	Hca.01G0010960
GWHGACDB001097	2	1	5	3	12	6	Hca.01G0010970	DEF7 - Defensin and Defensin-like DEFL family, expressed	GO:0005576,GO:0031640,GO:0050832	extracellular region|killing of cells of other organism|defense response to fungus
GWHGACDB001098	25	37	25	55	37	46	Hca.01G0010980
GWHGACDB001099	7	14	15	10	13	6	Hca.01G0010990
GWHGACDB001100	33	37	37	61	50	60	Hca.01G0011000	amino acid transporter, putative, expressed	GO:0003333,GO:0005886,GO:0015171,GO:0015172,GO:0015175,GO:0015293,GO:0015810,GO:0015827,GO:0016021	amino acid transmembrane transport|plasma membrane|amino acid transmembrane transporter activity|acidic amino acid transmembrane transporter activity|neutral amino acid transmembrane transporter activity|symporter activity|aspartate transmembrane transport|tryptophan transport|integral component of membrane
GWHGACDB001101	197	225	246	324	271	316	Hca.01G0011010	serine esterase family protein, putative, expressed
GWHGACDB001102	749	779	776	279	341	336	Hca.01G0011020	glycosyltransferase family 43 protein, putative, expressed	GO:0000139,GO:0005794,GO:0009834,GO:0010417,GO:0010584,GO:0015018,GO:0016021,GO:0042285,GO:0045492,GO:0071555	Golgi membrane|Golgi apparatus|plant-type secondary cell wall biogenesis|glucuronoxylan biosynthetic process|pollen exine formation|galactosylgalactosylxylosylprotein 3-beta-glucuronosyltransferase activity|integral component of membrane|xylosyltransferase activity|xylan biosynthetic process|cell wall organization
GWHGACDB001103	748	773	708	876	915	999	Hca.01G0011030	ESP4, putative, expressed			ko03015,ko04530	mRNA surveillance pathway|Tight junction
GWHGACDB001104	0	0	0	0	0	0	Hca.01G0011040	pentatricopeptide, putative, expressed
GWHGACDB001105	1426	1414	1467	1564	1495	1419	Hca.01G0011050	shikimate/quinate 5-dehydrogenase, putative, expressed	GO:0006782,GO:0008883,GO:0009507,GO:0015995,GO:0050661	protoporphyrinogen IX biosynthetic process|glutamyl-tRNA reductase activity|chloroplast|chlorophyll biosynthetic process|NADP binding	ko00860	Porphyrin and chlorophyll metabolism
GWHGACDB001106	4530	4204	4592	1157	1275	1141	Hca.01G0011060	helix-loop-helix DNA-binding domain containing protein, expressed	GO:0003677,GO:0003700,GO:0005634,GO:0007275,GO:0010371,GO:0045487,GO:0046983	DNA binding|DNA-binding transcription factor activity|nucleus|multicellular organism development|regulation of gibberellin biosynthetic process|gibberellin catabolic process|protein dimerization activity
GWHGACDB001107	680	736	741	454	516	488	Hca.01G0011070	phosphoglycerate mutase, putative, expressed
GWHGACDB001108	290	305	325	318	321	333	Hca.01G0011080	TRAF-type zinc finger domain-containing protein 1, putative, expressed
GWHGACDB001109	214	291	239	433	397	397	Hca.01G0011090	rhamnogalacturonate lyase, putative, expressed
GWHGACDB001110	21	22	32	8	11	15	Hca.01G0011100	expressed protein	GO:0003700,GO:0005634,GO:0008270,GO:0043565	DNA-binding transcription factor activity|nucleus|zinc ion binding|sequence-specific DNA binding
GWHGACDB001111	827	710	715	254	359	291	Hca.01G0011110	protein kinase domain containing protein, expressed	GO:0001666,GO:0004674,GO:0004712,GO:0005524,GO:0005789,GO:0009686,GO:0009723,GO:0009744,GO:0009750,GO:0009873,GO:0010105,GO:0010182,GO:0046777,GO:0048510,GO:0071281,GO:2000035,GO:2000069	response to hypoxia|protein serine/threonine kinase activity|protein serine/threonine/tyrosine kinase activity|ATP binding|endoplasmic reticulum membrane|gibberellin biosynthetic process|response to ethylene|response to sucrose|response to fructose|ethylene-activated signaling pathway|negative regulation of ethylene-activated signaling pathway|sugar mediated signaling pathway|protein autophosphor…
GWHGACDB001112	400	397	390	326	319	319	Hca.01G0011120	NADPH reductase, putative, expressed	GO:0003958,GO:0005783,GO:0005789,GO:0005829,GO:0006979,GO:0009698,GO:0009737,GO:0010181,GO:0016021,GO:0016491,GO:0050660,GO:0050661	NADPH-hemoprotein reductase activity|endoplasmic reticulum|endoplasmic reticulum membrane|cytosol|response to oxidative stress|phenylpropanoid metabolic process|response to abscisic acid|FMN binding|integral component of membrane|oxidoreductase activity|flavin adenine dinucleotide binding|NADP binding
GWHGACDB001113	0	0	0	0	0	0	Hca.01G0011130
GWHGACDB001114	606	635	602	447	424	503	Hca.01G0011140	transferase family protein, putative, expressed	GO:0005634,GO:0005783,GO:0009555,GO:0010025,GO:0016747,GO:0042761,GO:0071555	nucleus|endoplasmic reticulum|pollen development|wax biosynthetic process|transferase activity, transferring acyl groups other than amino-acyl groups|very long-chain fatty acid biosynthetic process|cell wall organization
GWHGACDB001115	0	1	0	0	0	0	Hca.01G0011150
GWHGACDB001116	0	0	0	0	0	0	Hca.01G0011160	ubiquitin family protein, putative, expressed
GWHGACDB001117	553	542	578	521	585	547	Hca.01G0011170	MYB family transcription factor, putative, expressed
GWHGACDB001118	5	14	4	5	5	7	Hca.01G0011180	KIP1, putative, expressed	GO:0005886,GO:0051015	plasma membrane|actin filament binding
GWHGACDB001119	586	581	556	470	521	471	Hca.01G0011190	expressed protein
GWHGACDB001120	538	471	516	735	652	725	Hca.01G0011200	argininosuccinate lyase, putative, expressed	GO:0004056,GO:0005737,GO:0005829,GO:0009507,GO:0009570,GO:0042450	argininosuccinate lyase activity|cytoplasm|cytosol|chloroplast|chloroplast stroma|arginine biosynthetic process via ornithine	ko01230,ko00250,ko00220	Biosynthesis of amino acids|Alanine, aspartate and glutamate metabolism|Arginine biosynthesis
GWHGACDB001121	424	404	388	658	535	635	Hca.01G0011210	ulp1 protease family protein, putative, expressed	GO:0016926,GO:0070139	protein desumoylation|SUMO-specific endopeptidase activity
GWHGACDB001122	0	0	0	0	0	0	Hca.01G0011220
GWHGACDB001123	15	7	6	16	13	9	Hca.01G0011230	OsMADS22 - MADS-box family gene with MIKCc type-box, expressed	GO:0000060,GO:0000977,GO:0000982,GO:0003700,GO:0005634,GO:0005737,GO:0007275,GO:0008134,GO:0009739,GO:0010077,GO:0010220,GO:0030154,GO:0043565,GO:0044212,GO:0045893,GO:0045944,GO:0046982,GO:0048438,GO:0048510	protein import into nucleus, translocation|RNA polymerase II regulatory region sequence-specific DNA binding|transcription factor activity, RNA polymerase II proximal promoter sequence-specific DNA binding|DNA-binding transcription factor activity|nucleus|cytoplasm|multicellular organism development|transcription factor binding|response to gibberellin|maintenance of inflorescence meristem identit…
GWHGACDB001124	0	0	0	0	0	0	Hca.01G0011240	pumilio-family RNA binding repeat domain containing protein, expressed	GO:0003723,GO:0005737,GO:0006417,GO:0009507	RNA binding|cytoplasm|regulation of translation|chloroplast
GWHGACDB001125	0	0	0	0	0	0	Hca.01G0011250	pumilio-family RNA binding repeat domain containing protein, expressed	GO:0003723,GO:0005737,GO:0006417	RNA binding|cytoplasm|regulation of translation
GWHGACDB001126	118	142	137	216	199	189	Hca.01G0011260	pleckstrin homology domain-containing protein, putative, expressed	GO:0005096,GO:0005938,GO:0007165,GO:0009846,GO:0009860,GO:0009865,GO:0016324,GO:0017048,GO:0035024,GO:0040008,GO:0043547,GO:0045177,GO:0048868,GO:0070382,GO:0090406,GO:0090630	GTPase activator activity|cell cortex|signal transduction|pollen germination|pollen tube growth|pollen tube adhesion|apical plasma membrane|Rho GTPase binding|negative regulation of Rho protein signal transduction|regulation of growth|positive regulation of GTPase activity|apical part of cell|pollen tube development|exocytic vesicle|pollen tube|activation of GTPase activity
GWHGACDB001127	385	395	427	300	358	274	Hca.01G0011270	expressed protein
GWHGACDB001128	782	814	793	612	657	627	Hca.01G0011280	CutA, chloroplast precursor, putative, expressed	GO:0005507,GO:0009507,GO:0010038,GO:0031972	copper ion binding|chloroplast|response to metal ion|chloroplast intermembrane space
GWHGACDB001129	554	567	455	533	555	608	Hca.01G0011290		GO:0003677,GO:0003700,GO:0005634,GO:0006355,GO:0046983	DNA binding|DNA-binding transcription factor activity|nucleus|regulation of transcription, DNA-templated|protein dimerization activity
GWHGACDB001130	672	783	734	543	726	604	Hca.01G0011300	zinc finger protein, putative, expressed
GWHGACDB001131	148	120	134	106	122	103	Hca.01G0011310	TKL_IRAK_CR4L.5 - The CR4L subfamily has homology with Crinkly4, expressed
GWHGACDB001132	23	32	43	35	47	31	Hca.01G0011320	expressed protein	GO:0000139,GO:0005789,GO:0005794,GO:0015031,GO:0016021,GO:0016192,GO:0043182,GO:0047484,GO:1901002	Golgi membrane|endoplasmic reticulum membrane|Golgi apparatus|protein transport|integral component of membrane|vesicle-mediated transport|vacuolar sequestering of sodium ion|regulation of response to osmotic stress|positive regulation of response to salt stress	ko04130	SNARE interactions in vesicular transport
GWHGACDB001133	0	0	8	21	5	3	Hca.01G0011330
GWHGACDB001134	11	17	20	26	25	29	Hca.01G0011340
GWHGACDB001135	3	7	1	3	0	0	Hca.01G0011350	expressed protein	GO:0003677,GO:0003723,GO:0003887,GO:0003964,GO:0004190,GO:0004519,GO:0005634,GO:0005737,GO:0006310,GO:0015074,GO:0046872	DNA binding|RNA binding|DNA-directed DNA polymerase activity|RNA-directed DNA polymerase activity|aspartic-type endopeptidase activity|endonuclease activity|nucleus|cytoplasm|DNA recombination|DNA integration|metal ion binding
GWHGACDB001136	8	13	13	4	12	1	Hca.01G0011360	purine permease, putative, expressed	GO:0005345,GO:0005887,GO:0006863,GO:0010184,GO:0015211	purine nucleobase transmembrane transporter activity|integral component of plasma membrane|purine nucleobase transport|cytokinin transport|purine nucleoside transmembrane transporter activity
GWHGACDB001137	24	21	20	20	23	23	Hca.01G0011370
GWHGACDB001138	0	0	0	0	0	0	Hca.01G0011380	vesicle transport v-SNARE protein, putative, expressed
GWHGACDB001139	198	225	226	184	195	171	Hca.01G0011390
GWHGACDB001140	21	14	21	54	55	37	Hca.01G0011400	homeobox associated leucine zipper, putative, expressed	GO:0003677,GO:0003700,GO:0005634,GO:0009414,GO:0009738,GO:0009788,GO:0043565,GO:0045893	DNA binding|DNA-binding transcription factor activity|nucleus|response to water deprivation|abscisic acid-activated signaling pathway|negative regulation of abscisic acid-activated signaling pathway|sequence-specific DNA binding|positive regulation of transcription, DNA-templated
GWHGACDB001141	35	38	54	16	14	32	Hca.01G0011410
GWHGACDB001142	697	675	873	701	750	669	Hca.01G0011420	cytochrome c oxidase subunit, putative, expressed	GO:0005507,GO:0005739,GO:0009507,GO:0009535,GO:0009579,GO:0009651	copper ion binding|mitochondrion|chloroplast|chloroplast thylakoid membrane|thylakoid|response to salt stress	ko00190	Oxidative phosphorylation
GWHGACDB001143	55	38	50	27	46	41	Hca.01G0011430	14-3-3 protein, putative, expressed	GO:0019904	protein domain specific binding	ko04011,ko04391,ko04114,ko04110,ko04390,ko04151	MAPK signaling pathway - yeast|Hippo signaling pathway - fly|Oocyte meiosis|Cell cycle|Hippo signaling pathway|PI3K-Akt signaling pathway
GWHGACDB001144	3481	3574	3669	3849	4016	3741	Hca.01G0011440	OsFBO14 - F-box and other domain containing protein, expressed	GO:0005829	cytosol
GWHGACDB001145	940	876	1062	602	604	670	Hca.01G0011450	OsFBX192 - F-box domain containing protein, expressed	GO:0005634,GO:0006511,GO:0009737,GO:0010608,GO:0010629,GO:0016567,GO:0019005,GO:0031146	nucleus|ubiquitin-dependent protein catabolic process|response to abscisic acid|posttranscriptional regulation of gene expression|negative regulation of gene expression|protein ubiquitination|SCF ubiquitin ligase complex|SCF-dependent proteasomal ubiquitin-dependent protein catabolic process
GWHGACDB001146	10	5	13	8	0	2	Hca.01G0011460	phosphate-induced protein 1 conserved region domain containing protein, expressed	GO:0005615,GO:0005618,GO:0005794,GO:0009505,GO:0009741,GO:0048046	extracellular space|cell wall|Golgi apparatus|plant-type cell wall|response to brassinosteroid|apoplast
GWHGACDB001147	12959	11971	12811	9125	9170	8963	Hca.01G0011470	phosphate-induced protein 1 conserved region domain containing protein, expressed	GO:0005615,GO:0005618,GO:0005794,GO:0009505,GO:0009741,GO:0048046	extracellular space|cell wall|Golgi apparatus|plant-type cell wall|response to brassinosteroid|apoplast
GWHGACDB001148	0	0	0	0	0	0	Hca.01G0011480
GWHGACDB001149	511	489	467	438	455	476	Hca.01G0011490	ZOS9-15 - C2H2 zinc finger protein, expressed	GO:0005634,GO:0008327	nucleus|methyl-CpG binding
GWHGACDB001150	372	431	455	368	348	342	Hca.01G0011500	OsAPRL3 adenosine 5\'-phosphosulfate reductase-like OsAPRL3, expressed	GO:0005623,GO:0016021,GO:0045454	cell|integral component of membrane|cell redox homeostasis
GWHGACDB001151	132	145	150	184	173	185	Hca.01G0011510	MAGE-8 antigen-related, putative, expressed
GWHGACDB001152	288	236	200	303	255	289	Hca.01G0011520	14-3-3 protein, putative, expressed	GO:0005634,GO:0005737,GO:0019904,GO:0051117	nucleus|cytoplasm|protein domain specific binding|ATPase binding	ko04011,ko04391,ko04114,ko04110,ko04390,ko04151	MAPK signaling pathway - yeast|Hippo signaling pathway - fly|Oocyte meiosis|Cell cycle|Hippo signaling pathway|PI3K-Akt signaling pathway
GWHGACDB001153	258	280	255	261	213	317	Hca.01G0011530	expressed protein
GWHGACDB001154	95	102	122	38	30	39	Hca.01G0011540	dehydrogenase/reductase SDR family member 2, putative, expressed	GO:0016491	oxidoreductase activity	ko00830,ko04146	Retinol metabolism|Peroxisome
GWHGACDB001155	687	631	737	215	249	282	Hca.01G0011550	methyltransferase, putative, expressed	GO:0005739,GO:0008168,GO:0009507,GO:0010287	mitochondrion|methyltransferase activity|chloroplast|plastoglobule
GWHGACDB001156	2	2	0	4	8	7	Hca.01G0011560	VQ domain containing protein, putative, expressed
GWHGACDB001157	0	2	0	0	0	2	Hca.01G0011570	2Fe-2S iron-sulfur cluster binding domain containing protein, expressed	GO:0009055,GO:0009507,GO:0046872,GO:0051537	electron transfer activity|chloroplast|metal ion binding|2 iron, 2 sulfur cluster binding	ko00195	Photosynthesis
GWHGACDB001158	82	116	112	97	113	101	Hca.01G0011580	eyes absent homolog 4, putative, expressed
GWHGACDB001159	3	6	7	6	7	7	Hca.01G0011590	zinc finger protein-related, putative, expressed	GO:0046872	metal ion binding
GWHGACDB001160	56	55	72	108	128	118	Hca.01G0011600	expressed protein
GWHGACDB001161	36	28	51	110	61	91	Hca.01G0011610	mTERF domain containing protein, expressed	GO:0005886,GO:0016021	plasma membrane|integral component of membrane
GWHGACDB001162	0	0	0	0	0	0	Hca.01G0011620	harpin-induced protein 1 domain containing protein, expressed	GO:0005886,GO:0016021	plasma membrane|integral component of membrane
GWHGACDB001163	84	79	58	98	103	110	Hca.01G0011630	mTERF domain containing protein, expressed
GWHGACDB001164	0	1	1	13	15	19	Hca.01G0011640	uncharacterized glycosyl hydrolase Rv2006/MT2062, putative, expressed	GO:0004805,GO:0005992,GO:0006970,GO:0006979,GO:0009507,GO:0009651,GO:0015927	trehalose-phosphatase activity|trehalose biosynthetic process|response to osmotic stress|response to oxidative stress|chloroplast|response to salt stress|trehalase activity	ko00500	Starch and sucrose metabolism
GWHGACDB001165	0	0	0	0	0	0	Hca.01G0011650
GWHGACDB001166	0	0	0	0	0	0	Hca.01G0011660
GWHGACDB001167	5	5	0	10	6	6	Hca.01G0011670	glycosyl hydrolase family 3 protein, putative, expressed	GO:0005618,GO:0009044,GO:0009505,GO:0009506,GO:0009507,GO:0031222,GO:0045493,GO:0046556,GO:0048046	cell wall|xylan 1,4-beta-xylosidase activity|plant-type cell wall|plasmodesma|chloroplast|arabinan catabolic process|xylan catabolic process|alpha-L-arabinofuranosidase activity|apoplast
GWHGACDB001168	0	0	2	0	0	4	Hca.01G0011680	phosphoglycerate mutase, putative, expressed			ko00260,ko00680,ko01200,ko01230,ko00010	Glycine, serine and threonine metabolism|Methane metabolism|Carbon metabolism|Biosynthesis of amino acids|Glycolysis / Gluconeogenesis
GWHGACDB001169	147	158	130	231	208	216	Hca.01G0011690	periplasmic beta-glucosidase precursor, putative, expressed	GO:0005576,GO:0005773,GO:0005774,GO:0009044,GO:0009505,GO:0031222,GO:0045493,GO:0046556	extracellular region|vacuole|vacuolar membrane|xylan 1,4-beta-xylosidase activity|plant-type cell wall|arabinan catabolic process|xylan catabolic process|alpha-L-arabinofuranosidase activity	ko00940,ko00460,ko00500	Phenylpropanoid biosynthesis|Cyanoamino acid metabolism|Starch and sucrose metabolism
GWHGACDB001170	0	0	0	0	0	0	Hca.01G0011700
GWHGACDB001171	0	0	0	0	0	0	Hca.01G0011710	heavy metal-associated domain containing protein, expressed
GWHGACDB001172	3	0	12	2	0	0	Hca.01G0011720	heavy metal-associated domain containing protein, expressed	GO:0030001,GO:0046872	metal ion transport|metal ion binding
GWHGACDB001173	0	0	0	0	0	0	Hca.01G0011730	expressed protein
GWHGACDB001174	171	165	129	90	113	136	Hca.01G0011740	heat shock protein DnaJ, putative, expressed	GO:0003700,GO:0005634,GO:0006351,GO:0042742,GO:0043565,GO:0044212	DNA-binding transcription factor activity|nucleus|transcription, DNA-templated|defense response to bacterium|sequence-specific DNA binding|transcription regulatory region DNA binding	ko04075	Plant hormone signal transduction
GWHGACDB001175	417	408	344	283	295	272	Hca.01G0011750	phosphopantothenate--cysteine ligase, putative, expressed	GO:0004632,GO:0015937	phosphopantothenate--cysteine ligase activity|coenzyme A biosynthetic process	ko00770	Pantothenate and CoA biosynthesis
GWHGACDB001176	1269	1114	1340	1136	1119	1105	Hca.01G0011760	expressed protein	GO:0003743,GO:0005525,GO:0005634,GO:0005737	translation initiation factor activity|GTP binding|nucleus|cytoplasm	ko04214,ko03013	Apoptosis - fly|RNA transport
GWHGACDB001177	125	161	123	157	126	151	Hca.01G0011770		GO:0003743,GO:0005525	translation initiation factor activity|GTP binding	ko04214,ko03013	Apoptosis - fly|RNA transport
GWHGACDB001178	818	749	858	265	290	251	Hca.01G0011780	expressed protein
GWHGACDB001179	2127	2054	2210	1859	1831	1794	Hca.01G0011790	PHD-finger domain containing protein, putative, expressed	GO:0000785,GO:0005634,GO:0005737,GO:0005886,GO:0006355,GO:0009909,GO:0010093,GO:0010314,GO:0018024,GO:0035556,GO:0044212,GO:0046872,GO:0051568	chromatin|nucleus|cytoplasm|plasma membrane|regulation of transcription, DNA-templated|regulation of flower development|specification of floral organ identity|phosphatidylinositol-5-phosphate binding|histone-lysine N-methyltransferase activity|intracellular signal transduction|transcription regulatory region DNA binding|metal ion binding|histone H3-K4 methylation
GWHGACDB001180	129	158	129	138	163	144	Hca.01G0011800	salt tolerant protein, putative, expressed
GWHGACDB001181	83	84	67	79	82	46	Hca.01G0011810	expressed protein
GWHGACDB001182	183	237	211	212	230	235	Hca.01G0011820	expressed protein
GWHGACDB001183	39	22	44	31	42	25	Hca.01G0011830
GWHGACDB001184	35	24	23	12	43	23	Hca.01G0011840	nitrate reductase, putative, expressed	GO:0006809,GO:0009703,GO:0020037,GO:0030151,GO:0042128,GO:0043546,GO:0050464	nitric oxide biosynthetic process|nitrate reductase (NADH) activity|heme binding|molybdenum ion binding|nitrate assimilation|molybdopterin cofactor binding|nitrate reductase (NADPH) activity	ko00910	Nitrogen metabolism
GWHGACDB001185	3	0	0	0	6	0	Hca.01G0011850	AML1, putative, expressed
GWHGACDB001186	0	0	0	0	0	0	Hca.01G0011860	NLI interacting factor-like phosphatase, putative, expressed
GWHGACDB001187	0	0	0	0	0	0	Hca.01G0011870
GWHGACDB001188	133	148	152	339	368	292	Hca.01G0011880	phosphatidylinositol-4-phosphate 5-kinase, putative, expressed	GO:0003785,GO:0005524,GO:0005886,GO:0016307,GO:0016308,GO:0051015	actin monomer binding|ATP binding|plasma membrane|phosphatidylinositol phosphate kinase activity|1-phosphatidylinositol-4-phosphate 5-kinase activity|actin filament binding	ko00562,ko04144,ko04011,ko04139,ko04072,ko04810,ko04070	Inositol phosphate metabolism|Endocytosis|MAPK signaling pathway - yeast|Regulation of mitophagy - yeast|Phospholipase D signaling pathway|Regulation of actin cytoskeleton|Phosphatidylinositol signaling system
GWHGACDB001189	5	0	1	5	3	9	Hca.01G0011890	ZOS4-01 - C2H2 zinc finger protein, expressed
GWHGACDB001190	0	0	0	0	0	0	Hca.01G0011900	serine/threonine-protein kinase receptor precursor, putative, expressed
GWHGACDB001191	48	32	45	39	48	32	Hca.01G0011910
GWHGACDB001192	0	0	0	0	0	0	Hca.01G0011920	carbohydrate binding protein, putative, expressed
GWHGACDB001193	8	6	6	18	3	10	Hca.01G0011930	serine/threonine-protein kinase receptor precursor, putative, expressed
GWHGACDB001194	8	6	12	3	7	9	Hca.01G0011940	protein phosphatase 2C containing protein, expressed
GWHGACDB001195	1	0	0	1	0	1	Hca.01G0011950	zinc finger, C3HC4 type domain containing protein, expressed	GO:0005618,GO:0005634,GO:0005737,GO:0006511,GO:0009651,GO:0009938,GO:0016567,GO:0046872,GO:0061630	cell wall|nucleus|cytoplasm|ubiquitin-dependent protein catabolic process|response to salt stress|negative regulation of gibberellic acid mediated signaling pathway|protein ubiquitination|metal ion binding|ubiquitin protein ligase activity
GWHGACDB001196	16	19	16	73	83	74	Hca.01G0011960	AP2 domain containing protein, expressed	GO:0003700,GO:0005634,GO:0009751,GO:0009753,GO:0009873,GO:0034605,GO:0043565,GO:0044212,GO:0045893,GO:0071497	DNA-binding transcription factor activity|nucleus|response to salicylic acid|response to jasmonic acid|ethylene-activated signaling pathway|cellular response to heat|sequence-specific DNA binding|transcription regulatory region DNA binding|positive regulation of transcription, DNA-templated|cellular response to freezing
GWHGACDB001197	2	8	3	9	2	1	Hca.01G0011970
GWHGACDB001198	10	13	18	5	9	5	Hca.01G0011980	purine permease, putative, expressed	GO:0005345,GO:0005887,GO:0006863,GO:0010184,GO:0015211	purine nucleobase transmembrane transporter activity|integral component of plasma membrane|purine nucleobase transport|cytokinin transport|purine nucleoside transmembrane transporter activity
GWHGACDB001199	0	2	0	0	0	2	Hca.01G0011990
GWHGACDB001200	0	0	0	0	3	0	Hca.01G0012000	expressed protein
GWHGACDB001201	8	5	0	7	2	8	Hca.01G0012010	expressed protein
GWHGACDB001202	7	7	8	12	9	2	Hca.01G0012020	expressed protein	GO:0000139,GO:0005789,GO:0005886,GO:0015031,GO:0016021,GO:0016192	Golgi membrane|endoplasmic reticulum membrane|plasma membrane|protein transport|integral component of membrane|vesicle-mediated transport	ko04130	SNARE interactions in vesicular transport
GWHGACDB001203	3	2	3	1	0	3	Hca.01G0012030	TKL_IRAK_CR4L.5 - The CR4L subfamily has homology with Crinkly4, expressed
GWHGACDB001204	29	3	2	5	9	12	Hca.01G0012040	kinesin motor domain containing protein, putative, expressed	GO:0003777,GO:0005524,GO:0005737,GO:0007018,GO:0008017,GO:0055028,GO:0071555	microtubule motor activity|ATP binding|cytoplasm|microtubule-based movement|microtubule binding|cortical microtubule|cell wall organization
GWHGACDB001205	56	35	58	50	42	49	Hca.01G0012050	expressed protein
GWHGACDB001206	0	0	0	0	0	0	Hca.01G0012060	receptor kinase, putative, expressed
GWHGACDB001207	0	0	0	0	0	0	Hca.01G0012070	uncharacterized protein At4g06744 precursor, putative, expressed	GO:0005576	extracellular region
GWHGACDB001208	300	354	345	331	331	324	Hca.01G0012080
GWHGACDB001209	481	569	541	751	769	690	Hca.01G0012090	polygalacturonase, putative, expressed	GO:0004650,GO:0005576,GO:0005618,GO:0005975,GO:0071555	polygalacturonase activity|extracellular region|cell wall|carbohydrate metabolic process|cell wall organization	ko00040,ko00500	Pentose and glucuronate interconversions|Starch and sucrose metabolism
GWHGACDB001210	0	0	0	0	0	0	Hca.01G0012100	expressed protein
GWHGACDB001211	0	0	0	0	0	0	Hca.01G0012110	RNA-directed DNA polymerase, putative, expressed
GWHGACDB001212	0	0	0	0	0	0	Hca.01G0012120	RNA-directed DNA polymerase, putative, expressed
GWHGACDB001213	77	74	62	176	125	92	Hca.01G0012130	polygalacturonase, putative, expressed	GO:0004650,GO:0005576,GO:0005618,GO:0005975,GO:0071555	polygalacturonase activity|extracellular region|cell wall|carbohydrate metabolic process|cell wall organization	ko00040,ko00500	Pentose and glucuronate interconversions|Starch and sucrose metabolism
GWHGACDB001214	0	0	0	0	0	0	Hca.01G0012140
GWHGACDB001215	0	0	0	0	0	0	Hca.01G0012150
GWHGACDB001216	0	0	0	0	0	0	Hca.01G0012160	retrotransposon protein, putative, unclassified	GO:0003676,GO:0004523,GO:0046872	nucleic acid binding|RNA-DNA hybrid ribonuclease activity|metal ion binding
GWHGACDB001217	0	0	0	0	0	0	Hca.01G0012170
GWHGACDB001218	0	0	0	0	0	0	Hca.01G0012180
GWHGACDB001219	0	0	0	0	0	0	Hca.01G0012190	expressed protein
GWHGACDB001220	0	0	0	0	0	0	Hca.01G0012200	expressed protein
GWHGACDB001221	376	373	377	687	676	560	Hca.01G0012210	polygalacturonase, putative, expressed	GO:0004650,GO:0005576,GO:0005618,GO:0005975,GO:0071555	polygalacturonase activity|extracellular region|cell wall|carbohydrate metabolic process|cell wall organization	ko00040,ko00500	Pentose and glucuronate interconversions|Starch and sucrose metabolism
GWHGACDB001222	0	0	0	0	0	0	Hca.01G0012220
GWHGACDB001223	605	570	566	884	902	748	Hca.01G0012230	polygalacturonase, putative, expressed	GO:0004650,GO:0005576,GO:0005618,GO:0005975,GO:0071555	polygalacturonase activity|extracellular region|cell wall|carbohydrate metabolic process|cell wall organization	ko00040,ko00500	Pentose and glucuronate interconversions|Starch and sucrose metabolism
GWHGACDB001224	0	0	0	0	0	0	Hca.01G0012240	expressed protein
GWHGACDB001225	0	0	0	0	0	0	Hca.01G0012250
GWHGACDB001226	0	0	0	0	0	0	Hca.01G0012260	expressed protein
GWHGACDB001227	0	0	0	0	0	0	Hca.01G0012270	RNA recognition motif containing protein, putative, expressed	GO:0003729,GO:0005634,GO:0006397	mRNA binding|nucleus|mRNA processing
GWHGACDB001228	0	0	0	0	0	0	Hca.01G0012280	auxin-induced protein 5NG4, putative, expressed
GWHGACDB001229	100	56	58	270	267	236	Hca.01G0012290	lysM domain-containing GPI-anchored protein 1 precursor, putative, expressed	GO:0005576,GO:0005886,GO:0006952,GO:0006955,GO:0031225,GO:0042834,GO:0046658	extracellular region|plasma membrane|defense response|immune response|anchored component of membrane|peptidoglycan binding|anchored component of plasma membrane
GWHGACDB001230	0	0	0	0	0	0	Hca.01G0012300	thylakoid lumen protein, chloroplast precursor, putative, expressed	GO:0005509,GO:0009507,GO:0009535,GO:0009543,GO:0009579,GO:0009654,GO:0015979,GO:0019898,GO:0031977	calcium ion binding|chloroplast|chloroplast thylakoid membrane|chloroplast thylakoid lumen|thylakoid|photosystem II oxygen evolving complex|photosynthesis|extrinsic component of membrane|thylakoid lumen
GWHGACDB001231	124	138	178	248	219	208	Hca.01G0012310	AT hook motif family protein, expressed
GWHGACDB001232	19	11	24	40	31	37	Hca.01G0012320	universal stress protein domain containing protein, putative, expressed	GO:0005457,GO:0005459,GO:0005460,GO:0005794,GO:0008643,GO:0015783,GO:0015786,GO:0016021,GO:0072334	GDP-fucose transmembrane transporter activity|UDP-galactose transmembrane transporter activity|UDP-glucose transmembrane transporter activity|Golgi apparatus|carbohydrate transport|GDP-fucose transmembrane transport|UDP-glucose transmembrane transport|integral component of membrane|UDP-galactose transmembrane transport
GWHGACDB001233	238	225	194	291	262	313	Hca.01G0012330	phosphate/phosphoenolpyruvate translocator-related protein, putative, expressed	GO:0005457,GO:0005459,GO:0005460,GO:0005794,GO:0008643,GO:0015783,GO:0015786,GO:0016021,GO:0072334	GDP-fucose transmembrane transporter activity|UDP-galactose transmembrane transporter activity|UDP-glucose transmembrane transporter activity|Golgi apparatus|carbohydrate transport|GDP-fucose transmembrane transport|UDP-glucose transmembrane transport|integral component of membrane|UDP-galactose transmembrane transport
GWHGACDB001234	1	0	0	1	0	0	Hca.01G0012340	bifunctional monodehydroascorbate reductase and carbonic anhydrasenectarin-3 precursor, putative, expressed	GO:0004089,GO:0008270,GO:0009535,GO:0009570	carbonate dehydratase activity|zinc ion binding|chloroplast thylakoid membrane|chloroplast stroma	ko00910	Nitrogen metabolism
GWHGACDB001235	3	11	0	0	0	6	Hca.01G0012350	expressed protein
GWHGACDB001236	1	7	0	8	12	7	Hca.01G0012360	expressed protein	GO:0005886,GO:0009507	plasma membrane|chloroplast
GWHGACDB001237	1	0	0	1	1	0	Hca.01G0012370	chlorophyll A-B binding protein, putative, expressed	GO:0009507,GO:0009517,GO:0009523,GO:0009534,GO:0009535,GO:0009579,GO:0010027,GO:0010196,GO:0015979,GO:0016020,GO:0016021,GO:0016168,GO:0019904,GO:0051738,GO:0080167	chloroplast|PSII associated light-harvesting complex II|photosystem II|chloroplast thylakoid|chloroplast thylakoid membrane|thylakoid|thylakoid membrane organization|nonphotochemical quenching|photosynthesis|membrane|integral component of membrane|chlorophyll binding|protein domain specific binding|xanthophyll binding|response to karrikin	ko00195	Photosynthesis
GWHGACDB001238	0	0	0	0	0	0	Hca.01G0012380	expressed protein	GO:0000943,GO:0003676,GO:0003964,GO:0004190,GO:0004519,GO:0006310,GO:0015074,GO:0046872	retrotransposon nucleocapsid|nucleic acid binding|RNA-directed DNA polymerase activity|aspartic-type endopeptidase activity|endonuclease activity|DNA recombination|DNA integration|metal ion binding
GWHGACDB001239	1	3	0	1	0	0	Hca.01G0012390	myosin heavy chain-related, putative, expressed
GWHGACDB001240	101	122	158	87	72	97	Hca.01G0012400	expressed protein
GWHGACDB001241	1423	1686	1625	1993	2087	2234	Hca.01G0012410	OsPDIL1-1 protein disulfide isomerase PDIL1-1, expressed	GO:0003756,GO:0005788,GO:0045454	protein disulfide isomerase activity|endoplasmic reticulum lumen|cell redox homeostasis	ko04141	Protein processing in endoplasmic reticulum
GWHGACDB001242	0	0	0	0	0	0	Hca.01G0012420
GWHGACDB001243	1369	1469	1377	1480	1474	1409	Hca.01G0012430	OsAPx7 - Stromal Ascorbate Peroxidase encoding gene 5,8, expressed	GO:0000302,GO:0004601,GO:0009570,GO:0016688,GO:0020037,GO:0034599,GO:0042744,GO:0046872	response to reactive oxygen species|peroxidase activity|chloroplast stroma|L-ascorbate peroxidase activity|heme binding|cellular response to oxidative stress|hydrogen peroxide catabolic process|metal ion binding	ko00480,ko00053	Glutathione metabolism|Ascorbate and aldarate metabolism
GWHGACDB001244	426	432	407	546	473	455	Hca.01G0012440	kinesin motor domain containing protein, putative, expressed	GO:0003777,GO:0005524,GO:0005871,GO:0005874,GO:0007018,GO:0008017,GO:0009507,GO:0016887	microtubule motor activity|ATP binding|kinesin complex|microtubule|microtubule-based movement|microtubule binding|chloroplast|ATPase activity
GWHGACDB001245	0	0	0	0	0	0	Hca.01G0012450	expressed protein
GWHGACDB001246	1584	1549	1681	807	916	904	Hca.01G0012460	amino acid transporter, putative, expressed	GO:0003333,GO:0005886,GO:0015171,GO:0015293,GO:0015802,GO:0016021,GO:0031965	amino acid transmembrane transport|plasma membrane|amino acid transmembrane transporter activity|symporter activity|basic amino acid transport|integral component of membrane|nuclear membrane
GWHGACDB001247	0	0	0	0	4	0	Hca.01G0012470	BRASSINOSTEROID INSENSITIVE 1-associated receptor kinase 1 precursor, putative, expressed
GWHGACDB001248	0	0	0	0	0	0	Hca.01G0012480	nucleic acid binding protein, putative, expressed
GWHGACDB001249	1935	1927	1951	1740	1599	1568	Hca.01G0012490	OsMADS4 - MADS-box family gene with MIKCc type-box, expressed
GWHGACDB001250	0	0	0	0	4	0	Hca.01G0012500	OsCML17 - Calmodulin-related calcium sensor protein, expressed
GWHGACDB001251	0	0	0	0	0	0	Hca.01G0012510	expressed protein	GO:0000943,GO:0003676,GO:0003964,GO:0004190,GO:0004519,GO:0006310,GO:0015074,GO:0046872	retrotransposon nucleocapsid|nucleic acid binding|RNA-directed DNA polymerase activity|aspartic-type endopeptidase activity|endonuclease activity|DNA recombination|DNA integration|metal ion binding
GWHGACDB001252	0	0	0	0	0	0	Hca.01G0012520	OsCML17 - Calmodulin-related calcium sensor protein, expressed
GWHGACDB001253	12333	12778	13362	7263	8276	7718	Hca.01G0012530	dehydrogenase, putative, expressed	GO:0004022,GO:0005737,GO:0008270	alcohol dehydrogenase (NAD) activity|cytoplasm|zinc ion binding	ko00350,ko00592,ko00071,ko00010	Tyrosine metabolism|alpha-Linolenic acid metabolism|Fatty acid degradation|Glycolysis / Gluconeogenesis
GWHGACDB001254	3	0	6	0	0	2	Hca.01G0012540
GWHGACDB001255	173	178	183	208	200	190	Hca.01G0012550	powdery mildew resistant protein 5, putative, expressed	GO:0005794,GO:0016021,GO:0016413	Golgi apparatus|integral component of membrane|O-acetyltransferase activity
GWHGACDB001256	0	0	0	0	0	0	Hca.01G0012560	OsSAUR28 - Auxin-responsive SAUR gene family member, expressed
GWHGACDB001257	24	12	15	9	17	6	Hca.01G0012570	plant-specific domain TIGR01615 family protein, expressed
GWHGACDB001258	0	0	0	0	0	0	Hca.01G0012580	VQ domain containing protein, putative, expressed
GWHGACDB001259	6212	6399	6459	5805	5603	5568	Hca.01G0012590	decarboxylase, putative, expressed	GO:0005829,GO:0005886,GO:0006580,GO:0016831,GO:0019752,GO:0030170	cytosol|plasma membrane|ethanolamine metabolic process|carboxy-lyase activity|carboxylic acid metabolic process|pyridoxal phosphate binding	ko00340	Histidine metabolism
GWHGACDB001260	120	152	108	68	69	75	Hca.01G0012600	expressed protein	GO:0003700,GO:0005634,GO:0043565	DNA-binding transcription factor activity|nucleus|sequence-specific DNA binding
GWHGACDB001261	184	165	154	154	140	173	Hca.01G0012610	zinc finger, C3HC4 type domain containing protein, expressed	GO:0004842,GO:0005737,GO:0006970,GO:0009414,GO:0016567,GO:0030104,GO:0046872,GO:0047484,GO:0061630,GO:1902006,GO:2000070	ubiquitin-protein transferase activity|cytoplasm|response to osmotic stress|response to water deprivation|protein ubiquitination|water homeostasis|metal ion binding|regulation of response to osmotic stress|ubiquitin protein ligase activity|negative regulation of proline biosynthetic process|regulation of response to water deprivation
GWHGACDB001262	495	512	569	641	690	652	Hca.01G0012620	zinc finger protein, putative, expressed
GWHGACDB001263	158	100	139	161	150	161	Hca.01G0012630	zinc finger, C3HC4 type domain containing protein, expressed	GO:0005618,GO:0005634,GO:0005737,GO:0006511,GO:0009651,GO:0009938,GO:0016567,GO:0046872,GO:0061630	cell wall|nucleus|cytoplasm|ubiquitin-dependent protein catabolic process|response to salt stress|negative regulation of gibberellic acid mediated signaling pathway|protein ubiquitination|metal ion binding|ubiquitin protein ligase activity
GWHGACDB001264	5293	5041	5033	4229	4158	4133	Hca.01G0012640	VQ domain containing protein, putative, expressed
GWHGACDB001265	0	0	0	0	0	0	Hca.01G0012650
GWHGACDB001266	0	0	0	0	0	0	Hca.01G0012660	nucleic acid binding protein, putative, expressed
GWHGACDB001267	7	0	8	18	27	21	Hca.01G0012670	dihydroflavonol-4-reductase, putative, expressed	GO:0005829,GO:0010584,GO:0016491,GO:0016616,GO:0050662,GO:0080110	cytosol|pollen exine formation|oxidoreductase activity|oxidoreductase activity, acting on the CH-OH group of donors, NAD or NADP as acceptor|coenzyme binding|sporopollenin biosynthetic process
GWHGACDB001268	0	0	0	0	0	0	Hca.01G0012680	vesicle transport v-SNARE protein, putative, expressed
GWHGACDB001269	0	4	0	0	0	0	Hca.01G0012690	alliin lyase precursor, putative, expressed	GO:0008483,GO:0016021,GO:0016846	transaminase activity|integral component of membrane|carbon-sulfur lyase activity
GWHGACDB001270	178	230	210	187	194	214	Hca.01G0012700	FAD dependent oxidoreductase domain containing protein, expressed	GO:0003973,GO:0005739,GO:0047545,GO:0071949	(S)-2-hydroxy-acid oxidase activity|mitochondrion|2-hydroxyglutarate dehydrogenase activity|FAD binding
GWHGACDB001271	1	0	2	3	3	6	Hca.01G0012710
GWHGACDB001272	133	174	182	232	221	265	Hca.01G0012720	ribosome recycling factor, putative, expressed	GO:0005524,GO:0005737,GO:0009507	ATP binding|cytoplasm|chloroplast	ko00670	One carbon pool by folate
GWHGACDB001273	4	13	16	12	7	25	Hca.01G0012730	integral membrane HPP family protein, putative, expressed
GWHGACDB001274	53	82	54	68	69	55	Hca.01G0012740	expressed protein
GWHGACDB001275	0	0	0	0	0	0	Hca.01G0012750
GWHGACDB001276	0	0	0	0	0	0	Hca.01G0012760
GWHGACDB001277	0	0	0	0	0	0	Hca.01G0012770		GO:0003676,GO:0004523,GO:0046872	nucleic acid binding|RNA-DNA hybrid ribonuclease activity|metal ion binding
GWHGACDB001278	4	17	5	5	5	21	Hca.01G0012780	magnesium-protoporphyrin IX monomethyl ester cyclase,chloroplast precursor, putative, expressed	GO:0009507,GO:0015979,GO:0015995,GO:0046872,GO:0048529	chloroplast|photosynthesis|chlorophyll biosynthetic process|metal ion binding|magnesium-protoporphyrin IX monomethyl ester (oxidative) cyclase activity
GWHGACDB001279	82	77	85	207	169	199	Hca.01G0012790	zinc finger DHHC domain-containing protein, putative, expressed	GO:0005783,GO:0005789,GO:0005794,GO:0006612,GO:0016021,GO:0018230,GO:0019706,GO:0030659	endoplasmic reticulum|endoplasmic reticulum membrane|Golgi apparatus|protein targeting to membrane|integral component of membrane|peptidyl-L-cysteine S-palmitoylation|protein-cysteine S-palmitoyltransferase activity|cytoplasmic vesicle membrane	ko04391	Hippo signaling pathway - fly
GWHGACDB001280	3260	3225	3284	1266	1211	1087	Hca.01G0012800	alpha-N-arabinofuranosidase A, putative, expressed	GO:0005773,GO:0009044,GO:0009505,GO:0045493,GO:0046373,GO:0046556,GO:0048046	vacuole|xylan 1,4-beta-xylosidase activity|plant-type cell wall|xylan catabolic process|L-arabinose metabolic process|alpha-L-arabinofuranosidase activity|apoplast	ko00520	Amino sugar and nucleotide sugar metabolism
GWHGACDB001281	2700	2679	2809	3267	3283	3320	Hca.01G0012810	OsCML10 - Calmodulin-related calcium sensor protein, expressed	GO:0005509,GO:0005886	calcium ion binding|plasma membrane
GWHGACDB001282	0	0	0	0	0	0	Hca.01G0012820	GEX1, putative, expressed
GWHGACDB001283	21	8	40	39	27	14	Hca.01G0012830
GWHGACDB001284	1177	1245	1217	605	564	603	Hca.01G0012840
GWHGACDB001285	0	0	3	2	0	0	Hca.01G0012850
GWHGACDB001286	0	0	3	0	1	0	Hca.01G0012860
GWHGACDB001287	0	0	0	0	0	0	Hca.01G0012870
GWHGACDB001288	0	0	0	0	0	0	Hca.01G0012880
GWHGACDB001289	41	37	32	50	23	29	Hca.01G0012890	BTBA3 - Bric-a-Brac,Tramtrack, Broad Complex BTB domain with Ankyrin repeat region, expressed	GO:0005634,GO:0005737,GO:0009864,GO:0009944,GO:0009954,GO:0009965,GO:0010022,GO:0010227,GO:0010254,GO:0010434,GO:0010582,GO:0016567,GO:0048439	nucleus|cytoplasm|induced systemic resistance, jasmonic acid mediated signaling pathway|polarity specification of adaxial/abaxial axis|proximal/distal pattern formation|leaf morphogenesis|meristem determinacy|floral organ abscission|nectary development|bract formation|floral meristem determinacy|protein ubiquitination|flower morphogenesis	ko04075	Plant hormone signal transduction
GWHGACDB001290	0	0	0	0	0	0	Hca.01G0012900	expressed protein
GWHGACDB001291	0	0	0	0	0	0	Hca.01G0012910
GWHGACDB001292	225	224	215	207	276	199	Hca.01G0012920	tubulin folding cofactor B, putative, expressed
GWHGACDB001293	14	3	3	8	18	18	Hca.01G0012930	OsRR10 type-A response regulator, expressed	GO:0000156,GO:0000160,GO:0005634,GO:0006355,GO:0007623,GO:0009735,GO:0009736	phosphorelay response regulator activity|phosphorelay signal transduction system|nucleus|regulation of transcription, DNA-templated|circadian rhythm|response to cytokinin|cytokinin-activated signaling pathway	ko04075	Plant hormone signal transduction
GWHGACDB001294	7	5	10	70	66	50	Hca.01G0012940	strictosidine synthase, putative, expressed	GO:0005773,GO:0005783,GO:0005886,GO:0009058,GO:0016020	vacuole|endoplasmic reticulum|plasma membrane|biosynthetic process|membrane
GWHGACDB001295	0	0	0	0	0	0	Hca.01G0012950		GO:0000943,GO:0005739	retrotransposon nucleocapsid|mitochondrion
GWHGACDB001296	0	0	0	0	0	0	Hca.01G0012960		GO:0003676,GO:0004523,GO:0046872	nucleic acid binding|RNA-DNA hybrid ribonuclease activity|metal ion binding
GWHGACDB001297	526	525	563	403	503	426	Hca.01G0012970	ribosome biogenesis protein NEP1, putative, expressed
GWHGACDB001298	30	27	53	54	61	57	Hca.01G0012980	rhythmically expressed gene 2 protein, putative, expressed
GWHGACDB001299	105	93	108	158	129	122	Hca.01G0012990	ferredoxin-dependent glutamate synthase, chloroplast precursor, putative, expressed	GO:0006537,GO:0009507,GO:0016041,GO:0016491,GO:0019676,GO:0046872,GO:0051538,GO:0097054	glutamate biosynthetic process|chloroplast|glutamate synthase (ferredoxin) activity|oxidoreductase activity|ammonia assimilation cycle|metal ion binding|3 iron, 4 sulfur cluster binding|L-glutamate biosynthetic process
GWHGACDB001300	38	48	19	20	28	23	Hca.01G0013000	phosphatidylinositol-4-phosphate 5-kinase, putative, expressed	GO:0005524,GO:0016308,GO:0016324,GO:0072583,GO:0090406	ATP binding|1-phosphatidylinositol-4-phosphate 5-kinase activity|apical plasma membrane|clathrin-dependent endocytosis|pollen tube	ko00562,ko04144,ko04011,ko04139,ko04072,ko04810,ko04070	Inositol phosphate metabolism|Endocytosis|MAPK signaling pathway - yeast|Regulation of mitophagy - yeast|Phospholipase D signaling pathway|Regulation of actin cytoskeleton|Phosphatidylinositol signaling system
GWHGACDB001301	40	40	27	59	73	62	Hca.01G0013010	PPR repeat domain containing protein, putative, expressed
GWHGACDB001302	91	151	112	124	136	126	Hca.01G0013020	glycosyl hydrolases family 17, putative, expressed	GO:0005975,GO:0006952,GO:0042973	carbohydrate metabolic process|defense response|glucan endo-1,3-beta-D-glucosidase activity
GWHGACDB001303	0	0	0	0	0	0	Hca.01G0013030	transposon protein, putative, unclassified, expressed	GO:0005634,GO:0006355,GO:0008270	nucleus|regulation of transcription, DNA-templated|zinc ion binding
GWHGACDB001304	0	6	1	4	3	3	Hca.01G0013040	PPR repeat domain containing protein, putative, expressed
GWHGACDB001305	2	0	1	1	3	0	Hca.01G0013050	CCT/B-box zinc finger protein, putative, expressed	GO:0003677,GO:0003700,GO:0005634,GO:0008270,GO:0009658,GO:0009909	DNA binding|DNA-binding transcription factor activity|nucleus|zinc ion binding|chloroplast organization|regulation of flower development
GWHGACDB001306	0	0	0	1	0	1	Hca.01G0013060	DUF617 domain containing protein, expressed	GO:0005737,GO:0005783,GO:0005789,GO:0009658,GO:0010274,GO:0016020,GO:0032541	cytoplasm|endoplasmic reticulum|endoplasmic reticulum membrane|chloroplast organization|hydrotropism|membrane|cortical endoplasmic reticulum
GWHGACDB001307	0	0	0	0	0	0	Hca.01G0013070	transposon protein, putative, CACTA, En/Spm sub-class, expressed
GWHGACDB001308	6	8	10	34	43	12	Hca.01G0013080	kinesin motor domain containing protein, expressed	GO:0003777,GO:0005524,GO:0005871,GO:0005874,GO:0007018,GO:0008017,GO:0016887	microtubule motor activity|ATP binding|kinesin complex|microtubule|microtubule-based movement|microtubule binding|ATPase activity
GWHGACDB001309	3	0	0	4	0	1	Hca.01G0013090		GO:0003729,GO:0003735,GO:0005739,GO:0005762,GO:0032543	mRNA binding|structural constituent of ribosome|mitochondrion|mitochondrial large ribosomal subunit|mitochondrial translation
GWHGACDB001310	249	232	246	674	571	599	Hca.01G0013100	mitochondrial prohibitin complex protein 1, putative, expressed	GO:0005730,GO:0005739,GO:0005747,GO:0005773,GO:0005774,GO:0005886,GO:0007005,GO:0009507,GO:0009651,GO:0009697,GO:0009723,GO:0009733,GO:0009941,GO:0016020,GO:0016021,GO:0042742,GO:0044877,GO:0048527,GO:0051301,GO:0051782,GO:0071731	nucleolus|mitochondrion|mitochondrial respiratory chain complex I|vacuole|vacuolar membrane|plasma membrane|mitochondrion organization|chloroplast|response to salt stress|salicylic acid biosynthetic process|response to ethylene|response to auxin|chloroplast envelope|membrane|integral component of membrane|defense response to bacterium|protein-containing complex binding|lateral root development|ce…
GWHGACDB001311	0	0	0	0	0	0	Hca.01G0013110
GWHGACDB001312	0	0	0	0	0	0	Hca.01G0013120
GWHGACDB001313	0	0	0	0	0	0	Hca.01G0013130
GWHGACDB001314	5	0	4	2	0	4	Hca.01G0013140	cytokinin-N-glucosyltransferase 1, putative, expressed	GO:0006486,GO:0009690,GO:0016758,GO:0050404	protein glycosylation|cytokinin metabolic process|transferase activity, transferring hexosyl groups|zeatin O-beta-D-xylosyltransferase activity	ko00908	Zeatin biosynthesis
GWHGACDB001315	0	0	0	0	0	0	Hca.01G0013150	expressed protein
GWHGACDB001316	0	0	0	0	0	0	Hca.01G0013160
GWHGACDB001317	0	0	0	0	0	0	Hca.01G0013170	phytosulfokines precursor, putative, expressed
GWHGACDB001318	0	0	0	0	0	0	Hca.01G0013180
GWHGACDB001319	0	0	0	0	0	0	Hca.01G0013190
GWHGACDB001320	0	0	0	0	0	0	Hca.01G0013200
GWHGACDB001321	0	0	0	0	0	0	Hca.01G0013210
GWHGACDB001322	0	0	0	0	0	0	Hca.01G0013220	phytosulfokines precursor, putative, expressed
GWHGACDB001323	0	0	0	0	0	0	Hca.01G0013230
GWHGACDB001324	0	0	0	0	0	0	Hca.01G0013240		GO:0005576,GO:0060320	extracellular region|rejection of self pollen
GWHGACDB001325	0	0	0	0	0	0	Hca.01G0013250		GO:0005576,GO:0060320	extracellular region|rejection of self pollen
GWHGACDB001326	0	0	0	1	0	0	Hca.01G0013260	1-aminocyclopropane-1-carboxylate oxidase homolog 4, putative, expressed
GWHGACDB001327	0	3	0	0	0	0	Hca.01G0013270		GO:0005576,GO:0060320	extracellular region|rejection of self pollen
GWHGACDB001328	0	0	0	0	0	0	Hca.01G0013280
GWHGACDB001329	0	0	0	0	0	0	Hca.01G0013290		GO:0005576,GO:0060320	extracellular region|rejection of self pollen
GWHGACDB001330	0	0	0	0	0	0	Hca.01G0013300
GWHGACDB001331	0	0	0	0	0	0	Hca.01G0013310
GWHGACDB001332	0	0	0	0	0	0	Hca.01G0013320
GWHGACDB001333	0	0	0	0	0	0	Hca.01G0013330
GWHGACDB001334	0	0	0	0	0	0	Hca.01G0013340	phytosulfokines precursor, putative, expressed
GWHGACDB001335	0	0	0	0	0	0	Hca.01G0013350
GWHGACDB001336	0	0	0	0	0	0	Hca.01G0013360		GO:0005576,GO:0060320	extracellular region|rejection of self pollen
GWHGACDB001337	0	0	0	0	0	0	Hca.01G0013370
GWHGACDB001338	349	286	328	200	136	192	Hca.01G0013380	glycerol-3-phosphate dehydrogenase, putative, expressed	GO:0004367,GO:0005829,GO:0005975,GO:0006072,GO:0006116,GO:0009331,GO:0046168,GO:0047952,GO:0051287	glycerol-3-phosphate dehydrogenase [NAD+] activity|cytosol|carbohydrate metabolic process|glycerol-3-phosphate metabolic process|NADH oxidation|glycerol-3-phosphate dehydrogenase complex|glycerol-3-phosphate catabolic process|glycerol-3-phosphate dehydrogenase [NAD(P)+] activity|NAD binding	ko00564,ko04011	Glycerophospholipid metabolism|MAPK signaling pathway - yeast
GWHGACDB001339	931	896	1027	823	790	831	Hca.01G0013390	S-formylglutathione hydrolase, putative, expressed	GO:0005829,GO:0018738,GO:0046294,GO:0046686,GO:0048046,GO:0052689	cytosol|S-formylglutathione hydrolase activity|formaldehyde catabolic process|response to cadmium ion|apoplast|carboxylic ester hydrolase activity	ko01200,ko00680	Carbon metabolism|Methane metabolism
GWHGACDB001340	0	0	0	4	0	3	Hca.01G0013400	glycosyl hydrolases family 17, putative, expressed	GO:0005975,GO:0006952,GO:0009607,GO:0042973	carbohydrate metabolic process|defense response|response to biotic stimulus|glucan endo-1,3-beta-D-glucosidase activity
GWHGACDB001341	0	1	0	0	0	0	Hca.01G0013410	phytosulfokine receptor precursor, putative, expressed
GWHGACDB001342	0	1	0	0	0	0	Hca.01G0013420
GWHGACDB001343	7	4	0	5	10	5	Hca.01G0013430
GWHGACDB001344	1	0	0	0	0	1	Hca.01G0013440
GWHGACDB001345	0	0	0	0	0	0	Hca.01G0013450
GWHGACDB001346	10	21	32	24	40	40	Hca.01G0013460	auxin efflux carrier component, putative, expressed	GO:0005789,GO:0009734,GO:0016021,GO:0055085	endoplasmic reticulum membrane|auxin-activated signaling pathway|integral component of membrane|transmembrane transport
GWHGACDB001347	1922	1796	1792	447	461	475	Hca.01G0013470	lipid binding protein, putative, expressed	GO:0005576,GO:0005737,GO:0005886,GO:0007049,GO:0007275,GO:0009505,GO:0016757,GO:0030154,GO:0040008,GO:0051301,GO:0071555	extracellular region|cytoplasm|plasma membrane|cell cycle|multicellular organism development|plant-type cell wall|transferase activity, transferring glycosyl groups|cell differentiation|regulation of growth|cell division|cell wall organization
GWHGACDB001348	8923	8762	8504	11153	11155	10667	Hca.01G0013480	expressed protein	GO:0005737,GO:0009414,GO:0009617,GO:0009644	cytoplasm|response to water deprivation|response to bacterium|response to high light intensity
GWHGACDB001349	3	2	1	11	15	4	Hca.01G0013490
GWHGACDB001350	29	29	13	25	36	14	Hca.01G0013500
GWHGACDB001351	0	0	1	0	0	0	Hca.01G0013510
GWHGACDB001352	0	0	0	0	0	0	Hca.01G0013520
GWHGACDB001353	0	0	0	0	0	0	Hca.01G0013530
GWHGACDB001354	534	501	532	1035	937	956	Hca.01G0013540	h/ACA ribonucleoprotein complex subunit 4, putative, expressed	GO:0000495,GO:0003723,GO:0005730,GO:0005829,GO:0009506,GO:0009982,GO:0031118,GO:0031120,GO:0031429,GO:1990481	box H/ACA snoRNA 3'-end processing|RNA binding|nucleolus|cytosol|plasmodesma|pseudouridine synthase activity|rRNA pseudouridine synthesis|snRNA pseudouridine synthesis|box H/ACA snoRNP complex|mRNA pseudouridine synthesis	ko03008	Ribosome biogenesis in eukaryotes
GWHGACDB001355	0	5	2	0	0	0	Hca.01G0013550
GWHGACDB001356	0	0	0	0	0	0	Hca.01G0013560
GWHGACDB001357	4	1	0	7	2	6	Hca.01G0013570
GWHGACDB001358	0	0	0	0	0	0	Hca.01G0013580	no apical meristem protein, putative, expressed	GO:0005634,GO:0006355,GO:0042803,GO:0043565,GO:1901002,GO:1902584	nucleus|regulation of transcription, DNA-templated|protein homodimerization activity|sequence-specific DNA binding|positive regulation of response to salt stress|positive regulation of response to water deprivation
GWHGACDB001359	849	834	848	777	796	795	Hca.01G0013590	villin protein, putative, expressed	GO:0005737,GO:0005856,GO:0051015,GO:0051017,GO:0051693	cytoplasm|cytoskeleton|actin filament binding|actin filament bundle assembly|actin filament capping
GWHGACDB001360	0	0	0	0	0	0	Hca.01G0013600	expressed protein
GWHGACDB001361	0	0	0	0	0	0	Hca.01G0013610	expressed protein	GO:0000139,GO:0005618,GO:0005794,GO:0016021,GO:0016757,GO:0042802,GO:0052324,GO:2001009	Golgi membrane|cell wall|Golgi apparatus|integral component of membrane|transferase activity, transferring glycosyl groups|identical protein binding|plant-type cell wall cellulose biosynthetic process|regulation of plant-type cell wall cellulose biosynthetic process
GWHGACDB001362	0	0	0	0	0	0	Hca.01G0013620	expressed protein	GO:0000139,GO:0005768,GO:0005794,GO:0005802,GO:0016021,GO:0016757,GO:0042802,GO:0052324,GO:2001009	Golgi membrane|endosome|Golgi apparatus|trans-Golgi network|integral component of membrane|transferase activity, transferring glycosyl groups|identical protein binding|plant-type cell wall cellulose biosynthetic process|regulation of plant-type cell wall cellulose biosynthetic process
GWHGACDB001363	169	132	161	156	189	213	Hca.01G0013630	Core histone H2A/H2B/H3/H4 domain containing protein, putative, expressed	GO:0000786,GO:0003677,GO:0005634,GO:0006334,GO:0046982	nucleosome|DNA binding|nucleus|nucleosome assembly|protein heterodimerization activity
GWHGACDB001364	0	0	0	0	0	0	Hca.01G0013640
GWHGACDB001365	316	383	346	150	165	146	Hca.01G0013650	expressed protein	GO:0000139,GO:0005768,GO:0005794,GO:0005802,GO:0016021,GO:0016757,GO:0042802,GO:0052324,GO:2001009	Golgi membrane|endosome|Golgi apparatus|trans-Golgi network|integral component of membrane|transferase activity, transferring glycosyl groups|identical protein binding|plant-type cell wall cellulose biosynthetic process|regulation of plant-type cell wall cellulose biosynthetic process
GWHGACDB001366	664	567	611	358	370	374	Hca.01G0013660	lecithine cholesterol acyltransferase, putative, expressed	GO:0005773,GO:0005783,GO:0006071,GO:0008374,GO:0016021,GO:0019432,GO:0046027	vacuole|endoplasmic reticulum|glycerol metabolic process|O-acyltransferase activity|integral component of membrane|triglyceride biosynthetic process|phospholipid:diacylglycerol acyltransferase activity	ko00561	Glycerolipid metabolism
GWHGACDB001367	170	194	127	449	443	465	Hca.01G0013670	ATOZI1, putative, expressed
GWHGACDB001368	1751	1987	1740	4123	4753	4745	Hca.01G0013680	cyclin-related protein, putative, expressed
GWHGACDB001369	0	0	0	2	2	0	Hca.01G0013690	fasciclin domain containing protein, expressed	GO:0003676,GO:0008270	nucleic acid binding|zinc ion binding
GWHGACDB001370	1404	1556	1494	2818	2804	2552	Hca.01G0013700	MATE efflux protein, putative, expressed	GO:0005886,GO:0010044,GO:0015137,GO:0015297,GO:0015746,GO:0016021	plasma membrane|response to aluminum ion|citrate transmembrane transporter activity|antiporter activity|citrate transport|integral component of membrane
GWHGACDB001371	151	152	147	103	77	120	Hca.01G0013710	expressed protein
GWHGACDB001372	2458	2532	2421	1290	1118	1214	Hca.01G0013720	transcription factor, putative, expressed	GO:0003700,GO:0005634,GO:0006351,GO:0009733,GO:0009751,GO:0009753,GO:0043565,GO:0045893	DNA-binding transcription factor activity|nucleus|transcription, DNA-templated|response to auxin|response to salicylic acid|response to jasmonic acid|sequence-specific DNA binding|positive regulation of transcription, DNA-templated	ko04075	Plant hormone signal transduction
GWHGACDB001373	2206	2100	2277	3078	3062	3208	Hca.01G0013730	60S ribosomal protein L6, putative, expressed	GO:0003735,GO:0005840,GO:0006412	structural constituent of ribosome|ribosome|translation	ko03010	Ribosome
GWHGACDB001374	333	309	327	200	209	163	Hca.01G0013740	AGAP003371-PA, putative, expressed
GWHGACDB001375	11	5	12	7	6	10	Hca.01G0013750	cytochrome P450, putative, expressed	GO:0005506,GO:0006952,GO:0016020,GO:0016709,GO:0020037	iron ion binding|defense response|membrane|oxidoreductase activity, acting on paired donors, with incorporation or reduction of molecular oxygen, NAD(P)H as one donor, and incorporation of one atom of oxygen|heme binding
GWHGACDB001376	48	26	20	93	127	81	Hca.01G0013760	inactive receptor kinase At2g26730 precursor, putative, expressed	GO:0004674,GO:0005524,GO:0005886,GO:0009505,GO:0009507,GO:0009570,GO:0010069,GO:0010070,GO:0016021,GO:0016301,GO:0046777,GO:0090406	protein serine/threonine kinase activity|ATP binding|plasma membrane|plant-type cell wall|chloroplast|chloroplast stroma|zygote asymmetric cytokinesis in embryo sac|zygote asymmetric cell division|integral component of membrane|kinase activity|protein autophosphorylation|pollen tube
GWHGACDB001377	0	0	0	0	0	0	Hca.01G0013770	conserved hypothetical protein	GO:0003676,GO:0004523,GO:0046872	nucleic acid binding|RNA-DNA hybrid ribonuclease activity|metal ion binding
GWHGACDB001378	46	28	24	12	18	12	Hca.01G0013780	LRP1, putative, expressed	GO:0001228,GO:0003677,GO:0003700,GO:0005634,GO:0006355,GO:0046983,GO:0048573	DNA-binding transcription activator activity, RNA polymerase II-specific|DNA binding|DNA-binding transcription factor activity|nucleus|regulation of transcription, DNA-templated|protein dimerization activity|photoperiodism, flowering
GWHGACDB001379	0	0	0	0	0	0	Hca.01G0013790
GWHGACDB001380	64	70	98	122	124	137	Hca.01G0013800	heat shock protein DnaJ, putative, expressed	GO:0005634	nucleus
GWHGACDB001381	0	0	0	0	0	0	Hca.01G0013810	expressed protein	GO:0000943,GO:0003676,GO:0003964,GO:0004190,GO:0004519,GO:0006310,GO:0015074,GO:0046872	retrotransposon nucleocapsid|nucleic acid binding|RNA-directed DNA polymerase activity|aspartic-type endopeptidase activity|endonuclease activity|DNA recombination|DNA integration|metal ion binding
GWHGACDB001382	385	406	408	214	257	258	Hca.01G0013820	protein kinase domain containing protein, expressed	GO:0004674,GO:0005524	protein serine/threonine kinase activity|ATP binding
GWHGACDB001383	0	0	0	0	0	0	Hca.01G0013830	arabinogalactan peptide 23 precursor, putative, expressed
GWHGACDB001384	0	0	0	0	0	0	Hca.01G0013840	expressed protein
GWHGACDB001385	0	0	0	0	0	0	Hca.01G0013850	RNA-directed DNA polymerase, putative, expressed
GWHGACDB001386	0	0	0	0	0	0	Hca.01G0013860	nucleic acid binding protein, putative, expressed
GWHGACDB001387	0	0	0	0	0	0	Hca.01G0013870
GWHGACDB001388	0	0	0	0	0	0	Hca.01G0013880
GWHGACDB001389	0	0	0	0	0	0	Hca.01G0013890	nucleic acid binding protein, putative, expressed
GWHGACDB001390	0	0	0	0	0	0	Hca.01G0013900	arabinogalactan peptide 23 precursor, putative, expressed
GWHGACDB001391	0	0	0	0	0	0	Hca.01G0013910
GWHGACDB001392	0	0	0	0	0	0	Hca.01G0013920
GWHGACDB001393	0	0	0	3	0	0	Hca.01G0013930
GWHGACDB001394	0	0	0	0	0	0	Hca.01G0013940
GWHGACDB001395	0	0	0	0	0	0	Hca.01G0013950
GWHGACDB001396	0	0	0	0	0	0	Hca.01G0013960
GWHGACDB001397	141	145	171	176	172	208	Hca.01G0013970	WD repeat-containing protein, putative, expressed	GO:0007275,GO:0031929,GO:0031931,GO:0031932,GO:0032008,GO:0032956,GO:0040008	multicellular organism development|TOR signaling|TORC1 complex|TORC2 complex|positive regulation of TOR signaling|regulation of actin cytoskeleton organization|regulation of growth	ko04151,ko04150	PI3K-Akt signaling pathway|mTOR signaling pathway
GWHGACDB001398	4	6	9	6	9	13	Hca.01G0013980
GWHGACDB001399	42	61	55	81	80	70	Hca.01G0013990	acyltransferase, putative, expressed
GWHGACDB001400	117	96	123	133	157	155	Hca.01G0014000	expressed protein
GWHGACDB001401	0	0	0	0	0	0	Hca.01G0014010	expressed protein
GWHGACDB001402	304	293	234	355	349	437	Hca.01G0014020
GWHGACDB001403	149	198	225	295	307	367	Hca.01G0014030
GWHGACDB001404	3	4	3	13	8	7	Hca.01G0014040	expressed protein
GWHGACDB001405	0	0	0	0	0	0	Hca.01G0014050
GWHGACDB001406	0	0	0	0	0	0	Hca.01G0014060		GO:0005634	nucleus
GWHGACDB001407	17	15	21	73	88	84	Hca.01G0014070	MYB family transcription factor, putative, expressed
GWHGACDB001408	0	0	0	0	0	0	Hca.01G0014080	Myb-like DNA-binding domain containing protein, putative, expressed
GWHGACDB001409	24	33	15	33	23	44	Hca.01G0014090	mTERF domain containing protein, expressed	GO:0003690,GO:0005739,GO:0006353,GO:0006355,GO:0007005,GO:0009507,GO:0009658,GO:0032502	double-stranded DNA binding|mitochondrion|DNA-templated transcription, termination|regulation of transcription, DNA-templated|mitochondrion organization|chloroplast|chloroplast organization|developmental process
GWHGACDB001410	145	117	116	160	104	103	Hca.01G0014100	expressed protein
GWHGACDB001411	1121	1143	1207	1026	1006	1054	Hca.01G0014110	mitochondrial import inner membrane translocase subunit Tim17, putative, expressed	GO:0005739,GO:0005741,GO:0005747,GO:0006811,GO:0008320,GO:0009507,GO:0009527,GO:0009707,GO:0015288,GO:0016020,GO:0030943,GO:0042721,GO:0042803,GO:0045039,GO:0046930	mitochondrion|mitochondrial outer membrane|mitochondrial respiratory chain complex I|ion transport|protein transmembrane transporter activity|chloroplast|plastid outer membrane|chloroplast outer membrane|porin activity|membrane|mitochondrion targeting sequence binding|TIM22 mitochondrial import inner membrane insertion complex|protein homodimerization activity|protein import into mitochondrial in…
GWHGACDB001412	25	16	21	11	7	19	Hca.01G0014120	rhodanese-like, putative, expressed	GO:0009507,GO:0009534,GO:0009535,GO:0016021	chloroplast|chloroplast thylakoid|chloroplast thylakoid membrane|integral component of membrane
GWHGACDB001413	317	343	316	414	441	357	Hca.01G0014130	expressed protein
GWHGACDB001414	0	0	0	1	1	1	Hca.01G0014140	expressed protein	GO:0005634,GO:0006281,GO:0006310,GO:0030915,GO:2001022	nucleus|DNA repair|DNA recombination|Smc5-Smc6 complex|positive regulation of response to DNA damage stimulus
GWHGACDB001415	0	0	0	0	0	0	Hca.01G0014150	RFC4 - Putative clamp loader of PCNA, replication factor C subunit 4, expressed	GO:0003677,GO:0005634,GO:0006310,GO:0032196,GO:0046983	DNA binding|nucleus|DNA recombination|transposition|protein dimerization activity
GWHGACDB001416	96	73	105	94	78	73	Hca.01G0014160	zinc finger C-x8-C-x5-C-x3-H type family protein, expressed	GO:0003677,GO:0003723,GO:0046872	DNA binding|RNA binding|metal ion binding
GWHGACDB001417	0	0	0	0	0	0	Hca.01G0014170	retrotransposon protein, putative, LINE subclass, expressed
GWHGACDB001418	0	0	0	0	0	0	Hca.01G0014180
GWHGACDB001419	24	24	34	23	16	18	Hca.01G0014190	late embryogenesis abundant group 1, putative, expressed
GWHGACDB001420	0	0	0	0	0	0	Hca.01G0014200
GWHGACDB001421	0	0	0	0	0	0	Hca.01G0014210	histidine-containing phosphotransfer protein, putative, expressed
GWHGACDB001422	190	211	211	327	407	335	Hca.01G0014220	VQ domain containing protein, putative, expressed
GWHGACDB001423	0	0	0	0	0	1	Hca.01G0014230	transposon protein, putative, Mutator sub-class, expressed
GWHGACDB001424	43	51	49	43	41	38	Hca.01G0014240	expressed protein
GWHGACDB001425	1	0	0	2	7	0	Hca.01G0014250	expressed protein
GWHGACDB001426	28	35	20	21	16	41	Hca.01G0014260	legume lectins beta domain containing protein, expressed
GWHGACDB001427	0	0	0	0	0	0	Hca.01G0014270	legume lectins beta domain containing protein, expressed
GWHGACDB001428	0	0	0	0	0	0	Hca.01G0014280
GWHGACDB001429	0	0	0	0	0	0	Hca.01G0014290
GWHGACDB001430	387	285	314	672	748	768	Hca.01G0014300	expressed protein	GO:0005768,GO:0005794,GO:0005802,GO:0009827,GO:0016021,GO:0016413,GO:0030244,GO:0045489	endosome|Golgi apparatus|trans-Golgi network|plant-type cell wall modification|integral component of membrane|O-acetyltransferase activity|cellulose biosynthetic process|pectin biosynthetic process
GWHGACDB001431	0	0	0	0	0	0	Hca.01G0014310
GWHGACDB001432	0	0	0	0	0	0	Hca.01G0014320
GWHGACDB001433	53	56	56	60	61	43	Hca.01G0014330
GWHGACDB001434	0	0	0	0	0	0	Hca.01G0014340	transposon protein, putative, unclassified, expressed	GO:0005634,GO:0006355,GO:0008270	nucleus|regulation of transcription, DNA-templated|zinc ion binding
GWHGACDB001435	0	0	0	5	0	3	Hca.01G0014350
GWHGACDB001436	725	659	789	674	662	663	Hca.01G0014360	seven in absentia protein family domain containing protein, expressed	GO:0005634,GO:0005737,GO:0006511,GO:0007275,GO:0008270,GO:0016567,GO:0061630,GO:2000785	nucleus|cytoplasm|ubiquitin-dependent protein catabolic process|multicellular organism development|zinc ion binding|protein ubiquitination|ubiquitin protein ligase activity|regulation of autophagosome assembly	ko04120,ko04115,ko04013,ko04310	Ubiquitin mediated proteolysis|p53 signaling pathway|MAPK signaling pathway - fly|Wnt signaling pathway
GWHGACDB001437	0	0	0	0	0	0	Hca.01G0014370
GWHGACDB001438	0	0	0	0	0	0	Hca.01G0014380
GWHGACDB001439	0	0	0	0	0	0	Hca.01G0014390	ZOS8-02 - C2H2 zinc finger protein, expressed
GWHGACDB001440	0	0	0	0	0	0	Hca.01G0014400	endo-1,3;1,4-beta-D-glucanase precursor, putative, expressed
GWHGACDB001441	4	2	0	1	11	4	Hca.01G0014410	dirigent, putative, expressed	GO:0048046	apoplast
GWHGACDB001442	12	12	8	15	17	3	Hca.01G0014420	glucose-1-phosphate adenylyltransferase large subunit, chloroplast precursor, putative, expressed	GO:0005524,GO:0005978,GO:0008878,GO:0009507	ATP binding|glycogen biosynthetic process|glucose-1-phosphate adenylyltransferase activity|chloroplast	ko00520,ko00500	Amino sugar and nucleotide sugar metabolism|Starch and sucrose metabolism
GWHGACDB001443	2	0	0	5	3	0	Hca.01G0014430	ZOS3-07 - C2H2 zinc finger protein, expressed	GO:0003676,GO:0003700,GO:0005634,GO:0006355,GO:0007275,GO:0009739,GO:0009740,GO:0010026,GO:0010091,GO:0046872	nucleic acid binding|DNA-binding transcription factor activity|nucleus|regulation of transcription, DNA-templated|multicellular organism development|response to gibberellin|gibberellic acid mediated signaling pathway|trichome differentiation|trichome branching|metal ion binding
GWHGACDB001444	0	0	0	0	0	0	Hca.01G0014440
GWHGACDB001445	1007	947	1002	1136	1158	1169	Hca.01G0014450	60S ribosomal protein L21-2, putative, expressed	GO:0003735,GO:0005730,GO:0006412,GO:0009507,GO:0022625,GO:0022626	structural constituent of ribosome|nucleolus|translation|chloroplast|cytosolic large ribosomal subunit|cytosolic ribosome	ko03010	Ribosome
GWHGACDB001446	0	0	0	0	2	2	Hca.01G0014460
GWHGACDB001447	612	581	539	561	472	500	Hca.01G0014470	endonuclease/exonuclease/phosphatase family domain containing protein, expressed	GO:0000932,GO:0003723,GO:0004535,GO:0005634,GO:0005829,GO:0005986,GO:0006397,GO:0019252,GO:0046872	P-body|RNA binding|poly(A)-specific ribonuclease activity|nucleus|cytosol|sucrose biosynthetic process|mRNA processing|starch biosynthetic process|metal ion binding	ko03018	RNA degradation
GWHGACDB001448	722	758	803	811	764	780	Hca.01G0014480	DEAD-box ATP-dependent RNA helicase, putative, expressed	GO:0003729,GO:0004386,GO:0005524,GO:0005730,GO:0005777,GO:0005886	mRNA binding|helicase activity|ATP binding|nucleolus|peroxisome|plasma membrane
GWHGACDB001449	488	407	385	501	525	494	Hca.01G0014490	OsPP2Ac-2 - Phosphatase 2A isoform 2 belonging to family 2, expressed	GO:0000159,GO:0004721,GO:0005634,GO:0005730,GO:0005737,GO:0005829,GO:0006470,GO:0006952,GO:0046872	protein phosphatase type 2A complex|phosphoprotein phosphatase activity|nucleus|nucleolus|cytoplasm|cytosol|protein dephosphorylation|defense response|metal ion binding	ko03015,ko04390,ko04530,ko04391,ko04114,ko04152,ko04350,ko04071,ko04151,ko04111,ko04013,ko04113	mRNA surveillance pathway|Hippo signaling pathway|Tight junction|Hippo signaling pathway - fly|Oocyte meiosis|AMPK signaling pathway|TGF-beta signaling pathway|Sphingolipid signaling pathway|PI3K-Akt signaling pathway|Cell cycle - yeast|MAPK signaling pathway - fly|Meiosis - yeast
GWHGACDB001450	4	1	3	6	8	9	Hca.01G0014500	EF hand family protein, expressed
GWHGACDB001451	11	12	4	52	22	47	Hca.01G0014510	calmodulin-binding protein, putative, expressed	GO:0005634,GO:0005737	nucleus|cytoplasm
GWHGACDB001452	35	47	14	106	85	127	Hca.01G0014520	40S ribosomal protein S5, putative, expressed	GO:0003723,GO:0003735,GO:0006412,GO:0015935	RNA binding|structural constituent of ribosome|translation|small ribosomal subunit	ko03010	Ribosome
GWHGACDB001453	1128	1068	1218	1417	1414	1346	Hca.01G0014530	ubiquitin carboxyl-terminal hydrolase, putative, expressed	GO:0004197,GO:0004843,GO:0005634,GO:0005737,GO:0005829,GO:0006511,GO:0009867,GO:0016579,GO:0031647	cysteine-type endopeptidase activity|thiol-dependent ubiquitin-specific protease activity|nucleus|cytoplasm|cytosol|ubiquitin-dependent protein catabolic process|jasmonic acid mediated signaling pathway|protein deubiquitination|regulation of protein stability	ko04068	FoxO signaling pathway
GWHGACDB001454	0	0	0	1	0	0	Hca.01G0014540	transmembrane amino acid transporter protein, putative, expressed	GO:0003333,GO:0005789,GO:0009624,GO:0015171,GO:0015173,GO:0015175,GO:0016020,GO:0016021	amino acid transmembrane transport|endoplasmic reticulum membrane|response to nematode|amino acid transmembrane transporter activity|aromatic amino acid transmembrane transporter activity|neutral amino acid transmembrane transporter activity|membrane|integral component of membrane
GWHGACDB001455	34	31	40	46	46	67	Hca.01G0014550	SAM domain family protein, expressed
GWHGACDB001456	0	4	0	2	1	0	Hca.01G0014560	RFC2 - Putative clamp loader of PCNA, replication factor C subunit 2, expressed			ko03430,ko03030,ko03420	Mismatch repair|DNA replication|Nucleotide excision repair
GWHGACDB001457	1305	1336	1280	1108	1118	1153	Hca.01G0014570	DUF593 domain containing protein, expressed	GO:0016021,GO:0017022,GO:0030133	integral component of membrane|myosin binding|transport vesicle
GWHGACDB001458	115	111	105	194	226	204	Hca.01G0014580	expressed protein
GWHGACDB001459	0	0	0	0	0	0	Hca.01G0014590
GWHGACDB001460	118	119	151	107	81	71	Hca.01G0014600	GIY-YIG catalytic domain containing protein, putative, expressed	GO:0006281,GO:0006310,GO:0017108,GO:0033557,GO:0046872	DNA repair|DNA recombination|5'-flap endonuclease activity|Slx1-Slx4 complex|metal ion binding	ko03460	Fanconi anemia pathway
GWHGACDB001461	0	0	0	0	0	0	Hca.01G0014610	VQ domain containing protein, putative, expressed
GWHGACDB001462	0	0	0	0	0	0	Hca.01G0014620	expressed protein	GO:0000943,GO:0003676,GO:0003964,GO:0004190,GO:0004519,GO:0006310,GO:0015074,GO:0046872	retrotransposon nucleocapsid|nucleic acid binding|RNA-directed DNA polymerase activity|aspartic-type endopeptidase activity|endonuclease activity|DNA recombination|DNA integration|metal ion binding
GWHGACDB001463	30	16	20	8	9	19	Hca.01G0014630	ABC-2 type transporter domain containing protein, expressed
GWHGACDB001464	440	465	414	225	215	164	Hca.01G0014640	ABC-2 type transporter domain containing protein, expressed	GO:0005524,GO:0005886,GO:0009414,GO:0010148,GO:0016021,GO:0042626,GO:0055085	ATP binding|plasma membrane|response to water deprivation|transpiration|integral component of membrane|ATPase activity, coupled to transmembrane movement of substances|transmembrane transport
GWHGACDB001465	0	0	2	0	0	0	Hca.01G0014650	pollen preferential protein, putative, expressed
GWHGACDB001466	34	73	39	73	38	68	Hca.01G0014660	targeting protein for Xklp2, putative, expressed
GWHGACDB001467	97	115	102	123	127	132	Hca.01G0014670	mal d 1-associated protein, putative, expressed
GWHGACDB001468	424	408	465	484	506	554	Hca.01G0014680	heat shock protein DnaJ, putative, expressed
GWHGACDB001469	365	335	409	520	456	541	Hca.01G0014690	expressed protein
GWHGACDB001470	434	379	471	414	506	501	Hca.01G0014700	expp1 protein precursor, putative, expressed
GWHGACDB001471	0	2	0	0	0	0	Hca.01G0014710
GWHGACDB001472	0	0	0	0	0	0	Hca.01G0014720
GWHGACDB001473	0	0	0	0	0	0	Hca.01G0014730	transposon protein, putative, unclassified, expressed	GO:0000159,GO:0005634,GO:0005737,GO:0005829,GO:0009742,GO:0031952,GO:0072542	protein phosphatase type 2A complex|nucleus|cytoplasm|cytosol|brassinosteroid mediated signaling pathway|regulation of protein autophosphorylation|protein phosphatase activator activity	ko03015,ko04114,ko04152,ko04071,ko04151,ko04113	mRNA surveillance pathway|Oocyte meiosis|AMPK signaling pathway|Sphingolipid signaling pathway|PI3K-Akt signaling pathway|Meiosis - yeast
GWHGACDB001474	10	2	12	18	2	3	Hca.01G0014740	nuclear transcription factor Y subunit, putative, expressed
GWHGACDB001475	0	0	0	0	0	0	Hca.01G0014750
GWHGACDB001476	0	0	0	0	0	0	Hca.01G0014760
GWHGACDB001477	0	0	0	0	0	0	Hca.01G0014770	expressed protein	GO:0003677,GO:0003700,GO:0005634,GO:0006355,GO:0046872	DNA binding|DNA-binding transcription factor activity|nucleus|regulation of transcription, DNA-templated|metal ion binding
GWHGACDB001478	1328	1345	1416	1239	1358	1274	Hca.01G0014780	U-box domain-containing protein, putative, expressed	GO:0004842,GO:0005829,GO:0006952,GO:0009414,GO:0010200,GO:0016567,GO:0051865	ubiquitin-protein transferase activity|cytosol|defense response|response to water deprivation|response to chitin|protein ubiquitination|protein autoubiquitination
GWHGACDB001479	0	0	0	0	0	0	Hca.01G0014790
GWHGACDB001480	0	0	0	0	0	0	Hca.01G0014800	transposon protein, putative, unclassified, expressed	GO:0005634,GO:0006355,GO:0008270,GO:0009506	nucleus|regulation of transcription, DNA-templated|zinc ion binding|plasmodesma
GWHGACDB001481	682	779	670	419	426	498	Hca.01G0014810	homeodomain protein, putative, expressed	GO:0003677,GO:0003700,GO:0005634,GO:0005737,GO:0009610,GO:0009737,GO:0010197,GO:0010201,GO:0042803,GO:0046982	DNA binding|DNA-binding transcription factor activity|nucleus|cytoplasm|response to symbiotic fungus|response to abscisic acid|polar nucleus fusion|response to continuous far red light stimulus by the high-irradiance response system|protein homodimerization activity|protein heterodimerization activity
GWHGACDB001482	5	0	0	0	0	0	Hca.01G0014820
GWHGACDB001483	5	7	6	1	2	3	Hca.01G0014830
GWHGACDB001484	0	5	8	0	2	0	Hca.01G0014840
GWHGACDB001485	0	0	0	0	0	0	Hca.01G0014850	RNA-directed DNA polymerase, putative, expressed
GWHGACDB001486	1404	1368	1369	1408	1470	1363	Hca.01G0014860	digalactosyldiacylglycerol synthase, chloroplast precursor, putative, expressed	GO:0009707,GO:0009877,GO:0043661,GO:0046481	chloroplast outer membrane|nodulation|peribacteroid membrane|digalactosyldiacylglycerol synthase activity	ko00561	Glycerolipid metabolism
GWHGACDB001487	634	577	653	745	882	780	Hca.01G0014870	ribosomal protein, putative, expressed	GO:0000463,GO:0000466,GO:0005730,GO:0030687	maturation of LSU-rRNA from tricistronic rRNA transcript (SSU-rRNA, 5.8S rRNA, LSU-rRNA)|maturation of 5.8S rRNA from tricistronic rRNA transcript (SSU-rRNA, 5.8S rRNA, LSU-rRNA)|nucleolus|preribosome, large subunit precursor
GWHGACDB001488	0	0	0	0	0	0	Hca.01G0014880	oxidoreductase, short chain dehydrogenase/reductase family, putative, expressed	GO:0000166,GO:0009807,GO:0051289,GO:0102911	nucleotide binding|lignan biosynthetic process|protein homotetramerization|(-)-secoisolariciresinol dehydrogenase activity
GWHGACDB001489	0	0	0	0	0	0	Hca.01G0014890
GWHGACDB001490	0	0	0	0	0	0	Hca.01G0014900
GWHGACDB001491	39	47	40	103	137	132	Hca.01G0014910	retrotransposon protein, putative, unclassified, expressed	GO:0004675,GO:0005524,GO:0005886,GO:0006468,GO:0009505,GO:0009506,GO:0009555,GO:0016021	transmembrane receptor protein serine/threonine kinase activity|ATP binding|plasma membrane|protein phosphorylation|plant-type cell wall|plasmodesma|pollen development|integral component of membrane
GWHGACDB001492	0	0	0	0	0	0	Hca.01G0014920
GWHGACDB001493	0	0	0	0	0	2	Hca.01G0014930	harpin-induced protein 1 domain containing protein, expressed
GWHGACDB001494	2053	1979	1848	1343	1324	1406	Hca.01G0014940	harpin-induced protein 1 domain containing protein, expressed	GO:0009506,GO:0016021,GO:0046658,GO:0051607	plasmodesma|integral component of membrane|anchored component of plasma membrane|defense response to virus
GWHGACDB001495	0	0	0	0	0	0	Hca.01G0014950
GWHGACDB001496	0	0	0	0	0	0	Hca.01G0014960	transposon protein, putative, unclassified, expressed
GWHGACDB001497	12489	11875	12411	7336	7985	7220	Hca.01G0014970	harpin-induced protein 1 domain containing protein, expressed
GWHGACDB001498	48	49	55	42	39	40	Hca.01G0014980	HVA22, putative, expressed
GWHGACDB001499	0	0	0	0	0	0	Hca.01G0014990
GWHGACDB001500	8	10	10	12	10	13	Hca.01G0015000	plant-specific domain TIGR01568 family protein, expressed
GWHGACDB001501	0	0	0	0	0	0	Hca.01G0015010	expressed protein
GWHGACDB001502	0	0	0	0	0	0	Hca.01G0015020
GWHGACDB001503	0	0	0	0	0	0	Hca.01G0015030
GWHGACDB001504	0	0	0	0	0	0	Hca.01G0015040
GWHGACDB001505	0	0	0	0	0	0	Hca.01G0015050	ATOFP18/OFP18, putative, expressed	GO:0005634,GO:0045892	nucleus|negative regulation of transcription, DNA-templated
GWHGACDB001506	569	558	543	512	551	500	Hca.01G0015060	ubiquitin-conjugating enzyme, putative, expressed	GO:0005634,GO:0005829,GO:0006301,GO:0061631,GO:0070534	nucleus|cytosol|postreplication repair|ubiquitin conjugating enzyme activity|protein K63-linked ubiquitination
GWHGACDB001507	0	0	0	0	0	0	Hca.01G0015070
GWHGACDB001508	0	0	0	2	0	4	Hca.01G0015080	expressed protein
GWHGACDB001509	24	31	24	39	23	34	Hca.01G0015090	sex determination protein tasselseed-2, putative, expressed	GO:0000166,GO:0009807,GO:0051289,GO:0102911	nucleotide binding|lignan biosynthetic process|protein homotetramerization|(-)-secoisolariciresinol dehydrogenase activity
GWHGACDB001510	38	34	40	38	32	47	Hca.01G0015100	sex determination protein tasselseed-2, putative, expressed	GO:0009807,GO:0102911	lignan biosynthetic process|(-)-secoisolariciresinol dehydrogenase activity
GWHGACDB001511	1119	1066	955	1190	1090	1008	Hca.01G0015110	expressed protein
GWHGACDB001512	519	551	559	140	152	149	Hca.01G0015120	OsProCP2 - Putative Lysosomal Pro-x Carboxypeptidase homologue, expressed
GWHGACDB001513	0	0	0	0	0	0	Hca.01G0015130
GWHGACDB001514	187	241	218	148	136	150	Hca.01G0015140	expressed protein	GO:0003700,GO:0005634,GO:0019760,GO:0043565,GO:0044212,GO:0080113	DNA-binding transcription factor activity|nucleus|glucosinolate metabolic process|sequence-specific DNA binding|transcription regulatory region DNA binding|regulation of seed growth
GWHGACDB001515	8	7	12	16	10	7	Hca.01G0015150	PMR5, putative, expressed	GO:0005794,GO:0016021,GO:0016413	Golgi apparatus|integral component of membrane|O-acetyltransferase activity
GWHGACDB001516	140	154	131	189	204	155	Hca.01G0015160	peptidyl-prolyl cis-trans isomerase, putative, expressed
GWHGACDB001517	498	626	595	642	695	626	Hca.01G0015170	UDP-N-acetylglucosamine--peptide N-acetylglucosaminyltransferase SPINDLY, putative, expressed	GO:0005634,GO:0005737,GO:0005829,GO:0006486,GO:0009736,GO:0009740,GO:0009908,GO:0009938,GO:0016262,GO:0030154,GO:0048511,GO:2000377	nucleus|cytoplasm|cytosol|protein glycosylation|cytokinin-activated signaling pathway|gibberellic acid mediated signaling pathway|flower development|negative regulation of gibberellic acid mediated signaling pathway|protein N-acetylglucosaminyltransferase activity|cell differentiation|rhythmic process|regulation of reactive oxygen species metabolic process
GWHGACDB001518	0	0	0	0	0	0	Hca.01G0015180
GWHGACDB001519	0	0	0	0	0	0	Hca.01G0015190	VIL2 protein, putative, expressed
GWHGACDB001520	14	12	28	17	20	23	Hca.01G0015200	no apical meristem protein, putative, expressed	GO:0003677,GO:0005634,GO:0006355	DNA binding|nucleus|regulation of transcription, DNA-templated
GWHGACDB001521	250	210	224	821	807	891	Hca.01G0015210	glycosyl hydrolases, putative, expressed	GO:0004564,GO:0005576,GO:0005618,GO:0005975	beta-fructofuranosidase activity|extracellular region|cell wall|carbohydrate metabolic process	ko00500,ko00052	Starch and sucrose metabolism|Galactose metabolism
GWHGACDB001522	0	0	0	0	0	0	Hca.01G0015220	expressed protein
GWHGACDB001523	0	0	0	0	0	2	Hca.01G0015230	transcriptional repressor, putative, expressed
GWHGACDB001524	13	7	8	10	5	6	Hca.01G0015240	rhoGAP domain containing protein, expressed	GO:0005096,GO:0007165,GO:0034059	GTPase activator activity|signal transduction|response to anoxia
GWHGACDB001525	87	105	93	496	457	335	Hca.01G0015250	glycosyl hydrolases, putative, expressed	GO:0004564,GO:0005576,GO:0005618,GO:0005975	beta-fructofuranosidase activity|extracellular region|cell wall|carbohydrate metabolic process	ko00500,ko00052	Starch and sucrose metabolism|Galactose metabolism
GWHGACDB001526	0	1	0	0	3	0	Hca.01G0015260	transcriptional repressor, putative, expressed	GO:0000122,GO:0000785,GO:0003714,GO:0005634,GO:0009737,GO:0016575,GO:0045892	negative regulation of transcription by RNA polymerase II|chromatin|transcription corepressor activity|nucleus|response to abscisic acid|histone deacetylation|negative regulation of transcription, DNA-templated
GWHGACDB001527	0	0	0	0	0	0	Hca.01G0015270
GWHGACDB001528	159	182	172	204	187	191	Hca.01G0015280	nucleic acid binding protein, putative, expressed	GO:0003676,GO:0004523,GO:0046872	nucleic acid binding|RNA-DNA hybrid ribonuclease activity|metal ion binding
GWHGACDB001529	0	0	0	0	0	0	Hca.01G0015290
GWHGACDB001530	91	67	75	247	302	199	Hca.01G0015300	glutathione S-transferase, N-terminal domain containing protein, expressed
GWHGACDB001531	0	0	0	0	0	0	Hca.01G0015310	ATCHX15, putative, expressed	GO:0006813,GO:0006885,GO:0012505,GO:0015299,GO:0016021	potassium ion transport|regulation of pH|endomembrane system|solute:proton antiporter activity|integral component of membrane
GWHGACDB001532	0	0	0	0	0	0	Hca.01G0015320	expressed protein
GWHGACDB001533	0	0	0	0	0	0	Hca.01G0015330
GWHGACDB001534	4	2	7	18	8	5	Hca.01G0015340	expressed protein
GWHGACDB001535	306	339	271	357	311	299	Hca.01G0015350	cytochrome b-c1 complex subunit 9, putative, expressed
GWHGACDB001536	0	0	0	0	0	0	Hca.01G0015360	expressed protein	GO:0005634,GO:0080167	nucleus|response to karrikin
GWHGACDB001537	658	644	718	430	396	397	Hca.01G0015370	bZIP transcription factor, putative, expressed	GO:0003677,GO:0003700,GO:0005634,GO:0006355,GO:0009414,GO:0009651,GO:0009737,GO:0009738,GO:0009739,GO:0009845,GO:0010182,GO:0010187,GO:0010200,GO:0045893,GO:0048316	DNA binding|DNA-binding transcription factor activity|nucleus|regulation of transcription, DNA-templated|response to water deprivation|response to salt stress|response to abscisic acid|abscisic acid-activated signaling pathway|response to gibberellin|seed germination|sugar mediated signaling pathway|negative regulation of seed germination|response to chitin|positive regulation of transcription, D…	ko04075	Plant hormone signal transduction
GWHGACDB001538	0	0	0	0	0	0	Hca.01G0015380	expressed protein	GO:0003676,GO:0004523,GO:0046872	nucleic acid binding|RNA-DNA hybrid ribonuclease activity|metal ion binding
GWHGACDB001539	0	0	0	0	0	0	Hca.01G0015390
GWHGACDB001540	0	0	0	0	0	0	Hca.01G0015400
GWHGACDB001541	0	9	0	2	0	0	Hca.01G0015410
GWHGACDB001542	412	372	356	161	177	144	Hca.01G0015420	Ser/Thr protein phosphatase family protein, putative, expressed	GO:0003993,GO:0005576,GO:0046872	acid phosphatase activity|extracellular region|metal ion binding
GWHGACDB001543	4984	4943	4959	2548	2773	2647	Hca.01G0015430	zinc finger A20 and AN1 domain-containing stress-associated protein, putative, expressed	GO:0003677,GO:0008270	DNA binding|zinc ion binding
GWHGACDB001544	0	0	0	22	24	24	Hca.01G0015440	lysM domain containing protein, putative, expressed
GWHGACDB001545	0	0	0	0	0	0	Hca.01G0015450
GWHGACDB001546	0	0	0	0	0	0	Hca.01G0015460
GWHGACDB001547	0	0	0	0	0	0	Hca.01G0015470	WD domain, G-beta repeat domain containing protein, expressed
GWHGACDB001548	9	10	1	22	27	22	Hca.01G0015480	cytochrome P450, putative, expressed	GO:0005506,GO:0005789,GO:0009611,GO:0016021,GO:0018685,GO:0020037,GO:0043231	iron ion binding|endoplasmic reticulum membrane|response to wounding|integral component of membrane|alkane 1-monooxygenase activity|heme binding|intracellular membrane-bounded organelle
GWHGACDB001549	412	469	486	672	652	623	Hca.01G0015490	OsSub58 - Putative Subtilisin homologue, expressed	GO:0004252,GO:0005576	serine-type endopeptidase activity|extracellular region
GWHGACDB001550	2310	2337	2535	2302	2242	2329	Hca.01G0015500	monodehydroascorbate reductase, putative, expressed	GO:0005737,GO:0016656,GO:0050660	cytoplasm|monodehydroascorbate reductase (NADH) activity|flavin adenine dinucleotide binding	ko00053	Ascorbate and aldarate metabolism
GWHGACDB001551	436	432	422	643	666	683	Hca.01G0015510	1,4-alpha-glucan-branching enzyme, chloroplast precursor, putative, expressed			ko00500	Starch and sucrose metabolism
GWHGACDB001552	2326	2203	2471	2219	2288	1988	Hca.01G0015520	expressed protein
GWHGACDB001553	0	0	0	0	0	0	Hca.01G0015530
GWHGACDB001554	0	0	0	0	0	0	Hca.01G0015540
GWHGACDB001555	0	0	0	0	0	0	Hca.01G0015550
GWHGACDB001556	0	0	0	0	0	0	Hca.01G0015560	mitochondrial chaperone BCS1, putative, expressed	GO:0005524,GO:0009651,GO:0016887	ATP binding|response to salt stress|ATPase activity
GWHGACDB001557	58	71	109	148	184	109	Hca.01G0015570	expressed protein
GWHGACDB001558	0	0	0	0	0	0	Hca.01G0015580	Ubiquitin family domain containing protein, expressed
GWHGACDB001559	0	0	0	0	0	0	Hca.01G0015590
GWHGACDB001560	7	12	1	12	7	11	Hca.01G0015600	AP2 domain containing protein, expressed	GO:0003677,GO:0003700,GO:0005634,GO:0009409,GO:0009631,GO:0045893	DNA binding|DNA-binding transcription factor activity|nucleus|response to cold|cold acclimation|positive regulation of transcription, DNA-templated
GWHGACDB001561	0	0	0	0	0	0	Hca.01G0015610	40S ribosomal protein S15a, putative, expressed	GO:0003735,GO:0005840,GO:0006412	structural constituent of ribosome|ribosome|translation	ko03010	Ribosome
GWHGACDB001562	0	0	0	0	0	0	Hca.01G0015620
GWHGACDB001563	0	0	0	0	0	0	Hca.01G0015630	ethylene-responsive transcription factor TINY, putative, expressed	GO:0003677,GO:0003700,GO:0005634,GO:0009873,GO:0050832	DNA binding|DNA-binding transcription factor activity|nucleus|ethylene-activated signaling pathway|defense response to fungus
GWHGACDB001564	0	0	0	0	0	0	Hca.01G0015640
GWHGACDB001565	0	0	0	0	0	0	Hca.01G0015650
GWHGACDB001566	0	0	0	0	0	0	Hca.01G0015660
GWHGACDB001567	0	0	0	0	0	1	Hca.01G0015670
GWHGACDB001568	72	94	87	150	140	146	Hca.01G0015680	expressed protein	GO:0003677,GO:0003700,GO:0005634,GO:0006355,GO:0009909,GO:0010200,GO:0019900,GO:0042803,GO:0043565,GO:0046621,GO:0048441,GO:0048442,GO:0048498,GO:0090428	DNA binding|DNA-binding transcription factor activity|nucleus|regulation of transcription, DNA-templated|regulation of flower development|response to chitin|kinase binding|protein homodimerization activity|sequence-specific DNA binding|negative regulation of organ growth|petal development|sepal development|establishment of petal orientation|perianth development
GWHGACDB001569	0	0	0	0	0	0	Hca.01G0015690	RNA-directed DNA polymerase, putative, expressed	GO:0003676,GO:0004523,GO:0046872	nucleic acid binding|RNA-DNA hybrid ribonuclease activity|metal ion binding
GWHGACDB001570	0	0	0	0	0	0	Hca.01G0015700
GWHGACDB001571	0	0	0	0	0	0	Hca.01G0015710
GWHGACDB001572	606	607	504	998	1016	928	Hca.01G0015720	fructose-bisphospate aldolase isozyme, putative, expressed	GO:0004332,GO:0005507,GO:0005618,GO:0005730,GO:0005739,GO:0005740,GO:0005741,GO:0005774,GO:0005829,GO:0005886,GO:0006094,GO:0006096,GO:0009506,GO:0009507,GO:0009651,GO:0046686,GO:0048046,GO:0080167	fructose-bisphosphate aldolase activity|copper ion binding|cell wall|nucleolus|mitochondrion|mitochondrial envelope|mitochondrial outer membrane|vacuolar membrane|cytosol|plasma membrane|gluconeogenesis|glycolytic process|plasmodesma|chloroplast|response to salt stress|response to cadmium ion|apoplast|response to karrikin	ko00710,ko00680,ko01200,ko01230,ko00030,ko00051,ko00010	Carbon fixation in photosynthetic organisms|Methane metabolism|Carbon metabolism|Biosynthesis of amino acids|Pentose phosphate pathway|Fructose and mannose metabolism|Glycolysis / Gluconeogenesis
GWHGACDB001573	0	0	0	0	0	0	Hca.01G0015730	expressed protein
GWHGACDB001574	0	0	0	0	0	0	Hca.01G0015740
GWHGACDB001575	0	0	0	0	0	0	Hca.01G0015750	transposon protein, putative, unclassified, expressed
GWHGACDB001576	0	0	0	0	5	0	Hca.01G0015760
GWHGACDB001577	233	285	323	143	135	161	Hca.01G0015770	phytosulfokines precursor, putative, expressed
GWHGACDB001578	193	146	187	225	235	257	Hca.01G0015780	ZOS9-20 - C2H2 zinc finger protein, expressed	GO:0000993,GO:0003729,GO:0005634,GO:0005737,GO:0005849,GO:0006369,GO:0006378,GO:0006397,GO:0009908,GO:0009911,GO:0046872	RNA polymerase II complex binding|mRNA binding|nucleus|cytoplasm|mRNA cleavage factor complex|termination of RNA polymerase II transcription|mRNA polyadenylation|mRNA processing|flower development|positive regulation of flower development|metal ion binding	ko03015	mRNA surveillance pathway
GWHGACDB001579	657	719	713	1191	1181	1114	Hca.01G0015790	Brix domain containing protein, putative, expressed	GO:0000027,GO:0000463,GO:0005730,GO:0019843	ribosomal large subunit assembly|maturation of LSU-rRNA from tricistronic rRNA transcript (SSU-rRNA, 5.8S rRNA, LSU-rRNA)|nucleolus|rRNA binding
GWHGACDB001580	129	155	133	196	167	207	Hca.01G0015800	delta14-sterol reductase, putative, expressed
GWHGACDB001581	2	0	0	0	0	0	Hca.01G0015810	enolase, putative, expressed	GO:0000015,GO:0000287,GO:0004634,GO:0006096	phosphopyruvate hydratase complex|magnesium ion binding|phosphopyruvate hydratase activity|glycolytic process	ko04066,ko00680,ko03018,ko01200,ko01230,ko00010	HIF-1 signaling pathway|Methane metabolism|RNA degradation|Carbon metabolism|Biosynthesis of amino acids|Glycolysis / Gluconeogenesis
GWHGACDB001582	0	0	0	0	0	0	Hca.01G0015820	transposon protein, putative, unclassified, expressed
GWHGACDB001583	0	0	0	0	0	0	Hca.01G0015830	transposon protein, putative, unclassified, expressed
GWHGACDB001584	816	804	933	1042	1176	1264	Hca.01G0015840	CSLA9 - cellulose synthase-like family A, expressed	GO:0000139,GO:0009294,GO:0009617,GO:0016021,GO:0047259,GO:0051753,GO:0071555	Golgi membrane|DNA mediated transformation|response to bacterium|integral component of membrane|glucomannan 4-beta-mannosyltransferase activity|mannan synthase activity|cell wall organization
GWHGACDB001585	1	0	0	0	3	0	Hca.01G0015850
GWHGACDB001586	0	0	0	0	0	0	Hca.01G0015860	NAC domain containing protein, putative, expressed	GO:0003677,GO:0003700,GO:0005634,GO:0009834,GO:0010628,GO:0045893,GO:0048829	DNA binding|DNA-binding transcription factor activity|nucleus|plant-type secondary cell wall biogenesis|positive regulation of gene expression|positive regulation of transcription, DNA-templated|root cap development
GWHGACDB001587	0	0	0	0	0	0	Hca.01G0015870
GWHGACDB001588	0	0	0	0	0	0	Hca.01G0015880
GWHGACDB001589	0	0	0	0	0	0	Hca.01G0015890
GWHGACDB001590	0	0	0	0	0	0	Hca.01G0015900
GWHGACDB001591	0	0	0	0	0	0	Hca.01G0015910	NAC domain containing protein, putative, expressed	GO:0003677,GO:0003700,GO:0005634,GO:0009834,GO:0010628,GO:0045893,GO:0048829	DNA binding|DNA-binding transcription factor activity|nucleus|plant-type secondary cell wall biogenesis|positive regulation of gene expression|positive regulation of transcription, DNA-templated|root cap development
GWHGACDB001592	0	0	0	0	0	0	Hca.01G0015920	transposon protein, putative, Mutator sub-class, expressed
GWHGACDB001593	0	0	0	0	0	0	Hca.01G0015930	RNA recognition motif containing protein, expressed	GO:0005739	mitochondrion
GWHGACDB001594	122	105	118	125	127	123	Hca.01G0015940	avr9/Cf-9 rapidly elicited protein 137, putative, expressed
GWHGACDB001595	0	0	0	0	0	0	Hca.01G0015950
GWHGACDB001596	0	0	0	0	0	0	Hca.01G0015960
GWHGACDB001597	0	0	0	0	0	0	Hca.01G0015970	nucleic acid binding protein, putative, expressed
GWHGACDB001598	82	65	70	209	247	248	Hca.01G0015980	receptor kinase, putative, expressed
GWHGACDB001599	0	0	0	0	0	0	Hca.01G0015990	TKL_IRAK_DUF26-lc.24 - DUF26 kinases have homology to DUF26 containing loci, expressed	GO:0000943,GO:0003676,GO:0003964,GO:0004190,GO:0004519,GO:0006310,GO:0015074,GO:0046872	retrotransposon nucleocapsid|nucleic acid binding|RNA-directed DNA polymerase activity|aspartic-type endopeptidase activity|endonuclease activity|DNA recombination|DNA integration|metal ion binding
GWHGACDB001600	0	0	0	0	0	0	Hca.01G0016000
GWHGACDB001601	0	0	0	0	0	0	Hca.01G0016010
GWHGACDB001602	68	63	66	64	69	59	Hca.01G0016020
GWHGACDB001603	8	6	1	39	43	21	Hca.01G0016030	homeodomain, putative, expressed
GWHGACDB001604	697	642	676	849	860	790	Hca.01G0016040	pyruvate kinase, putative, expressed	GO:0000287,GO:0004743,GO:0005524,GO:0005829,GO:0016301,GO:0030955	magnesium ion binding|pyruvate kinase activity|ATP binding|cytosol|kinase activity|potassium ion binding	ko01200,ko00620,ko00230,ko01230,ko00010	Carbon metabolism|Pyruvate metabolism|Purine metabolism|Biosynthesis of amino acids|Glycolysis / Gluconeogenesis
GWHGACDB001605	0	0	0	0	0	0	Hca.01G0016050
GWHGACDB001606	0	0	0	0	0	0	Hca.01G0016060
GWHGACDB001607	165	166	123	217	188	221	Hca.01G0016070	homeodomain, putative, expressed
GWHGACDB001608	17	13	24	11	20	17	Hca.01G0016080	homeobox associated leucine zipper, putative, expressed	GO:0003700,GO:0005634,GO:0009965,GO:0010434,GO:0010582,GO:0043565,GO:0045893,GO:0048510	DNA-binding transcription factor activity|nucleus|leaf morphogenesis|bract formation|floral meristem determinacy|sequence-specific DNA binding|positive regulation of transcription, DNA-templated|regulation of timing of transition from vegetative to reproductive phase
GWHGACDB001609	1039	949	1031	1603	1608	1445	Hca.01G0016090	ribosomal protein L24, putative, expressed
GWHGACDB001610	0	0	0	0	0	0	Hca.01G0016100
GWHGACDB001611	0	0	0	0	0	0	Hca.01G0016110
GWHGACDB001612	0	0	0	0	0	0	Hca.01G0016120	expressed protein
GWHGACDB001613	0	0	0	0	0	0	Hca.01G0016130	expressed protein
GWHGACDB001614	155	144	211	267	194	218	Hca.01G0016140	SRPK4, putative, expressed	GO:0000245,GO:0004674,GO:0005524,GO:0005634,GO:0005737,GO:0005829,GO:0007049,GO:0010468,GO:0032153,GO:0035556,GO:0044732,GO:0046827,GO:0048026,GO:0050265,GO:0050684,GO:0051301,GO:0051457	spliceosomal complex assembly|protein serine/threonine kinase activity|ATP binding|nucleus|cytoplasm|cytosol|cell cycle|regulation of gene expression|cell division site|intracellular signal transduction|mitotic spindle pole body|positive regulation of protein export from nucleus|positive regulation of mRNA splicing, via spliceosome|RNA uridylyltransferase activity|regulation of mRNA processing|ce…
GWHGACDB001615	0	0	0	0	0	0	Hca.01G0016150
GWHGACDB001616	0	0	0	0	0	0	Hca.01G0016160
GWHGACDB001617	4	6	13	21	20	10	Hca.01G0016170		GO:0005576,GO:0031640,GO:0050832	extracellular region|killing of cells of other organism|defense response to fungus
GWHGACDB001618	0	0	0	0	0	0	Hca.01G0016180	expressed protein	GO:0003676,GO:0004523,GO:0046872	nucleic acid binding|RNA-DNA hybrid ribonuclease activity|metal ion binding
GWHGACDB001619	2379	2189	2148	1307	1290	1269	Hca.01G0016190	exostosin family protein, putative, expressed	GO:0000139,GO:0006486,GO:0016021,GO:0016757,GO:0071555	Golgi membrane|protein glycosylation|integral component of membrane|transferase activity, transferring glycosyl groups|cell wall organization
GWHGACDB001620	70	53	38	100	83	80	Hca.01G0016200	pentatricopeptide, putative, expressed
GWHGACDB001621	285	258	235	267	285	240	Hca.01G0016210	HECT-domain domain containing protein, expressed	GO:0000209,GO:0006511,GO:0061631	protein polyubiquitination|ubiquitin-dependent protein catabolic process|ubiquitin conjugating enzyme activity	ko04120	Ubiquitin mediated proteolysis
GWHGACDB001622	17	21	41	27	65	45	Hca.01G0016220	GDSL-like lipase/acylhydrolase, putative, expressed	GO:0005576,GO:0016042,GO:0016298	extracellular region|lipid catabolic process|lipase activity
GWHGACDB001623	118	107	130	185	202	209	Hca.01G0016230	eukaryotic aspartyl protease domain containing protein, expressed	GO:0004190,GO:0005886,GO:0006508,GO:0030163,GO:0031225,GO:0046658	aspartic-type endopeptidase activity|plasma membrane|proteolysis|protein catabolic process|anchored component of membrane|anchored component of plasma membrane
GWHGACDB001624	270	193	267	143	144	136	Hca.01G0016240	phosphatidylinositol-4-phosphate 5-kinase, putative, expressed	GO:0005524,GO:0005634,GO:0005829,GO:0005975,GO:0006520,GO:0016020,GO:0016308	ATP binding|nucleus|cytosol|carbohydrate metabolic process|cellular amino acid metabolic process|membrane|1-phosphatidylinositol-4-phosphate 5-kinase activity	ko00562,ko04144,ko04011,ko04139,ko04072,ko04810,ko04070	Inositol phosphate metabolism|Endocytosis|MAPK signaling pathway - yeast|Regulation of mitophagy - yeast|Phospholipase D signaling pathway|Regulation of actin cytoskeleton|Phosphatidylinositol signaling system
GWHGACDB001625	349	273	325	497	389	463	Hca.01G0016250	ankyrin repeat domain containing protein, expressed
GWHGACDB001626	23	5	17	13	19	16	Hca.01G0016260	ZOS5-07 - C2H2 zinc finger protein, expressed	GO:0003700,GO:0005634,GO:0006355,GO:0043565,GO:0046872	DNA-binding transcription factor activity|nucleus|regulation of transcription, DNA-templated|sequence-specific DNA binding|metal ion binding
GWHGACDB001627	0	0	0	0	0	0	Hca.01G0016270
GWHGACDB001628	0	0	0	0	0	0	Hca.01G0016280	RNA-directed DNA polymerase, putative, expressed
GWHGACDB001629	1	0	1	6	8	6	Hca.01G0016290	pectate lyase precursor, putative, expressed	GO:0030570,GO:0031225,GO:0045490,GO:0046872	pectate lyase activity|anchored component of membrane|pectin catabolic process|metal ion binding	ko00040,ko02024	Pentose and glucuronate interconversions|Quorum sensing
GWHGACDB001630	47	60	48	52	53	55	Hca.01G0016300	transposon protein, putative, unclassified, expressed	GO:0000159,GO:0005634,GO:0005737,GO:0005829,GO:0009742,GO:0031952,GO:0042325,GO:0072542	protein phosphatase type 2A complex|nucleus|cytoplasm|cytosol|brassinosteroid mediated signaling pathway|regulation of protein autophosphorylation|regulation of phosphorylation|protein phosphatase activator activity	ko03015,ko04114,ko04152,ko04071,ko04151,ko04113	mRNA surveillance pathway|Oocyte meiosis|AMPK signaling pathway|Sphingolipid signaling pathway|PI3K-Akt signaling pathway|Meiosis - yeast
GWHGACDB001631	0	0	0	0	0	0	Hca.01G0016310	expressed protein
GWHGACDB001632	0	0	0	0	0	0	Hca.01G0016320
GWHGACDB001633	26	15	10	17	15	15	Hca.01G0016330	ACT domain containing protein, expressed
GWHGACDB001634	0	0	0	1	5	0	Hca.01G0016340	CSLC3 - cellulose synthase-like family C, expressed	GO:0000139,GO:0005768,GO:0005794,GO:0005802,GO:0005886,GO:0016021,GO:0016757,GO:0042803,GO:0071555	Golgi membrane|endosome|Golgi apparatus|trans-Golgi network|plasma membrane|integral component of membrane|transferase activity, transferring glycosyl groups|protein homodimerization activity|cell wall organization
GWHGACDB001635	0	0	0	0	0	0	Hca.01G0016350
GWHGACDB001636	537	513	544	1003	1030	859	Hca.01G0016360	5-AMP-activated protein kinase-related, putative, expressed	GO:0009507,GO:0010581,GO:0019252	chloroplast|regulation of starch biosynthetic process|starch biosynthetic process
GWHGACDB001637	0	0	0	0	0	0	Hca.01G0016370	expressed protein
GWHGACDB001638	0	0	0	0	0	0	Hca.01G0016380
GWHGACDB001639	0	0	0	0	0	0	Hca.01G0016390
GWHGACDB001640	0	0	0	0	0	0	Hca.01G0016400	MYB family transcription factor, putative, expressed	GO:0003700,GO:0005634,GO:0008285,GO:0030154,GO:0035987,GO:0043565,GO:0044212,GO:0045597,GO:0045892,GO:0045893,GO:0048226,GO:0050801,GO:2000067	DNA-binding transcription factor activity|nucleus|negative regulation of cell proliferation|cell differentiation|endodermal cell differentiation|sequence-specific DNA binding|transcription regulatory region DNA binding|positive regulation of cell differentiation|negative regulation of transcription, DNA-templated|positive regulation of transcription, DNA-templated|Casparian strip|ion homeostasis|…
GWHGACDB001641	41	64	47	119	106	109	Hca.01G0016410	multidrug resistance protein, putative, expressed	GO:0005524,GO:0005886,GO:0008361,GO:0009506,GO:0009624,GO:0009637,GO:0009639,GO:0009640,GO:0009733,GO:0009734,GO:0009926,GO:0009958,GO:0010315,GO:0010328,GO:0010329,GO:0016021,GO:0042626,GO:0043481,GO:0048443	ATP binding|plasma membrane|regulation of cell size|plasmodesma|response to nematode|response to blue light|response to red or far red light|photomorphogenesis|response to auxin|auxin-activated signaling pathway|auxin polar transport|positive gravitropism|auxin efflux|auxin influx transmembrane transporter activity|auxin efflux transmembrane transporter activity|integral component of membrane|ATP…	ko02010	ABC transporters
GWHGACDB001642	1745	1639	1869	1466	1626	1597	Hca.01G0016420	zinc finger protein 593, putative, expressed
GWHGACDB001643	101	88	105	89	83	77	Hca.01G0016430	transcription factor Dp, putative, expressed			ko04350,ko04110	TGF-beta signaling pathway|Cell cycle
GWHGACDB001644	103	108	104	109	146	115	Hca.01G0016440	ribonuclease P family protein, putative, expressed
GWHGACDB001645	357	321	276	257	261	299	Hca.01G0016450	myb/SANT domain protein, putative, expressed	GO:0003677,GO:0003682,GO:0005634	DNA binding|chromatin binding|nucleus
GWHGACDB001646	226	268	283	245	274	217	Hca.01G0016460	myb/SANT domain protein, putative, expressed	GO:0003677,GO:0003682,GO:0005634	DNA binding|chromatin binding|nucleus
GWHGACDB001647	0	0	0	0	0	0	Hca.01G0016470
GWHGACDB001648	0	0	0	0	0	0	Hca.01G0016480
GWHGACDB001649	520	612	572	650	629	641	Hca.01G0016490	MYB family transcription factor, putative, expressed
GWHGACDB001650	395	384	391	591	722	639	Hca.01G0016500	phenylalanine ammonia-lyase, putative, expressed	GO:0005737,GO:0006559,GO:0009800,GO:0045548	cytoplasm|L-phenylalanine catabolic process|cinnamic acid biosynthetic process|phenylalanine ammonia-lyase activity	ko00940,ko00360	Phenylpropanoid biosynthesis|Phenylalanine metabolism
GWHGACDB001651	0	0	0	0	0	0	Hca.01G0016510		GO:0000943,GO:0003677,GO:0003723,GO:0003887,GO:0003964,GO:0004190,GO:0004523,GO:0004540,GO:0005524,GO:0005634,GO:0005737,GO:0006310,GO:0008233,GO:0008270,GO:0015074,GO:0032197	retrotransposon nucleocapsid|DNA binding|RNA binding|DNA-directed DNA polymerase activity|RNA-directed DNA polymerase activity|aspartic-type endopeptidase activity|RNA-DNA hybrid ribonuclease activity|ribonuclease activity|ATP binding|nucleus|cytoplasm|DNA recombination|peptidase activity|zinc ion binding|DNA integration|transposition, RNA-mediated
GWHGACDB001652	0	0	0	0	0	0	Hca.01G0016520
GWHGACDB001653	0	0	0	0	0	0	Hca.01G0016530
GWHGACDB001654	0	0	0	0	0	0	Hca.01G0016540
GWHGACDB001655	1	0	0	0	0	1	Hca.01G0016550	nucleic acid binding protein, putative, expressed	GO:0003676,GO:0004523,GO:0046872	nucleic acid binding|RNA-DNA hybrid ribonuclease activity|metal ion binding
GWHGACDB001656	0	0	0	0	0	1	Hca.01G0016560	cyclic nucleotide-gated ion channel, putative, expressed	GO:0005249,GO:0005262,GO:0009877,GO:0016021,GO:0031965,GO:0036377,GO:0044325	voltage-gated potassium channel activity|calcium channel activity|nodulation|integral component of membrane|nuclear membrane|arbuscular mycorrhizal association|ion channel binding
GWHGACDB001657	0	0	0	0	0	0	Hca.01G0016570
GWHGACDB001658	0	0	0	0	0	0	Hca.01G0016580
GWHGACDB001659	44	30	31	21	16	6	Hca.01G0016590	pectate lyase precursor, putative, expressed	GO:0030570,GO:0045490,GO:0046872	pectate lyase activity|pectin catabolic process|metal ion binding	ko00040,ko02024	Pentose and glucuronate interconversions|Quorum sensing
GWHGACDB001660	0	0	0	0	0	0	Hca.01G0016600	expressed protein
GWHGACDB001661	0	0	0	0	0	0	Hca.01G0016610
GWHGACDB001662	0	0	0	0	0	0	Hca.01G0016620
GWHGACDB001663	11	15	23	10	24	14	Hca.01G0016630	uncharacterized protein PA4923, putative, expressed	GO:0005634,GO:0005829,GO:0009691,GO:0016799	nucleus|cytosol|cytokinin biosynthetic process|hydrolase activity, hydrolyzing N-glycosyl compounds
GWHGACDB001664	0	0	0	0	0	0	Hca.01G0016640
GWHGACDB001665	35	45	43	59	43	54	Hca.01G0016650	helicase conserved C-terminal domain containing protein, expressed
GWHGACDB001666	212	214	240	111	114	118	Hca.01G0016660	zinc finger, C3HC4 type domain containing protein, expressed
GWHGACDB001667	187	202	189	227	255	293	Hca.01G0016670	dnaJ homolog subfamily C member, putative, expressed	GO:0005783,GO:0005788,GO:0005886,GO:0016032,GO:0044794	endoplasmic reticulum|endoplasmic reticulum lumen|plasma membrane|viral process|positive regulation by host of viral process	ko04141	Protein processing in endoplasmic reticulum
GWHGACDB001668	74	61	58	104	73	130	Hca.01G0016680	SNARE domain containing protein, putative, expressed	GO:0000149,GO:0005484,GO:0005783,GO:0005886,GO:0006612,GO:0006886,GO:0006906,GO:0008565,GO:0009506,GO:0012505,GO:0016021,GO:0031201,GO:0048278	SNARE binding|SNAP receptor activity|endoplasmic reticulum|plasma membrane|protein targeting to membrane|intracellular protein transport|vesicle fusion|protein transporter activity|plasmodesma|endomembrane system|integral component of membrane|SNARE complex|vesicle docking	ko04130	SNARE interactions in vesicular transport
GWHGACDB001669	350	363	354	268	331	283	Hca.01G0016690	two-component response regulator, putative, expressed	GO:0005634,GO:0006355,GO:0008270	nucleus|regulation of transcription, DNA-templated|zinc ion binding
GWHGACDB001670	154	133	106	96	105	93	Hca.01G0016700	two-component response regulator, putative, expressed
GWHGACDB001671	0	0	2	0	1	0	Hca.01G0016710	alliin lyase precursor, putative, expressed	GO:0005773,GO:0047654	vacuole|alliin lyase activity
GWHGACDB001672	508	518	557	566	612	487	Hca.01G0016720	DNA-binding protein S1FA, putative, expressed	GO:0003677,GO:0005634,GO:0006355	DNA binding|nucleus|regulation of transcription, DNA-templated
GWHGACDB001673	408	386	365	386	341	370	Hca.01G0016730	uncharacterized Cys-rich domain containing protein, putative, expressed
GWHGACDB001674	37	33	50	18	44	22	Hca.01G0016740
GWHGACDB001675	0	0	0	0	0	0	Hca.01G0016750
GWHGACDB001676	9683	9680	9759	10080	10243	10538	Hca.01G0016760	elongation factor Tu, putative, expressed	GO:0003746,GO:0003924,GO:0005525,GO:0005737,GO:0006412,GO:0006414	translation elongation factor activity|GTPase activity|GTP binding|cytoplasm|translation|translational elongation	ko03013	RNA transport
GWHGACDB001677	217	177	151	258	321	353	Hca.01G0016770	IQ calmodulin-binding motif domain containing protein, expressed	GO:0005516,GO:0005634,GO:0005737,GO:0005874,GO:0008017	calmodulin binding|nucleus|cytoplasm|microtubule|microtubule binding
GWHGACDB001678	251	315	295	302	318	304	Hca.01G0016780	heat shock protein DnaJ, putative, expressed	GO:0001405,GO:0001671,GO:0016021,GO:0030150	PAM complex, Tim23 associated import motor|ATPase activator activity|integral component of membrane|protein import into mitochondrial matrix
GWHGACDB001679	127	149	115	189	187	200	Hca.01G0016790	ribonuclease P family protein, putative, expressed
GWHGACDB001680	365	313	300	97	94	78	Hca.01G0016800	retrotransposon protein, putative, unclassified, expressed	GO:0009507	chloroplast
GWHGACDB001681	267	264	239	372	319	386	Hca.01G0016810	40S ribosomal protein S23, putative, expressed	GO:0003735,GO:0006412,GO:0015935	structural constituent of ribosome|translation|small ribosomal subunit	ko03010	Ribosome
GWHGACDB001682	61	63	49	114	129	118	Hca.01G0016820	expressed protein
GWHGACDB001683	0	0	1	0	0	0	Hca.01G0016830	histone-like transcription factor and archaeal histone, putative, expressed	GO:0003700,GO:0005634,GO:0043565,GO:0045893,GO:0046982	DNA-binding transcription factor activity|nucleus|sequence-specific DNA binding|positive regulation of transcription, DNA-templated|protein heterodimerization activity
GWHGACDB001684	40	104	116	47	53	62	Hca.01G0016840	AP2 domain containing protein, expressed	GO:0003677,GO:0003700,GO:0005634,GO:0009873	DNA binding|DNA-binding transcription factor activity|nucleus|ethylene-activated signaling pathway
GWHGACDB001685	0	0	0	0	0	0	Hca.01G0016850	expressed protein	GO:0004721,GO:0005634,GO:0046872	phosphoprotein phosphatase activity|nucleus|metal ion binding
GWHGACDB001686	0	0	0	0	0	0	Hca.01G0016860	expressed protein
GWHGACDB001687	0	0	0	0	0	0	Hca.01G0016870
GWHGACDB001688	0	0	0	0	0	0	Hca.01G0016880	nucleic acid binding protein, putative, expressed
GWHGACDB001689	0	0	0	0	0	0	Hca.01G0016890
GWHGACDB001690	0	0	0	0	0	0	Hca.01G0016900
GWHGACDB001691	0	0	0	0	0	0	Hca.01G0016910	ribosomal protein L4, putative, expressed
GWHGACDB001692	0	0	0	0	0	0	Hca.01G0016920	ribosomal protein L4, putative, expressed
GWHGACDB001693	741	670	663	725	740	756	Hca.01G0016930	hydroxyproline-rich glycoprotein family protein, putative, expressed	GO:0003712,GO:0006357,GO:0016592,GO:0070847	transcription coregulator activity|regulation of transcription by RNA polymerase II|mediator complex|core mediator complex
GWHGACDB001694	145	158	148	116	111	121	Hca.01G0016940	protein kinase APK1B, chloroplast precursor, putative, expressed	GO:0004675,GO:0005524,GO:0005886,GO:0006468,GO:0009742,GO:1900459	transmembrane receptor protein serine/threonine kinase activity|ATP binding|plasma membrane|protein phosphorylation|brassinosteroid mediated signaling pathway|positive regulation of brassinosteroid mediated signaling pathway
GWHGACDB001695	15	10	24	32	22	36	Hca.01G0016950	TBC domain containing protein, expressed
GWHGACDB001696	78	116	113	145	191	194	Hca.01G0016960	TBC domain containing protein, expressed
GWHGACDB001697	0	0	0	0	0	0	Hca.01G0016970
GWHGACDB001698	0	0	0	0	0	0	Hca.01G0016980
GWHGACDB001699	356	313	370	349	354	305	Hca.01G0016990	inner membrane protein alx, putative, expressed
GWHGACDB001700	0	0	0	0	0	0	Hca.01G0017000
GWHGACDB001701	40	34	39	35	23	24	Hca.01G0017010	expressed protein
GWHGACDB001702	1	0	2	1	0	3	Hca.01G0017020	eukaryotic translation initiation factor 4G, putative, expressed	GO:0003729,GO:0003743,GO:0006417,GO:0009615,GO:0009737,GO:0016281	mRNA binding|translation initiation factor activity|regulation of translation|response to virus|response to abscisic acid|eukaryotic translation initiation factor 4F complex	ko03013	RNA transport
GWHGACDB001703	0	0	0	0	0	0	Hca.01G0017030		GO:0005739	mitochondrion
GWHGACDB001704	0	0	0	2	0	0	Hca.01G0017040
GWHGACDB001705	6811	7090	6893	8283	8234	8166	Hca.01G0017050	calcium-transporting ATPase, endoplasmic reticulum-type, putative, expressed	GO:0005388,GO:0005524,GO:0005783,GO:0005886,GO:0008553,GO:0016021,GO:0046872	calcium-transporting ATPase activity|ATP binding|endoplasmic reticulum|plasma membrane|proton-exporting ATPase activity, phosphorylative mechanism|integral component of membrane|metal ion binding
GWHGACDB001706	0	0	0	0	0	0	Hca.01G0017060	OsCML19 - Calmodulin-related calcium sensor protein, expressed
GWHGACDB001707	0	0	0	0	0	0	Hca.01G0017070
GWHGACDB001708	0	0	0	0	0	0	Hca.01G0017080
GWHGACDB001709	0	0	0	0	0	0	Hca.01G0017090
GWHGACDB001710	0	0	0	0	0	0	Hca.01G0017100	cytokinin-N-glucosyltransferase 1, putative, expressed	GO:0008194,GO:0043231,GO:0080043,GO:0080044	UDP-glycosyltransferase activity|intracellular membrane-bounded organelle|quercetin 3-O-glucosyltransferase activity|quercetin 7-O-glucosyltransferase activity
GWHGACDB001711	3633	3377	3702	2250	2088	2208	Hca.01G0017110	exo70 exocyst complex subunit, putative, expressed	GO:0000145,GO:0002237,GO:0005634,GO:0005829,GO:0006887,GO:0006952,GO:0009617,GO:0009620,GO:0012505,GO:0016020,GO:0031982,GO:0045335,GO:1900426	exocyst|response to molecule of bacterial origin|nucleus|cytosol|exocytosis|defense response|response to bacterium|response to fungus|endomembrane system|membrane|vesicle|phagocytic vesicle|positive regulation of defense response to bacterium
GWHGACDB001712	0	0	0	0	0	0	Hca.01G0017120
GWHGACDB001713	0	0	0	0	0	0	Hca.01G0017130	heparanase-like protein precursor, putative, expressed	GO:0004566,GO:0005576,GO:0005765,GO:0009505	beta-glucuronidase activity|extracellular region|lysosomal membrane|plant-type cell wall	ko00531	Glycosaminoglycan degradation
GWHGACDB001714	0	0	0	1	0	1	Hca.01G0017140	heparanase-like protein precursor, putative, expressed	GO:0004566,GO:0005576,GO:0005765,GO:0009505	beta-glucuronidase activity|extracellular region|lysosomal membrane|plant-type cell wall	ko00531	Glycosaminoglycan degradation
GWHGACDB001715	0	0	0	0	0	1	Hca.01G0017150	heparanase-like protein precursor, putative, expressed	GO:0004566,GO:0005576,GO:0005618,GO:0005765,GO:0009505,GO:0009826	beta-glucuronidase activity|extracellular region|cell wall|lysosomal membrane|plant-type cell wall|unidimensional cell growth	ko00531	Glycosaminoglycan degradation
GWHGACDB001716	0	1	1	1	2	5	Hca.01G0017160	heparanase-like protein precursor, putative, expressed	GO:0004566,GO:0005576,GO:0005765,GO:0009505	beta-glucuronidase activity|extracellular region|lysosomal membrane|plant-type cell wall	ko00531	Glycosaminoglycan degradation
GWHGACDB001717	2	3	0	33	11	19	Hca.01G0017170	heparanase-like protein precursor, putative, expressed	GO:0004566,GO:0005576,GO:0005765,GO:0009505	beta-glucuronidase activity|extracellular region|lysosomal membrane|plant-type cell wall	ko00531	Glycosaminoglycan degradation
GWHGACDB001718	1	3	3	0	0	2	Hca.01G0017180
GWHGACDB001719	0	0	0	0	0	0	Hca.01G0017190	heparanase-like protein precursor, putative, expressed	GO:0004566,GO:0005576,GO:0005765,GO:0009505	beta-glucuronidase activity|extracellular region|lysosomal membrane|plant-type cell wall	ko00531	Glycosaminoglycan degradation
GWHGACDB001720	0	0	0	0	0	0	Hca.01G0017200	heparanase-like protein precursor, putative, expressed	GO:0004566,GO:0005576,GO:0005765,GO:0009505	beta-glucuronidase activity|extracellular region|lysosomal membrane|plant-type cell wall	ko00531	Glycosaminoglycan degradation
GWHGACDB001721	0	0	0	0	0	0	Hca.01G0017210
GWHGACDB001722	0	0	0	0	0	0	Hca.01G0017220	heparanase-like protein precursor, putative, expressed	GO:0004566,GO:0005576,GO:0005765,GO:0009505	beta-glucuronidase activity|extracellular region|lysosomal membrane|plant-type cell wall	ko00531	Glycosaminoglycan degradation
GWHGACDB001723	0	0	0	0	0	0	Hca.01G0017230
GWHGACDB001724	0	3	1	0	0	0	Hca.01G0017240
GWHGACDB001725	0	0	0	0	0	0	Hca.01G0017250	heparanase-like protein precursor, putative, expressed	GO:0004566,GO:0005576,GO:0005618,GO:0005765,GO:0009505,GO:0009826	beta-glucuronidase activity|extracellular region|cell wall|lysosomal membrane|plant-type cell wall|unidimensional cell growth	ko00531	Glycosaminoglycan degradation
GWHGACDB001726	1	2	0	1	2	1	Hca.01G0017260	heparanase-like protein precursor, putative, expressed	GO:0004566,GO:0005576,GO:0005765,GO:0009505	beta-glucuronidase activity|extracellular region|lysosomal membrane|plant-type cell wall	ko00531	Glycosaminoglycan degradation
GWHGACDB001727	0	0	0	0	0	0	Hca.01G0017270	heparanase-like protein precursor, putative, expressed	GO:0004566,GO:0005576,GO:0005765,GO:0009505	beta-glucuronidase activity|extracellular region|lysosomal membrane|plant-type cell wall	ko00531	Glycosaminoglycan degradation
GWHGACDB001728	5	3	1	7	15	24	Hca.01G0017280	heparanase-like protein precursor, putative, expressed	GO:0016020,GO:0052748	membrane|baicalin beta-D-glucuronidase activity	ko00531	Glycosaminoglycan degradation
GWHGACDB001729	0	0	0	0	0	0	Hca.01G0017290
GWHGACDB001730	0	0	0	0	0	0	Hca.01G0017300	expressed protein	GO:0004721,GO:0005634,GO:0046872	phosphoprotein phosphatase activity|nucleus|metal ion binding
GWHGACDB001731	35	45	41	34	22	42	Hca.01G0017310
GWHGACDB001732	0	0	0	0	0	0	Hca.01G0017320	Ser/Thr protein phosphatase family protein, putative, expressed	GO:0004721,GO:0005634,GO:0046872	phosphoprotein phosphatase activity|nucleus|metal ion binding
GWHGACDB001733	0	0	0	0	0	0	Hca.01G0017330
GWHGACDB001734	0	0	0	0	0	0	Hca.01G0017340
GWHGACDB001735	0	0	2	0	0	0	Hca.01G0017350	ZOS7-01 - C2H2 zinc finger protein, expressed
GWHGACDB001736	0	0	0	0	0	0	Hca.01G0017360	nucleic acid binding protein, putative, expressed
GWHGACDB001737	0	0	0	0	0	0	Hca.01G0017370
GWHGACDB001738	0	0	0	0	0	0	Hca.01G0017380
GWHGACDB001739	0	0	0	2	0	4	Hca.01G0017390	avr9/Cf-9 rapidly elicited protein, putative, expressed
GWHGACDB001740	0	0	0	0	0	0	Hca.01G0017400
GWHGACDB001741	0	0	0	0	0	0	Hca.01G0017410	retrotransposon protein, putative, LINE subclass, expressed
GWHGACDB001742	92	62	71	103	84	91	Hca.01G0017420	RNA recognition motif containing protein, putative, expressed	GO:0003723,GO:0005739,GO:0006397,GO:0080156,GO:1990904	RNA binding|mitochondrion|mRNA processing|mitochondrial mRNA modification|ribonucleoprotein complex
GWHGACDB001743	0	0	0	0	0	0	Hca.01G0017430	TKL_IRAK_DUF26-lc.24 - DUF26 kinases have homology to DUF26 containing loci, expressed	GO:0000943,GO:0003676,GO:0003964,GO:0004190,GO:0004519,GO:0006310,GO:0015074,GO:0046872	retrotransposon nucleocapsid|nucleic acid binding|RNA-directed DNA polymerase activity|aspartic-type endopeptidase activity|endonuclease activity|DNA recombination|DNA integration|metal ion binding
GWHGACDB001744	550	571	572	550	593	500	Hca.01G0017440	ras-related protein, putative, expressed
GWHGACDB001745	0	0	0	0	0	0	Hca.01G0017450	nucleic acid binding protein, putative, expressed	GO:0003676,GO:0004523,GO:0046872	nucleic acid binding|RNA-DNA hybrid ribonuclease activity|metal ion binding
GWHGACDB001746	0	0	3	3	0	0	Hca.01G0017460	expressed protein
GWHGACDB001747	22	12	20	33	40	31	Hca.01G0017470	pentatricopeptide, putative, expressed
GWHGACDB001748	1336	1231	1371	1554	1619	1482	Hca.01G0017480	NAD dependent epimerase/dehydratase family domain containing protein, expressed	GO:0005737,GO:0016021,GO:0032580,GO:0033320,GO:0042732,GO:0048040,GO:0070403	cytoplasm|integral component of membrane|Golgi cisterna membrane|UDP-D-xylose biosynthetic process|D-xylose metabolic process|UDP-glucuronate decarboxylase activity|NAD+ binding	ko00520,ko00500	Amino sugar and nucleotide sugar metabolism|Starch and sucrose metabolism
GWHGACDB001749	0	0	0	0	0	0	Hca.01G0017490	expressed protein
GWHGACDB001750	0	0	0	2	0	4	Hca.01G0017500
GWHGACDB001751	0	0	0	0	0	0	Hca.01G0017510
GWHGACDB001752	546	555	582	637	586	575	Hca.01G0017520	PHD-finger domain containing protein, expressed
GWHGACDB001753	0	0	0	0	0	0	Hca.01G0017530
GWHGACDB001754	0	0	0	0	0	0	Hca.01G0017540	serine/threonine protein phosphatase 2A 55 kDa regulatory subunit B, putative, expressed	GO:0000159,GO:0000278,GO:0005829,GO:0019888,GO:0070262	protein phosphatase type 2A complex|mitotic cell cycle|cytosol|protein phosphatase regulator activity|peptidyl-serine dephosphorylation	ko03015,ko04390,ko04391,ko04152,ko04530,ko04071,ko04151,ko04111	mRNA surveillance pathway|Hippo signaling pathway|Hippo signaling pathway - fly|AMPK signaling pathway|Tight junction|Sphingolipid signaling pathway|PI3K-Akt signaling pathway|Cell cycle - yeast
GWHGACDB001755	22	11	3	19	17	9	Hca.01G0017550	expressed protein
GWHGACDB001756	13	16	0	2	8	4	Hca.01G0017560
GWHGACDB001757	1	1	0	5	3	0	Hca.01G0017570
GWHGACDB001758	1872	2027	1749	1580	1749	1718	Hca.01G0017580	actin-depolymerizing factor, putative, expressed	GO:0003779,GO:0015629,GO:0030042	actin binding|actin cytoskeleton|actin filament depolymerization	ko04810	Regulation of actin cytoskeleton
GWHGACDB001759	0	0	0	0	0	0	Hca.01G0017590	U-box domain-containing protein, putative, expressed	GO:0004842,GO:0009877	ubiquitin-protein transferase activity|nodulation
GWHGACDB001760	10	19	4	19	5	6	Hca.01G0017600	ATCHX20, putative, expressed	GO:0005783,GO:0006623,GO:0006813,GO:0006885,GO:0012505,GO:0015299,GO:0016021,GO:0030007,GO:0030104	endoplasmic reticulum|protein targeting to vacuole|potassium ion transport|regulation of pH|endomembrane system|solute:proton antiporter activity|integral component of membrane|cellular potassium ion homeostasis|water homeostasis
GWHGACDB001761	0	0	0	0	0	0	Hca.01G0017610
GWHGACDB001762	0	0	0	0	0	0	Hca.01G0017620	expressed protein
GWHGACDB001763	0	0	0	0	0	0	Hca.01G0017630
GWHGACDB001764	0	0	0	0	0	0	Hca.01G0017640
GWHGACDB001765	0	0	0	0	0	0	Hca.01G0017650	Core histone H2A/H2B/H3/H4 domain containing protein, putative, expressed	GO:0000786,GO:0003677,GO:0005634,GO:0006334,GO:0046982	nucleosome|DNA binding|nucleus|nucleosome assembly|protein heterodimerization activity
GWHGACDB001766	3	0	1	7	1	0	Hca.01G0017660	nucleic acid binding protein, putative, expressed
GWHGACDB001767	0	0	0	0	0	0	Hca.01G0017670
GWHGACDB001768	0	0	0	0	0	0	Hca.01G0017680
GWHGACDB001769	22	22	10	16	23	33	Hca.01G0017690	expressed protein
GWHGACDB001770	2	6	7	2	5	1	Hca.01G0017700	WD-40 repeat family protein, putative, expressed	GO:0005634,GO:0005789,GO:0017137,GO:0032991,GO:0044732	nucleus|endoplasmic reticulum membrane|Rab GTPase binding|protein-containing complex|mitotic spindle pole body
GWHGACDB001771	12	6	14	2	0	2	Hca.01G0017710
GWHGACDB001772	173	182	180	228	235	286	Hca.01G0017720	actin, putative, expressed	GO:0005524,GO:0005737,GO:0005856	ATP binding|cytoplasm|cytoskeleton
GWHGACDB001773	40	35	27	17	25	19	Hca.01G0017730	pectinacetylesterase domain containing protein, expressed	GO:0005576,GO:0009505,GO:0052793,GO:0071555	extracellular region|plant-type cell wall|pectin acetylesterase activity|cell wall organization	ko04310	Wnt signaling pathway
GWHGACDB001774	1	0	0	3	1	0	Hca.01G0017740	oxidoreductase, short chain dehydrogenase/reductase family, putative, expressed	GO:0005783,GO:0005789,GO:0006666,GO:0016021,GO:0030148,GO:0047560	endoplasmic reticulum|endoplasmic reticulum membrane|3-keto-sphinganine metabolic process|integral component of membrane|sphingolipid biosynthetic process|3-dehydrosphinganine reductase activity	ko00600	Sphingolipid metabolism
GWHGACDB001775	922	983	1066	426	475	507	Hca.01G0017750	metallothionein, putative, expressed	GO:0046872	metal ion binding
GWHGACDB001776	673	660	665	867	700	710	Hca.01G0017760	MYB family transcription factor, putative, expressed	GO:0002182,GO:0003677,GO:0005829,GO:0030544,GO:0043022,GO:0051082,GO:0051083	cytoplasmic translational elongation|DNA binding|cytosol|Hsp70 protein binding|ribosome binding|unfolded protein binding|'de novo' cotranslational protein folding
GWHGACDB001777	0	0	0	0	0	0	Hca.01G0017770
GWHGACDB001778	0	0	0	0	0	0	Hca.01G0017780
GWHGACDB001779	0	0	0	0	0	0	Hca.01G0017790	haloacid dehalogenase-like hydrolase family protein, putative, expressed	GO:0005634,GO:0005829,GO:0006206,GO:0008252,GO:0008253,GO:0009166	nucleus|cytosol|pyrimidine nucleobase metabolic process|nucleotidase activity|5'-nucleotidase activity|nucleotide catabolic process
GWHGACDB001780	0	0	0	0	0	0	Hca.01G0017800
GWHGACDB001781	0	0	0	0	0	0	Hca.01G0017810		GO:0003677,GO:0005634,GO:0006310,GO:0032196,GO:0046983	DNA binding|nucleus|DNA recombination|transposition|protein dimerization activity
GWHGACDB001782	1310	1392	1288	1719	1889	1760	Hca.01G0017820	OsFtsH8 FtsH protease, homologue of AtFtsH3/10, expressed	GO:0004222,GO:0005524,GO:0005743,GO:0008053,GO:0008270,GO:0016021,GO:0034982,GO:0042407	metalloendopeptidase activity|ATP binding|mitochondrial inner membrane|mitochondrial fusion|zinc ion binding|integral component of membrane|mitochondrial protein processing|cristae formation
GWHGACDB001783	599	552	583	538	589	389	Hca.01G0017830	DHHC zinc finger domain containing protein, expressed	GO:0000139,GO:0005783,GO:0005794,GO:0006612,GO:0016021,GO:0018230,GO:0019706	Golgi membrane|endoplasmic reticulum|Golgi apparatus|protein targeting to membrane|integral component of membrane|peptidyl-L-cysteine S-palmitoylation|protein-cysteine S-palmitoyltransferase activity
GWHGACDB001784	0	0	0	0	0	0	Hca.01G0017840
GWHGACDB001785	295	269	300	393	425	430	Hca.01G0017850	expressed protein	GO:0000302,GO:0009507,GO:0009536,GO:0009648,GO:0009941,GO:0016020,GO:0016021,GO:0031969,GO:0048366	response to reactive oxygen species|chloroplast|plastid|photoperiodism|chloroplast envelope|membrane|integral component of membrane|chloroplast membrane|leaf development
GWHGACDB001786	0	0	0	0	0	0	Hca.01G0017860	expressed protein
GWHGACDB001787	0	0	0	0	0	0	Hca.01G0017870	flavonol synthase/flavanone 3-hydroxylase, putative, expressed	GO:0005829,GO:0009813,GO:0046872,GO:0051213,GO:0080167,GO:0097237,GO:0120091,GO:2000022	cytosol|flavonoid biosynthetic process|metal ion binding|dioxygenase activity|response to karrikin|cellular response to toxic substance|jasmonic acid hydrolase|regulation of jasmonic acid mediated signaling pathway
GWHGACDB001788	0	0	0	0	0	0	Hca.01G0017880
GWHGACDB001789	578	608	563	538	493	480	Hca.01G0017890
GWHGACDB001790	0	0	0	0	0	0	Hca.01G0017900
GWHGACDB001791	0	0	0	0	0	0	Hca.01G0017910
GWHGACDB001792	136	143	153	164	172	143	Hca.01G0017920	erythronate-4-phosphate dehydrogenase domain containing protein, expressed	GO:0047995,GO:0051287,GO:0055114,GO:0102742	hydroxyphenylpyruvate reductase activity|NAD binding|oxidation-reduction process|R(+)-3,4-dihydroxyphenyllactate:NADP+ oxidoreductase activity	ko00260,ko01200,ko00630	Glycine, serine and threonine metabolism|Carbon metabolism|Glyoxylate and dicarboxylate metabolism
GWHGACDB001793	0	0	0	0	0	0	Hca.01G0017930
GWHGACDB001794	81	52	82	30	61	70	Hca.01G0017940	expressed protein
GWHGACDB001795	0	0	0	0	0	0	Hca.01G0017950
GWHGACDB001796	0	0	0	0	0	0	Hca.01G0017960
GWHGACDB001797	0	0	0	0	0	0	Hca.01G0017970
GWHGACDB001798	0	0	0	0	0	0	Hca.01G0017980
GWHGACDB001799	69	85	54	84	72	76	Hca.01G0017990	nuclear pore protein 84/107 containing protein, expressed	GO:0000973,GO:0005635,GO:0006406,GO:0006606,GO:0017056,GO:0031080	posttranscriptional tethering of RNA polymerase II gene DNA at nuclear periphery|nuclear envelope|mRNA export from nucleus|protein import into nucleus|structural constituent of nuclear pore|nuclear pore outer ring	ko03013	RNA transport
GWHGACDB001800	381	327	369	530	506	492	Hca.01G0018000	nuclear pore protein 84/107 containing protein, expressed	GO:0000973,GO:0005635,GO:0006406,GO:0006606,GO:0017056,GO:0031080	posttranscriptional tethering of RNA polymerase II gene DNA at nuclear periphery|nuclear envelope|mRNA export from nucleus|protein import into nucleus|structural constituent of nuclear pore|nuclear pore outer ring	ko03013	RNA transport
GWHGACDB001801	0	0	0	0	0	0	Hca.01G0018010
GWHGACDB001802	0	0	0	0	0	0	Hca.01G0018020	PPR repeat domain containing protein, putative, expressed
GWHGACDB001803	0	0	0	0	0	0	Hca.01G0018030	nucleic acid binding protein, putative, expressed
GWHGACDB001804	0	0	0	0	0	0	Hca.01G0018040	wound-induced protein WI12, putative, expressed	GO:0002238,GO:0007568,GO:0009620,GO:0009624,GO:0010150,GO:0010193	response to molecule of fungal origin|aging|response to fungus|response to nematode|leaf senescence|response to ozone
GWHGACDB001805	1306	1286	1236	887	945	884	Hca.01G0018050	ankyrin repeat-containing protein, putative, expressed	GO:0005783,GO:0005886,GO:0016021	endoplasmic reticulum|plasma membrane|integral component of membrane
GWHGACDB001806	3791	3749	3715	3691	3522	3580	Hca.01G0018060	transposon protein, putative, Mutator sub-class, expressed	GO:0003729,GO:0005634,GO:0006396,GO:1990904	mRNA binding|nucleus|RNA processing|ribonucleoprotein complex
GWHGACDB001807	0	0	0	0	0	0	Hca.01G0018070
GWHGACDB001808	0	0	0	0	0	0	Hca.01G0018080	expressed protein
GWHGACDB001809	2643	2622	2948	2983	2881	2925	Hca.01G0018090	late embryogenesis abundant protein, putative, expressed	GO:0009269	response to desiccation
GWHGACDB001810	0	0	0	0	0	0	Hca.01G0018100	RNA-directed DNA polymerase, putative, expressed
GWHGACDB001811	0	0	0	0	0	0	Hca.01G0018110	expressed protein
GWHGACDB001812	0	0	0	0	0	0	Hca.01G0018120	CPuORF38 - conserved peptide uORF-containing transcript, expressed
GWHGACDB001813	0	0	0	0	0	0	Hca.01G0018130
GWHGACDB001814	0	0	0	0	0	0	Hca.01G0018140
GWHGACDB001815	0	0	0	0	0	0	Hca.01G0018150
GWHGACDB001816	128	112	135	149	166	141	Hca.01G0018160	expressed protein
GWHGACDB001817	0	0	0	0	0	0	Hca.01G0018170
GWHGACDB001818	0	0	0	0	0	0	Hca.01G0018180
GWHGACDB001819	0	0	0	0	0	0	Hca.01G0018190	expressed protein	GO:0000943,GO:0003676,GO:0003964,GO:0004190,GO:0004519,GO:0006310,GO:0015074,GO:0046872	retrotransposon nucleocapsid|nucleic acid binding|RNA-directed DNA polymerase activity|aspartic-type endopeptidase activity|endonuclease activity|DNA recombination|DNA integration|metal ion binding
GWHGACDB001820	93	97	123	106	88	119	Hca.01G0018200	transposon protein, putative, unclassified, expressed	GO:0005634,GO:0006355,GO:0008270	nucleus|regulation of transcription, DNA-templated|zinc ion binding
GWHGACDB001821	0	0	0	0	0	0	Hca.01G0018210
GWHGACDB001822	34	21	32	49	41	55	Hca.01G0018220	transmembrane amino acid transporter protein, putative, expressed	GO:0005886,GO:0006865,GO:0009734,GO:0015293,GO:0016021	plasma membrane|amino acid transport|auxin-activated signaling pathway|symporter activity|integral component of membrane	ko04075	Plant hormone signal transduction
GWHGACDB001823	0	0	0	0	0	0	Hca.01G0018230
GWHGACDB001824	0	0	0	0	0	0	Hca.01G0018240
GWHGACDB001825	169	161	100	168	190	180	Hca.01G0018250	30S ribosomal protein S31, chloroplast precursor, putative, expressed
GWHGACDB001826	553	623	641	639	614	593	Hca.01G0018260	double-stranded RNA binding motif containing protein, expressed	GO:0003723,GO:0004647,GO:0005634,GO:0005737,GO:0007275,GO:0008420,GO:0009734,GO:0045893,GO:0046872,GO:0070940	RNA binding|phosphoserine phosphatase activity|nucleus|cytoplasm|multicellular organism development|RNA polymerase II CTD heptapeptide repeat phosphatase activity|auxin-activated signaling pathway|positive regulation of transcription, DNA-templated|metal ion binding|dephosphorylation of RNA polymerase II C-terminal domain
GWHGACDB001827	0	0	0	0	0	0	Hca.01G0018270
GWHGACDB001828	0	0	0	0	0	0	Hca.01G0018280
GWHGACDB001829	0	0	0	0	0	0	Hca.01G0018290	expressed protein
GWHGACDB001830	0	0	0	0	0	0	Hca.01G0018300
GWHGACDB001831	0	0	0	0	0	0	Hca.01G0018310
GWHGACDB001832	57	39	43	61	79	78	Hca.01G0018320	peptidase, putative, expressed			ko03060	Protein export
GWHGACDB001833	48	51	51	74	59	63	Hca.01G0018330	mitochondrial carrier protein, putative, expressed	GO:0005347,GO:0005739,GO:0009507,GO:0009526,GO:0009535,GO:0009536,GO:0009941,GO:0010117,GO:0010206,GO:0016021,GO:0042651	ATP transmembrane transporter activity|mitochondrion|chloroplast|plastid envelope|chloroplast thylakoid membrane|plastid|chloroplast envelope|photoprotection|photosystem II repair|integral component of membrane|thylakoid membrane
GWHGACDB001834	0	0	0	0	0	0	Hca.01G0018340		GO:0000943,GO:0003676,GO:0003964,GO:0004190,GO:0004519,GO:0008270,GO:0015074	retrotransposon nucleocapsid|nucleic acid binding|RNA-directed DNA polymerase activity|aspartic-type endopeptidase activity|endonuclease activity|zinc ion binding|DNA integration
GWHGACDB001835	0	0	0	0	0	0	Hca.01G0018350
GWHGACDB001836	0	0	0	4	2	0	Hca.01G0018360	nucleic acid binding protein, putative, expressed
GWHGACDB001837	0	0	0	0	0	0	Hca.01G0018370
GWHGACDB001838	52	74	60	48	74	90	Hca.01G0018380	sodium/calcium exchanger protein, putative, expressed	GO:0005773,GO:0005774,GO:0006793,GO:0006874,GO:0006882,GO:0009624,GO:0009705,GO:0015369,GO:0016021,GO:0030026,GO:0051592,GO:0055062,GO:0070588	vacuole|vacuolar membrane|phosphorus metabolic process|cellular calcium ion homeostasis|cellular zinc ion homeostasis|response to nematode|plant-type vacuole membrane|calcium:proton antiporter activity|integral component of membrane|cellular manganese ion homeostasis|response to calcium ion|phosphate ion homeostasis|calcium ion transmembrane transport
GWHGACDB001839	389	370	365	547	477	472	Hca.01G0018390	HEAT repeat family protein, putative, expressed			ko03015,ko04530	mRNA surveillance pathway|Tight junction
GWHGACDB001840	0	0	0	0	0	0	Hca.01G0018400
GWHGACDB001841	143	107	167	132	124	142	Hca.01G0018410	zinc finger family protein, putative, expressed
GWHGACDB001842	0	0	0	0	0	0	Hca.01G0018420
GWHGACDB001843	2	0	0	0	4	1	Hca.01G0018430	oxidoreductase, short chain dehydrogenase/reductase family protein, putative, expressed	GO:0016491	oxidoreductase activity
GWHGACDB001844	0	0	0	0	0	0	Hca.01G0018440	oxidoreductase, 2OG-FeII oxygenase domain containing protein, putative, expressed	GO:0046872,GO:0051213	metal ion binding|dioxygenase activity
GWHGACDB001845	0	0	0	0	0	0	Hca.01G0018450	POLE2A - Putative DNA polymerase epsilon complex subunit, expressed	GO:0003677,GO:0003887,GO:0006261,GO:0007049,GO:0008622,GO:0009793,GO:0042276,GO:0051781,GO:0070182	DNA binding|DNA-directed DNA polymerase activity|DNA-dependent DNA replication|cell cycle|epsilon DNA polymerase complex|embryo development ending in seed dormancy|error-prone translesion synthesis|positive regulation of cell division|DNA polymerase binding	ko03030,ko03420,ko00230,ko00240,ko03410	DNA replication|Nucleotide excision repair|Purine metabolism|Pyrimidine metabolism|Base excision repair
GWHGACDB001846	0	0	0	0	0	0	Hca.01G0018460	nucleic acid binding protein, putative, expressed
GWHGACDB001847	0	0	0	0	0	0	Hca.01G0018470	cytochrome c1-1, heme protein, mitochondrial precursor, putative, expressed	GO:0005743,GO:0009055,GO:0016021,GO:0020037,GO:0046872,GO:0070469	mitochondrial inner membrane|electron transfer activity|integral component of membrane|heme binding|metal ion binding|respiratory chain	ko00190,ko02020	Oxidative phosphorylation|Two-component system
GWHGACDB001848	441	434	492	555	673	540	Hca.01G0018480	MEE34, putative, expressed	GO:0000502,GO:0005634,GO:0005838,GO:0009793,GO:0030163,GO:0043161	proteasome complex|nucleus|proteasome regulatory particle|embryo development ending in seed dormancy|protein catabolic process|proteasome-mediated ubiquitin-dependent protein catabolic process	ko03050	Proteasome
GWHGACDB001849	166	156	167	204	174	153	Hca.01G0018490	glycosyl transferase, group 1 domain containing protein, expressed	GO:0008194,GO:0009247,GO:0009507,GO:0009536,GO:0009941,GO:0016021,GO:0016036,GO:0031969,GO:0046506,GO:0046510	UDP-glycosyltransferase activity|glycolipid biosynthetic process|chloroplast|plastid|chloroplast envelope|integral component of membrane|cellular response to phosphate starvation|chloroplast membrane|sulfolipid biosynthetic process|UDP-sulfoquinovose:DAG sulfoquinovosyltransferase activity	ko00561	Glycerolipid metabolism
GWHGACDB001850	0	0	0	0	0	0	Hca.01G0018500
GWHGACDB001851	122	114	89	94	111	89	Hca.01G0018510	MYB family transcription factor, putative, expressed	GO:0003677,GO:0005634,GO:0009908,GO:0048262	DNA binding|nucleus|flower development|determination of dorsal/ventral asymmetry
GWHGACDB001852	0	0	0	0	0	0	Hca.01G0018520
GWHGACDB001853	8	17	15	41	36	39	Hca.01G0018530	peptide transporter PTR2, putative, expressed	GO:0005886,GO:0006807,GO:0009506,GO:0015031,GO:0015333,GO:0016021,GO:0035673,GO:0042937,GO:0042938,GO:0042939,GO:1904680	plasma membrane|nitrogen compound metabolic process|plasmodesma|protein transport|peptide:proton symporter activity|integral component of membrane|oligopeptide transmembrane transporter activity|tripeptide transmembrane transporter activity|dipeptide transport|tripeptide transport|peptide transmembrane transporter activity
GWHGACDB001854	0	0	0	0	0	0	Hca.01G0018540
GWHGACDB001855	71	71	81	39	52	28	Hca.01G0018550	expressed protein
GWHGACDB001856	80	71	72	165	145	158	Hca.01G0018560	PPR repeat containing protein, expressed
GWHGACDB001857	0	0	0	0	0	0	Hca.01G0018570	expressed protein
GWHGACDB001858	0	0	0	0	0	1	Hca.01G0018580	DUF740 domain containing protein, expressed	GO:0005886	plasma membrane
GWHGACDB001859	49	33	22	22	13	42	Hca.01G0018590	NAD dependent epimerase/dehydratase family protein, putative, expressed	GO:0005622,GO:0009507,GO:0009534,GO:0009535,GO:0009941,GO:0010287	intracellular|chloroplast|chloroplast thylakoid|chloroplast thylakoid membrane|chloroplast envelope|plastoglobule
GWHGACDB001860	108	104	85	126	136	116	Hca.01G0018600	OTU-like cysteine protease family protein, putative, expressed
GWHGACDB001861	0	0	0	0	0	0	Hca.01G0018610
GWHGACDB001862	246	292	261	425	452	414	Hca.01G0018620	josephin, putative, expressed	GO:0004843,GO:0005634,GO:0016579	thiol-dependent ubiquitin-specific protease activity|nucleus|protein deubiquitination	ko04141	Protein processing in endoplasmic reticulum
GWHGACDB001863	0	0	0	0	0	0	Hca.01G0018630
GWHGACDB001864	0	0	0	0	0	0	Hca.01G0018640
GWHGACDB001865	131	142	121	239	209	240	Hca.01G0018650	60S ribosomal protein L35a-3, putative, expressed	GO:0002181,GO:0003735,GO:0016020,GO:0022625,GO:0042273	cytoplasmic translation|structural constituent of ribosome|membrane|cytosolic large ribosomal subunit|ribosomal large subunit biogenesis	ko03010	Ribosome
GWHGACDB001866	0	0	0	0	0	0	Hca.01G0018660	expressed protein
GWHGACDB001867	0	4	0	0	0	0	Hca.01G0018670	expressed protein
GWHGACDB001868	0	0	0	0	0	0	Hca.01G0018680
GWHGACDB001869	8	14	7	19	32	14	Hca.01G0018690
GWHGACDB001870	0	0	0	7	0	0	Hca.01G0018700	expressed protein
GWHGACDB001871	0	0	0	0	0	0	Hca.01G0018710
GWHGACDB001872	0	0	0	0	0	0	Hca.01G0018720
GWHGACDB001873	104	112	135	140	132	122	Hca.01G0018730	phosphatidic acid phosphatase-related, putative, expressed
GWHGACDB001874	0	0	0	0	0	0	Hca.01G0018740
GWHGACDB001875	0	0	0	0	0	0	Hca.01G0018750	ctr copper transporter family protein, putative, expressed	GO:0005375,GO:0006825,GO:0016020,GO:0016021,GO:0048235,GO:0048364	copper ion transmembrane transporter activity|copper ion transport|membrane|integral component of membrane|pollen sperm cell differentiation|root development
GWHGACDB001876	34	26	29	2	12	24	Hca.01G0018760	glyoxal oxidase-related, putative, expressed	GO:0004031,GO:0005615,GO:0005618,GO:0050832,GO:0102797,GO:0102798	aldehyde oxidase activity|extracellular space|cell wall|defense response to fungus|geranial:oxygen oxidoreductase activity|heptaldehyde:oxygen oxidoreductase activity
GWHGACDB001877	0	0	0	0	0	0	Hca.01G0018770
GWHGACDB001878	2	8	14	13	14	20	Hca.01G0018780		GO:0000155,GO:0005524,GO:0005783,GO:0005789,GO:0016021,GO:0038199,GO:0046872,GO:0051740	phosphorelay sensor kinase activity|ATP binding|endoplasmic reticulum|endoplasmic reticulum membrane|integral component of membrane|ethylene receptor activity|metal ion binding|ethylene binding	ko04075	Plant hormone signal transduction
GWHGACDB001879	0	0	0	0	0	0	Hca.01G0018790	ethylene receptor, putative, expressed
GWHGACDB001880	631	610	656	548	547	525	Hca.01G0018800	BAG domain containing protein, expressed	GO:0005829,GO:0009409,GO:0009651,GO:0010228,GO:0051087	cytosol|response to cold|response to salt stress|vegetative to reproductive phase transition of meristem|chaperone binding
GWHGACDB001881	0	0	0	0	0	0	Hca.01G0018810	bZIP transcription factor family protein, putative, expressed
GWHGACDB001882	0	0	0	0	0	0	Hca.01G0018820	maturase K, putative, expressed	GO:0003723,GO:0006397,GO:0008033,GO:0008380,GO:0009507	RNA binding|mRNA processing|tRNA processing|RNA splicing|chloroplast
GWHGACDB001883	0	0	0	0	0	0	Hca.01G0018830	ATP synthase C chain, putative, expressed	GO:0008289,GO:0009535,GO:0015986,GO:0015991,GO:0016021,GO:0045263,GO:0046933	lipid binding|chloroplast thylakoid membrane|ATP synthesis coupled proton transport|ATP hydrolysis coupled proton transport|integral component of membrane|proton-transporting ATP synthase complex, coupling factor F(o)|proton-transporting ATP synthase activity, rotational mechanism	ko00190,ko00195	Oxidative phosphorylation|Photosynthesis
GWHGACDB001884	226	278	220	277	313	235	Hca.01G0018840	BTBT1 - Bric-a-Brac, Tramtrack, Broad Complex BTB domain with tetratricopeptide repeats, expressed	GO:0005622,GO:0009873,GO:0016567	intracellular|ethylene-activated signaling pathway|protein ubiquitination
GWHGACDB001885	291	256	288	360	368	278	Hca.01G0018850	expressed protein
GWHGACDB001886	0	0	0	0	0	0	Hca.01G0018860
GWHGACDB001887	0	0	0	0	0	0	Hca.01G0018870
GWHGACDB001888	0	1	0	0	0	0	Hca.01G0018880	DUF538 domain containing protein, putative, expressed
GWHGACDB001889	0	0	0	0	0	0	Hca.01G0018890
GWHGACDB001890	0	0	0	0	0	0	Hca.01G0018900
GWHGACDB001891	295	305	348	17	34	16	Hca.01G0018910	PMR5, putative, expressed	GO:0000139,GO:0005794,GO:0016021,GO:0016413,GO:0045492,GO:1990538	Golgi membrane|Golgi apparatus|integral component of membrane|O-acetyltransferase activity|xylan biosynthetic process|xylan O-acetyltransferase activity
GWHGACDB001892	548	531	497	521	577	526	Hca.01G0018920	expressed protein
GWHGACDB001893	0	0	0	0	0	0	Hca.01G0018930	expressed protein
GWHGACDB001894	10	17	19	42	30	56	Hca.01G0018940	F-box/LRR-repeat protein 3, putative, expressed	GO:0006511,GO:0016567,GO:0019005,GO:0031146	ubiquitin-dependent protein catabolic process|protein ubiquitination|SCF ubiquitin ligase complex|SCF-dependent proteasomal ubiquitin-dependent protein catabolic process
GWHGACDB001895	0	0	0	0	0	0	Hca.01G0018950
GWHGACDB001896	0	0	0	0	0	0	Hca.01G0018960
GWHGACDB001897	22	18	10	20	15	25	Hca.01G0018970	ABTB1 - Armadillo repeats with a Bric-a-Brac, Tramtrack, Broad Complex BTB domain, expressed
GWHGACDB001898	134	134	195	99	130	150	Hca.01G0018980
GWHGACDB001899	0	2	0	4	0	7	Hca.01G0018990
GWHGACDB001900	22	12	7	22	34	26	Hca.01G0019000	cyclin, putative, expressed	GO:0000079,GO:0000278,GO:0000307,GO:0005634,GO:0005737,GO:0006468,GO:0007088,GO:0008283,GO:0008284,GO:0010374,GO:0016538,GO:0019901,GO:0045787,GO:0051301	regulation of cyclin-dependent protein serine/threonine kinase activity|mitotic cell cycle|cyclin-dependent protein kinase holoenzyme complex|nucleus|cytoplasm|protein phosphorylation|regulation of mitotic nuclear division|cell proliferation|positive regulation of cell proliferation|stomatal complex development|cyclin-dependent protein serine/threonine kinase regulator activity|protein kinase bin…	ko04110,ko04152	Cell cycle|AMPK signaling pathway
GWHGACDB001901	0	0	0	0	0	0	Hca.01G0019010
GWHGACDB001902	0	0	0	0	0	0	Hca.01G0019020	polyadenylate-binding protein, putative, expressed	GO:0003723,GO:0003729,GO:0003730,GO:0005634,GO:0005737,GO:0005829,GO:0006417,GO:0008143,GO:0008266,GO:0016032,GO:0046686,GO:1990904	RNA binding|mRNA binding|mRNA 3'-UTR binding|nucleus|cytoplasm|cytosol|regulation of translation|poly(A) binding|poly(U) RNA binding|viral process|response to cadmium ion|ribonucleoprotein complex	ko03018,ko03015,ko03013	RNA degradation|mRNA surveillance pathway|RNA transport
GWHGACDB001903	0	0	0	0	0	0	Hca.01G0019030	expressed protein
GWHGACDB001904	0	0	0	0	0	0	Hca.01G0019040
GWHGACDB001905	0	0	0	0	6	1	Hca.01G0019050	Cupin domain containing protein, expressed	GO:0005618,GO:0005634,GO:0009409,GO:0009505,GO:0009735,GO:0030145,GO:0031012,GO:0045735,GO:0048046,GO:0055114	cell wall|nucleus|response to cold|plant-type cell wall|response to cytokinin|manganese ion binding|extracellular matrix|nutrient reservoir activity|apoplast|oxidation-reduction process
GWHGACDB001906	0	0	0	0	0	0	Hca.01G0019060
GWHGACDB001907	0	0	0	0	0	0	Hca.01G0019070
GWHGACDB001908	0	0	0	0	0	0	Hca.01G0019080
GWHGACDB001909	0	0	0	0	0	0	Hca.01G0019090	expressed protein	GO:0000943,GO:0003676,GO:0003964,GO:0004190,GO:0004519,GO:0008270,GO:0015074	retrotransposon nucleocapsid|nucleic acid binding|RNA-directed DNA polymerase activity|aspartic-type endopeptidase activity|endonuclease activity|zinc ion binding|DNA integration
GWHGACDB001910	0	0	0	0	0	0	Hca.01G0019100
GWHGACDB001911	0	0	0	0	0	0	Hca.01G0019110	retrotransposon protein, putative, LINE subclass, expressed
GWHGACDB001912	0	0	0	0	0	0	Hca.01G0019120
GWHGACDB001913	0	0	0	0	0	0	Hca.01G0019130		GO:0003676,GO:0004523,GO:0046872	nucleic acid binding|RNA-DNA hybrid ribonuclease activity|metal ion binding
GWHGACDB001914	530	501	499	549	567	501	Hca.01G0019140	ubiquitin carboxyl-terminal hydrolase 6, putative, expressed	GO:0005516,GO:0006511,GO:0009506,GO:0016579,GO:0036459	calmodulin binding|ubiquitin-dependent protein catabolic process|plasmodesma|protein deubiquitination|thiol-dependent ubiquitinyl hydrolase activity
GWHGACDB001915	0	0	0	0	0	0	Hca.01G0019150	transposon protein, putative, unclassified, expressed	GO:0005634,GO:0006355,GO:0008270	nucleus|regulation of transcription, DNA-templated|zinc ion binding
GWHGACDB001916	520	536	532	519	521	483	Hca.01G0019160	expressed protein	GO:0003723,GO:0004652,GO:0005524,GO:0005634,GO:0006378,GO:0043631,GO:0046872	RNA binding|polynucleotide adenylyltransferase activity|ATP binding|nucleus|mRNA polyadenylation|RNA polyadenylation|metal ion binding	ko03015	mRNA surveillance pathway
GWHGACDB001917	1021	1035	953	534	543	514	Hca.01G0019170	CAMK_KIN1/SNF1/Nim1_like.28 - CAMK includes calcium/calmodulin depedent protein kinases, expressed	GO:0004674,GO:0005267,GO:0005524,GO:0005634,GO:0005737,GO:0005829,GO:0005886,GO:0006468,GO:0007584,GO:0009414,GO:0009536,GO:0010107,GO:0010118,GO:0035556	protein serine/threonine kinase activity|potassium channel activity|ATP binding|nucleus|cytoplasm|cytosol|plasma membrane|protein phosphorylation|response to nutrient|response to water deprivation|plastid|potassium ion import|stomatal movement|intracellular signal transduction
GWHGACDB001918	0	0	0	0	0	0	Hca.01G0019180
GWHGACDB001919	0	0	0	0	0	0	Hca.01G0019190
GWHGACDB001920	0	0	0	0	0	0	Hca.01G0019200
GWHGACDB001921	494	571	603	1056	991	1055	Hca.01G0019210	BTBA2 - Bric-a-Brac,Tramtrack, Broad Complex BTB domain with Ankyrin repeat region, expressed	GO:0005634,GO:0009627,GO:0009816,GO:0009817,GO:0016567,GO:0042742,GO:0050832,GO:0080185,GO:1901149,GO:2000022	nucleus|systemic acquired resistance|defense response to bacterium, incompatible interaction|defense response to fungus, incompatible interaction|protein ubiquitination|defense response to bacterium|defense response to fungus|effector dependent induction by symbiont of host immune response|salicylic acid binding|regulation of jasmonic acid mediated signaling pathway	ko04075	Plant hormone signal transduction
GWHGACDB001922	44	49	67	97	83	80	Hca.01G0019220	mTERF domain containing protein, expressed	GO:0003690,GO:0005739,GO:0006353,GO:0006355,GO:0007005,GO:0009507,GO:0009658,GO:0032502	double-stranded DNA binding|mitochondrion|DNA-templated transcription, termination|regulation of transcription, DNA-templated|mitochondrion organization|chloroplast|chloroplast organization|developmental process
GWHGACDB001923	0	0	0	0	0	0	Hca.01G0019230
GWHGACDB001924	0	0	0	0	0	0	Hca.01G0019240
GWHGACDB001925	0	0	0	0	0	0	Hca.01G0019250
GWHGACDB001926	0	0	0	0	0	0	Hca.01G0019260
GWHGACDB001927	0	0	0	0	0	0	Hca.01G0019270
GWHGACDB001928	0	0	0	0	0	0	Hca.01G0019280
GWHGACDB001929	0	0	0	0	0	0	Hca.01G0019290	expressed protein
GWHGACDB001930	0	0	0	0	0	0	Hca.01G0019300	expressed protein
GWHGACDB001931	0	0	0	0	0	0	Hca.01G0019310
GWHGACDB001932	0	0	0	0	0	0	Hca.01G0019320
GWHGACDB001933	0	0	0	0	0	0	Hca.01G0019330	nucleic acid binding protein, putative, expressed	GO:0003676,GO:0004523,GO:0046872	nucleic acid binding|RNA-DNA hybrid ribonuclease activity|metal ion binding
GWHGACDB001934	174	152	188	292	324	264	Hca.01G0019340	eukaryotic translation initiation factor-related, putative, expressed
GWHGACDB001935	0	0	0	0	0	0	Hca.01G0019350	NADPH-dependent oxidoreductase, putative, expressed	GO:0009535,GO:0016021,GO:0016655,GO:0019684,GO:0048038	chloroplast thylakoid membrane|integral component of membrane|oxidoreductase activity, acting on NAD(P)H, quinone or similar compound as acceptor|photosynthesis, light reaction|quinone binding	ko00190	Oxidative phosphorylation
GWHGACDB001936	0	0	0	0	0	0	Hca.01G0019360	chloroplast 30S ribosomal protein S14, putative, expressed	GO:0003735,GO:0005840,GO:0006412,GO:0009507,GO:0019843	structural constituent of ribosome|ribosome|translation|chloroplast|rRNA binding	ko03010	Ribosome
GWHGACDB001937	0	0	0	0	0	0	Hca.01G0019370
GWHGACDB001938	241	257	173	359	355	328	Hca.01G0019380	ABC1 family domain containing protein, putative, expressed	GO:0005739,GO:0016021,GO:0016301,GO:0031966	mitochondrion|integral component of membrane|kinase activity|mitochondrial membrane
GWHGACDB001939	6	1	7	2	0	9	Hca.01G0019390	nuclease PA3, putative, expressed	GO:0000014,GO:0003676,GO:0004519,GO:0004521,GO:0006308,GO:0043765,GO:0046872,GO:0090502	single-stranded DNA endodeoxyribonuclease activity|nucleic acid binding|endonuclease activity|endoribonuclease activity|DNA catabolic process|T/G mismatch-specific endonuclease activity|metal ion binding|RNA phosphodiester bond hydrolysis, endonucleolytic
GWHGACDB001940	0	0	0	0	0	0	Hca.01G0019400	secretory carrier-associated membrane protein, putative, expressed	GO:0000139,GO:0005794,GO:0005886,GO:0015031,GO:0016021,GO:0030658,GO:0032588,GO:0055038	Golgi membrane|Golgi apparatus|plasma membrane|protein transport|integral component of membrane|transport vesicle membrane|trans-Golgi network membrane|recycling endosome membrane
GWHGACDB001941	0	0	0	0	0	0	Hca.01G0019410
GWHGACDB001942	149	130	129	226	178	131	Hca.01G0019420	expressed protein	GO:0005737	cytoplasm
GWHGACDB001943	0	0	0	0	0	0	Hca.01G0019430	bZIP transcription factor family protein, putative, expressed
GWHGACDB001944	70	84	102	107	115	112	Hca.01G0019440	hydrolase, alpha/beta fold family domain containing protein, expressed
GWHGACDB001945	117	113	100	110	68	91	Hca.01G0019450	zinc finger, RING-type, putative, expressed	GO:0004842,GO:0005829,GO:0006511,GO:0009651,GO:0009737,GO:0009789,GO:0046872,GO:0061630	ubiquitin-protein transferase activity|cytosol|ubiquitin-dependent protein catabolic process|response to salt stress|response to abscisic acid|positive regulation of abscisic acid-activated signaling pathway|metal ion binding|ubiquitin protein ligase activity
GWHGACDB001946	0	2	1	0	0	5	Hca.01G0019460	B3 DNA binding domain containing protein, expressed
GWHGACDB001947	0	1	0	0	2	0	Hca.01G0019470
GWHGACDB001948	0	0	0	0	0	0	Hca.01G0019480
GWHGACDB001949	61	40	47	74	58	84	Hca.01G0019490	drought induced 19 protein, putative, expressed
GWHGACDB001950	427	441	443	425	471	463	Hca.01G0019500	syntaxin 6, putative, expressed
GWHGACDB001951	0	0	0	0	0	0	Hca.01G0019510	expressed protein	GO:0000943,GO:0003676,GO:0003964,GO:0004190,GO:0004519,GO:0008270,GO:0015074	retrotransposon nucleocapsid|nucleic acid binding|RNA-directed DNA polymerase activity|aspartic-type endopeptidase activity|endonuclease activity|zinc ion binding|DNA integration
GWHGACDB001952	0	0	0	0	0	0	Hca.01G0019520
GWHGACDB001953	0	0	0	0	0	0	Hca.01G0019530		GO:0003964,GO:0003968,GO:0005739	RNA-directed DNA polymerase activity|RNA-directed 5'-3' RNA polymerase activity|mitochondrion
GWHGACDB001954	0	0	0	0	0	0	Hca.01G0019540	RNA recognition motif containing protein, expressed	GO:0000943,GO:0003676,GO:0003964,GO:0004190,GO:0004519,GO:0008270,GO:0015074	retrotransposon nucleocapsid|nucleic acid binding|RNA-directed DNA polymerase activity|aspartic-type endopeptidase activity|endonuclease activity|zinc ion binding|DNA integration
GWHGACDB001955	0	0	0	0	0	0	Hca.01G0019550	hypothetical protein	GO:0000943,GO:0003676,GO:0003964,GO:0004190,GO:0004519,GO:0008270,GO:0015074	retrotransposon nucleocapsid|nucleic acid binding|RNA-directed DNA polymerase activity|aspartic-type endopeptidase activity|endonuclease activity|zinc ion binding|DNA integration
GWHGACDB001956	0	0	0	0	0	0	Hca.01G0019560
GWHGACDB001957	0	0	0	0	0	0	Hca.01G0019570
GWHGACDB001958	0	0	0	0	0	0	Hca.01G0019580
GWHGACDB001959	0	0	0	0	0	0	Hca.01G0019590
GWHGACDB001960	0	0	0	0	0	0	Hca.01G0019600	expressed protein	GO:0003677,GO:0003723,GO:0003887,GO:0003964,GO:0004190,GO:0004519,GO:0005634,GO:0006310,GO:0015074,GO:0046872	DNA binding|RNA binding|DNA-directed DNA polymerase activity|RNA-directed DNA polymerase activity|aspartic-type endopeptidase activity|endonuclease activity|nucleus|DNA recombination|DNA integration|metal ion binding
GWHGACDB001961	223	208	245	293	275	232	Hca.01G0019610	patatin-like phospholipase family protein, expressed	GO:0004620,GO:0009507,GO:0009695,GO:0016042,GO:0047372,GO:0050832	phospholipase activity|chloroplast|jasmonic acid biosynthetic process|lipid catabolic process|acylglycerol lipase activity|defense response to fungus
GWHGACDB001962	0	0	0	0	0	0	Hca.01G0019620
GWHGACDB001963	0	0	0	0	0	0	Hca.01G0019630
GWHGACDB001964	0	0	0	0	0	0	Hca.01G0019640
GWHGACDB001965	267	295	201	471	545	516	Hca.01G0019650	membrane-associated salt-inducible protein, putative, expressed
GWHGACDB001966	0	0	0	0	0	0	Hca.01G0019660
GWHGACDB001967	0	0	0	0	0	0	Hca.01G0019670
GWHGACDB001968	0	0	0	0	0	0	Hca.01G0019680
GWHGACDB001969	0	0	0	0	0	0	Hca.01G0019690
GWHGACDB001970	0	0	0	0	0	0	Hca.01G0019700	expressed protein	GO:0000943,GO:0003677,GO:0003723,GO:0003887,GO:0003964,GO:0004190,GO:0004523,GO:0004540,GO:0005524,GO:0005634,GO:0005737,GO:0006310,GO:0008233,GO:0008270,GO:0015074,GO:0032197	retrotransposon nucleocapsid|DNA binding|RNA binding|DNA-directed DNA polymerase activity|RNA-directed DNA polymerase activity|aspartic-type endopeptidase activity|RNA-DNA hybrid ribonuclease activity|ribonuclease activity|ATP binding|nucleus|cytoplasm|DNA recombination|peptidase activity|zinc ion binding|DNA integration|transposition, RNA-mediated
GWHGACDB001971	0	0	0	0	0	0	Hca.01G0019710	RNA recognition motif containing protein, expressed	GO:0005634,GO:0005840,GO:0006397,GO:0006446,GO:0008143,GO:0008428,GO:0010494,GO:0034236,GO:0051028,GO:0060211,GO:1990841	nucleus|ribosome|mRNA processing|regulation of translational initiation|poly(A) binding|ribonuclease inhibitor activity|cytoplasmic stress granule|protein kinase A catalytic subunit binding|mRNA transport|regulation of nuclear-transcribed mRNA poly(A) tail shortening|promoter-specific chromatin binding
GWHGACDB001972	0	0	0	0	0	0	Hca.01G0019720
GWHGACDB001973	0	0	0	0	0	0	Hca.01G0019730
GWHGACDB001974	0	0	0	0	0	0	Hca.01G0019740	Ubiquitin family domain containing protein, expressed	GO:0004190,GO:0005737,GO:0015031,GO:0043130	aspartic-type endopeptidase activity|cytoplasm|protein transport|ubiquitin binding
GWHGACDB001975	0	0	0	0	0	0	Hca.01G0019750
GWHGACDB001976	0	0	0	0	0	0	Hca.01G0019760	expressed protein
GWHGACDB001977	0	0	0	0	0	0	Hca.01G0019770	cyclic nucleotide-gated ion channel, putative, expressed	GO:0005249,GO:0005262,GO:0009877,GO:0016021,GO:0031965,GO:0036377,GO:0044325	voltage-gated potassium channel activity|calcium channel activity|nodulation|integral component of membrane|nuclear membrane|arbuscular mycorrhizal association|ion channel binding
GWHGACDB001978	0	0	0	0	0	0	Hca.01G0019780
GWHGACDB001979	0	0	0	0	0	0	Hca.01G0019790
GWHGACDB001980	0	0	0	0	0	0	Hca.01G0019800
GWHGACDB001981	0	0	0	0	0	0	Hca.01G0019810	expressed protein
GWHGACDB001982	0	0	0	0	0	0	Hca.01G0019820	expressed protein	GO:0003676,GO:0004523,GO:0046872	nucleic acid binding|RNA-DNA hybrid ribonuclease activity|metal ion binding
GWHGACDB001983	288	299	295	496	520	490	Hca.01G0019830	phenylalanine ammonia-lyase, putative, expressed	GO:0005737,GO:0006559,GO:0009800,GO:0045548	cytoplasm|L-phenylalanine catabolic process|cinnamic acid biosynthetic process|phenylalanine ammonia-lyase activity	ko00940,ko00360	Phenylpropanoid biosynthesis|Phenylalanine metabolism
GWHGACDB001984	0	0	0	0	0	0	Hca.01G0019840
GWHGACDB001985	0	0	0	0	0	0	Hca.01G0019850		GO:0005739	mitochondrion
GWHGACDB001986	0	0	0	0	0	0	Hca.01G0019860
GWHGACDB001987	0	0	0	0	0	0	Hca.01G0019870
GWHGACDB001988	0	0	0	0	0	0	Hca.01G0019880
GWHGACDB001989	0	0	0	0	0	0	Hca.01G0019890		GO:0003677,GO:0003723,GO:0003887,GO:0003964,GO:0004190,GO:0004519,GO:0005634,GO:0005737,GO:0006310,GO:0015074,GO:0046872	DNA binding|RNA binding|DNA-directed DNA polymerase activity|RNA-directed DNA polymerase activity|aspartic-type endopeptidase activity|endonuclease activity|nucleus|cytoplasm|DNA recombination|DNA integration|metal ion binding
GWHGACDB001990	0	0	0	0	0	0	Hca.01G0019900
GWHGACDB001991	0	0	0	0	0	0	Hca.01G0019910
GWHGACDB001992	0	0	0	0	0	0	Hca.01G0019920
GWHGACDB001993	0	0	0	0	0	0	Hca.01G0019930
GWHGACDB001994	0	0	0	0	0	0	Hca.01G0019940
GWHGACDB001995	0	0	0	0	0	0	Hca.01G0019950
GWHGACDB001996	0	0	0	0	0	0	Hca.01G0019960
GWHGACDB001997	0	0	0	0	0	0	Hca.01G0019970
GWHGACDB001998	0	0	0	0	0	0	Hca.01G0019980
GWHGACDB001999	0	0	0	0	0	0	Hca.01G0019990
[truncated: 63,741 more rows]
