# Supplementary material for: Integrated Methylome and Transcriptome Analyses Reveal the Molecular Mechanism by Which DNA Methylation Regulates Kenaf Flowering
Source: Front Plant Sci. 2021 Aug 26;12:709030. doi: 10.3389/fpls.2021.709030 (PMC8428968; doi:10.3389/fpls.2021.709030)
Supplement: Supplementary Table 7 — Genes differentially expressed between 5-azaC200 and 5-azaC0. [file Table_7.XLSX]

## Sheet: Sheet1
gene_id	BaseMean	BaseMean_control_Control	BaseMean_case_Case	FoldChange	log2FoldChange	pValue	qValue	Regulation	Expression_S5_azaC_0_1	Expression_S5_azaC_0_2	Expression_S5_azaC_0_3	Expression_S5_azaC_200_1	Expression_S5_azaC_200_2	Expression_S5_azaC_200_3	gene_name	description	GO_id	GO_term	pathway	pathway_description
GWHGACDB000017	6.67245	0.356905	12.988	36.3906	5.18549	0.000172775	0.000995407	Up	0.0885299	0	0	1.15998	0.600144	0.343539	Hca.01G0000170	OsFBO13 - F-box and other domain containing protein, expressed
GWHGACDB000059	42.2415	61.2151	23.2679	0.380101	-1.39554	0.000137651	0.000806718	Down	0	0.525825	0.654161	0	0.127179	0	Hca.01G0000590	protein binding protein, putative, expressed	GO:0003729,GO:0005634,GO:0005773,GO:0005886,GO:0009414,GO:0009506,GO:0009737,GO:0015250,GO:0016020,GO:0016021,GO:0046658	mRNA binding|nucleus|vacuole|plasma membrane|response to water deprivation|plasmodesma|response to abscisic acid|water channel activity|membrane|integral component of membrane|anchored component of plasma membrane
GWHGACDB000070	235.4	142.087	328.712	2.31345	1.21005	8.28585e-15	1.41157e-13	Up	0	0.344922	0.0934781	0.0471218	0.513406	0.0967443	Hca.01G0000700	WD domain, G-beta repeat domain containing protein, expressed	GO:0000220,GO:0000325,GO:0005773,GO:0005774,GO:0005794,GO:0005886,GO:0007035,GO:0009507,GO:0009678,GO:0009705,GO:0009941,GO:0015986,GO:0015991,GO:0016020,GO:0016021,GO:0016471,GO:0032119,GO:0043181,GO:0045735,GO:0046961,GO:0051117,GO:0070072	vacuolar proton-transporting V-type ATPase, V0 domain|plant-type vacuole|vacuole|vacuolar membrane|Golgi apparatus|plasma membrane|vacuolar acidification|chloroplast|hydrogen-translocating pyrophosphatase activity|plant-type vacuole membrane|chloroplast envelope|ATP synthesis coupled proton transport|ATP hydrolysis coupled proton transport|membrane|integral component of membrane|vacuolar proton-t…	ko04145,ko00190,ko04142	Phagosome|Oxidative phosphorylation|Lysosome
GWHGACDB000089	2.4787	0	4.95739	Inf	Inf	0.0246191	0.079864	Up	0	0	0	0	0	0.0956071	Hca.01G0000890	zinc-binding alcohol dehydrogenase domain-containing protein 2, putative, expressed	GO:0003677,GO:0005634	DNA binding|nucleus
GWHGACDB000090	403.569	148.078	659.06	4.45075	2.15405	1.25008e-20	2.92099e-19	Up	0	0	0	0	0.221209	0.152199	Hca.01G0000900	verticillium wilt disease resistance protein, putative, expressed
GWHGACDB000114	15.4478	0.356905	30.5387	85.5652	6.41895	0.00286267	0.0124691	Up	0	0	0	0	0	0	Hca.01G0001140	peptidase, M50 family, putative, expressed	GO:0003729,GO:0005737,GO:0005856,GO:0005886,GO:0046872,GO:0051015,GO:0051017	mRNA binding|cytoplasm|cytoskeleton|plasma membrane|metal ion binding|actin filament binding|actin filament bundle assembly
GWHGACDB000121	35.8933	49.7836	22.0029	0.441971	-1.17798	0.00301278	0.0130395	Down	0	0	0	0	0	0	Hca.01G0001210	GPI transamidase subunit PIG-U domain containing protein, expressed	GO:0005351,GO:0005354,GO:0005355,GO:0005365,GO:0005886,GO:0005887,GO:0008645,GO:0010311,GO:0015145,GO:0015148,GO:0015168,GO:0015575,GO:0015576,GO:0015591	carbohydrate:proton symporter activity|galactose transmembrane transporter activity|glucose transmembrane transporter activity|myo-inositol transmembrane transporter activity|plasma membrane|integral component of plasma membrane|hexose transmembrane transport|lateral root formation|monosaccharide transmembrane transporter activity|D-xylose transmembrane transporter activity|glycerol transmembrane…
GWHGACDB000144	28.3387	17.9624	38.715	2.15534	1.10792	0.0138052	0.0488909	Up	0	0	0.0522878	0.0531527	0.027578	0.0140389	Hca.01G0001440	katanin p80 WD40 repeat-containing subunit B1 homolog 1, putative, expressed	GO:0000118,GO:0004407,GO:0005634,GO:0009294,GO:0009405,GO:0009861,GO:0016573,GO:0032041,GO:0045892,GO:0045944,GO:0070822,GO:0070932,GO:0070933,GO:1902459,GO:2000026	histone deacetylase complex|histone deacetylase activity|nucleus|DNA mediated transformation|pathogenesis|jasmonic acid and ethylene-dependent systemic resistance|histone acetylation|NAD-dependent histone deacetylase activity (H3-K14 specific)|negative regulation of transcription, DNA-templated|positive regulation of transcription by RNA polymerase II|Sin3-type complex|histone H3 deacetylation|hi…	ko04330,ko04110	Notch signaling pathway|Cell cycle
GWHGACDB000148	74.2674	43.4797	105.055	2.41619	1.27273	3.95417e-06	2.97873e-05	Up	0.905338	0.532244	0.743842	1.19833	3.22738	2.722	Hca.01G0001480	RING finger protein 126, putative, expressed	GO:0000049,GO:0002940,GO:0004809,GO:0005634,GO:0005829,GO:0043528	tRNA binding|tRNA N2-guanine methylation|tRNA (guanine-N2-)-methyltransferase activity|nucleus|cytosol|tRNA (m2G10) methyltransferase complex
GWHGACDB000179	19.8024	9.53833	30.0665	3.15217	1.65635	0.00274005	0.0120018	Up	0	0	0	0	0	0	Hca.01G0001790	targeting protein-related, putative, expressed	GO:0000278,GO:0005634,GO:0005654,GO:0005819,GO:0005874,GO:0008017,GO:0009524,GO:0009941,GO:0032147,GO:0051225,GO:0051301,GO:0060236,GO:0090307	mitotic cell cycle|nucleus|nucleoplasm|spindle|microtubule|microtubule binding|phragmoplast|chloroplast envelope|activation of protein kinase activity|spindle assembly|cell division|regulation of mitotic spindle organization|mitotic spindle assembly
GWHGACDB000205	383.651	515.124	252.177	0.489547	-1.03048	2.62351e-17	5.15137e-16	Down	0.896174	0.59399	0.689411	0.670163	0.393749	0.227001	Hca.01G0002050	ABC transporter, ATP-binding protein, putative, expressed	GO:0004176,GO:0004222,GO:0005524,GO:0006508,GO:0009535,GO:0009941,GO:0010027,GO:0010205,GO:0010206,GO:0010304,GO:0016021,GO:0046872	ATP-dependent peptidase activity|metalloendopeptidase activity|ATP binding|proteolysis|chloroplast thylakoid membrane|chloroplast envelope|thylakoid membrane organization|photoinhibition|photosystem II repair|PSII associated light-harvesting complex II catabolic process|integral component of membrane|metal ion binding
GWHGACDB000265	238.625	351.166	126.084	0.359044	-1.47777	2.10322e-21	5.09967e-20	Down	1.83018	2.04923	1.96008	0.54642	1.03971	0.781829	Hca.01G0002650	cytochrome P450 71E1, putative, expressed	GO:0005506,GO:0016020,GO:0016021,GO:0016709,GO:0020037	iron ion binding|membrane|integral component of membrane|oxidoreductase activity, acting on paired donors, with incorporation or reduction of molecular oxygen, NAD(P)H as one donor, and incorporation of one atom of oxygen|heme binding
GWHGACDB000293	330.792	476.16	185.424	0.389416	-1.36062	8.28215e-25	2.34602e-23	Down	0.801265	0.748642	0.812159	0.506678	0.040992	0.389349	Hca.01G0002930	recA protein, putative, expressed	GO:0002237,GO:0004674,GO:0005524,GO:0005886,GO:0009409,GO:0009625,GO:0033160,GO:0046777,GO:0050826	response to molecule of bacterial origin|protein serine/threonine kinase activity|ATP binding|plasma membrane|response to cold|response to insect|positive regulation of protein import into nucleus, translocation|protein autophosphorylation|response to freezing
GWHGACDB000296	26.2737	12.027	40.5204	3.36911	1.75237	0.010681	0.0391661	Up	0	0.179435	0.0414969	0.208666	0.676892	0.352984	Hca.01G0002960	pentatricopeptide domain containing protein, putative, expressed			ko04064	NF-kappa B signaling pathway
GWHGACDB000305	47.3719	78.6371	16.1067	0.204823	-2.28755	3.18814e-10	3.82269e-09	Down	0	0	0.103609	0	0	0	Hca.01G0003050	transposon protein, putative, CACTA, En/Spm sub-class, expressed
GWHGACDB000412	1167.94	700.053	1635.82	2.33671	1.22448	2.28159e-46	1.26086e-44	Up	13.0849	14.0548	13.0803	31.1698	34.1203	39.5208	Hca.01G0004120	calcium-binding EF hand family protein, putative, expressed	GO:0000325,GO:0005432,GO:0005509,GO:0005773,GO:0005774,GO:0005886,GO:0006874,GO:0009506,GO:0015369,GO:0016020,GO:0016021,GO:0055074,GO:0070588,GO:0071472	plant-type vacuole|calcium:sodium antiporter activity|calcium ion binding|vacuole|vacuolar membrane|plasma membrane|cellular calcium ion homeostasis|plasmodesma|calcium:proton antiporter activity|membrane|integral component of membrane|calcium ion homeostasis|calcium ion transmembrane transport|cellular response to salt stress
GWHGACDB000414	276.038	393.485	158.592	0.403045	-1.31099	8.42461e-20	1.88539e-18	Down	3.54342	3.97534	2.49552	2.04012	2.92786	1.79304	Hca.01G0004140	homogentisate 1,2-dioxygenase, putative, expressed	GO:0004411,GO:0005829,GO:0006520,GO:0006559,GO:0006572,GO:0046872,GO:1902000	homogentisate 1,2-dioxygenase activity|cytosol|cellular amino acid metabolic process|L-phenylalanine catabolic process|tyrosine catabolic process|metal ion binding|homogentisate catabolic process	ko00350,ko00643	Tyrosine metabolism|Styrene degradation
GWHGACDB000481	791.222	1089.93	492.512	0.451874	-1.14601	2.39029e-32	8.91558e-31	Down	3.3797	2.67297	2.56627	1.3972	1.53911	1.69035	Hca.01G0004810	expressed protein	GO:0005634,GO:0005886,GO:0009416,GO:0009718,GO:0015995,GO:0045893	nucleus|plasma membrane|response to light stimulus|anthocyanin-containing compound biosynthetic process|chlorophyll biosynthetic process|positive regulation of transcription, DNA-templated
GWHGACDB000508	2151.21	2929.45	1372.98	0.468681	-1.09332	1.13309e-82	1.2879e-80	Down	5.36926	5.76085	7.27332	2.72064	2.41524	3.14482	Hca.01G0005080	myosin-2 heavy chain, non muscle, putative, expressed	GO:0003774,GO:0005516,GO:0005524,GO:0005768,GO:0005886,GO:0006897,GO:0009506,GO:0016459,GO:0030048,GO:0051015	motor activity|calmodulin binding|ATP binding|endosome|plasma membrane|endocytosis|plasmodesma|myosin complex|actin filament-based movement|actin filament binding
GWHGACDB000521	27.0657	37.0897	17.0418	0.459474	-1.12194	0.0145609	0.0511999	Down	0	0	0	0	0	0	Hca.01G0005210	B-box zinc finger family protein, putative, expressed
GWHGACDB000537	31.0432	11.282	50.8044	4.50315	2.17093	1.58352e-06	1.27044e-05	Up	0.126742	0.0258934	0.248816	0.700724	1.28933	0.717608	Hca.01G0005370	OsGH3.1 - Probable indole-3-acetic acid-amido synthetase, expressed	GO:0005737,GO:0009507,GO:0009733,GO:0009734,GO:0009826,GO:0010252,GO:0010279	cytoplasm|chloroplast|response to auxin|auxin-activated signaling pathway|unidimensional cell growth|auxin homeostasis|indole-3-acetic acid amido synthetase activity	ko04075	Plant hormone signal transduction
GWHGACDB000540	178.865	306.248	51.4829	0.168109	-2.57253	2.68001e-41	1.2979e-39	Down	0.487216	0.196192	0.64795	0.186823	0.463185	0.289711	Hca.01G0005400
GWHGACDB000541	4691.34	7315.57	2067.11	0.282562	-1.82336	2.4484e-301	2.10044e-298	Down	123.536	120.21	118.747	39.2379	36.5332	38.2505	Hca.01G0005410	organic cation transporter protein, putative, expressed	GO:0005524,GO:0006811,GO:0009535,GO:0009705,GO:0016021,GO:0022857,GO:0042631	ATP binding|ion transport|chloroplast thylakoid membrane|plant-type vacuole membrane|integral component of membrane|transmembrane transporter activity|cellular response to water deprivation
GWHGACDB000553	35.5444	57.4621	13.6266	0.237141	-2.07618	5.69973e-07	4.85616e-06	Down	0.0511386	0.362998	0.0492279	0	0.149823	0	Hca.01G0005530	dihydroflavonol-4-reductase, putative, expressed
GWHGACDB000559	346.436	636.006	56.8647	0.0894091	-3.48343	1.03074e-80	1.14625e-78	Down	2.74303	2.49126	4.01286	0.143513	0.414287	0.447845	Hca.01G0005590	glycosyl transferase 8 domain containing protein, putative, expressed	GO:0000139,GO:0005794,GO:0010413,GO:0010417,GO:0016021,GO:0045489,GO:0045492,GO:0047262,GO:0071555	Golgi membrane|Golgi apparatus|glucuronoxylan metabolic process|glucuronoxylan biosynthetic process|integral component of membrane|pectin biosynthetic process|xylan biosynthetic process|polygalacturonate 4-alpha-galacturonosyltransferase activity|cell wall organization	ko00520,ko00500	Amino sugar and nucleotide sugar metabolism|Starch and sucrose metabolism
GWHGACDB000573	22.6119	14.8103	30.4135	2.05354	1.03811	0.0402762	0.120241	Up	0	0.22039	0	0	0	0	Hca.01G0005730	phosphate/phosphate translocator, putative, expressed	GO:0005315,GO:0005774,GO:0009624,GO:0009643,GO:0009744,GO:0009749,GO:0010109,GO:0015120,GO:0015152,GO:0015713,GO:0015714,GO:0015760,GO:0015979,GO:0016021,GO:0031969,GO:0035436,GO:0071917,GO:0080167	inorganic phosphate transmembrane transporter activity|vacuolar membrane|response to nematode|photosynthetic acclimation|response to sucrose|response to glucose|regulation of photosynthesis|phosphoglycerate transmembrane transporter activity|glucose-6-phosphate transmembrane transporter activity|phosphoglycerate transmembrane transport|phosphoenolpyruvate transport|glucose-6-phosphate transport|p…
GWHGACDB000582	22.894	14.7915	30.9965	2.09556	1.06734	0.033901	0.104227	Up	0.0975681	0.0478959	0	0.569072	0	0.286723	Hca.01G0005820	expressed protein
GWHGACDB000595	521.392	877.189	165.595	0.188779	-2.40523	6.29845e-101	9.22517e-99	Down	3.7805	3.21382	3.37736	0.464844	0.226635	0.351708	Hca.01G0005950	endoribonuclease, putative, expressed	GO:0005739,GO:0005773,GO:0005829,GO:0009082,GO:0009097,GO:0009507,GO:0009536,GO:0009570,GO:0009579,GO:0009636,GO:0009941,GO:0019239,GO:0046686,GO:1901565	mitochondrion|vacuole|cytosol|branched-chain amino acid biosynthetic process|isoleucine biosynthetic process|chloroplast|plastid|chloroplast stroma|thylakoid|response to toxic substance|chloroplast envelope|deaminase activity|response to cadmium ion|organonitrogen compound catabolic process
GWHGACDB000604	32.868	13.7236	52.0123	3.78998	1.92219	8.84022e-06	6.32239e-05	Up	1.63502	2.03082	0.591785	5.32932	4.43771	3.41302	Hca.01G0006040
GWHGACDB000607	132.12	180.269	83.9698	0.465802	-1.10221	7.80057e-08	7.36151e-07	Down	1.43098	1.35625	1.48083	0.752673	0.668817	0.882277	Hca.01G0006070	galactosyltransferase, putative, expressed	GO:0000139,GO:0005783,GO:0005794,GO:0006486,GO:0008378,GO:0016021	Golgi membrane|endoplasmic reticulum|Golgi apparatus|protein glycosylation|galactosyltransferase activity|integral component of membrane
GWHGACDB000617	25.6996	37.1563	14.243	0.383325	-1.38336	0.0462527	0.134571	Down	0.0512839	0.04642	0.00488865	0.0197991	0.00497127	0.0206092	Hca.01G0006170	kinesin motor domain containing protein, expressed	GO:0003777,GO:0005524,GO:0005739,GO:0005871,GO:0005874,GO:0007018,GO:0008017,GO:0009060,GO:0009845,GO:0016887	microtubule motor activity|ATP binding|mitochondrion|kinesin complex|microtubule|microtubule-based movement|microtubule binding|aerobic respiration|seed germination|ATPase activity
GWHGACDB000632	82.9596	46.1956	119.724	2.59167	1.37388	1.75066e-07	1.58927e-06	Up	0.884575	1.02668	0.982987	2.98902	3.24287	3.93378	Hca.01G0006320	glycerophosphoryl diester phosphodiesterase family protein, putative, expressed	GO:0005886,GO:0006071,GO:0006629,GO:0008889,GO:0009505,GO:0009932,GO:0010026,GO:0010053,GO:0010442,GO:0016021,GO:0031225,GO:0046658,GO:0048765,GO:0052541	plasma membrane|glycerol metabolic process|lipid metabolic process|glycerophosphodiester phosphodiesterase activity|plant-type cell wall|cell tip growth|trichome differentiation|root epidermal cell differentiation|guard cell morphogenesis|integral component of membrane|anchored component of membrane|anchored component of plasma membrane|root hair cell differentiation|plant-type cell wall cellulos…
GWHGACDB000640	57.0601	22.5137	91.6064	4.06891	2.02464	5.48074e-07	4.68065e-06	Up	0.136715	0.432375	0.2802	1.23976	1.92968	0.98328	Hca.01G0006400	STE_MEKK_ste11_MAP3K.8 - STE kinases include homologs to sterile 7, sterile 11 and sterile 20 from yeast, expressed	GO:0004672,GO:0004674,GO:0004709,GO:0005524,GO:0005634,GO:0005737,GO:0006970,GO:0009737,GO:0009738,GO:0009789,GO:0023014,GO:0031098,GO:0032147,GO:0046777,GO:1900057,GO:1902457,GO:2000038	protein kinase activity|protein serine/threonine kinase activity|MAP kinase kinase kinase activity|ATP binding|nucleus|cytoplasm|response to osmotic stress|response to abscisic acid|abscisic acid-activated signaling pathway|positive regulation of abscisic acid-activated signaling pathway|signal transduction by protein phosphorylation|stress-activated protein kinase signaling cascade|activation of…
GWHGACDB000644	4.49631	0	8.99263	Inf	Inf	0.000880736	0.00435724	Up	0	0	0	0	0	0.222602	Hca.01G0006440
GWHGACDB000646	95.8881	59.344	132.432	2.2316	1.15808	1.699e-06	1.35705e-05	Up	0.905467	1.2179	0.71533	2.347	3.30347	2.60033	Hca.01G0006460	cytochrome P450, putative, expressed	GO:0005506,GO:0016020,GO:0016709,GO:0020037	iron ion binding|membrane|oxidoreductase activity, acting on paired donors, with incorporation or reduction of molecular oxygen, NAD(P)H as one donor, and incorporation of one atom of oxygen|heme binding
GWHGACDB000648	22.979	34.8226	11.1355	0.319778	-1.64486	0.00117931	0.00566103	Down	0.875491	0.605312	1.23671	0.286563	0.893359	0.616825	Hca.01G0006480
GWHGACDB000679	4888.11	3143.5	6632.73	2.10998	1.07723	3.58157e-132	7.54664e-130	Up	50.8616	44.9596	48.9002	110.054	117.639	113.653	Hca.01G0006790	gibberellin response modulator protein, putative, expressed	GO:0003700,GO:0005634,GO:0005829,GO:0006355,GO:0043565	DNA-binding transcription factor activity|nucleus|cytosol|regulation of transcription, DNA-templated|sequence-specific DNA binding
GWHGACDB000680	13.885	21.8665	5.90341	0.269974	-1.88911	0.0165374	0.0570716	Down	0.335691	0.222389	0.468971	0	0	0.054401	Hca.01G0006800	expressed protein	GO:0005634,GO:0016567	nucleus|protein ubiquitination
GWHGACDB000691	2.12881	4.25761	0	0	#NAME?	0.0365056	0.110896	Down	0.0842812	0	0	0	0	0	Hca.01G0006910	cytochrome P450, putative, expressed	GO:0005506,GO:0016020,GO:0016709,GO:0020037	iron ion binding|membrane|oxidoreductase activity, acting on paired donors, with incorporation or reduction of molecular oxygen, NAD(P)H as one donor, and incorporation of one atom of oxygen|heme binding
GWHGACDB000694	1678.29	2300.17	1056.41	0.459276	-1.12257	1.41875e-71	1.34524e-69	Down	13.3651	14.3131	13.5793	6.87474	6.78123	7.12751	Hca.01G0006940	serine acetyltransferase protein, putative, expressed	GO:0005506,GO:0016020,GO:0016709,GO:0020037	iron ion binding|membrane|oxidoreductase activity, acting on paired donors, with incorporation or reduction of molecular oxygen, NAD(P)H as one donor, and incorporation of one atom of oxygen|heme binding
GWHGACDB000696	5.28718	0.347459	10.2269	29.4334	4.87938	0.00252503	0.0111636	Up	0	0	0	0	0.314221	0	Hca.01G0006960	pectinesterase, putative, expressed	GO:0005576,GO:0005618,GO:0030599,GO:0042545,GO:0045330,GO:0045490	extracellular region|cell wall|pectinesterase activity|cell wall modification|aspartyl esterase activity|pectin catabolic process	ko00040,ko00500	Pentose and glucuronate interconversions|Starch and sucrose metabolism
GWHGACDB000701	42.7919	27.119	58.4648	2.15586	1.10826	0.00640402	0.0251436	Up	0.506152	0.512904	1.69502	1.67022	3.0189	0.91786	Hca.01G0007010
GWHGACDB000703	46.2208	29.9079	62.5337	2.09087	1.06411	0.0090321	0.0339313	Up	0.0584797	0.0439554	0.136535	0.22915	0.335866	0.221498	Hca.01G0007030	expressed protein
GWHGACDB000704	35.9761	17.6431	54.3092	3.07822	1.6221	0.000482415	0.00252741	Up	0.218643	0.424819	0.271267	1.43825	0.597678	1.19619	Hca.01G0007040	expressed protein
GWHGACDB000710	71.7661	45.2289	98.3032	2.17346	1.11999	6.06465e-05	0.000379038	Up	0	0	0	0	0	0.890178	Hca.01G0007100
GWHGACDB000720	302.831	486.711	118.95	0.244395	-2.03271	5.04833e-46	2.77281e-44	Down	6.24556	5.66781	5.25059	2.24125	1.41612	0.92991	Hca.01G0007200	oligopeptide transporter, putative, expressed	GO:0005887,GO:0015031,GO:0016020,GO:0035673	integral component of plasma membrane|protein transport|membrane|oligopeptide transmembrane transporter activity
GWHGACDB000724	173.882	233.587	114.177	0.488799	-1.03269	3.8314e-06	2.8929e-05	Down	3.80838	4.64206	3.44463	1.2998	1.46499	2.369	Hca.01G0007240	zinc finger, C3HC4 type domain containing protein, expressed	GO:0005774,GO:0016021,GO:0016567,GO:0016740,GO:0046872	vacuolar membrane|integral component of membrane|protein ubiquitination|transferase activity|metal ion binding
GWHGACDB000731	17.112	26.139	8.08493	0.309305	-1.6929	0.0148322	0.0519761	Down	0.0267859	0.0377227	0.0204512	0.0103533	0	0.0161646	Hca.01G0007310	kinesin-4, putative, expressed	GO:0003777,GO:0005524,GO:0005739,GO:0005871,GO:0005874,GO:0007018,GO:0008017,GO:0009060,GO:0009845,GO:0016887	microtubule motor activity|ATP binding|mitochondrion|kinesin complex|microtubule|microtubule-based movement|microtubule binding|aerobic respiration|seed germination|ATPase activity
GWHGACDB000733	4.73345	1.41808	8.04882	5.67586	2.50484	0.0499109	0.143431	Up	0	0	0	0	0	0	Hca.01G0007330		GO:0016567	protein ubiquitination	ko04341,ko04340	Hedgehog signaling pathway - fly|Hedgehog signaling pathway
GWHGACDB000749	32.1787	47.6174	16.74	0.351553	-1.50819	0.000376881	0.00202526	Down	0.52806	0.420487	0.584668	0.223219	0.0606752	0.16815	Hca.01G0007490	tetratricopeptide repeat domain containing protein, expressed
GWHGACDB000754	119.204	165.891	72.5175	0.437141	-1.19383	3.29348e-08	3.23874e-07	Down	1.15035	0.867345	1.75891	0.761356	1.2482	0.0664877	Hca.01G0007540
GWHGACDB000766	54.7427	90.5353	18.9501	0.209311	-2.25628	2.05452e-11	2.72858e-10	Down	1.53331	1.30974	1.75526	0.54536	0.121127	0.453245	Hca.01G0007660	cytochrome P450, putative, expressed	GO:0005506,GO:0016020,GO:0016709,GO:0020037	iron ion binding|membrane|oxidoreductase activity, acting on paired donors, with incorporation or reduction of molecular oxygen, NAD(P)H as one donor, and incorporation of one atom of oxygen|heme binding
GWHGACDB000770	50.6502	7.04972	94.2507	13.3694	3.74087	1.9668e-20	4.5456e-19	Up	0.0653519	0.0439483	0.145674	0.745971	0.813844	1.29871	Hca.01G0007700	terpene synthase, putative, expressed	GO:0000287,GO:0010333	magnesium ion binding|terpene synthase activity
GWHGACDB000777	312.383	130.991	493.775	3.76954	1.91439	5.02611e-34	1.95991e-32	Up	2.17502	1.84543	1.65505	7.50803	6.97205	8.12446	Hca.01G0007770	flavonol-3-O-glycoside-7-O-glucosyltransferase 1, putative, expressed	GO:0008194,GO:0016021,GO:0016131,GO:0043231,GO:0046527,GO:0050403,GO:0050502,GO:0080043,GO:0080044,GO:0080046,GO:0098754	UDP-glycosyltransferase activity|integral component of membrane|brassinosteroid metabolic process|intracellular membrane-bounded organelle|glucosyltransferase activity|trans-zeatin O-beta-D-glucosyltransferase activity|cis-zeatin O-beta-D-glucosyltransferase activity|quercetin 3-O-glucosyltransferase activity|quercetin 7-O-glucosyltransferase activity|quercetin 4'-O-glucosyltransferase activity|d…
GWHGACDB000848	194.593	112.53	276.655	2.45849	1.29777	3.73258e-14	6.05805e-13	Up	0	0	0	0	0	0	Hca.01G0008480	niemann-Pick C1 protein precursor, putative, expressed			ko04142	Lysosome
GWHGACDB000878	24.4447	41.7068	7.18254	0.172215	-2.53772	0.000592677	0.00304806	Down	0.104467	0.211886	0	0	0	0.0527064	Hca.01G0008780	OsPOP1 - Putative Prolyl Oligopeptidase homologue, expressed	GO:0005507,GO:0005615,GO:0016491	copper ion binding|extracellular space|oxidoreductase activity
GWHGACDB000884	139.031	201.186	76.8761	0.382114	-1.38792	5.09612e-08	4.90303e-07	Down	2.76285	1.60182	1.52406	0.344229	0.704936	0.731509	Hca.01G0008840	transporter, major facilitator family, putative, expressed	GO:0004630,GO:0005509,GO:0005773,GO:0005886,GO:0009409,GO:0009506,GO:0009789,GO:0012501,GO:0016020,GO:0016042,GO:0046470,GO:0046473,GO:0070290,GO:0090333	phospholipase D activity|calcium ion binding|vacuole|plasma membrane|response to cold|plasmodesma|positive regulation of abscisic acid-activated signaling pathway|programmed cell death|membrane|lipid catabolic process|phosphatidylcholine metabolic process|phosphatidic acid metabolic process|N-acylphosphatidylethanolamine-specific phospholipase D activity|regulation of stomatal closure	ko00564,ko04024,ko04144,ko00565,ko04072,ko04014,ko04071	Glycerophospholipid metabolism|cAMP signaling pathway|Endocytosis|Ether lipid metabolism|Phospholipase D signaling pathway|Ras signaling pathway|Sphingolipid signaling pathway
GWHGACDB000911	46.4042	26.8341	65.9743	2.4586	1.29784	0.000224896	0.00126441	Up	0.509717	1.19404	0.221426	0.224232	1.66675	1.30275	Hca.01G0009110	HVA22, putative, expressed
GWHGACDB000913	2.78592	0	5.57184	Inf	Inf	0.0147971	0.0518682	Up	0	0	0	0.0381651	0.102389	0	Hca.01G0009130	uncharacterized protein PA4923, putative, expressed	GO:0005576,GO:0005886,GO:0008810,GO:0030245,GO:0071555	extracellular region|plasma membrane|cellulase activity|cellulose catabolic process|cell wall organization
GWHGACDB000948	4185.02	6132.06	2237.98	0.364964	-1.45417	5.31306e-68	4.65778e-66	Down	8.19209	7.83841	8.70078	8.9614	6.6665	6.45063	Hca.01G0009480	immediate-early fungal elicitor protein CMPG1, putative, expressed
GWHGACDB000960	28.765	16.6323	40.8978	2.45894	1.29804	0.00369414	0.0155877	Up	0	0	0	0	0	0	Hca.01G0009600	expressed protein
GWHGACDB000964	23.6693	38.969	8.36969	0.214778	-2.21908	0.0104193	0.0383628	Down	0	0.113393	0.0223958	0.0888444	0	0.0226614	Hca.01G0009640	cytochrome P450 72A1, putative, expressed	GO:0004497,GO:0005506,GO:0010268,GO:0016021,GO:0016131,GO:0016705,GO:0020037,GO:0040008	monooxygenase activity|iron ion binding|brassinosteroid homeostasis|integral component of membrane|brassinosteroid metabolic process|oxidoreductase activity, acting on paired donors, with incorporation or reduction of molecular oxygen|heme binding|regulation of growth
GWHGACDB000971	717.963	1100.85	335.074	0.304377	-1.71607	1.31924e-75	1.34958e-73	Down	14.1398	13.9581	13.6808	5.25369	4.2698	4.75222	Hca.01G0009710	cytochrome P450, putative, expressed	GO:0005506,GO:0016020,GO:0016021,GO:0016709,GO:0020037,GO:0042343	iron ion binding|membrane|integral component of membrane|oxidoreductase activity, acting on paired donors, with incorporation or reduction of molecular oxygen, NAD(P)H as one donor, and incorporation of one atom of oxygen|heme binding|indole glucosinolate metabolic process
GWHGACDB000974	352.635	532.77	172.5	0.323781	-1.62691	1.16042e-22	2.99506e-21	Down	8.18656	6.35764	7.30843	2.2846	2.39231	2.76469	Hca.01G0009740	cytochrome P450, putative, expressed	GO:0004497,GO:0005506,GO:0016020,GO:0016021,GO:0016709,GO:0020037,GO:0042343,GO:0071281	monooxygenase activity|iron ion binding|membrane|integral component of membrane|oxidoreductase activity, acting on paired donors, with incorporation or reduction of molecular oxygen, NAD(P)H as one donor, and incorporation of one atom of oxygen|heme binding|indole glucosinolate metabolic process|cellular response to iron ion
GWHGACDB000976	47.4132	64.9886	29.8379	0.459125	-1.12304	0.00105697	0.00513465	Down	0.980897	0.786554	0.792082	0.394122	0.283352	0.619905	Hca.01G0009760	uncharacterized protein At4g06744 precursor, putative, expressed	GO:0005199,GO:0005576,GO:0005618,GO:0009860,GO:0071555	structural constituent of cell wall|extracellular region|cell wall|pollen tube growth|cell wall organization
GWHGACDB001024	22.64	8.39242	36.8876	4.39535	2.13598	6.24648e-05	0.000389659	Up	0	0.162186	0	0	0	0	Hca.01G0010240	helix-loop-helix DNA-binding domain containing protein, expressed	GO:0003677,GO:0003700,GO:0005634,GO:0006355,GO:0009793,GO:0046983	DNA binding|DNA-binding transcription factor activity|nucleus|regulation of transcription, DNA-templated|embryo development ending in seed dormancy|protein dimerization activity
GWHGACDB001032	68.1603	22.2106	114.11	5.13764	2.3611	1.72314e-14	2.86773e-13	Up	0.221125	0.16711	0.167611	1.23927	1.0831	1.16971	Hca.01G0010320	receptor kinase, putative, expressed
GWHGACDB001102	554.446	812.502	296.389	0.364786	-1.45488	1.20929e-44	6.40762e-43	Down	12.2232	10.4095	11.772	4.05893	5.37669	4.60938	Hca.01G0011020	glycosyltransferase family 43 protein, putative, expressed	GO:0000139,GO:0005794,GO:0009834,GO:0010417,GO:0010584,GO:0015018,GO:0016021,GO:0042285,GO:0045492,GO:0071555	Golgi membrane|Golgi apparatus|plant-type secondary cell wall biogenesis|glucuronoxylan biosynthetic process|pollen exine formation|galactosylgalactosylxylosylprotein 3-beta-glucuronosyltransferase activity|integral component of membrane|xylosyltransferase activity|xylan biosynthetic process|cell wall organization
GWHGACDB001106	2903.32	4699.37	1107.27	0.235621	-2.08546	1.61504e-220	7.55736e-218	Down	37.9691	36.2378	32.8853	9.6009	9.20779	8.92517	Hca.01G0011060	helix-loop-helix DNA-binding domain containing protein, expressed	GO:0003677,GO:0003700,GO:0005634,GO:0007275,GO:0010371,GO:0045487,GO:0046983	DNA binding|DNA-binding transcription factor activity|nucleus|multicellular organism development|regulation of gibberellin biosynthetic process|gibberellin catabolic process|protein dimerization activity
GWHGACDB001110	18.4756	26.3957	10.5556	0.3999	-1.32229	0.0181864	0.0618644	Down	0.313479	0.15104	0.200803	0	0	0.100485	Hca.01G0011100	expressed protein	GO:0003700,GO:0005634,GO:0008270,GO:0043565	DNA-binding transcription factor activity|nucleus|zinc ion binding|sequence-specific DNA binding
GWHGACDB001111	537.414	794.739	280.09	0.35243	-1.50459	2.07806e-24	5.76401e-23	Down	4.26028	3.39608	3.50635	1.02455	1.34258	1.14925	Hca.01G0011110	protein kinase domain containing protein, expressed	GO:0001666,GO:0004674,GO:0004712,GO:0005524,GO:0005789,GO:0009686,GO:0009723,GO:0009744,GO:0009750,GO:0009873,GO:0010105,GO:0010182,GO:0046777,GO:0048510,GO:0071281,GO:2000035,GO:2000069	response to hypoxia|protein serine/threonine kinase activity|protein serine/threonine/tyrosine kinase activity|ATP binding|endoplasmic reticulum membrane|gibberellin biosynthetic process|response to ethylene|response to sucrose|response to fructose|ethylene-activated signaling pathway|negative regulation of ethylene-activated signaling pathway|sugar mediated signaling pathway|protein autophosphor…
GWHGACDB001140	32.4722	19.7438	45.2005	2.28935	1.19494	0.00441026	0.0181919	Up	0.142082	0.2833	0.597111	0.811842	0.40882	0.431488	Hca.01G0011400	homeobox associated leucine zipper, putative, expressed	GO:0003677,GO:0003700,GO:0005634,GO:0009414,GO:0009738,GO:0009788,GO:0043565,GO:0045893	DNA binding|DNA-binding transcription factor activity|nucleus|response to water deprivation|abscisic acid-activated signaling pathway|negative regulation of abscisic acid-activated signaling pathway|sequence-specific DNA binding|positive regulation of transcription, DNA-templated
GWHGACDB001141	31.9874	44.696	19.2788	0.431332	-1.21313	0.00374106	0.0157525	Down	0	0	0.764582	0	0	0.135666	Hca.01G0011410
GWHGACDB001154	72.7851	112.376	33.1943	0.295386	-1.75933	5.30805e-10	6.25832e-09	Down	0.0610893	0.180125	0	0	0	0.0609528	Hca.01G0011540	dehydrogenase/reductase SDR family member 2, putative, expressed	GO:0016491	oxidoreductase activity	ko00830,ko04146	Retinol metabolism|Peroxisome
GWHGACDB001155	477.934	724.472	231.396	0.319399	-1.64657	9.49737e-49	5.57328e-47	Down	4.1885	5.64431	5.61956	1.50001	1.69106	1.435	Hca.01G0011550	methyltransferase, putative, expressed	GO:0005739,GO:0008168,GO:0009507,GO:0010287	mitochondrion|methyltransferase activity|chloroplast|plastoglobule
GWHGACDB001161	60.879	40.4733	81.2846	2.00835	1.00601	0.00639825	0.0251292	Up	0.452095	0.256071	0.646669	1.03895	0.76343	0.976749	Hca.01G0011610	mTERF domain containing protein, expressed	GO:0005886,GO:0016021	plasma membrane|integral component of membrane
GWHGACDB001164	7.64304	0.701184	14.5849	20.8004	4.37854	0.000177617	0.00102069	Up	0	0	0	0	0	0	Hca.01G0011640	uncharacterized glycosyl hydrolase Rv2006/MT2062, putative, expressed	GO:0004805,GO:0005992,GO:0006970,GO:0006979,GO:0009507,GO:0009651,GO:0015927	trehalose-phosphatase activity|trehalose biosynthetic process|response to osmotic stress|response to oxidative stress|chloroplast|response to salt stress|trehalase activity	ko00500	Starch and sucrose metabolism
GWHGACDB001178	552.378	855.008	249.748	0.2921	-1.77546	2.06899e-63	1.66773e-61	Down	62.2383	54.5745	64.5945	17.9471	22.8544	19.7664	Hca.01G0011780	expressed protein
GWHGACDB001188	231.045	152.633	309.457	2.02745	1.01967	6.31534e-11	8.10645e-10	Up	1.0965	1.07582	0.994651	2.19108	2.27703	2.16194	Hca.01G0011880	phosphatidylinositol-4-phosphate 5-kinase, putative, expressed	GO:0003785,GO:0005524,GO:0005886,GO:0016307,GO:0016308,GO:0051015	actin monomer binding|ATP binding|plasma membrane|phosphatidylinositol phosphate kinase activity|1-phosphatidylinositol-4-phosphate 5-kinase activity|actin filament binding	ko00562,ko04144,ko04011,ko04139,ko04072,ko04810,ko04070	Inositol phosphate metabolism|Endocytosis|MAPK signaling pathway - yeast|Regulation of mitophagy - yeast|Phospholipase D signaling pathway|Regulation of actin cytoskeleton|Phosphatidylinositol signaling system
GWHGACDB001196	44.634	17.9906	71.2773	3.96192	1.9862	8.79366e-08	8.24257e-07	Up	0.514351	0.901766	0.217031	2.58058	2.84956	1.77696	Hca.01G0011960	AP2 domain containing protein, expressed	GO:0003700,GO:0005634,GO:0009751,GO:0009753,GO:0009873,GO:0034605,GO:0043565,GO:0044212,GO:0045893,GO:0071497	DNA-binding transcription factor activity|nucleus|response to salicylic acid|response to jasmonic acid|ethylene-activated signaling pathway|cellular response to heat|sequence-specific DNA binding|transcription regulatory region DNA binding|positive regulation of transcription, DNA-templated|cellular response to freezing
GWHGACDB001229	157.588	75.6518	239.524	3.16614	1.66273	8.12303e-18	1.62963e-16	Up	2.55616	1.47779	1.12192	5.40327	4.88967	4.98546	Hca.01G0012290	lysM domain-containing GPI-anchored protein 1 precursor, putative, expressed	GO:0005576,GO:0005886,GO:0006952,GO:0006955,GO:0031225,GO:0042834,GO:0046658	extracellular region|plasma membrane|defense response|immune response|anchored component of membrane|peptidoglycan binding|anchored component of plasma membrane
GWHGACDB001246	1255.87	1697.34	814.411	0.479817	-1.05944	1.01448e-50	6.1954e-49	Down	15.6675	16.6802	17.175	6.56028	8.69008	8.18374	Hca.01G0012460	amino acid transporter, putative, expressed	GO:0003333,GO:0005886,GO:0015171,GO:0015293,GO:0015802,GO:0016021,GO:0031965	amino acid transmembrane transport|plasma membrane|amino acid transmembrane transporter activity|symporter activity|basic amino acid transport|integral component of membrane|nuclear membrane
GWHGACDB001260	99.9307	134.12	65.7409	0.490163	-1.02867	1.22531e-05	8.60608e-05	Down	1.31874	1.52843	1.03111	0.656615	0.630346	0.904286	Hca.01G0012600	expressed protein	GO:0003700,GO:0005634,GO:0043565	DNA-binding transcription factor activity|nucleus|sequence-specific DNA binding
GWHGACDB001267	12.8623	5.27801	20.4465	3.87391	1.95379	0.00575959	0.0229562	Up	0	0	0.14054	0.0477586	0	0.0488539	Hca.01G0012670	dihydroflavonol-4-reductase, putative, expressed	GO:0005829,GO:0010584,GO:0016491,GO:0016616,GO:0050662,GO:0080110	cytosol|pollen exine formation|oxidoreductase activity|oxidoreductase activity, acting on the CH-OH group of donors, NAD or NADP as acceptor|coenzyme binding|sporopollenin biosynthetic process
GWHGACDB001279	132.18	86.0371	178.323	2.07263	1.05146	3.25534e-07	2.85732e-06	Up	0.328356	0.168765	0.251451	1.07469	0.994349	0.862742	Hca.01G0012790	zinc finger DHHC domain-containing protein, putative, expressed	GO:0005783,GO:0005789,GO:0005794,GO:0006612,GO:0016021,GO:0018230,GO:0019706,GO:0030659	endoplasmic reticulum|endoplasmic reticulum membrane|Golgi apparatus|protein targeting to membrane|integral component of membrane|peptidyl-L-cysteine S-palmitoylation|protein-cysteine S-palmitoyltransferase activity|cytoplasmic vesicle membrane	ko04391	Hippo signaling pathway - fly
GWHGACDB001280	2274.86	3445.33	1104.39	0.320546	-1.6414	8.67597e-184	3.00581e-181	Down	1.38961	1.23143	0.914911	0.565267	0.824473	0.431667	Hca.01G0012800	alpha-N-arabinofuranosidase A, putative, expressed	GO:0005773,GO:0009044,GO:0009505,GO:0045493,GO:0046373,GO:0046556,GO:0048046	vacuole|xylan 1,4-beta-xylosidase activity|plant-type cell wall|xylan catabolic process|L-arabinose metabolic process|alpha-L-arabinofuranosidase activity|apoplast	ko00520	Amino sugar and nucleotide sugar metabolism
GWHGACDB001284	916.372	1283.32	549.421	0.428124	-1.2239	9.52293e-51	5.82548e-49	Down	1.69356	1.79606	2.52744	0.342683	0.886711	1.11453	Hca.01G0012840
GWHGACDB001294	32.6726	7.74155	57.6036	7.44083	2.89546	5.2836e-10	6.23357e-09	Up	0.0612103	0	0	1.2445	0.737977	0.122666	Hca.01G0012940	strictosidine synthase, putative, expressed	GO:0005773,GO:0005783,GO:0005886,GO:0009058,GO:0016020	vacuole|endoplasmic reticulum|plasma membrane|biosynthetic process|membrane
GWHGACDB001308	17.9693	8.44582	27.4928	3.2552	1.70275	0.0211322	0.0701764	Up	0	0.053204	0	0.0675421	0.0171168	0.0530933	Hca.01G0013080	kinesin motor domain containing protein, expressed	GO:0003777,GO:0005524,GO:0005871,GO:0005874,GO:0007018,GO:0008017,GO:0016887	microtubule motor activity|ATP binding|kinesin complex|microtubule|microtubule-based movement|microtubule binding|ATPase activity
GWHGACDB001310	414.034	256.409	571.659	2.22948	1.15671	1.49256e-22	3.82615e-21	Up	1.55017	1.27525	2.85256	5.66927	4.09102	4.10998	Hca.01G0013100	mitochondrial prohibitin complex protein 1, putative, expressed	GO:0005730,GO:0005739,GO:0005747,GO:0005773,GO:0005774,GO:0005886,GO:0007005,GO:0009507,GO:0009651,GO:0009697,GO:0009723,GO:0009733,GO:0009941,GO:0016020,GO:0016021,GO:0042742,GO:0044877,GO:0048527,GO:0051301,GO:0051782,GO:0071731	nucleolus|mitochondrion|mitochondrial respiratory chain complex I|vacuole|vacuolar membrane|plasma membrane|mitochondrion organization|chloroplast|response to salt stress|salicylic acid biosynthetic process|response to ethylene|response to auxin|chloroplast envelope|membrane|integral component of membrane|defense response to bacterium|protein-containing complex binding|lateral root development|ce…
GWHGACDB001338	251.756	339.692	163.821	0.482263	-1.05211	1.20029e-10	1.50636e-09	Down	3.44611	2.36536	2.95791	1.79874	1.09494	1.8184	Hca.01G0013380	glycerol-3-phosphate dehydrogenase, putative, expressed	GO:0004367,GO:0005829,GO:0005975,GO:0006072,GO:0006116,GO:0009331,GO:0046168,GO:0047952,GO:0051287	glycerol-3-phosphate dehydrogenase [NAD+] activity|cytosol|carbohydrate metabolic process|glycerol-3-phosphate metabolic process|NADH oxidation|glycerol-3-phosphate dehydrogenase complex|glycerol-3-phosphate catabolic process|glycerol-3-phosphate dehydrogenase [NAD(P)+] activity|NAD binding	ko00564,ko04011	Glycerophospholipid metabolism|MAPK signaling pathway - yeast
GWHGACDB001347	1186.35	1943.91	428.788	0.22058	-2.18062	1.9359e-177	6.17277e-175	Down	31.0513	27.6814	27.2325	8.11991	6.06937	7.59169	Hca.01G0013470	lipid binding protein, putative, expressed	GO:0005576,GO:0005737,GO:0005886,GO:0007049,GO:0007275,GO:0009505,GO:0016757,GO:0030154,GO:0040008,GO:0051301,GO:0071555	extracellular region|cytoplasm|plasma membrane|cell cycle|multicellular organism development|plant-type cell wall|transferase activity, transferring glycosyl groups|cell differentiation|regulation of growth|cell division|cell wall organization
GWHGACDB001365	255.669	368.48	142.858	0.387695	-1.36701	6.69819e-20	1.50933e-18	Down	4.64786	6.1183	5.34509	2.07777	2.56664	2.27009	Hca.01G0013650	expressed protein	GO:0000139,GO:0005768,GO:0005794,GO:0005802,GO:0016021,GO:0016757,GO:0042802,GO:0052324,GO:2001009	Golgi membrane|endosome|Golgi apparatus|trans-Golgi network|integral component of membrane|transferase activity, transferring glycosyl groups|identical protein binding|plant-type cell wall cellulose biosynthetic process|regulation of plant-type cell wall cellulose biosynthetic process
GWHGACDB001367	297.082	173.424	420.74	2.42608	1.27863	4.41297e-20	1.00002e-18	Up	5.55045	5.79184	4.72403	16.7598	16.1504	12.9303	Hca.01G0013670	ATOZI1, putative, expressed
GWHGACDB001368	3077.66	1932.37	4222.95	2.18537	1.12788	3.92727e-27	1.21462e-25	Up	4.45265	5.0407	3.97946	9.75705	11.6654	10.9933	Hca.01G0013680	cyclin-related protein, putative, expressed
GWHGACDB001372	1868.56	2614.1	1123.02	0.429599	-1.21894	6.78942e-91	8.86339e-89	Down	6.44306	6.60863	6.52502	2.77312	2.85176	2.95571	Hca.01G0013720	transcription factor, putative, expressed	GO:0003700,GO:0005634,GO:0006351,GO:0009733,GO:0009751,GO:0009753,GO:0043565,GO:0045893	DNA-binding transcription factor activity|nucleus|transcription, DNA-templated|response to auxin|response to salicylic acid|response to jasmonic acid|sequence-specific DNA binding|positive regulation of transcription, DNA-templated	ko04075	Plant hormone signal transduction
GWHGACDB001376	63.2293	33.2775	93.181	2.80012	1.48549	5.07056e-05	0.000320972	Up	0.552048	0.296712	0.198052	0.796018	1.09304	0.835665	Hca.01G0013760	inactive receptor kinase At2g26730 precursor, putative, expressed	GO:0004674,GO:0005524,GO:0005886,GO:0009505,GO:0009507,GO:0009570,GO:0010069,GO:0010070,GO:0016021,GO:0016301,GO:0046777,GO:0090406	protein serine/threonine kinase activity|ATP binding|plasma membrane|plant-type cell wall|chloroplast|chloroplast stroma|zygote asymmetric cytokinesis in embryo sac|zygote asymmetric cell division|integral component of membrane|kinase activity|protein autophosphorylation|pollen tube
GWHGACDB001378	23.8326	34.661	13.0043	0.375187	-1.41432	0.00431981	0.0178679	Down	0.527083	0.339003	0.254629	0.164247	0.138472	0.228017	Hca.01G0013780	LRP1, putative, expressed	GO:0001228,GO:0003677,GO:0003700,GO:0005634,GO:0006355,GO:0046983,GO:0048573	DNA-binding transcription activator activity, RNA polymerase II-specific|DNA binding|DNA-binding transcription factor activity|nucleus|regulation of transcription, DNA-templated|protein dimerization activity|photoperiodism, flowering
GWHGACDB001407	47.3088	18.6699	75.9477	4.06792	2.02429	2.18796e-08	2.19411e-07	Up	0	0.04595	0.135503	0.0450985	0.132377	0.0909129	Hca.01G0014070	MYB family transcription factor, putative, expressed
GWHGACDB001451	23.5661	9.56049	37.5718	3.9299	1.97449	0.00115632	0.00556553	Up	0	0.0954179	0	0.0913182	0	0.0953309	Hca.01G0014510	calmodulin-binding protein, putative, expressed	GO:0005634,GO:0005737	nucleus|cytoplasm
GWHGACDB001452	66.3433	33.9812	98.7054	2.90471	1.53839	1.70698e-05	0.000116928	Up	0.544768	0.0693254	0.196333	1.19942	0.670012	1.10254	Hca.01G0014520	40S ribosomal protein S5, putative, expressed	GO:0003723,GO:0003735,GO:0006412,GO:0015935	RNA binding|structural constituent of ribosome|translation|small ribosomal subunit	ko03010	Ribosome
GWHGACDB001464	326.215	465.369	187.062	0.401966	-1.31486	4.56123e-23	1.20136e-21	Down	1.01464	1.05754	1.14025	0.352118	0.409159	0.385168	Hca.01G0014640	ABC-2 type transporter domain containing protein, expressed	GO:0005524,GO:0005886,GO:0009414,GO:0010148,GO:0016021,GO:0042626,GO:0055085	ATP binding|plasma membrane|response to water deprivation|transpiration|integral component of membrane|ATPase activity, coupled to transmembrane movement of substances|transmembrane transport
GWHGACDB001491	79.8856	44.4427	115.328	2.59499	1.37573	2.80516e-07	2.47848e-06	Up	0.461886	0.572664	0.464046	0.977039	1.31426	1.33278	Hca.01G0014910	retrotransposon protein, putative, unclassified, expressed	GO:0004675,GO:0005524,GO:0005886,GO:0006468,GO:0009505,GO:0009506,GO:0009555,GO:0016021	transmembrane receptor protein serine/threonine kinase activity|ATP binding|plasma membrane|protein phosphorylation|plant-type cell wall|plasmodesma|pollen development|integral component of membrane
GWHGACDB001512	355.537	574.366	136.709	0.238017	-2.07086	3.43433e-55	2.3436e-53	Down	0.523122	0.287851	0.409988	0.0920241	0.0921307	0.143843	Hca.01G0015120	OsProCP2 - Putative Lysosomal Pro-x Carboxypeptidase homologue, expressed
GWHGACDB001521	511.251	241.339	781.162	3.23678	1.69456	1.22683e-53	8.02246e-52	Up	0.712589	0.895741	0.742383	3.21791	2.36911	2.82149	Hca.01G0015210	glycosyl hydrolases, putative, expressed	GO:0004564,GO:0005576,GO:0005618,GO:0005975	beta-fructofuranosidase activity|extracellular region|cell wall|carbohydrate metabolic process	ko00500,ko00052	Starch and sucrose metabolism|Galactose metabolism
GWHGACDB001525	249.674	100.506	398.843	3.96837	1.98855	9.07512e-14	1.43793e-12	Up	0.426525	0.595697	0.223627	1.34527	0.896379	0.884596	Hca.01G0015250	glycosyl hydrolases, putative, expressed	GO:0004564,GO:0005576,GO:0005618,GO:0005975	beta-fructofuranosidase activity|extracellular region|cell wall|carbohydrate metabolic process	ko00500,ko00052	Starch and sucrose metabolism|Galactose metabolism
GWHGACDB001530	156.907	82.2374	231.576	2.81594	1.49362	1.33353e-08	1.3623e-07	Up	0	0.0851851	0	0	0.478572	0	Hca.01G0015300	glutathione S-transferase, N-terminal domain containing protein, expressed
GWHGACDB001542	275.824	402.326	149.321	0.371145	-1.42994	5.46311e-23	1.4347e-21	Down	4.2399	3.79981	4.44751	1.98073	2.32346	1.80284	Hca.01G0015420	Ser/Thr protein phosphatase family protein, putative, expressed	GO:0003993,GO:0005576,GO:0046872	acid phosphatase activity|extracellular region|metal ion binding
GWHGACDB001543	3860.08	5250.33	2469.83	0.470414	-1.088	5.38026e-124	1.03115e-121	Down	262.52	260.687	259.418	137.748	157.135	138.626	Hca.01G0015430	zinc finger A20 and AN1 domain-containing stress-associated protein, putative, expressed	GO:0003677,GO:0008270	DNA binding|zinc ion binding
GWHGACDB001544	10.8508	0	21.7015	Inf	Inf	2.41399e-08	2.40804e-07	Up	0	0	0	1.59287	1.69849	2.00286	Hca.01G0015440	lysM domain containing protein, putative, expressed
GWHGACDB001548	14.5469	7.09686	21.997	3.09954	1.63205	0.0117144	0.0424246	Up	0.171755	0.28599	0.0278032	0.444642	0.49549	0.568316	Hca.01G0015480	cytochrome P450, putative, expressed	GO:0005506,GO:0005789,GO:0009611,GO:0016021,GO:0018685,GO:0020037,GO:0043231	iron ion binding|endoplasmic reticulum membrane|response to wounding|integral component of membrane|alkane 1-monooxygenase activity|heme binding|intracellular membrane-bounded organelle
GWHGACDB001577	216.186	296.2	136.171	0.459728	-1.12115	5.72555e-10	6.73293e-09	Down	2.04705	1.62613	3.35491	1.23716	0.205871	1.29379	Hca.01G0015770	phytosulfokines precursor, putative, expressed
GWHGACDB001598	147.426	76.5805	218.272	2.85022	1.51108	2.78952e-14	4.5686e-13	Up	0.946597	0.816117	0.591641	2.38773	3.04281	2.83684	Hca.01G0015980	receptor kinase, putative, expressed
GWHGACDB001603	18.5922	5.32505	31.8593	5.98291	2.58085	1.99981e-05	0.00013534	Up	0.187457	0.141411	0.0223673	0.894023	0.96902	0.469476	Hca.01G0016030	homeodomain, putative, expressed
GWHGACDB001659	25.1898	37.0868	13.2929	0.358425	-1.48026	0.00215912	0.00972926	Down	0	0.146835	0	0.105579	0.316902	0	Hca.01G0016590	pectate lyase precursor, putative, expressed	GO:0030570,GO:0045490,GO:0046872	pectate lyase activity|pectin catabolic process|metal ion binding	ko00040,ko02024	Pentose and glucuronate interconversions|Quorum sensing
GWHGACDB001666	170.549	234.751	106.346	0.453015	-1.14237	2.61509e-10	3.16934e-09	Down	0.661083	0.374748	0.315992	0.225916	0.175815	0.139035	Hca.01G0016660	zinc finger, C3HC4 type domain containing protein, expressed
GWHGACDB001680	214.279	345.224	83.3343	0.241392	-2.05055	2.12725e-32	7.94267e-31	Down	4.18592	3.5904	3.181	1.13294	1.14539	0.807216	Hca.01G0016800	retrotransposon protein, putative, unclassified, expressed	GO:0009507	chloroplast
GWHGACDB001717	10.6578	1.77499	19.5407	11.0089	3.4606	0.000666178	0.00338835	Up	0	0	0.00678675	0	0.0131532	0	Hca.01G0017170	heparanase-like protein precursor, putative, expressed	GO:0004566,GO:0005576,GO:0005765,GO:0009505	beta-glucuronidase activity|extracellular region|lysosomal membrane|plant-type cell wall	ko00531	Glycosaminoglycan degradation
GWHGACDB001728	8.7446	3.19316	14.296	4.47708	2.16256	0.016932	0.0582245	Up	0	0	0	0	0	0	Hca.01G0017280	heparanase-like protein precursor, putative, expressed	GO:0016020,GO:0052748	membrane|baicalin beta-D-glucuronidase activity	ko00531	Glycosaminoglycan degradation
GWHGACDB001771	6.25744	11.2696	1.24523	0.110494	-3.17796	0.00487912	0.0198576	Down	0.422648	0.381647	0.626831	0.0649595	0	0.152748	Hca.01G0017710
GWHGACDB001775	741.897	1047.17	436.624	0.416956	-1.26203	9.55371e-45	5.06966e-43	Down	11.0469	17.5847	23.6845	5.58113	7.94854	8.25509	Hca.01G0017750	metallothionein, putative, expressed	GO:0046872	metal ion binding
GWHGACDB001853	25.0234	14.0805	35.9664	2.55435	1.35296	0.00524191	0.021162	Up	0.0917459	0.422842	0.349545	0.738207	0.374868	0.720362	Hca.01G0018530	peptide transporter PTR2, putative, expressed	GO:0005886,GO:0006807,GO:0009506,GO:0015031,GO:0015333,GO:0016021,GO:0035673,GO:0042937,GO:0042938,GO:0042939,GO:1904680	plasma membrane|nitrogen compound metabolic process|plasmodesma|protein transport|peptide:proton symporter activity|integral component of membrane|oligopeptide transmembrane transporter activity|tripeptide transmembrane transporter activity|dipeptide transport|tripeptide transport|peptide transmembrane transporter activity
GWHGACDB001855	57.7091	78.5989	36.8192	0.468444	-1.09405	0.000431737	0.00228663	Down	1.88927	2.09634	2.10836	0.920707	1.32756	0.638793	Hca.01G0018550	expressed protein
GWHGACDB001876	21.6178	31.4079	11.8276	0.376578	-1.40898	0.00648078	0.0253897	Down	0.463024	0.354886	0.443051	0.0318693	0.182948	0.270633	Hca.01G0018760	glyoxal oxidase-related, putative, expressed	GO:0004031,GO:0005615,GO:0005618,GO:0050832,GO:0102797,GO:0102798	aldehyde oxidase activity|extracellular space|cell wall|defense response to fungus|geranial:oxygen oxidoreductase activity|heptaldehyde:oxygen oxidoreductase activity
GWHGACDB001891	177.406	334.089	20.7222	0.0620261	-4.01098	1.27953e-75	1.31347e-73	Down	1.87649	2.64186	3.08099	0	0	0.204536	Hca.01G0018910	PMR5, putative, expressed	GO:0000139,GO:0005794,GO:0016021,GO:0016413,GO:0045492,GO:1990538	Golgi membrane|Golgi apparatus|integral component of membrane|O-acetyltransferase activity|xylan biosynthetic process|xylan O-acetyltransferase activity
GWHGACDB001894	27.9712	16.1841	39.7583	2.45663	1.29668	0.00460524	0.0189096	Up	0.138603	0.0940678	0.256137	0.522297	0.14025	0.814104	Hca.01G0018940	F-box/LRR-repeat protein 3, putative, expressed	GO:0006511,GO:0016567,GO:0019005,GO:0031146	ubiquitin-dependent protein catabolic process|protein ubiquitination|SCF ubiquitin ligase complex|SCF-dependent proteasomal ubiquitin-dependent protein catabolic process
GWHGACDB001917	777.377	1061.63	493.12	0.464492	-1.10628	1.79434e-36	7.55278e-35	Down	4.55125	5.39931	4.26404	2.22101	2.21142	2.55729	Hca.01G0019170	CAMK_KIN1/SNF1/Nim1_like.28 - CAMK includes calcium/calmodulin depedent protein kinases, expressed	GO:0004674,GO:0005267,GO:0005524,GO:0005634,GO:0005737,GO:0005829,GO:0005886,GO:0006468,GO:0007584,GO:0009414,GO:0009536,GO:0010107,GO:0010118,GO:0035556	protein serine/threonine kinase activity|potassium channel activity|ATP binding|nucleus|cytoplasm|cytosol|plasma membrane|protein phosphorylation|response to nutrient|response to water deprivation|plastid|potassium ion import|stomatal movement|intracellular signal transduction
GWHGACDB002036	66.79	33.4608	100.119	2.99214	1.58118	9.46419e-08	8.8366e-07	Up	0.0352157	0.0642859	0.070874	0.200599	0.289758	0.28308	Hca.01G0020360	kinesin motor domain containing protein, putative, expressed	GO:0000281,GO:0000911,GO:0003777,GO:0005524,GO:0005871,GO:0005874,GO:0007018,GO:0008017,GO:0009524,GO:0016887	mitotic cytokinesis|cytokinesis by cell plate formation|microtubule motor activity|ATP binding|kinesin complex|microtubule|microtubule-based movement|microtubule binding|phragmoplast|ATPase activity
GWHGACDB002056	44.8342	72.6261	17.0424	0.234659	-2.09136	1.47196e-08	1.49481e-07	Down	0.0711434	0.485537	0.0679868	0.34375	0	0.0695489	Hca.01G0020560	CPuORF1 - conserved peptide uORF-containing transcript, expressed	GO:0003700,GO:0005634,GO:0006521,GO:0006970,GO:0009267,GO:0009617,GO:0009651,GO:0009901,GO:0010182,GO:0043565,GO:0044212,GO:0045893,GO:0046982,GO:0071333	DNA-binding transcription factor activity|nucleus|regulation of cellular amino acid metabolic process|response to osmotic stress|cellular response to starvation|response to bacterium|response to salt stress|anther dehiscence|sugar mediated signaling pathway|sequence-specific DNA binding|transcription regulatory region DNA binding|positive regulation of transcription, DNA-templated|protein heterod…
GWHGACDB002057	203.696	302.868	104.524	0.345116	-1.53485	6.40465e-17	1.22852e-15	Down	6.85076	5.41655	6.87764	1.78389	2.3881	2.99782	Hca.01G0020570	glycosyl hydrolases family 17, putative, expressed	GO:0005773,GO:0005975,GO:0006952,GO:0042973	vacuole|carbohydrate metabolic process|defense response|glucan endo-1,3-beta-D-glucosidase activity
GWHGACDB002067	759.07	1371.67	146.472	0.106784	-3.22723	1.3797e-139	3.10699e-137	Down	18.1036	16.7775	17.7121	2.18225	2.1847	1.82069	Hca.01G0020670	CHIT13 - Chitinase family protein precursor, expressed	GO:0005576,GO:0005975,GO:0006032,GO:0016998	extracellular region|carbohydrate metabolic process|chitin catabolic process|cell wall macromolecule catabolic process
GWHGACDB002076	188.05	80.1747	295.925	3.691	1.88401	2.74209e-17	5.37541e-16	Up	1.02313	0.192169	0.623935	3.45529	2.04492	1.97026	Hca.01G0020760	two-component response regulator, putative, expressed	GO:0000156,GO:0003677,GO:0003700,GO:0005634,GO:0009723,GO:0009735,GO:0009736,GO:0009873,GO:0010082,GO:0010119,GO:0010150,GO:0048364,GO:0071368,GO:0080113	phosphorelay response regulator activity|DNA binding|DNA-binding transcription factor activity|nucleus|response to ethylene|response to cytokinin|cytokinin-activated signaling pathway|ethylene-activated signaling pathway|regulation of root meristem growth|regulation of stomatal movement|leaf senescence|root development|cellular response to cytokinin stimulus|regulation of seed growth	ko04075	Plant hormone signal transduction
GWHGACDB002090	363.826	231.078	496.573	2.14894	1.10363	7.80833e-11	9.9379e-10	Up	0.591143	0.509026	0.46205	1.44469	1.21328	1.23179	Hca.01G0020900	expressed protein	GO:0003723,GO:0005730,GO:0006417,GO:0009793	RNA binding|nucleolus|regulation of translation|embryo development ending in seed dormancy
GWHGACDB002100	3987.04	5735.42	2238.66	0.390321	-1.35727	1.16853e-192	4.38578e-190	Down	6.44459	6.06545	6.15804	3.17554	2.38796	1.95524	Hca.01G0021000	3-hydroxyacyl-CoA dehydrogenase, putative, expressed	GO:0003857,GO:0004165,GO:0004300,GO:0006635,GO:0008692,GO:0009514,GO:0018812	3-hydroxyacyl-CoA dehydrogenase activity|dodecenoyl-CoA delta-isomerase activity|enoyl-CoA hydratase activity|fatty acid beta-oxidation|3-hydroxybutyryl-CoA epimerase activity|glyoxysome|3-hydroxyacyl-CoA dehydratase activity	ko01212,ko00592,ko00071	Fatty acid metabolism|alpha-Linolenic acid metabolism|Fatty acid degradation
GWHGACDB002109	453.787	675.775	231.799	0.343012	-1.54367	2.00171e-41	9.74645e-40	Down	1.89218	1.31918	1.547	0.896426	0.592519	0.565883	Hca.01G0021090	OsFBT5 - F-box and tubby domain containing protein, expressed	GO:0005654,GO:0005886,GO:0005929,GO:0009536,GO:0035091,GO:0061512	nucleoplasm|plasma membrane|cilium|plastid|phosphatidylinositol binding|protein localization to cilium
GWHGACDB002134	198.723	315.889	81.5559	0.258179	-1.95356	3.4901e-29	1.1687e-27	Down	0	0	0	0	0	0	Hca.01G0021340	caleosin related protein, putative, expressed
GWHGACDB002166	39.8029	1.7718	77.8341	43.9292	5.45711	3.43104e-23	9.11681e-22	Up	0	0	0	0.633522	0.156255	0.318643	Hca.01G0021660	aquaporin protein, putative, expressed	GO:0015267,GO:0016021,GO:0035445,GO:0046715	channel activity|integral component of membrane|borate transmembrane transport|active borate transmembrane transporter activity
GWHGACDB002167	52.1894	4.23872	100.14	23.6251	4.56225	6.76919e-26	1.99919e-24	Up	0	0	0	0	0	0	Hca.01G0021670	aquaporin protein, putative, expressed
GWHGACDB002172	1374.81	1842.83	906.786	0.492063	-1.02309	8.16653e-27	2.48311e-25	Down	0.337123	0.340286	0.323938	0.24318	0	0	Hca.01G0021720	stem-specific protein TSJT1, putative, expressed
GWHGACDB002175	308.246	421.543	194.95	0.462467	-1.11258	2.19112e-16	4.0737e-15	Down	9.85244	11.6093	8.68615	3.14098	6.48417	4.51456	Hca.01G0021750	uncharacterized GPI-anchored protein At5g19240 precursor, putative, expressed	GO:0005886,GO:0031225	plasma membrane|anchored component of membrane
GWHGACDB002214	7.76551	2.80801	12.723	4.53097	2.17982	0.0213295	0.0707014	Up	0.0556398	0	0.0264038	0.135474	0.238548	0.413537	Hca.01G0022140	expressed protein
GWHGACDB002221	33.7813	10.5748	56.9879	5.38902	2.43002	3.63332e-08	3.55064e-07	Up	0	0.0512579	0	0.0973003	0	0	Hca.01G0022210	AAA-type ATPase family protein, putative, expressed
GWHGACDB002223	26.5405	49.0514	4.02959	0.0821505	-3.60559	3.51503e-11	4.59044e-10	Down	0.815749	0.617755	1.29067	0.0522759	0.103315	0.204163	Hca.01G0022230	retrotransposon protein, putative, unclassified, expressed	GO:0001872,GO:0009408,GO:0009506,GO:0030247,GO:0031225,GO:0046658	(1->3)-beta-D-glucan binding|response to heat|plasmodesma|polysaccharide binding|anchored component of membrane|anchored component of plasma membrane
GWHGACDB002245	406.067	617.84	194.293	0.314472	-1.669	5.41156e-43	2.75013e-41	Down	2.40138	3.05177	3.00328	0.953822	1.13108	1.01073	Hca.01G0022450	expressed protein	GO:0005634,GO:0009718,GO:0043153,GO:0044212,GO:0048511,GO:0048573	nucleus|anthocyanin-containing compound biosynthetic process|entrainment of circadian clock by photoperiod|transcription regulatory region DNA binding|rhythmic process|photoperiodism, flowering
GWHGACDB002280	27.6264	15.887	39.3659	2.47787	1.3091	0.00426725	0.0176789	Up	0.227557	0.470427	0.150354	0.773528	0.637962	1.03035	Hca.01G0022800	protein kinase APK1B, chloroplast precursor, putative, expressed			ko04064	NF-kappa B signaling pathway
GWHGACDB002294	5.22387	9.19433	1.2534	0.136323	-2.8749	0.0184581	0.0625941	Down	0.0250448	0.0423266	0	0	0	0.0339576	Hca.01G0022940		GO:0000943,GO:0003677,GO:0003723,GO:0003887,GO:0003964,GO:0004190,GO:0004523,GO:0004540,GO:0005524,GO:0005634,GO:0005737,GO:0006310,GO:0008233,GO:0008270,GO:0015074,GO:0032197	retrotransposon nucleocapsid|DNA binding|RNA binding|DNA-directed DNA polymerase activity|RNA-directed DNA polymerase activity|aspartic-type endopeptidase activity|RNA-DNA hybrid ribonuclease activity|ribonuclease activity|ATP binding|nucleus|cytoplasm|DNA recombination|peptidase activity|zinc ion binding|DNA integration|transposition, RNA-mediated
GWHGACDB002308	1595.53	2161.44	1029.62	0.476355	-1.06989	8.42766e-63	6.68848e-61	Down	18.5825	15.4561	17.2922	7.73096	7.10017	8.77427	Hca.01G0023080	acyl-desaturase, chloroplast precursor, putative, expressed	GO:0006633,GO:0009507,GO:0045300,GO:0046872,GO:0102786	fatty acid biosynthetic process|chloroplast|acyl-[acyl-carrier-protein] desaturase activity|metal ion binding|stearoyl-[acp] desaturase activity	ko00061,ko01040,ko01212	Fatty acid biosynthesis|Biosynthesis of unsaturated fatty acids|Fatty acid metabolism
GWHGACDB002315	41.5516	64.7964	18.3068	0.282527	-1.82354	1.32864e-06	1.07481e-05	Down	0.244324	0.453094	0.599523	0.123153	0.195618	0.580759	Hca.01G0023150
GWHGACDB002364	177.647	254.184	101.111	0.397786	-1.32993	9.85591e-14	1.55754e-12	Down	0.134626	0.0897162	0.261929	0	0	0.178916	Hca.01G0023640	vacuolar-processing enzyme precursor, putative, expressed	GO:0008234	cysteine-type peptidase activity	ko04142	Lysosome
GWHGACDB002373	34.7725	17.5617	51.9833	2.96004	1.56562	0.033361	0.102834	Up	0.198241	0.0661659	0.0830024	1.02118	0.502832	0.286222	Hca.01G0023730	expressed protein
GWHGACDB002380	4.86728	1.06754	8.66703	8.11872	3.02125	0.0210218	0.0698648	Up	0	0	0	0	0	0	Hca.01G0023800	Yip1 domain containing protein, expressed
GWHGACDB002389	41.4795	19.0173	63.9418	3.3623	1.74945	4.36406e-06	3.26531e-05	Up	0.204188	0.135819	0.335538	0.408259	0.0661831	0.937624	Hca.01G0023890	fatty acid hydroxylase, putative, expressed	GO:0000038,GO:0005506,GO:0005783,GO:0005789,GO:0006631,GO:0006633,GO:0016021,GO:0080132	very long-chain fatty acid metabolic process|iron ion binding|endoplasmic reticulum|endoplasmic reticulum membrane|fatty acid metabolic process|fatty acid biosynthetic process|integral component of membrane|fatty acid alpha-hydroxylase activity
GWHGACDB002415	156.723	55.093	258.353	4.68939	2.2294	1.51112e-28	4.96327e-27	Up	0.280641	0.154862	0.0901183	0.688827	0.729226	0.598818	Hca.01G0024150	MCM2 - Putative minichromosome maintenance MCM complex subunit 2, expressed	GO:0000347,GO:0003677,GO:0004386,GO:0005524,GO:0005829,GO:0006268,GO:0006270,GO:0007049,GO:0009793,GO:0010082,GO:0016032,GO:0042127,GO:0042555,GO:0046872,GO:0048364,GO:1905775	THO complex|DNA binding|helicase activity|ATP binding|cytosol|DNA unwinding involved in DNA replication|DNA replication initiation|cell cycle|embryo development ending in seed dormancy|regulation of root meristem growth|viral process|regulation of cell proliferation|MCM complex|metal ion binding|root development|negative regulation of DNA helicase activity	ko04113,ko04111,ko03030,ko04110	Meiosis - yeast|Cell cycle - yeast|DNA replication|Cell cycle
GWHGACDB002425	355.696	147.778	563.614	3.81393	1.93128	2.72915e-17	5.35298e-16	Up	0.845473	1.56341	0.765212	3.46319	5.91421	4.60584	Hca.01G0024250	GDSL-like lipase/acylhydrolase, putative, expressed	GO:0005576,GO:0016042,GO:0016298	extracellular region|lipid catabolic process|lipase activity
GWHGACDB002448	90.0769	155.663	24.4906	0.157331	-2.66813	1.17248e-09	1.33647e-08	Down	15.9618	9.02938	10.323	0.967181	3.51153	2.31792	Hca.01G0024480	LTPL7 - Protease inhibitor/seed storage/LTP family protein precursor, expressed	GO:0006869,GO:0008289	lipid transport|lipid binding
GWHGACDB002464	18.4536	30.7161	6.19102	0.201556	-2.31075	9.33602e-05	0.000564028	Down	0.419888	0.561257	0.451085	0.0488439	0.183083	0.0230489	Hca.01G0024640	inorganic phosphate transporter, putative, expressed	GO:0005886,GO:0006817,GO:0015114,GO:0015293,GO:0015415,GO:0016021,GO:1901684	plasma membrane|phosphate ion transport|phosphate ion transmembrane transporter activity|symporter activity|ATPase-coupled phosphate ion transmembrane transporter activity|integral component of membrane|arsenate ion transmembrane transport
GWHGACDB002473	26.5099	15.5303	37.4895	2.41396	1.2714	0.00650742	0.0254774	Up	0.630467	0.293172	0.376283	1.03638	1.23645	1.37782	Hca.01G0024730	expressed protein
GWHGACDB002494	25.4333	15.5083	35.3583	2.27996	1.18901	0.0127728	0.0456769	Up	1.24663	0.622657	0.804426	1.86744	1.95835	2.95638	Hca.01G0024940
GWHGACDB002506	3429.98	5024.03	1835.94	0.365431	-1.45233	5.58215e-78	5.93305e-76	Down	36.5609	36.1826	34.6234	14.3186	11.0303	13.7234	Hca.01G0025060	cysteine proteinase 1 precursor, putative, expressed	GO:0000323,GO:0004197,GO:0005615,GO:0005764,GO:0005773,GO:0051603	lytic vacuole|cysteine-type endopeptidase activity|extracellular space|lysosome|vacuole|proteolysis involved in cellular protein catabolic process	ko04142,ko04210	Lysosome|Apoptosis
GWHGACDB002515	146.588	207.533	85.6443	0.412679	-1.27691	7.09882e-11	9.07013e-10	Down	23.6035	23.7509	13.5773	7.21713	10.6989	14.8586	Hca.01G0025150	CPuORF1 - conserved peptide uORF-containing transcript, expressed
GWHGACDB002524	365.83	499.636	232.024	0.464386	-1.1066	6.4683e-19	1.37905e-17	Down	0.5536	0.720508	0.737757	0.45239	0.0405034	0.419791	Hca.01G0025240	wound responsive protein, putative, expressed	GO:0004518,GO:0005634,GO:0043565,GO:0050832	nuclease activity|nucleus|sequence-specific DNA binding|defense response to fungus
GWHGACDB002525	50.142	80.1622	20.1219	0.251014	-1.99416	1.11133e-08	1.14571e-07	Down	0.0715873	0.178227	0.0332845	0	0	0.0355262	Hca.01G0025250	expressed protein	GO:0000139,GO:0005886,GO:0015031	Golgi membrane|plasma membrane|protein transport
GWHGACDB002534	1057.51	1733.82	381.2	0.219862	-2.18533	2.06642e-162	5.8626e-160	Down	20.6255	20.0582	16.197	4.63171	4.34689	4.89809	Hca.01G0025340		GO:0004617,GO:0016021	phosphoglycerate dehydrogenase activity|integral component of membrane
GWHGACDB002535	23.0431	42.0391	4.04716	0.0962715	-3.37675	3.73651e-09	4.04173e-08	Down	0.185336	0.254261	0.181554	0.0371614	0.00941054	0.049549	Hca.01G0025350	expressed protein
GWHGACDB002538	14.9659	6.68645	23.2453	3.47648	1.79763	0.00548738	0.0220222	Up	0.1495	0.44464	0.712709	1.73347	1.00108	0.59816	Hca.01G0025380	DANA2, putative, expressed	GO:0009536,GO:0015288,GO:0022843,GO:0031359,GO:0034426,GO:0034765,GO:0046930	plastid|porin activity|voltage-gated cation channel activity|integral component of chloroplast outer membrane|etioplast membrane|regulation of ion transmembrane transport|pore complex
GWHGACDB002541	184.398	112.653	256.143	2.27373	1.18506	1.32831e-11	1.79386e-10	Up	0	0	0	0	0	0	Hca.01G0025410	expressed protein
GWHGACDB002544	12.2666	5.32814	19.2051	3.60446	1.84978	0.00988561	0.036694	Up	0	0	0	0.390767	0.26333	0.675622	Hca.01G0025440	OsCML31 - Calmodulin-related calcium sensor protein, expressed	GO:0005509,GO:0005634,GO:0019722	calcium ion binding|nucleus|calcium-mediated signaling
GWHGACDB002547	97.3716	34.6796	160.064	4.6155	2.20649	9.07409e-12	1.24221e-10	Up	2.08459	1.76727	1.2174	7.89366	7.37819	6.32143	Hca.01G0025470	dof zinc finger domain containing protein, putative, expressed
GWHGACDB002571	85.4898	126.962	44.0177	0.3467	-1.52824	3.54948e-09	3.84751e-08	Down	1.63097	1.40455	2.26412	0.837868	0.499881	0.897323	Hca.01G0025710	gibberellin receptor GID1L2, putative, expressed	GO:0052689	carboxylic ester hydrolase activity
GWHGACDB002608	106.137	176.633	35.6421	0.201787	-2.3091	3.99693e-20	9.07457e-19	Down	1.60091	1.80776	3.15848	0.165542	0.236512	0.499738	Hca.01G0026080	NAD dependent epimerase/dehydratase family protein, putative, expressed	GO:0005829,GO:0008202,GO:0009611,GO:0010051,GO:0035671,GO:0047787	cytosol|steroid metabolic process|response to wounding|xylem and phloem pattern formation|enone reductase activity|delta4-3-oxosteroid 5beta-reductase activity
GWHGACDB002609	2.33301	0	4.66602	Inf	Inf	0.0315359	0.098166	Up	0	0	0	0	0	0	Hca.01G0026090	cytochrome b5-like Heme/Steroid binding domain containing protein, expressed
GWHGACDB002612	221.786	305.433	138.139	0.452273	-1.14474	6.52452e-13	9.77485e-12	Down	0	0.875818	0.289416	0.885371	0	0	Hca.01G0026120
GWHGACDB002616	12.5168	4.92737	20.1062	4.08051	2.02875	0.00485158	0.0197612	Up	0.371785	0.0730904	0.501531	1.86065	1.67526	0.800973	Hca.01G0026160	expressed protein
GWHGACDB002621	7.39107	1.76245	13.0197	7.38725	2.88504	0.00478858	0.0195355	Up	0	0	0	0	0	0	Hca.01G0026210	expressed protein
GWHGACDB002637	691.049	452.597	929.501	2.0537	1.03823	5.49559e-29	1.83344e-27	Up	2.59399	2.47445	2.90818	5.07868	4.89898	4.43314	Hca.01G0026370	amino acid transporter, putative, expressed	GO:0003333,GO:0005773,GO:0005774,GO:0015171,GO:0016021	amino acid transmembrane transport|vacuole|vacuolar membrane|amino acid transmembrane transporter activity|integral component of membrane
GWHGACDB002653	15.5681	8.47397	22.6622	2.67433	1.41918	0.0261764	0.0841132	Up	0.0246114	0.169219	0.0986687	0.59189	0.288401	0.484389	Hca.01G0026530	dnaJ domain containing protein, expressed
GWHGACDB002657	18.0652	8.83415	27.2962	3.08985	1.62754	0.00498978	0.0202691	Up	0.0735498	0.0738071	0.047695	0.169085	0.217553	0.19664	Hca.01G0026570	WD repeat-containing protein, putative, expressed			ko04114,ko04110,ko04120,ko04111,ko04113	Oocyte meiosis|Cell cycle|Ubiquitin mediated proteolysis|Cell cycle - yeast|Meiosis - yeast
GWHGACDB002658	10.2061	2.13189	18.2804	8.57473	3.10009	0.000369161	0.00198763	Up	0.079768	0.0807673	0	0.635481	0.528034	0.395176	Hca.01G0026580	aspartic proteinase nepenthesin precursor, putative, expressed	GO:0000166,GO:0004190,GO:0005618,GO:0006508,GO:0009505,GO:0009627,GO:0030163,GO:0043067,GO:0048046	nucleotide binding|aspartic-type endopeptidase activity|cell wall|proteolysis|plant-type cell wall|systemic acquired resistance|protein catabolic process|regulation of programmed cell death|apoplast
GWHGACDB002677	74.1355	37.4436	110.827	2.95985	1.56552	5.66085e-07	4.82531e-06	Up	1.63336	1.328	1.2274	4.81351	3.7644	6.1643	Hca.01G0026770	phosphate-induced protein 1 conserved region domain containing protein, expressed	GO:0005615,GO:0005618,GO:0005794,GO:0009505,GO:0009741,GO:0048046	extracellular space|cell wall|Golgi apparatus|plant-type cell wall|response to brassinosteroid|apoplast
GWHGACDB002713	26.2876	16.87	35.7052	2.1165	1.08168	0.0215114	0.0711865	Up	0.119074	0.0274873	0.0940676	0.251947	0.211747	0.379325	Hca.01G0027130	nitrate reductase, putative, expressed	GO:0006809,GO:0009703,GO:0020037,GO:0030151,GO:0042128,GO:0043546,GO:0050464	nitric oxide biosynthetic process|nitrate reductase (NADH) activity|heme binding|molybdenum ion binding|nitrate assimilation|molybdopterin cofactor binding|nitrate reductase (NADPH) activity	ko00910	Nitrogen metabolism
GWHGACDB002722	5.1737	1.05491	9.29249	8.80881	3.13895	0.0143549	0.0505643	Up	0	0	0	0.167203	0	0.0541537	Hca.01G0027220	thaumatin family domain containing protein, expressed
GWHGACDB002726	41.074	69.1076	13.0404	0.188698	-2.40585	9.89021e-10	1.13742e-08	Down	0.383562	0	0	0	0	0	Hca.01G0027260	integral membrane protein DUF6 containing protein, expressed	GO:0005886,GO:0016021,GO:0022857	plasma membrane|integral component of membrane|transmembrane transporter activity
GWHGACDB002771	618.355	883.924	352.787	0.399114	-1.32513	1.52528e-41	7.46703e-40	Down	0.306715	0.24706	0.23642	0.963462	1.3165	1.04511	Hca.01G0027710	dehydrogenase, putative, expressed	GO:0000166,GO:0001666,GO:0004022,GO:0005829,GO:0005886,GO:0006970,GO:0008270,GO:0009409,GO:0009413,GO:0009414,GO:0009651,GO:0009737,GO:0009744,GO:0031000,GO:0032355,GO:0042542,GO:0042803,GO:0046686,GO:1900039	nucleotide binding|response to hypoxia|alcohol dehydrogenase (NAD) activity|cytosol|plasma membrane|response to osmotic stress|zinc ion binding|response to cold|response to flooding|response to water deprivation|response to salt stress|response to abscisic acid|response to sucrose|response to caffeine|response to estradiol|response to hydrogen peroxide|protein homodimerization activity|response t…	ko00350,ko00592,ko00071,ko00010	Tyrosine metabolism|alpha-Linolenic acid metabolism|Fatty acid degradation|Glycolysis / Gluconeogenesis
GWHGACDB002776	5447.83	8044.75	2850.9	0.354381	-1.49663	1.5169e-280	1.07168e-277	Down	4.09364	2.78211	4.56481	2.15336	2.63086	2.24328	Hca.01G0027760	nodulin MtN3 family protein, putative, expressed	GO:0005783,GO:0005789,GO:0005886,GO:0005887,GO:0051119,GO:0051260	endoplasmic reticulum|endoplasmic reticulum membrane|plasma membrane|integral component of plasma membrane|sugar transmembrane transporter activity|protein homooligomerization
GWHGACDB002780	110.361	152.159	68.5642	0.45061	-1.15005	3.05918e-07	2.69367e-06	Down	3.59989	5.2165	2.44355	1.38224	2.14604	3.27281	Hca.01G0027800	thioredoxin, putative, expressed
GWHGACDB002799	129.186	173.808	84.5645	0.486539	-1.03937	5.12426e-07	4.39392e-06	Down	2.04479	2.01437	2.25009	1.43599	1.0132	0.766505	Hca.01G0027990	pentatricopeptide, putative, expressed
GWHGACDB002804	2.28359	4.56719	0	0	#NAME?	0.0272905	0.0870875	Down	0	0.0735961	0.0715038	0	0	0	Hca.01G0028040	OsWAK50 - OsWAK receptor-like protein kinase, expressed
GWHGACDB002810	339.032	502.404	175.66	0.349639	-1.51606	9.07878e-31	3.20389e-29	Down	3.08672	3.10552	1.56688	2.18939	2.2604	0.966949	Hca.01G0028100	pathogen-related protein, putative, expressed	GO:0006952,GO:0009607	defense response|response to biotic stimulus
GWHGACDB002832	645.545	916.372	374.717	0.408914	-1.29013	3.39982e-41	1.63332e-39	Down	0.041255	0.0410784	0.0794577	0	0.076612	0	Hca.01G0028320	serine/threonine-protein kinase HT1, putative, expressed	GO:0004674,GO:0004712,GO:0005524,GO:0005829,GO:0009658	protein serine/threonine kinase activity|protein serine/threonine/tyrosine kinase activity|ATP binding|cytosol|chloroplast organization
GWHGACDB002841	4.23216	0.71063	7.75368	10.911	3.44771	0.0201784	0.0674753	Up	0	0	0	0	0.280081	0	Hca.01G0028410	expressed protein
GWHGACDB002847	248.766	394.074	103.457	0.262532	-1.92943	1.77605e-15	3.14153e-14	Down	17.1018	9.81873	10.2094	3.73398	0	1.25609	Hca.01G0028470	expressed protein
GWHGACDB002854	17.3401	9.52878	25.1515	2.63952	1.40028	0.023084	0.0756057	Up	0.0279959	0.195754	0.0531893	0.21256	0.131256	0.247945	Hca.01G0028540	endonuclease/exonuclease/phosphatase family domain containing protein, expressed	GO:0004439,GO:0034485,GO:0046856	phosphatidylinositol-4,5-bisphosphate 5-phosphatase activity|phosphatidylinositol-3,4,5-trisphosphate 5-phosphatase activity|phosphatidylinositol dephosphorylation
GWHGACDB002894	242.851	157.548	328.155	2.08288	1.05858	3.95916e-12	5.55933e-11	Up	1.15631	2.23608	2.04065	4.44934	4.20901	4.21838	Hca.01G0028940	ribosomal protein L3, putative, expressed	GO:0003735,GO:0005739,GO:0005840,GO:0006412,GO:0009507,GO:0019843	structural constituent of ribosome|mitochondrion|ribosome|translation|chloroplast|rRNA binding	ko03010	Ribosome
GWHGACDB002896	10.455	3.85665	17.0534	4.4218	2.14464	0.00752036	0.0289648	Up	0.0238102	0	0.0935456	0.259775	0.117319	0.167574	Hca.01G0028960
GWHGACDB002901	211.892	296.903	126.88	0.427346	-1.22652	5.21987e-14	8.39273e-13	Down	1.82529	1.66467	1.6273	0.557338	0.457099	0.766191	Hca.01G0029010	chloroplast unusual positioning protein, putative, expressed
GWHGACDB002920	170.279	86.628	253.93	2.93127	1.55153	6.58521e-17	1.26007e-15	Up	1.37971	1.36068	0.748937	1.97674	1.32537	2.85682	Hca.01G0029200	peroxidase precursor, putative, expressed	GO:0004601,GO:0005576,GO:0006979,GO:0020037,GO:0042744,GO:0046872	peroxidase activity|extracellular region|response to oxidative stress|heme binding|hydrogen peroxide catabolic process|metal ion binding	ko00940	Phenylpropanoid biosynthesis
GWHGACDB002927	19.649	7.77905	31.519	4.05178	2.01855	0.0115892	0.0420303	Up	0.460474	1.1567	0.187724	2.23149	3.6096	1.51038	Hca.01G0029270	RING-H2 finger protein ATL5G, putative, expressed
GWHGACDB002929	1244.13	501.061	1987.2	3.96599	1.98768	4.95534e-156	1.26628e-153	Up	10.7498	12.117	12.3774	53.9332	49.405	50.8138	Hca.01G0029290	cupin domain containing protein, expressed	GO:0000326,GO:0045735	protein storage vacuole|nutrient reservoir activity
GWHGACDB003020	44.945	61.692	28.198	0.457078	-1.12949	0.00136457	0.00645405	Down	0.18104	0	0	0	0	0	Hca.01G0030200	transporter, monovalent cation:proton antiporter-2 family, putative, expressed
GWHGACDB003021	45.4729	26.828	64.1177	2.38995	1.25698	0.000379497	0.0020378	Up	0.290833	0.101984	0.0139037	0.375201	0.609278	0.578442	Hca.01G0030210	EMB3013, putative, expressed	GO:0000911,GO:0000914,GO:0005524,GO:0005819,GO:0005874,GO:0006468,GO:0007349,GO:0008017,GO:0009506,GO:0009524,GO:0009555,GO:0009556,GO:0009574,GO:0010245,GO:0010342,GO:0016740	cytokinesis by cell plate formation|phragmoplast assembly|ATP binding|spindle|microtubule|protein phosphorylation|cellularization|microtubule binding|plasmodesma|phragmoplast|pollen development|microsporogenesis|preprophase band|radial microtubular system formation|endosperm cellularization|transferase activity
GWHGACDB003030	233.921	316.498	151.343	0.478181	-1.06437	5.80022e-12	8.06125e-11	Down	0	0.360272	0.934922	0.171346	0.169767	0	Hca.01G0030300	expressed protein
GWHGACDB003042	165.751	106.946	224.557	2.09972	1.0702	1.85296e-06	1.4735e-05	Up	9.25453	7.27765	7.01757	20.4156	13.8882	17.832	Hca.01G0030420	ammonium transporter protein, putative, expressed	GO:0005887,GO:0008519,GO:0015696,GO:0072488	integral component of plasma membrane|ammonium transmembrane transporter activity|ammonium transport|ammonium transmembrane transport
GWHGACDB003047	174.636	102.164	247.108	2.41873	1.27425	1.93376e-12	2.77702e-11	Up	0.17339	0.608065	0	0	0	0	Hca.01G0030470	nuclear transport factor 2, putative, expressed
GWHGACDB003054	119.999	162.194	77.8046	0.479701	-1.05979	7.95573e-07	6.64625e-06	Down	2.18124	3.1966	2.96666	1.76391	1.00874	2.04441	Hca.01G0030540	expressed protein
GWHGACDB003055	484.496	654.593	314.398	0.480295	-1.05801	6.64223e-11	8.50786e-10	Down	0.303091	0.318876	0.471352	0.125517	0.165956	0.181845	Hca.01G0030550	Cyclopropane-fatty-acyl-phospholipid synthase, putative, expressed	GO:0003723,GO:0003729,GO:0005634,GO:0005681,GO:0005829,GO:0006397,GO:0008380,GO:0010228,GO:0051028,GO:1901000,GO:1990904,GO:2000070	RNA binding|mRNA binding|nucleus|spliceosomal complex|cytosol|mRNA processing|RNA splicing|vegetative to reproductive phase transition of meristem|mRNA transport|regulation of response to salt stress|ribonucleoprotein complex|regulation of response to water deprivation	ko03015	mRNA surveillance pathway
GWHGACDB003062	30.7199	18.6915	42.7484	2.28705	1.19349	0.00573427	0.0228679	Up	0.0339919	0.0336446	0.13127	0.133705	0.227984	0.268441	Hca.01G0030620	tetratricopeptide repeat domain containing protein, expressed	GO:0005516,GO:0005886	calmodulin binding|plasma membrane
GWHGACDB003065	23.8231	14.7725	32.8738	2.22534	1.15403	0.0196893	0.0660852	Up	0.128837	0.0373089	0.0863348	0.210484	0.19532	0.260252	Hca.01G0030650	kinesin motor domain containing protein, putative, expressed	GO:0003777,GO:0005524,GO:0005737,GO:0005871,GO:0005874,GO:0007018,GO:0008017,GO:0008574,GO:0009524,GO:0016887,GO:0047496	microtubule motor activity|ATP binding|cytoplasm|kinesin complex|microtubule|microtubule-based movement|microtubule binding|ATP-dependent microtubule motor activity, plus-end-directed|phragmoplast|ATPase activity|vesicle transport along microtubule
GWHGACDB003068	55.6081	33.4578	77.7584	2.32407	1.21666	0.000141333	0.000826551	Up	0.0801069	0.16156	0.115024	0.319265	0.252709	0.215719	Hca.01G0030680	expressed protein	GO:0005634,GO:0005886,GO:0009416,GO:0009718,GO:0015995,GO:0045893	nucleus|plasma membrane|response to light stimulus|anthocyanin-containing compound biosynthetic process|chlorophyll biosynthetic process|positive regulation of transcription, DNA-templated
GWHGACDB003080	272.853	50.3904	495.316	9.82956	3.29713	2.35928e-19	5.1426e-18	Up	0	0.0856192	0	0.390765	0.329924	0.140774	Hca.01G0030800	3-oxoacyl-synthase, putative, expressed	GO:0004315,GO:0006633,GO:0009507	3-oxoacyl-[acyl-carrier-protein] synthase activity|fatty acid biosynthetic process|chloroplast	ko00061,ko01212,ko00780	Fatty acid biosynthesis|Fatty acid metabolism|Biotin metabolism
GWHGACDB003104	56.6545	76.9433	36.3658	0.472631	-1.08121	0.000541568	0.00281373	Down	13.5715	13.8366	11.0082	7.09429	4.6153	11.2277	Hca.01G0031040		GO:0005634,GO:0005737,GO:0009507	nucleus|cytoplasm|chloroplast
GWHGACDB003116	11.027	5.62846	16.4254	2.91828	1.54512	0.0405977	0.121031	Up	0	0	0	0.259305	0	0	Hca.01G0031160	protein of unknown function domain containing protein, expressed
GWHGACDB003118	291.737	166.903	416.572	2.49589	1.31955	1.53781e-11	2.06518e-10	Up	0.997444	1.34571	0.838743	1.81052	2.15056	0.559204	Hca.01G0031180	helix-loop-helix DNA-binding domain containing protein, expressed	GO:0003677,GO:0003700,GO:0005634,GO:0006355,GO:0046983	DNA binding|DNA-binding transcription factor activity|nucleus|regulation of transcription, DNA-templated|protein dimerization activity
GWHGACDB003120	8.20492	12.7096	3.70023	0.291137	-1.78023	0.0453733	0.132522	Down	0.131585	0.182747	0.0855755	0	0.0900659	0	Hca.01G0031200	OsIAA30 - Auxin-responsive Aux/IAA gene family member, expressed	GO:0003700,GO:0005634,GO:0009733,GO:0009734,GO:0010102,GO:0045892	DNA-binding transcription factor activity|nucleus|response to auxin|auxin-activated signaling pathway|lateral root morphogenesis|negative regulation of transcription, DNA-templated	ko04075	Plant hormone signal transduction
GWHGACDB003122	1298.67	841.494	1755.84	2.08657	1.06114	8.8136e-52	5.52283e-50	Up	7.23443	6.55137	6.51421	14.1746	14.8042	16.8426	Hca.01G0031220	OsIAA11 - Auxin-responsive Aux/IAA gene family member, expressed	GO:0005634,GO:0006355,GO:0009734	nucleus|regulation of transcription, DNA-templated|auxin-activated signaling pathway	ko04075	Plant hormone signal transduction
GWHGACDB003123	233.856	313.388	154.323	0.492433	-1.022	3.5746e-11	4.66654e-10	Down	4.40663	4.06081	4.7302	2.64295	2.56182	2.15979	Hca.01G0031230	CAMK_KIN1/SNF1/Nim1_like.17 - CAMK includes calcium/calmodulin depedent protein kinases, expressed	GO:0004674,GO:0005524,GO:0005634,GO:0005737,GO:0006468,GO:0009409,GO:0035556	protein serine/threonine kinase activity|ATP binding|nucleus|cytoplasm|protein phosphorylation|response to cold|intracellular signal transduction
GWHGACDB003127	302.534	93.5064	511.561	5.47087	2.45177	2.26639e-61	1.73746e-59	Up	0.0925857	0.0737642	0.0527541	0.412414	0.230208	0.165737	Hca.01G0031270	DNA repair protein Rad51, putative, expressed	GO:0000150,GO:0000730,GO:0000794,GO:0003690,GO:0003697,GO:0005524,GO:0006312,GO:0007131,GO:0008094,GO:0042148	recombinase activity|DNA recombinase assembly|condensed nuclear chromosome|double-stranded DNA binding|single-stranded DNA binding|ATP binding|mitotic recombination|reciprocal meiotic recombination|DNA-dependent ATPase activity|strand invasion	ko04113	Meiosis - yeast
GWHGACDB003131	136.328	82.2532	190.402	2.31483	1.2109	2.73284e-09	2.98838e-08	Up	0	0	0	0	0	0.418667	Hca.01G0031310	MTN26L2 - MtN26 family protein precursor, expressed
GWHGACDB003137	17.2175	10.2114	24.2237	2.37223	1.24624	0.0343191	0.105265	Up	0	0	0	0	0	0	Hca.01G0031370
GWHGACDB003139	22.6231	35.0087	10.2375	0.292428	-1.77385	0.0171097	0.0587739	Down	0	0	0	0	0	0	Hca.01G0031390	LTPL78 - Protease inhibitor/seed storage/LTP family protein precursor, expressed
GWHGACDB003140	743.207	1187.99	298.422	0.251199	-1.9931	1.35123e-101	1.98719e-99	Down	8.08062	9.48851	10.039	2.18442	1.29501	3.51198	Hca.01G0031400	LTPL78 - Protease inhibitor/seed storage/LTP family protein precursor, expressed	GO:0005886,GO:0006869,GO:0008289,GO:0031225,GO:0042335,GO:0046658	plasma membrane|lipid transport|lipid binding|anchored component of membrane|cuticle development|anchored component of plasma membrane
GWHGACDB003142	2.6484	5.29681	0	0	#NAME?	0.0146111	0.0513083	Down	0.137032	0	0	0	0	0	Hca.01G0031420
GWHGACDB003148	341.034	529.21	152.858	0.288841	-1.79165	1.58689e-15	2.81522e-14	Down	0.621016	0.199059	0.316316	0.0392861	0.119134	0.0390162	Hca.01G0031480	LTPL78 - Protease inhibitor/seed storage/LTP family protein precursor, expressed	GO:0005886,GO:0006869,GO:0008289,GO:0031225,GO:0042335,GO:0046658	plasma membrane|lipid transport|lipid binding|anchored component of membrane|cuticle development|anchored component of plasma membrane
GWHGACDB003162	150.074	96.6588	203.488	2.10522	1.07397	2.80077e-08	2.77619e-07	Up	0.571204	0.831636	0.646172	1.39151	1.46796	1.06929	Hca.01G0031620	DUF1517 domain containing protein, putative, expressed
GWHGACDB003166	23.7474	43.1524	4.3423	0.100627	-3.31291	0.00387008	0.0162275	Down	0.624667	0.250152	0.364958	0	0	0	Hca.01G0031660
GWHGACDB003169	22.5882	9.83893	35.3375	3.5916	1.84463	0.000425287	0.00225611	Up	0.0191081	0	0.0742538	0.204954	0.340345	0.231873	Hca.01G0031690	copper methylamine oxidase precursor, putative, expressed	GO:0005507,GO:0008131,GO:0009308,GO:0048038,GO:0052593,GO:0052594,GO:0052595,GO:0052596	copper ion binding|primary amine oxidase activity|amine metabolic process|quinone binding|tryptamine:oxygen oxidoreductase (deaminating) activity|aminoacetone:oxygen oxidoreductase(deaminating) activity|aliphatic-amine oxidase activity|phenethylamine:oxygen oxidoreductase (deaminating) activity	ko00260,ko00950,ko00350,ko00410,ko00960,ko00360	Glycine, serine and threonine metabolism|Isoquinoline alkaloid biosynthesis|Tyrosine metabolism|beta-Alanine metabolism|Tropane, piperidine and pyridine alkaloid biosynthesis|Phenylalanine metabolism
GWHGACDB003196	10.5442	4.6017	16.4866	3.58273	1.84106	0.0338956	0.104227	Up	0	0.0257321	0	0.124551	0.0125153	0.216884	Hca.01G0031960	protein kinase domain containing protein, expressed
GWHGACDB003199	168.596	227.216	109.975	0.484013	-1.04688	7.64181e-09	8.01112e-08	Down	0.182798	0.445468	0.78097	0.0879072	0.342621	0.358341	Hca.01G0031990	dihydroxy-acid dehydratase, putative, expressed	GO:0004160,GO:0005507,GO:0005622,GO:0009082,GO:0009097,GO:0009099,GO:0009507,GO:0009536,GO:0009553,GO:0009555,GO:0009570,GO:0009651,GO:0016836,GO:0048364,GO:0051539	dihydroxy-acid dehydratase activity|copper ion binding|intracellular|branched-chain amino acid biosynthetic process|isoleucine biosynthetic process|valine biosynthetic process|chloroplast|plastid|embryo sac development|pollen development|chloroplast stroma|response to salt stress|hydro-lyase activity|root development|4 iron, 4 sulfur cluster binding	ko00770,ko01210,ko00290,ko01230	Pantothenate and CoA biosynthesis|2-Oxocarboxylic acid metabolism|Valine, leucine and isoleucine biosynthesis|Biosynthesis of amino acids
GWHGACDB003201	1271.02	1811.5	730.528	0.403271	-1.31018	5.12609e-76	5.32272e-74	Down	22.1489	20.37	20.5675	9.84192	8.72212	9.71714	Hca.01G0032010	ankyrin repeat domain containing protein, expressed
GWHGACDB003216	497.201	732.593	261.809	0.357374	-1.48449	6.66689e-42	3.29512e-40	Down	1.2808	0.90253	1.01577	0.414783	0.24742	0.520354	Hca.01G0032160	cytochrome P450 72A1, putative, expressed	GO:0004497,GO:0005506,GO:0016021,GO:0016705,GO:0020037	monooxygenase activity|iron ion binding|integral component of membrane|oxidoreductase activity, acting on paired donors, with incorporation or reduction of molecular oxygen|heme binding
GWHGACDB003221	12.8312	1.77499	23.8874	13.4578	3.75037	4.9206e-06	3.65555e-05	Up	0	0	0	0	0.0396334	0.145386	Hca.01G0032210	cytochrome P450 72A1, putative, expressed	GO:0004497,GO:0005506,GO:0016021,GO:0016705,GO:0020037	monooxygenase activity|iron ion binding|integral component of membrane|oxidoreductase activity, acting on paired donors, with incorporation or reduction of molecular oxygen|heme binding
GWHGACDB003230	16.5494	22.8927	10.2062	0.445825	-1.16545	0.0498364	0.143251	Down	0.0742331	0	0	0.0360694	0.387797	0.0728716	Hca.01G0032300	Ser/Thr protein phosphatase family protein, expressed	GO:0003993,GO:0005576,GO:0009845,GO:0009846,GO:0046872	acid phosphatase activity|extracellular region|seed germination|pollen germination|metal ion binding
GWHGACDB003239	684.842	410.545	959.138	2.33626	1.2242	2.38263e-38	1.05207e-36	Up	2.10504	1.89637	1.69816	5.34536	4.91722	5.08072	Hca.01G0032390	expressed protein
GWHGACDB003268	100.624	59.6097	141.639	2.3761	1.2486	1.42076e-07	1.30027e-06	Up	0	0.047093	0	0	0.138279	0.233195	Hca.01G0032680	DUF803 domain containing, putative, expressed	GO:0005769,GO:0005886,GO:0015095,GO:0015693,GO:0016021	early endosome|plasma membrane|magnesium ion transmembrane transporter activity|magnesium ion transport|integral component of membrane
GWHGACDB003279	47.2222	24.1053	70.3391	2.91799	1.54498	1.03649e-05	7.34432e-05	Up	0.328165	0.0505476	0.047876	0.317771	0.355244	0.348083	Hca.01G0032790	MRH1, putative, expressed	GO:0005886,GO:0016021,GO:0042742,GO:0045087	plasma membrane|integral component of membrane|defense response to bacterium|innate immune response
GWHGACDB003374	17.0628	23.9257	10.1999	0.426315	-1.23001	0.0354808	0.108193	Down	0.354513	0.33891	0.563605	0.348853	0.52739	0	Hca.01G0033740	ras-related protein, putative, expressed	GO:0003924,GO:0005525,GO:0005622,GO:0005886,GO:0006886,GO:0032482	GTPase activity|GTP binding|intracellular|plasma membrane|intracellular protein transport|Rab protein signal transduction	ko04144	Endocytosis
GWHGACDB003400	40.1372	22.2196	58.0547	2.61277	1.38558	0.000267832	0.00148603	Up	0.505238	1.12106	0.767689	2.2348	1.67875	3.36461	Hca.01G0034000	expressed protein
GWHGACDB003454	8.06282	2.82054	13.3051	4.71721	2.23793	0.015735	0.0546879	Up	0.127063	0.0859476	0.124511	0.505001	0.681585	0.171572	Hca.01G0034540
GWHGACDB003459	11.8779	4.22609	19.5297	4.62122	2.20827	0.00323859	0.0138916	Up	0	0	0	0.22025	0	0.055327	Hca.01G0034590	CGMC_MAPKCMGC_2_ERK.12 - CGMC includes CDA, MAPK, GSK3, and CLKC kinases, expressed	GO:0000302,GO:0004672,GO:0004707,GO:0005524,GO:0005634,GO:0005737,GO:0005802,GO:0006468,GO:0006970,GO:0006979,GO:0009409,GO:0009524,GO:0009555,GO:0009574,GO:0009620,GO:0009626,GO:0009651,GO:0009723,GO:0009737,GO:0009864,GO:0010120,GO:0010150,GO:0010183,GO:0010224,GO:0010229,GO:0010468,GO:0019902,GO:0035556,GO:0042542,GO:0042742,GO:0048364,GO:0048481,GO:0050826,GO:0051301,GO:0080136,GO:1902065	response to reactive oxygen species|protein kinase activity|MAP kinase activity|ATP binding|nucleus|cytoplasm|trans-Golgi network|protein phosphorylation|response to osmotic stress|response to oxidative stress|response to cold|phragmoplast|pollen development|preprophase band|response to fungus|plant-type hypersensitive response|response to salt stress|response to ethylene|response to abscisic aci…	ko04075	Plant hormone signal transduction
GWHGACDB003466	223.692	107.533	339.852	3.16044	1.66013	2.60671e-19	5.66139e-18	Up	0.697532	1.11385	0.832751	2.78386	3.65234	2.79663	Hca.01G0034660	formin-like protein 1 precursor, putative, expressed	GO:0016021	integral component of membrane
GWHGACDB003475	341.004	480.891	201.117	0.418217	-1.25768	3.28673e-22	8.25256e-21	Down	6.73396	5.68548	6.29409	3.2233	3.64234	3.11055	Hca.01G0034750	UDP-glucoronosyl and UDP-glucosyl transferase domain containing protein, expressed	GO:0008194,GO:0010016,GO:0035251,GO:0042631,GO:0043231,GO:0052638,GO:0070301,GO:0071215,GO:0071475,GO:0080024,GO:0080043,GO:0080044,GO:0080167	UDP-glycosyltransferase activity|shoot system morphogenesis|UDP-glucosyltransferase activity|cellular response to water deprivation|intracellular membrane-bounded organelle|indole-3-butyrate beta-glucosyltransferase activity|cellular response to hydrogen peroxide|cellular response to abscisic acid stimulus|cellular hyperosmotic salinity response|indolebutyric acid metabolic process|quercetin 3-O-…
GWHGACDB003507	648.495	1039.88	257.113	0.247253	-2.01594	1.30653e-91	1.73072e-89	Down	8.39636	8.94423	8.17367	2.71778	2.23612	2.37479	Hca.01G0035070	protein kinase domain containing protein, expressed	GO:0004674,GO:0004712,GO:0004713,GO:0005524,GO:0005886,GO:0006468,GO:0010344	protein serine/threonine kinase activity|protein serine/threonine/tyrosine kinase activity|protein tyrosine kinase activity|ATP binding|plasma membrane|protein phosphorylation|seed oilbody biogenesis
GWHGACDB003549	27.4602	15.865	39.0553	2.46173	1.29967	0.0047248	0.0193212	Up	0.0520417	0	0.153214	0.153751	0	0	Hca.01G0035490	auxin efflux carrier component, putative, expressed	GO:0005789,GO:0009733,GO:0009734,GO:0016021,GO:0055085	endoplasmic reticulum membrane|response to auxin|auxin-activated signaling pathway|integral component of membrane|transmembrane transport
GWHGACDB003551	91.0733	127.509	54.638	0.428505	-1.22262	7.37782e-07	6.19074e-06	Down	0.705654	0.487875	0.39827	0.299452	0.137991	0.474013	Hca.01G0035510	expressed protein
GWHGACDB003555	2146.24	2877.64	1414.83	0.491662	-1.02426	6.66014e-73	6.5033e-71	Down	2.96975	1.9312	1.76981	1.97564	0.724179	1.73704	Hca.01G0035550	chalcone--flavonone isomerase, putative, expressed	GO:0009813,GO:0045430,GO:0080167	flavonoid biosynthetic process|chalcone isomerase activity|response to karrikin
GWHGACDB003565	401.186	205.323	597.048	2.90785	1.53995	2.17128e-36	9.09614e-35	Up	1.16891	0.495023	0.854536	3.08206	2.27831	3.04522	Hca.01G0035650	peroxidase precursor, putative, expressed	GO:0004601,GO:0005618,GO:0005794,GO:0005829,GO:0006979,GO:0009809,GO:0010089,GO:0020037,GO:0042744,GO:0046872,GO:0048046,GO:1901430	peroxidase activity|cell wall|Golgi apparatus|cytosol|response to oxidative stress|lignin biosynthetic process|xylem development|heme binding|hydrogen peroxide catabolic process|metal ion binding|apoplast|positive regulation of syringal lignin biosynthetic process	ko00940	Phenylpropanoid biosynthesis
GWHGACDB003566	248.47	346.884	150.057	0.432585	-1.20894	1.05243e-15	1.88188e-14	Down	1.91393	2.85331	2.73272	1.23581	2.05094	2.63786	Hca.01G0035660	BTB9 - Bric-a-Brac, Tramtrack, Broad Complex BTB domain, expressed	GO:0016567	protein ubiquitination	ko04341,ko04340	Hedgehog signaling pathway - fly|Hedgehog signaling pathway
GWHGACDB003577	32.0407	17.2896	46.7918	2.70635	1.43635	0.000761579	0.00382339	Up	0.246978	0.217089	0.0459402	0.253981	0.385597	0.557367	Hca.01G0035770	phosphatidylinositol-4-phosphate 5-kinase, putative, expressed	GO:0005524,GO:0016308,GO:0016324,GO:0072583,GO:0090406	ATP binding|1-phosphatidylinositol-4-phosphate 5-kinase activity|apical plasma membrane|clathrin-dependent endocytosis|pollen tube	ko00562,ko04144,ko04011,ko04139,ko04072,ko04810,ko04070	Inositol phosphate metabolism|Endocytosis|MAPK signaling pathway - yeast|Regulation of mitophagy - yeast|Phospholipase D signaling pathway|Regulation of actin cytoskeleton|Phosphatidylinositol signaling system
GWHGACDB003587	33.3741	11.3011	55.4472	4.90637	2.29466	1.74211e-07	1.5835e-06	Up	0.0276084	0.0565123	0.18662	0.452255	0.570824	0.642945	Hca.01G0035870	expressed protein	GO:0006355,GO:0007142,GO:0009556	regulation of transcription, DNA-templated|male meiosis II|microsporogenesis
GWHGACDB003606	81.9181	52.6477	111.189	2.11193	1.07857	3.46526e-05	0.000225648	Up	0.759796	0.950879	0.427435	1.87596	1.76589	1.45991	Hca.01G0036060	DUF292 domain containing protein, expressed			ko04144	Endocytosis
GWHGACDB003612	236.473	156.966	315.979	2.01304	1.00938	6.04117e-11	7.76836e-10	Up	1.13871	0.992683	0.850675	1.80415	2.45035	2.77282	Hca.01G0036120	alpha-1,4-glucan-protein synthase, putative, expressed	GO:0005794,GO:0005829,GO:0009832,GO:0016866,GO:0033356,GO:0052691,GO:0071555	Golgi apparatus|cytosol|plant-type cell wall biogenesis|intramolecular transferase activity|UDP-L-arabinose metabolic process|UDP-arabinopyranose mutase activity|cell wall organization	ko00520	Amino sugar and nucleotide sugar metabolism
GWHGACDB003613	10.6108	3.87237	17.3492	4.48025	2.16358	0.00647598	0.0253737	Up	0.0884543	0.0896897	0.0925196	0.2296	0.542203	0.439565	Hca.01G0036130	aspartic proteinase nepenthesin precursor, putative, expressed	GO:0004190,GO:0006508,GO:0009505,GO:0016020,GO:0030163,GO:0080167	aspartic-type endopeptidase activity|proteolysis|plant-type cell wall|membrane|protein catabolic process|response to karrikin
GWHGACDB003616	247.21	331.56	162.86	0.491192	-1.02564	9.61279e-12	1.31296e-10	Down	4.7841	5.48318	4.33661	2.5074	3.58171	2.37979	Hca.01G0036160		GO:0004430,GO:0005524,GO:0046777,GO:0046854	1-phosphatidylinositol 4-kinase activity|ATP binding|protein autophosphorylation|phosphatidylinositol phosphorylation
GWHGACDB003634	1592.79	2325.39	860.187	0.369911	-1.43475	2.8849e-108	4.68225e-106	Down	112.907	101.473	102.707	42.2112	42.9842	42.0383	Hca.01G0036340	expressed protein
GWHGACDB003635	30.7968	50.3998	11.1939	0.222103	-2.1707	1.28257e-06	1.04083e-05	Down	0	0	0	0	0	0	Hca.01G0036350	core histone H2A/H2B/H3/H4, putative, expressed
GWHGACDB003645	563.765	755.048	372.483	0.493324	-1.01939	2.20547e-17	4.34475e-16	Down	8.87159	10.6233	9.6828	4.711	5.35995	6.02394	Hca.01G0036450	DUF260 domain containing protein, putative, expressed	GO:0006355	regulation of transcription, DNA-templated
GWHGACDB003649	211.245	321.984	100.505	0.312142	-1.67973	6.45688e-24	1.75583e-22	Down	0	0.816572	0.29667	0	0.194451	0	Hca.01G0036490	expressed protein	GO:0009688,GO:0009941,GO:0016021,GO:0016122,GO:0031969,GO:0032928	abscisic acid biosynthetic process|chloroplast envelope|integral component of membrane|xanthophyll metabolic process|chloroplast membrane|regulation of superoxide anion generation
GWHGACDB003670	788.608	129.351	1447.86	11.1933	3.48456	4.4918e-139	9.92909e-137	Up	0.940498	1.26331	1.2667	12.1347	11.0847	11.2775	Hca.01G0036700	glutathione S-transferase, putative, expressed	GO:0004364,GO:0005737,GO:0005829,GO:0006749,GO:0009407,GO:0009507,GO:0009651,GO:0009704,GO:0040008,GO:0048527,GO:0060416,GO:0080148,GO:0080167	glutathione transferase activity|cytoplasm|cytosol|glutathione metabolic process|toxin catabolic process|chloroplast|response to salt stress|de-etiolation|regulation of growth|lateral root development|response to growth hormone|negative regulation of response to water deprivation|response to karrikin	ko00982,ko00480,ko00980	Drug metabolism - cytochrome P450|Glutathione metabolism|Metabolism of xenobiotics by cytochrome P450
GWHGACDB003671	73.2814	48.356	98.2068	2.03091	1.02213	0.00020664	0.00116902	Up	0.0519859	0	0.200994	0	0	0.158903	Hca.01G0036710	expressed protein	GO:0006355,GO:0009658,GO:0042644	regulation of transcription, DNA-templated|chloroplast organization|chloroplast nucleoid
GWHGACDB003672	24.2022	13.0509	35.3535	2.7089	1.43771	0.00360175	0.0152443	Up	0	0	0	0	0	0	Hca.01G0036720	expressed protein
GWHGACDB003678	165.347	247.848	82.8458	0.334261	-1.58095	2.90869e-17	5.68963e-16	Down	4.74144	4.80063	3.75669	1.6942	1.51346	1.98972	Hca.01G0036780	spotted leaf 11, putative, expressed	GO:0004842,GO:0005634,GO:0005737,GO:0005886,GO:0009738,GO:0016567,GO:0070696,GO:0071215	ubiquitin-protein transferase activity|nucleus|cytoplasm|plasma membrane|abscisic acid-activated signaling pathway|protein ubiquitination|transmembrane receptor protein serine/threonine kinase binding|cellular response to abscisic acid stimulus
GWHGACDB003698	22.4832	35.982	8.98446	0.249693	-2.00177	0.00866267	0.0327243	Down	0.452628	0	0.0622196	0	0	0	Hca.01G0036980	tetratricopeptide repeat domain containing protein, expressed	GO:0006792,GO:0010438,GO:0010439,GO:0090568	regulation of sulfur utilization|cellular response to sulfur starvation|regulation of glucosinolate biosynthetic process|nuclear transcriptional repressor complex
GWHGACDB003708	21.645	12.3086	30.9814	2.51704	1.33173	0.0108	0.0395503	Up	0.183923	0	0	0	0	0.0908002	Hca.01G0037080	pectate lyase precursor, putative, expressed
GWHGACDB003718	77.9536	114.949	40.9577	0.356311	-1.48879	3.64799e-08	3.56402e-07	Down	2.67175	3.12218	2.46765	1.35409	1.14077	1.43812	Hca.01G0037180	CAF1 family ribonuclease containing protein, putative, expressed	GO:0000289,GO:0000932,GO:0002213,GO:0003723,GO:0004535,GO:0005634,GO:0008408,GO:0009611,GO:0017148,GO:0030015,GO:0042742,GO:0043928,GO:0046872	nuclear-transcribed mRNA poly(A) tail shortening|P-body|defense response to insect|RNA binding|poly(A)-specific ribonuclease activity|nucleus|3'-5' exonuclease activity|response to wounding|negative regulation of translation|CCR4-NOT core complex|defense response to bacterium|exonucleolytic nuclear-transcribed mRNA catabolic process involved in deadenylation-dependent decay|metal ion binding	ko03018	RNA degradation
GWHGACDB003732	102.601	60.2296	144.973	2.407	1.26724	6.44248e-05	0.000400637	Up	0.628263	0.39816	0.560078	1.26563	1.82668	1.64632	Hca.01G0037320	DNA-directed RNA polymerase subunit, putative, expressed	GO:0003677,GO:0003899,GO:0005666,GO:0006383,GO:0009561,GO:0032549,GO:0046872	DNA binding|DNA-directed 5'-3' RNA polymerase activity|RNA polymerase III complex|transcription by RNA polymerase III|megagametogenesis|ribonucleoside binding|metal ion binding	ko00230,ko00240,ko03020	Purine metabolism|Pyrimidine metabolism|RNA polymerase
GWHGACDB003745	3.8754	7.75081	0	0	#NAME?	0.00170064	0.0078599	Down	0	0	0	0	0	0	Hca.01G0037450	glucose-6-phosphate 1-dehydrogenase, cytoplasmic isoform, putative, expressed
GWHGACDB003871	247.526	383.307	111.745	0.291529	-1.77829	2.10935e-30	7.37167e-29	Down	13.7858	13.6817	14.0934	4.19109	5.17162	2.69001	Hca.01G0038710	aquaporin protein, putative, expressed
GWHGACDB003872	150.235	221.337	79.1339	0.357528	-1.48387	2.65211e-14	4.35147e-13	Down	0.719804	0.92171	0.831724	0.305037	0.243834	0.50058	Hca.01G0038720	expressed protein
GWHGACDB003879	67.8919	44.0426	91.7411	2.08301	1.05867	0.000230566	0.00129247	Up	0	0	0	0	0	0.0981639	Hca.01G0038790	expressed protein
GWHGACDB003885	18.7716	7.76045	29.7827	3.83775	1.94026	0.000797575	0.0039902	Up	0.502586	0	0	0.162525	0	0.580666	Hca.01G0038850	AP2 domain containing protein, expressed
GWHGACDB003910	18.8102	9.13766	28.4828	3.11708	1.64019	0.00396554	0.0165719	Up	0	0	0.0440886	0.344754	0.20962	0	Hca.01G0039100	nucleic acid binding protein, putative, expressed
GWHGACDB003916	28.7193	15.8336	41.6051	2.62765	1.39378	0.00429242	0.0177709	Up	0.0919304	0.249763	0.295518	0.774337	0.271505	0.840789	Hca.01G0039160	inactive receptor kinase At2g26730 precursor, putative, expressed	GO:0008168,GO:0046872,GO:0097295,GO:0102803,GO:0102805	methyltransferase activity|metal ion binding|morphine biosynthetic process|thebane O-demethylase activity|codeine O-demethylase activity	ko03040	Spliceosome
GWHGACDB003956	8.27027	3.51864	13.0219	3.70083	1.88785	0.0354515	0.108122	Up	0.0451191	0	0	0	0	0	Hca.01G0039560	ELF7, putative, expressed	GO:0004672,GO:0004714,GO:0005524,GO:0005783,GO:0010152,GO:0016021,GO:0031090,GO:0043231,GO:0046777,GO:0090406	protein kinase activity|transmembrane receptor protein tyrosine kinase activity|ATP binding|endoplasmic reticulum|pollen maturation|integral component of membrane|organelle membrane|intracellular membrane-bounded organelle|protein autophosphorylation|pollen tube
GWHGACDB003969	13.0394	2.84888	23.2299	8.15405	3.02752	6.432e-05	0.000400054	Up	0	0	0	0	0	0	Hca.01G0039690	RWD domain containing protein, expressed	GO:0003993	acid phosphatase activity
GWHGACDB003975	43.3132	24.3486	62.2777	2.55776	1.35488	0.000199762	0.00113366	Up	0.0586246	0.239597	0	0.0562549	0.17011	0.0592277	Hca.01G0039750	SEY1, putative, expressed
GWHGACDB003993	9071.23	13048.2	5094.31	0.390424	-1.35689	6.84833e-304	6.01834e-301	Down	9.31405	7.70412	7.02324	3.61073	4.16236	4.35549	Hca.01G0039930	chaperonin Cpn60/TCP-1, putative, expressed	GO:0006812,GO:0006813,GO:0006814,GO:0015297,GO:0016021	cation transport|potassium ion transport|sodium ion transport|antiporter activity|integral component of membrane
GWHGACDB004054	103.148	37.0207	169.274	4.57243	2.19296	7.25939e-19	1.54133e-17	Up	0.456882	0.348954	0.22973	1.36103	2.36214	2.3927	Hca.01G0040540
GWHGACDB004059	8.16485	1.07072	15.259	14.2512	3.83301	0.00837927	0.0318105	Up	0.118839	0	0	0.363487	0.616718	2.17077	Hca.01G0040590	DUF584 domain containing protein, putative, expressed
GWHGACDB004064	35.7422	63.1128	8.37157	0.132644	-2.91436	3.32386e-11	4.35024e-10	Down	0	0	0	0	0	0	Hca.01G0040640	serine/threonine protein kinase, putative, expressed
GWHGACDB004077	52.7795	33.9433	71.6157	2.10986	1.07715	0.00960586	0.0357957	Up	0.471337	1.33046	0.523507	2.67844	1.78373	2.76077	Hca.01G0040770	methyltransferase domain containing protein, expressed
GWHGACDB004089	304.221	412.899	195.543	0.473586	-1.0783	2.37045e-15	4.15417e-14	Down	3.85688	2.50629	3.31305	2.48611	1.65332	2.1228	Hca.01G0040890	MYB family transcription factor, putative, expressed
GWHGACDB004181	10.8713	3.20261	18.5401	5.78905	2.53333	0.00271938	0.0119286	Up	0.149887	0.15028	0	0.959798	0.856072	0.348839	Hca.01G0041810	expressed protein
GWHGACDB004191	9.72567	4.55466	14.8967	3.27065	1.70958	0.0364295	0.110711	Up	0	0	0	0	0	0	Hca.01G0041910
GWHGACDB004197	20.0729	11.3545	28.7914	2.53569	1.34238	0.0126661	0.0453695	Up	0.143838	0	0	0.284546	0	0.0956672	Hca.01G0041970	Os4bglu14 - monolignol beta-glucoside homologue without catalytic acid/base, expressed	GO:0005634,GO:0006355,GO:0008289,GO:0043565	nucleus|regulation of transcription, DNA-templated|lipid binding|sequence-specific DNA binding
GWHGACDB004201	3.90928	0.356905	7.46166	20.9066	4.38588	0.0110666	0.0403994	Up	0	0	0	0	0	0	Hca.01G0042010	expressed protein	GO:0000162,GO:0004834,GO:0005737,GO:0009507	tryptophan biosynthetic process|tryptophan synthase activity|cytoplasm|chloroplast	ko00260,ko01230,ko00400	Glycine, serine and threonine metabolism|Biosynthesis of amino acids|Phenylalanine, tyrosine and tryptophan biosynthesis
GWHGACDB004250	852.532	1176.76	528.301	0.448945	-1.15539	2.237e-18	4.62694e-17	Down	28.6857	32.5949	25.5635	16.6909	14.2467	14.6006	Hca.01G0042500	ras-related protein, putative, expressed	GO:0005773,GO:0005774,GO:0006814,GO:0015140,GO:0015743,GO:0016021,GO:0051453	vacuole|vacuolar membrane|sodium ion transport|malate transmembrane transporter activity|malate transport|integral component of membrane|regulation of intracellular pH
GWHGACDB004274	194.969	110.936	279.002	2.51499	1.33055	1.00203e-14	1.69583e-13	Up	0.326598	0.32884	0.804279	1.9226	1.19218	1.75671	Hca.01G0042740	RNA-binding zinc finger protein, putative, expressed	GO:0004674,GO:0005524,GO:0005886,GO:0009742	protein serine/threonine kinase activity|ATP binding|plasma membrane|brassinosteroid mediated signaling pathway	ko04075	Plant hormone signal transduction
GWHGACDB004302	23.6195	46.0058	1.2333	0.0268076	-5.22122	1.9367e-09	2.1544e-08	Down	1.0371	0.767293	0.437474	0	0	0	Hca.01G0043020	peptide-N4-asparagine amidase A, putative, expressed	GO:0005794,GO:0009834,GO:0016021,GO:0016413,GO:1990538,GO:1990937	Golgi apparatus|plant-type secondary cell wall biogenesis|integral component of membrane|O-acetyltransferase activity|xylan O-acetyltransferase activity|xylan acetylation
GWHGACDB004346	83.8532	52.0996	115.607	2.21896	1.14988	9.40492e-06	6.70496e-05	Up	0.651715	0	0	0.670399	5.88837	0.652477	Hca.01G0043460
GWHGACDB004356	24.6774	43.7609	5.59382	0.127827	-2.96774	2.64567e-08	2.62824e-07	Down	0	0	0.0430422	0	0	0	Hca.01G0043560	MIF4G domain containing protein, putative, expressed
GWHGACDB004403	103.367	66.3498	140.384	2.11582	1.08122	3.28046e-06	2.50155e-05	Up	0.589899	0.451958	0.397603	0.600182	1.5095	0.713499	Hca.01G0044030	expressed protein	GO:0003677,GO:0003746,GO:0005829,GO:0006368,GO:0008023,GO:0009506,GO:0009793,GO:0031491,GO:0032968,GO:0034728,GO:0035327,GO:0042393,GO:0042789,GO:0050684,GO:0070827	DNA binding|translation elongation factor activity|cytosol|transcription elongation from RNA polymerase II promoter|transcription elongation factor complex|plasmodesma|embryo development ending in seed dormancy|nucleosome binding|positive regulation of transcription elongation from RNA polymerase II promoter|nucleosome organization|transcriptionally active chromatin|histone binding|mRNA transcrip…
GWHGACDB004418	24.6074	14.1498	35.065	2.47814	1.30925	0.00707093	0.0274126	Up	0	0	0	0	0	0.268161	Hca.01G0044180	histone H3, putative, expressed
GWHGACDB004457	13.4163	4.56401	22.2686	4.87917	2.28663	0.00121189	0.00580042	Up	0	0	0	0	0	0	Hca.01G0044570	T-complex protein, putative, expressed	GO:0003677,GO:0003700,GO:0005634,GO:0006355	DNA binding|DNA-binding transcription factor activity|nucleus|regulation of transcription, DNA-templated
GWHGACDB004462	22.4952	31.0287	13.9616	0.449959	-1.15214	0.0222674	0.0732775	Down	0	0.0177076	0.0489788	0.0334329	0	0.0176601	Hca.01G0044620	amino acid permease family protein, putative, expressed	GO:0005524,GO:0005739,GO:0005829,GO:0006458,GO:0007005,GO:0009507,GO:0042026,GO:0051082	ATP binding|mitochondrion|cytosol|'de novo' protein folding|mitochondrion organization|chloroplast|protein refolding|unfolded protein binding
GWHGACDB004470	68.0065	37.7723	98.2407	2.60087	1.37899	2.00398e-06	1.58234e-05	Up	0	0	0	0	0	0	Hca.01G0044700	bifunctional purine biosynthesis protein purH, putative, expressed	GO:0003677,GO:0004386,GO:0005524,GO:0005634,GO:0006325,GO:0009506,GO:0046872	DNA binding|helicase activity|ATP binding|nucleus|chromatin organization|plasmodesma|metal ion binding
GWHGACDB004478	464.901	302.444	627.357	2.07429	1.05262	4.23123e-21	1.00764e-19	Up	0.572591	0.759613	0.466875	1.78686	1.44027	1.99495	Hca.01G0044780	nucleolar protein NOP5, putative, expressed
GWHGACDB004480	1252.35	2150.14	354.557	0.1649	-2.60034	3.5734e-225	1.83933e-222	Down	0.360217	0.258669	0.0891229	0.064716	0.0917361	0.0811154	Hca.01G0044800	glucose-1-phosphate adenylyltransferase large subunit, chloroplast precursor, putative, expressed	GO:0000139,GO:0005509,GO:0005768,GO:0005802,GO:0006511,GO:0006623,GO:0006896,GO:0016020,GO:0016021,GO:0017119,GO:0030665,GO:0031902,GO:0061630	Golgi membrane|calcium ion binding|endosome|trans-Golgi network|ubiquitin-dependent protein catabolic process|protein targeting to vacuole|Golgi to vacuole transport|membrane|integral component of membrane|Golgi transport complex|clathrin-coated vesicle membrane|late endosome membrane|ubiquitin protein ligase activity	ko00230	Purine metabolism
GWHGACDB004489	891.722	1210.27	573.176	0.473594	-1.07828	1.81436e-34	7.16811e-33	Down	8.75145	9.0662	6.86368	4.30643	6.11433	4.71722	Hca.01G0044890	expressed protein	GO:0005524,GO:0006979,GO:0009535,GO:0010287,GO:0016021,GO:0016301,GO:0034599,GO:0046467,GO:0055072,GO:0080177,GO:1901031,GO:1990641	ATP binding|response to oxidative stress|chloroplast thylakoid membrane|plastoglobule|integral component of membrane|kinase activity|cellular response to oxidative stress|membrane lipid biosynthetic process|iron ion homeostasis|plastoglobule organization|regulation of response to reactive oxygen species|response to iron ion starvation
GWHGACDB004524	6.37009	0.356905	12.3833	34.6962	5.11671	0.000275558	0.00152443	Up	0	0	0	0.0933221	0.22027	0.0745705	Hca.01G0045240	pentatricopeptide repeat domain containing protein, putative, expressed	GO:0005096,GO:0005543,GO:0005634,GO:0005773,GO:0005886,GO:0009738,GO:0009789,GO:0043547,GO:0046872	GTPase activator activity|phospholipid binding|nucleus|vacuole|plasma membrane|abscisic acid-activated signaling pathway|positive regulation of abscisic acid-activated signaling pathway|positive regulation of GTPase activity|metal ion binding
GWHGACDB004535	1609.57	2244.42	974.72	0.434286	-1.20328	7.13925e-79	7.72475e-77	Down	20.7819	21.9883	24.6467	10.1627	8.55216	11.7382	Hca.01G0045350	UBA and UBX domain-containing protein, putative, expressed	GO:0003700,GO:0005634,GO:0005737,GO:0009585,GO:0009640,GO:0043565	DNA-binding transcription factor activity|nucleus|cytoplasm|red, far-red light phototransduction|photomorphogenesis|sequence-specific DNA binding
GWHGACDB004590	128.141	173.266	83.0154	0.47912	-1.06154	3.57676e-05	0.000232457	Down	2.40929	2.21099	3.27909	0.943597	1.47218	1.16006	Hca.01G0045900	starch synthase, putative, expressed	GO:0005345,GO:0006863,GO:0009624,GO:0016020,GO:0016021	purine nucleobase transmembrane transporter activity|purine nucleobase transport|response to nematode|membrane|integral component of membrane
GWHGACDB004596	278.302	398.334	158.27	0.397331	-1.33159	1.66999e-20	3.87203e-19	Down	0.0624555	0.0633291	0.301712	0.307	0	0.0626799	Hca.01G0045960	OsFBX169 - F-box domain containing protein, expressed	GO:0000139,GO:0005794,GO:0005975,GO:0009834,GO:0010411,GO:0016021,GO:0016407,GO:0016491,GO:0045491,GO:0045492,GO:1990937	Golgi membrane|Golgi apparatus|carbohydrate metabolic process|plant-type secondary cell wall biogenesis|xyloglucan metabolic process|integral component of membrane|acetyltransferase activity|oxidoreductase activity|xylan metabolic process|xylan biosynthetic process|xylan acetylation
GWHGACDB004606	8.19429	2.12553	14.263	6.71035	2.74639	0.00395383	0.0165286	Up	0	0	0	0	0	0.0789248	Hca.01G0046060	PHLOEM 2-LIKE A5, putative, expressed
GWHGACDB004683	48.6327	32.1657	65.0997	2.02389	1.01713	0.00382989	0.0160777	Up	0.92291	0.344685	0.657046	1.76032	2.26799	0.568195	Hca.01G0046830	OsMKK5 - putative MAPKK based on amino acid sequence homology, expressed	GO:0005524,GO:0005886,GO:0016021,GO:0090416,GO:0090417,GO:2001142,GO:2001143	ATP binding|plasma membrane|integral component of membrane|nicotinate transmembrane transporter activity|N-methylnicotinate transmembrane transporter activity|nicotinate transport|N-methylnicotinate transport
GWHGACDB004713	107.855	164.598	51.1131	0.310533	-1.68718	3.75628e-13	5.70343e-12	Down	1.47771	1.52054	1.01098	0.486943	1.22616	0.650016	Hca.01G0047130	WRKY15, expressed	GO:0004672,GO:0005524,GO:0005886,GO:0016021	protein kinase activity|ATP binding|plasma membrane|integral component of membrane
GWHGACDB004732	115.801	72.6827	158.92	2.18649	1.12862	3.29597e-05	0.000215374	Up	0.102116	0.127835	0.194584	0.394634	0.194408	0.556596	Hca.01G0047320	beta-galactosidase, putative, expressed	GO:0000419,GO:0003677,GO:0003899,GO:0005634,GO:0005666,GO:0005730,GO:0006306,GO:0006383,GO:0016604,GO:0030422,GO:0035194,GO:0046872,GO:0050832	RNA polymerase V complex|DNA binding|DNA-directed 5'-3' RNA polymerase activity|nucleus|RNA polymerase III complex|nucleolus|DNA methylation|transcription by RNA polymerase III|nuclear body|production of siRNA involved in RNA interference|posttranscriptional gene silencing by RNA|metal ion binding|defense response to fungus
GWHGACDB004779	27.3279	38.8145	15.8414	0.408131	-1.29289	0.00467979	0.0191654	Down	0.376279	0.913268	0.565403	0.0519309	0.204899	0.107014	Hca.01G0047790	ORC1 - Putative origin recognition complex subunit 1, expressed	GO:0004842,GO:0008285,GO:0016567,GO:0031624,GO:0046621,GO:0046872,GO:0048437,GO:0051865,GO:1900057	ubiquitin-protein transferase activity|negative regulation of cell proliferation|protein ubiquitination|ubiquitin conjugating enzyme binding|negative regulation of organ growth|metal ion binding|floral organ development|protein autoubiquitination|positive regulation of leaf senescence	ko00564,ko04072,ko00561	Glycerophospholipid metabolism|Phospholipase D signaling pathway|Glycerolipid metabolism
GWHGACDB004780	18.9753	26.1583	11.7924	0.450808	-1.14942	0.037708	0.113914	Down	0	0.155214	0.0487533	0	0	0	Hca.01G0047800	GTP-binding protein, putative, expressed	GO:0003729,GO:0005634,GO:0006397,GO:0008143,GO:0010494,GO:0034605	mRNA binding|nucleus|mRNA processing|poly(A) binding|cytoplasmic stress granule|cellular response to heat
GWHGACDB004781	7.56452	1.77499	13.3541	7.52347	2.9114	0.0346642	0.106142	Up	0	0	0	0	0	0	Hca.01G0047810	protein transporter, putative, expressed	GO:0003729,GO:0005634,GO:0006397,GO:0008143,GO:0010494,GO:0034605	mRNA binding|nucleus|mRNA processing|poly(A) binding|cytoplasmic stress granule|cellular response to heat
GWHGACDB004796	12.4759	6.01987	18.9319	3.1449	1.65302	0.0192107	0.0647429	Up	0.0303772	0.0300338	0.0287984	0.0290725	0.114622	0.0149761	Hca.01G0047960	lipase class 3 family protein, putative, expressed	GO:0004497,GO:0005506,GO:0007275,GO:0010268,GO:0016021,GO:0016125,GO:0016132,GO:0016135,GO:0016709,GO:0020037,GO:0055114	monooxygenase activity|iron ion binding|multicellular organism development|brassinosteroid homeostasis|integral component of membrane|sterol metabolic process|brassinosteroid biosynthetic process|saponin biosynthetic process|oxidoreductase activity, acting on paired donors, with incorporation or reduction of molecular oxygen, NAD(P)H as one donor, and incorporation of one atom of oxygen|heme bind…
GWHGACDB004803	25.1774	15.9373	34.4176	2.15956	1.11074	0.0196201	0.0658713	Up	0.19121	0.0968651	0	0.188225	0.565946	0.192891	Hca.01G0048030	BRASSINOSTEROID INSENSITIVE 1-associated receptor kinase 1 precursor, putative, expressed			ko03008	Ribosome biogenesis in eukaryotes
GWHGACDB004809	109.895	68.0273	151.764	2.23092	1.15764	3.1065e-07	2.73331e-06	Up	1.31333	1.45715	1.01516	3.14983	3.38648	2.62435	Hca.01G0048090	receptor-like protein kinase 1, putative, expressed
GWHGACDB004849	17.3648	9.55423	25.1753	2.63499	1.3978	0.0209579	0.0696876	Up	0	0	0	0	0	0.318135	Hca.01G0048490		GO:0005634,GO:0005737,GO:0009733,GO:0010252,GO:0010279	nucleus|cytoplasm|response to auxin|auxin homeostasis|indole-3-acetic acid amido synthetase activity	ko04075	Plant hormone signal transduction
GWHGACDB004852	306.022	192.769	419.275	2.17501	1.12102	2.56946e-16	4.76482e-15	Up	0.415725	0.289378	0.129039	0.431994	0.533267	0.869005	Hca.01G0048520	transketolase, putative, expressed	GO:0008661,GO:0009228,GO:0009507,GO:0016114,GO:0046872,GO:0052865	1-deoxy-D-xylulose-5-phosphate synthase activity|thiamine biosynthetic process|chloroplast|terpenoid biosynthetic process|metal ion binding|1-deoxy-D-xylulose 5-phosphate biosynthetic process	ko00730,ko00900	Thiamine metabolism|Terpenoid backbone biosynthesis
GWHGACDB004879	348.771	27.1408	670.401	24.7009	4.62649	4.50128e-39	2.05039e-37	Up	0	0	0	0.0426534	0.131244	0.0658629	Hca.01G0048790	OsSub58 - Putative Subtilisin homologue, expressed	GO:0005524,GO:0005737,GO:0009816,GO:0016887,GO:0051082,GO:0061077	ATP binding|cytoplasm|defense response to bacterium, incompatible interaction|ATPase activity|unfolded protein binding|chaperone-mediated protein folding	ko04141,ko04151	Protein processing in endoplasmic reticulum|PI3K-Akt signaling pathway
GWHGACDB004887	25.3047	36.9888	13.6207	0.368237	-1.44129	0.00260846	0.011484	Down	0.0465768	0.284112	0	0.0925929	0.18303	0.0922985	Hca.01G0048870	lactose permease-related, putative, expressed
GWHGACDB004925	1338.95	2074.97	602.927	0.290572	-1.78303	2.26433e-139	5.03618e-137	Down	0	0	0	0	0	0	Hca.01G0049250	GIL1, putative, expressed
GWHGACDB004927	9.74445	14.8132	4.67574	0.315648	-1.66361	0.0371633	0.112599	Down	0.0459184	0	0.172703	0	0	0.044915	Hca.01G0049270	WD domain, G-beta repeat domain containing protein, expressed
GWHGACDB004963	183.985	278.505	89.4648	0.321233	-1.63831	4.1978e-09	4.5244e-08	Down	1.35144	0.692573	0.84533	0.106332	0.107385	1.13761	Hca.01G0049630	RNA recognition motif containing protein, putative, expressed
GWHGACDB004975	927.626	414.273	1440.98	3.47833	1.7984	1.03958e-101	1.53512e-99	Up	8.11506	9.73085	7.75791	32.5359	28.0818	27.6534	Hca.01G0049750	initiation factor 2 subunit family domain containing protein, expressed	GO:0006636,GO:0007623,GO:0009507,GO:0009611,GO:0009625,GO:0009637,GO:0009646,GO:0009651,GO:0009695,GO:0009723,GO:0009734,GO:0009737,GO:0009751,GO:0009864,GO:0009908,GO:0010038,GO:0010114,GO:0010218,GO:0033274,GO:0042542,GO:0046423,GO:0048573,GO:0050832,GO:0080186,GO:1900367	unsaturated fatty acid biosynthetic process|circadian rhythm|chloroplast|response to wounding|response to insect|response to blue light|response to absence of light|response to salt stress|jasmonic acid biosynthetic process|response to ethylene|auxin-activated signaling pathway|response to abscisic acid|response to salicylic acid|induced systemic resistance, jasmonic acid mediated signaling pathw…	ko00592	alpha-Linolenic acid metabolism
GWHGACDB004990	49.4196	30.6688	68.1705	2.2228	1.15238	0.000660229	0.00336161	Up	0	0	0	0.0679476	0	0.069625	Hca.01G0049900	microtubule-associated protein, putative, expressed			ko03013	RNA transport
GWHGACDB005005	26.6284	15.8461	37.4108	2.36088	1.23933	0.0336768	0.103648	Up	0.19107	0.246001	0.313446	0.517097	0.982069	0.433852	Hca.01G0050050	expressed protein	GO:0004674,GO:0005524,GO:0005886,GO:0016021	protein serine/threonine kinase activity|ATP binding|plasma membrane|integral component of membrane
GWHGACDB005043	384.399	695.884	72.9143	0.104779	-3.25457	1.12395e-120	2.02486e-118	Down	0	0	0	0	0	0	Hca.01G0050430
GWHGACDB005069	23.4947	32.4184	14.5711	0.449469	-1.15371	0.0192009	0.0647233	Down	0.392511	0.353766	0.22353	0.159508	0.12485	0.416093	Hca.01G0050690	CCT/B-box zinc finger protein, putative, expressed
GWHGACDB005074	28.315	14.7756	41.8545	2.83268	1.50217	0.00102554	0.00499609	Up	0.412095	0.356921	0.796155	1.09195	1.95828	2.01691	Hca.01G0050740	eukaryotic translation initiation factor 1A, putative, expressed			ko03013	RNA transport
GWHGACDB005097	22.884	38.0471	7.72101	0.202933	-2.30092	1.32987e-05	9.2736e-05	Down	0	0	0	0	0	0	Hca.01G0050970	heat shock protein DnaJ, putative, expressed
GWHGACDB005106	24.0427	15.2393	32.8461	2.15536	1.10793	0.0228399	0.0748948	Up	0	0	0	0	0	0	Hca.01G0051060	cycloartenol-C-24-methyltransferase 1, putative, expressed
GWHGACDB005177	18.875	7.08442	30.6656	4.3286	2.1139	0.000583019	0.00300612	Up	0.0802673	0.0778768	0	0.403512	0.34528	0.417465	Hca.01G0051770	ZOS1-04 - C2H2 zinc finger protein, expressed	GO:0003677,GO:0003700,GO:0005634,GO:0006355,GO:0046872	DNA binding|DNA-binding transcription factor activity|nucleus|regulation of transcription, DNA-templated|metal ion binding
GWHGACDB005188	17.249	26.1554	8.34272	0.318968	-1.64852	0.00728694	0.0281531	Down	1.74257	1.38201	1.32882	0.168526	1.15322	0	Hca.01G0051880	OsFBK22 - F-box domain and kelch repeat containing protein, expressed
GWHGACDB005189	31.896	48.944	14.848	0.303367	-1.72086	6.32267e-05	0.000393861	Down	0.562826	0.559123	0.785584	0.423232	0.520156	0.223383	Hca.01G0051890	DUF581 domain containing protein, expressed
GWHGACDB005216	4.69502	0.356905	9.03314	25.3096	4.66161	0.0250121	0.0808988	Up	0.0576867	0	0	0.112075	0	0.692297	Hca.01G0052160	GDSL-like lipase/acylhydrolase, putative, expressed	GO:0005576,GO:0016042,GO:0016788	extracellular region|lipid catabolic process|hydrolase activity, acting on ester bonds
GWHGACDB005228	14.3656	7.04663	21.6845	3.07729	1.62166	0.0133124	0.0473316	Up	0	0	0	0.397827	0	0	Hca.01G0052280	rhoGAP domain containing protein, expressed	GO:0005096,GO:0007165	GTPase activator activity|signal transduction
GWHGACDB005230	336.908	462.167	211.649	0.457949	-1.12674	4.24235e-18	8.6457e-17	Down	2.41604	2.27863	1.94247	1.12585	1.15835	1.10944	Hca.01G0052300	flavin monooxygenase, putative, expressed	GO:0004499,GO:0009851,GO:0016020,GO:0050660,GO:0050661,GO:0103075	N,N-dimethylaniline monooxygenase activity|auxin biosynthetic process|membrane|flavin adenine dinucleotide binding|NADP binding|indole-3-pyruvate monooxygenase activity	ko00380	Tryptophan metabolism
GWHGACDB005231	63.1839	38.8584	87.5093	2.252	1.17121	8.82946e-05	0.000535489	Up	0	0	0	0	0	0	Hca.01G0052310	KIP1, putative, expressed
GWHGACDB005257	2440.16	3696.78	1183.54	0.320153	-1.64317	2.47906e-194	9.60464e-192	Down	24.0884	24.2382	22.0171	16.9591	9.85173	14.2783	Hca.01G0052570	universal stress protein domain containing protein, putative, expressed
GWHGACDB005267	115.743	66.7003	164.787	2.47055	1.30483	2.51638e-08	2.50463e-07	Up	0.177528	0.140565	0.175535	0.56649	0.307525	0.833711	Hca.01G0052670	Spc97 / Spc98 family protein, putative, expressed	GO:0000922,GO:0000923,GO:0000930,GO:0005200,GO:0005813,GO:0005816,GO:0005819,GO:0005874,GO:0007020,GO:0009506,GO:0009624,GO:0031122,GO:0043015,GO:0043622,GO:0051321,GO:0051415,GO:0090307	spindle pole|equatorial microtubule organizing center|gamma-tubulin complex|structural constituent of cytoskeleton|centrosome|spindle pole body|spindle|microtubule|microtubule nucleation|plasmodesma|response to nematode|cytoplasmic microtubule organization|gamma-tubulin binding|cortical microtubule organization|meiotic cell cycle|microtubule nucleation by interphase microtubule organizing center|…
GWHGACDB005272	46.1122	62.1142	30.1101	0.484754	-1.04467	0.00262419	0.0115448	Down	3.14302	3.42268	2.97043	0.77006	1.85486	2.00672	Hca.01G0052720	expressed protein
GWHGACDB005285	45.4213	25.6347	65.2078	2.54373	1.34695	0.0064738	0.0253706	Up	0.144956	0.171077	0.338072	0.375711	0.558538	0.813468	Hca.01G0052850	CSLD4 - cellulose synthase-like family D, expressed	GO:0000139,GO:0000919,GO:0005794,GO:0005802,GO:0005886,GO:0006970,GO:0009414,GO:0009651,GO:0009833,GO:0016021,GO:0016760,GO:0030244,GO:0042546,GO:0046527,GO:0048367,GO:0051753,GO:0071555	Golgi membrane|cell plate assembly|Golgi apparatus|trans-Golgi network|plasma membrane|response to osmotic stress|response to water deprivation|response to salt stress|plant-type primary cell wall biogenesis|integral component of membrane|cellulose synthase (UDP-forming) activity|cellulose biosynthetic process|cell wall biogenesis|glucosyltransferase activity|shoot system development|mannan synth…	ko00520,ko00500	Amino sugar and nucleotide sugar metabolism|Starch and sucrose metabolism
GWHGACDB005292	4.38986	1.04238	7.73735	7.42279	2.89196	0.0371699	0.11261	Up	0	0	0	0	0	0	Hca.01G0052920	MATE efflux family protein, putative, expressed	GO:0005886,GO:0006855,GO:0015238,GO:0015297,GO:0015691,GO:0016021,GO:0051238	plasma membrane|drug transmembrane transport|drug transmembrane transporter activity|antiporter activity|cadmium ion transport|integral component of membrane|sequestering of metal ion
GWHGACDB005296	2930.97	3992.31	1869.63	0.468307	-1.09447	5.55568e-104	8.51817e-102	Down	77.3507	86.0331	85.8273	44.7838	44.1509	43.7505	Hca.01G0052960	expressed protein
GWHGACDB005326	269.629	360.413	178.844	0.496219	-1.01095	2.23773e-12	3.19444e-11	Down	3.24142	3.29778	3.09318	1.88743	1.90516	2.08746	Hca.01G0053260	WRKY76, expressed	GO:0003700,GO:0005634,GO:0043565,GO:0044212,GO:0045892	DNA-binding transcription factor activity|nucleus|sequence-specific DNA binding|transcription regulatory region DNA binding|negative regulation of transcription, DNA-templated
GWHGACDB005329	677.345	1116.49	238.203	0.213351	-2.2287	6.71888e-113	1.14192e-110	Down	5.35671	6.29633	5.89391	1.36677	1.57212	1.3956	Hca.01G0053290	helix-loop-helix DNA-binding domain containing protein, expressed	GO:0003677,GO:0005634,GO:0006355,GO:0046983,GO:0090229	DNA binding|nucleus|regulation of transcription, DNA-templated|protein dimerization activity|negative regulation of red or far-red light signaling pathway	ko04075	Plant hormone signal transduction
GWHGACDB005332	6484.71	3997.29	8972.13	2.24455	1.16643	3.30972e-76	3.4566e-74	Up	73.6441	73.9827	79.2065	140.617	136.454	135.616	Hca.01G0053320	allene oxide cyclase 4, chloroplast precursor, putative, expressed	GO:0006636,GO:0007623,GO:0009507,GO:0009611,GO:0009625,GO:0009637,GO:0009646,GO:0009651,GO:0009695,GO:0009723,GO:0009734,GO:0009737,GO:0009751,GO:0009864,GO:0009908,GO:0010038,GO:0010114,GO:0010218,GO:0033274,GO:0042542,GO:0046423,GO:0048573,GO:0050832,GO:0080186,GO:1900367	unsaturated fatty acid biosynthetic process|circadian rhythm|chloroplast|response to wounding|response to insect|response to blue light|response to absence of light|response to salt stress|jasmonic acid biosynthetic process|response to ethylene|auxin-activated signaling pathway|response to abscisic acid|response to salicylic acid|induced systemic resistance, jasmonic acid mediated signaling pathw…	ko00592	alpha-Linolenic acid metabolism
GWHGACDB005342	1743.88	1021.39	2466.38	2.41473	1.27186	3.24777e-90	4.19429e-88	Up	1.40701	1.56806	1.56206	3.85047	4.66439	4.37831	Hca.01G0053420	Dicer, putative, expressed	GO:0003677,GO:0003723,GO:0004386,GO:0004525,GO:0005524,GO:0005634,GO:0005737,GO:0016075,GO:0016442,GO:0030422,GO:0046872	DNA binding|RNA binding|helicase activity|ribonuclease III activity|ATP binding|nucleus|cytoplasm|rRNA catabolic process|RISC complex|production of siRNA involved in RNA interference|metal ion binding
GWHGACDB005379	1720.72	1143.78	2297.66	2.00884	1.00636	1.09417e-33	4.23004e-32	Up	26.6185	28.4289	27.3537	64.0578	55.4054	66.7219	Hca.01G0053790	aspartic proteinase, putative, expressed	GO:0004190,GO:0006508,GO:0009505,GO:0016020,GO:0030163,GO:0080167	aspartic-type endopeptidase activity|proteolysis|plant-type cell wall|membrane|protein catabolic process|response to karrikin
GWHGACDB005385	131.098	60.3774	201.818	3.34261	1.74097	3.02696e-16	5.58445e-15	Up	0.0337122	0.168357	0.0978657	0.56257	0.392676	0.538745	Hca.01G0053850	wax synthase, putative, expressed	GO:0004144,GO:0005783,GO:0005789,GO:0005886,GO:0010025,GO:0016021,GO:0019432,GO:0047196,GO:0102966,GO:0103095	diacylglycerol O-acyltransferase activity|endoplasmic reticulum|endoplasmic reticulum membrane|plasma membrane|wax biosynthetic process|integral component of membrane|triglyceride biosynthetic process|long-chain-alcohol O-fatty-acyltransferase activity|arachidoyl-CoA:1-dodecanol O-acyltransferase activity|wax ester synthase activity
GWHGACDB005391	337.558	200.008	475.107	2.37544	1.2482	1.6503e-21	4.02587e-20	Up	2.19574	1.84471	1.74995	4.89311	4.28837	6.52784	Hca.01G0053910	WRKY3, expressed	GO:0003700,GO:0005634,GO:0005737,GO:0009751,GO:0010150,GO:0010193,GO:0042542,GO:0043565,GO:0044212	DNA-binding transcription factor activity|nucleus|cytoplasm|response to salicylic acid|leaf senescence|response to ozone|response to hydrogen peroxide|sequence-specific DNA binding|transcription regulatory region DNA binding
GWHGACDB005397	367.681	227.562	507.8	2.23148	1.158	2.72158e-20	6.238e-19	Up	4.68017	6.09165	5.7358	15.8211	15.2885	14.0826	Hca.01G0053970	AP2 domain containing protein, expressed	GO:0003677,GO:0003700,GO:0005634,GO:0005737,GO:0009736,GO:0009793,GO:0009873,GO:0048366,GO:0048825	DNA binding|DNA-binding transcription factor activity|nucleus|cytoplasm|cytokinin-activated signaling pathway|embryo development ending in seed dormancy|ethylene-activated signaling pathway|leaf development|cotyledon development
GWHGACDB005398	632.419	877.69	387.148	0.441099	-1.18083	2.44145e-34	9.61396e-33	Down	14.3861	12.6576	11.2072	6.13213	6.70247	6.8504	Hca.01G0053980	heavy metal-associated domain containing protein, expressed	GO:0030001,GO:0046872	metal ion transport|metal ion binding
GWHGACDB005415	7448.92	12916	1981.88	0.153444	-2.70422	0	0	Down	20.1218	19.3526	19.6976	4.55075	3.9173	3.5693	Hca.01G0054150	aquaporin protein, putative, expressed	GO:0005773,GO:0005886,GO:0006833,GO:0009414,GO:0009506,GO:0009507,GO:0015250,GO:0016020,GO:0016021	vacuole|plasma membrane|water transport|response to water deprivation|plasmodesma|chloroplast|water channel activity|membrane|integral component of membrane
GWHGACDB005431	126.207	49.1389	203.276	4.13676	2.0485	1.90026e-20	4.39745e-19	Up	0.798294	1.31495	0.82438	4.02044	5.18464	4.86637	Hca.01G0054310
GWHGACDB005433	613.703	891.441	335.965	0.376879	-1.40783	2.32731e-26	6.99962e-25	Down	4.10516	4.61608	5.06427	2.85272	2.50435	3.32175	Hca.01G0054330	peroxisomal biogenesis factor 11, putative, expressed	GO:0005739,GO:0005777,GO:0005778,GO:0005779,GO:0007031,GO:0009507,GO:0016559,GO:0042802,GO:0044375	mitochondrion|peroxisome|peroxisomal membrane|integral component of peroxisomal membrane|peroxisome organization|chloroplast|peroxisome fission|identical protein binding|regulation of peroxisome size
GWHGACDB005444	2.33489	0	4.66978	Inf	Inf	0.0314852	0.0980574	Up	0	0	0	0.183521	0	0.121218	Hca.01G0054440	DNA binding protein, putative, expressed	GO:0003680,GO:0003700,GO:0005634,GO:0009640,GO:0009647,GO:0009908,GO:0010228,GO:0042826,GO:0043621	AT DNA binding|DNA-binding transcription factor activity|nucleus|photomorphogenesis|skotomorphogenesis|flower development|vegetative to reproductive phase transition of meristem|histone deacetylase binding|protein self-association
GWHGACDB005462	745.396	1016.35	474.444	0.466812	-1.09909	8.56395e-22	2.11638e-20	Down	14.6687	14.6945	19.9339	10.2061	10.4311	8.77441	Hca.01G0054620	zinc finger protein, putative, expressed
GWHGACDB005463	1837.99	1185.09	2490.89	2.10185	1.07166	2.98384e-57	2.10393e-55	Up	8.42277	8.50125	7.46951	19.9071	19.7918	21.0492	Hca.01G0054630	OsSPL6 - SBP-box gene family member, expressed	GO:0003677,GO:0005634,GO:0005737,GO:0009554,GO:0009556,GO:0030154,GO:0046872,GO:0048653	DNA binding|nucleus|cytoplasm|megasporogenesis|microsporogenesis|cell differentiation|metal ion binding|anther development
GWHGACDB005477	170.673	282.193	59.1531	0.209619	-2.25416	1.69794e-18	3.53225e-17	Down	2.0893	0.953971	1.90576	0.534355	0.196618	0.209971	Hca.01G0054770	no apical meristem protein, putative, expressed	GO:0003677,GO:0003700,GO:0005634,GO:0009734,GO:0010072,GO:0048527	DNA binding|DNA-binding transcription factor activity|nucleus|auxin-activated signaling pathway|primary shoot apical meristem specification|lateral root development
GWHGACDB005493	9.9043	4.93046	14.8781	3.0176	1.5934	0.0467138	0.135683	Up	0	0	0	0	0	0	Hca.01G0054930
GWHGACDB005494	19.7287	8.14569	31.3118	3.84397	1.9426	0.000547843	0.0028406	Up	0	0	0.169049	0	0.175477	0.179975	Hca.01G0054940
GWHGACDB005496	133.531	70.8635	196.199	2.76869	1.46921	1.74126e-12	2.50858e-11	Up	0.221121	0.312333	0.282345	0.404114	0.495543	0.533497	Hca.01G0054960	OsSub26 - Putative Subtilisin homologue, expressed	GO:0004252,GO:0009897,GO:0010103,GO:0042127,GO:0048046	serine-type endopeptidase activity|external side of plasma membrane|stomatal complex morphogenesis|regulation of cell proliferation|apoplast
GWHGACDB005508	67.0281	34.5849	99.4712	2.87615	1.52414	2.242e-07	2.00749e-06	Up	0.729533	0.609273	0.40759	1.4318	2.25768	0.968151	Hca.01G0055080
GWHGACDB005561	76.5189	123.014	30.0241	0.244071	-2.03463	4.62909e-13	6.99039e-12	Down	0.291947	0.353522	0.222888	0.0638372	0.0623435	0.0318186	Hca.10G0000410	TMS membrane protein/tumour differentially expressed protein, putative, expressed
GWHGACDB005569	31.3348	44.9667	17.703	0.393691	-1.34487	0.029714	0.0935332	Down	0.175783	0.0433594	0	0	0	0	Hca.10G0000490	ras-related protein, putative, expressed	GO:0003924,GO:0005525,GO:0005886,GO:0015031	GTPase activity|GTP binding|plasma membrane|protein transport
GWHGACDB005593	62.596	17.3052	107.887	6.23435	2.64024	8.32196e-16	1.49924e-14	Up	0.182523	0.101934	0.07619	1.39297	1.50327	1.52955	Hca.10G0000730	RING-H2 finger protein, putative, expressed	GO:0004842,GO:0016021,GO:0016567,GO:0046872	ubiquitin-protein transferase activity|integral component of membrane|protein ubiquitination|metal ion binding
GWHGACDB005597	353.543	211.962	495.123	2.33591	1.22398	1.16761e-21	2.86581e-20	Up	0.36249	0.224317	0.213318	1.24315	0.832006	0.697654	Hca.10G0000770	oligosaccharyl transferase, putative, expressed	GO:0004576,GO:0005783,GO:0005789,GO:0005886,GO:0006486,GO:0009651,GO:0016020,GO:0016021,GO:0046872,GO:0047484	oligosaccharyl transferase activity|endoplasmic reticulum|endoplasmic reticulum membrane|plasma membrane|protein glycosylation|response to salt stress|membrane|integral component of membrane|metal ion binding|regulation of response to osmotic stress	ko04141,ko00510,ko00513	Protein processing in endoplasmic reticulum|N-Glycan biosynthesis|Various types of N-glycan biosynthesis
GWHGACDB005633	28.0517	9.98699	46.1164	4.61765	2.20716	0.00212861	0.00960619	Up	0	0	0	0	0.109467	0	Hca.10G0001130	meiotic coiled-coil protein 7, putative, expressed	GO:0003690,GO:0005730,GO:0006302,GO:0007131,GO:0009553,GO:0009555,GO:0010212	double-stranded DNA binding|nucleolus|double-strand break repair|reciprocal meiotic recombination|embryo sac development|pollen development|response to ionizing radiation
GWHGACDB005643	1188.13	1956.08	420.177	0.214806	-2.21889	1.53153e-184	5.41007e-182	Down	3.43452	3.17706	3.24339	0.590681	0.713084	0.716425	Hca.10G0001230	beta-galactosidase, putative, expressed	GO:0004565,GO:0005975,GO:0048046	beta-galactosidase activity|carbohydrate metabolic process|apoplast
GWHGACDB005648	479.042	648.211	309.873	0.478043	-1.06479	2.31174e-22	5.87822e-21	Down	8.11658	7.70109	8.36225	4.29131	3.84922	4.22106	Hca.10G0001280	expressed protein	GO:0009611,GO:0009617,GO:0009753,GO:0016021,GO:0042742	response to wounding|response to bacterium|response to jasmonic acid|integral component of membrane|defense response to bacterium
GWHGACDB005650	7.17571	13.7329	0.618532	0.0450401	-4.47264	0.000227102	0.00127536	Down	0.099972	0.317993	0.0971314	0.0194677	0	0	Hca.10G0001300	cytokinin dehydrogenase precursor, putative, expressed	GO:0005773,GO:0005783,GO:0008131,GO:0009823,GO:0019139,GO:0071949	vacuole|endoplasmic reticulum|primary amine oxidase activity|cytokinin catabolic process|cytokinin dehydrogenase activity|FAD binding	ko00908	Zeatin biosynthesis
GWHGACDB005668	28.8901	0.356905	57.4234	160.892	7.32995	8.06578e-20	1.80733e-18	Up	0.0395618	0	0	0.696998	1.60073	1.42329	Hca.10G0001480	MYB family transcription factor, putative, expressed	GO:0005634,GO:0030154,GO:0043565,GO:0044212	nucleus|cell differentiation|sequence-specific DNA binding|transcription regulatory region DNA binding
GWHGACDB005675	6.3019	11.9771	0.6267	0.0523249	-4.25636	0.000666028	0.00338806	Down	0.0809141	0.039617	0.117201	0	0	0.019662	Hca.10G0001550	expressed protein	GO:0004674,GO:0005524,GO:0009506,GO:0016021,GO:0080092	protein serine/threonine kinase activity|ATP binding|plasmodesma|integral component of membrane|regulation of pollen tube growth
GWHGACDB005676	31.8457	52.2096	11.4819	0.219919	-2.18496	7.60301e-07	6.36931e-06	Down	0.439223	0.892923	0.699471	0.17292	0	0.0324624	Hca.10G0001560	chlorophyll A-B binding protein, putative, expressed	GO:0009416,GO:0009507,GO:0009522,GO:0009535,GO:0009637,GO:0009768,GO:0009941,GO:0010114,GO:0010218,GO:0010287,GO:0016021,GO:0016168,GO:0018298,GO:0046872	response to light stimulus|chloroplast|photosystem I|chloroplast thylakoid membrane|response to blue light|photosynthesis, light harvesting in photosystem I|chloroplast envelope|response to red light|response to far red light|plastoglobule|integral component of membrane|chlorophyll binding|protein-chromophore linkage|metal ion binding	ko00196	Photosynthesis - antenna proteins
GWHGACDB005680	1358.13	1992.58	723.691	0.363193	-1.46119	1.6724e-73	1.65544e-71	Down	12.3501	11.3842	12.737	4.73114	4.9526	5.40796	Hca.10G0001600	auxin response factor 19, putative, expressed	GO:0003677,GO:0003700,GO:0005634,GO:0009630,GO:0009638,GO:0009723,GO:0009733,GO:0009734,GO:0009785,GO:0010311,GO:0045893,GO:0048366,GO:0048527	DNA binding|DNA-binding transcription factor activity|nucleus|gravitropism|phototropism|response to ethylene|response to auxin|auxin-activated signaling pathway|blue light signaling pathway|lateral root formation|positive regulation of transcription, DNA-templated|leaf development|lateral root development	ko04075	Plant hormone signal transduction
GWHGACDB005682	13.157	7.44114	18.8729	2.53629	1.34272	0.0466523	0.135547	Up	0	0.130437	0	0.0969792	0	0.176019	Hca.10G0001620	invertase/pectin methylesterase inhibitor family protein, putative, expressed	GO:0004857,GO:0043086,GO:0048046,GO:1902183	enzyme inhibitor activity|negative regulation of catalytic activity|apoplast|regulation of shoot apical meristem development
GWHGACDB005684	118.729	212.316	25.1427	0.118421	-3.078	1.41853e-36	5.99194e-35	Down	0.447996	0.550804	0.325865	0.0506824	0.0980047	0.0251513	Hca.10G0001640	ferric reductase, putative, expressed	GO:0004601,GO:0005509,GO:0016021,GO:0050664	peroxidase activity|calcium ion binding|integral component of membrane|oxidoreductase activity, acting on NAD(P)H, oxygen as acceptor
GWHGACDB005686	14.9491	8.81844	21.0798	2.39042	1.25727	0.0469145	0.1362	Up	0.50853	0	0.394907	0.39026	1.38873	0.876108	Hca.10G0001660	OsSAUR33 - Auxin-responsive SAUR gene family member, expressed	GO:0005634,GO:0005737,GO:0007275,GO:0009733,GO:0009873,GO:0019897,GO:0030307	nucleus|cytoplasm|multicellular organism development|response to auxin|ethylene-activated signaling pathway|extrinsic component of plasma membrane|positive regulation of cell growth
GWHGACDB005692	402.318	542.819	261.817	0.482327	-1.05192	9.87647e-19	2.08227e-17	Down	6.42036	5.52961	6.25258	3.51859	3.00827	2.61595	Hca.10G0001720	ternary complex factor MIP1, putative, expressed
GWHGACDB005697	954.216	1463.8	444.628	0.303748	-1.71905	2.04989e-41	9.96755e-40	Down	52.0823	41.9882	45.1978	18.7542	16.2732	14.1348	Hca.10G0001770	ethylene-responsive transcription factor, putative, expressed	GO:0003677,GO:0003700,GO:0005634,GO:0009873	DNA binding|DNA-binding transcription factor activity|nucleus|ethylene-activated signaling pathway
GWHGACDB005705	1313	1964.89	661.107	0.33646	-1.57149	3.78871e-109	6.20504e-107	Down	9.29281	8.92099	10.4135	4.06237	4.34538	4.3837	Hca.10G0001850	G-protein alpha subunit, putative, expressed	GO:0003924,GO:0005525,GO:0007186,GO:0031683,GO:0046872	GTPase activity|GTP binding|G protein-coupled receptor signaling pathway|G-protein beta/gamma-subunit complex binding|metal ion binding
GWHGACDB005707	108.898	71.1669	146.629	2.06035	1.04289	4.23659e-06	3.17753e-05	Up	0.231067	0.333619	0.113305	0.589243	0.606143	0.599934	Hca.10G0001870	receptor-like protein kinase 5 precursor, putative, expressed
GWHGACDB005731	261.018	351.389	170.646	0.485632	-1.04206	1.08284e-12	1.5873e-11	Down	5.25778	4.14573	3.9052	2.59245	2.27297	2.42672	Hca.10G0002110	green ripe-like, putative, expressed	GO:0000139,GO:0005783,GO:0005789,GO:0005794,GO:0009723,GO:0010105,GO:0016021	Golgi membrane|endoplasmic reticulum|endoplasmic reticulum membrane|Golgi apparatus|response to ethylene|negative regulation of ethylene-activated signaling pathway|integral component of membrane
GWHGACDB005734	80.6641	46.6535	114.675	2.45801	1.29749	5.78286e-06	4.25229e-05	Up	0.453192	0.347794	0.302295	1.05813	1.45278	1.51547	Hca.10G0002140	homeobox domain containing protein, expressed	GO:0003677,GO:0003700,GO:0005634,GO:0008285,GO:0009640,GO:0010227,GO:0010228,GO:0010371,GO:0043565,GO:0090470	DNA binding|DNA-binding transcription factor activity|nucleus|negative regulation of cell proliferation|photomorphogenesis|floral organ abscission|vegetative to reproductive phase transition of meristem|regulation of gibberellin biosynthetic process|sequence-specific DNA binding|shoot organ boundary specification
GWHGACDB005735	130.04	67.4361	192.644	2.85669	1.51435	7.29926e-13	1.09038e-11	Up	0.412497	0.256684	0.200503	1.35376	1.92153	1.46803	Hca.10G0002150	pollen-specific protein SF21, putative, expressed	GO:0005737,GO:0040008,GO:2000012	cytoplasm|regulation of growth|regulation of auxin polar transport
GWHGACDB005744	656.677	410.958	902.396	2.19584	1.13477	9.80365e-33	3.71046e-31	Up	7.77409	9.67755	8.02209	21.2598	21.9394	20.6086	Hca.10G0002240	MYB family transcription factor, putative, expressed	GO:0003700,GO:0005634,GO:0007275,GO:0009751,GO:0030154,GO:0043565,GO:0044212	DNA-binding transcription factor activity|nucleus|multicellular organism development|response to salicylic acid|cell differentiation|sequence-specific DNA binding|transcription regulatory region DNA binding
GWHGACDB005756	240.929	134.861	346.998	2.57301	1.36346	1.36091e-18	2.84921e-17	Up	1.55412	1.13946	1.18568	3.69113	3.63492	4.52906	Hca.10G0002360	receptor-like protein kinase 5 precursor, putative, expressed
GWHGACDB005759	1433.47	752.111	2114.82	2.81185	1.49152	1.76585e-105	2.7784e-103	Up	0.366117	0	0.395155	0.720884	0.668669	0.48224	Hca.10G0002390	NADP-dependent malic enzyme, putative, expressed	GO:0004470,GO:0004471,GO:0004473,GO:0005618,GO:0005774,GO:0005829,GO:0005886,GO:0006090,GO:0006108,GO:0008948,GO:0009051,GO:0009506,GO:0009507,GO:0016020,GO:0046686,GO:0046872,GO:0048046,GO:0051260,GO:0051287	malic enzyme activity|malate dehydrogenase (decarboxylating) (NAD+) activity|malate dehydrogenase (decarboxylating) (NADP+) activity|cell wall|vacuolar membrane|cytosol|plasma membrane|pyruvate metabolic process|malate metabolic process|oxaloacetate decarboxylase activity|pentose-phosphate shunt, oxidative branch|plasmodesma|chloroplast|membrane|response to cadmium ion|metal ion binding|apoplast|…	ko00710,ko01200,ko00620	Carbon fixation in photosynthetic organisms|Carbon metabolism|Pyruvate metabolism
GWHGACDB005768	125.192	82.4585	167.925	2.03647	1.02607	1.1837e-06	9.65801e-06	Up	0.164068	0.274818	0	0.541766	0.848626	0.16153	Hca.10G0002480	aminotransferase, classes I and II, domain containing protein, expressed	GO:0004069,GO:0005737,GO:0006103,GO:0006531,GO:0006536,GO:0009058,GO:0030170	L-aspartate:2-oxoglutarate aminotransferase activity|cytoplasm|2-oxoglutarate metabolic process|aspartate metabolic process|glutamate metabolic process|biosynthetic process|pyridoxal phosphate binding	ko00710,ko00400,ko00950,ko00350,ko01200,ko00330,ko01210,ko01230,ko00250,ko00220,ko00960,ko00270,ko00360	Carbon fixation in photosynthetic organisms|Phenylalanine, tyrosine and tryptophan biosynthesis|Isoquinoline alkaloid biosynthesis|Tyrosine metabolism|Carbon metabolism|Arginine and proline metabolism|2-Oxocarboxylic acid metabolism|Biosynthesis of amino acids|Alanine, aspartate and glutamate metabolism|Arginine biosynthesis|Tropane, piperidine and pyridine alkaloid biosynthesis|Cysteine and meth…
GWHGACDB005770	261.988	159.258	364.718	2.2901	1.19541	4.615e-15	7.95612e-14	Up	0.258877	0.255311	0	0.165893	0	0.0845066	Hca.10G0002500	RNA binding protein, putative, expressed	GO:0003723,GO:0005618,GO:0005654,GO:0005730,GO:0005829,GO:0034470,GO:1990904	RNA binding|cell wall|nucleoplasm|nucleolus|cytosol|ncRNA processing|ribonucleoprotein complex
GWHGACDB005783	5884.45	8264.7	3504.2	0.423996	-1.23788	1.83544e-111	3.07594e-109	Down	81.4937	76.4748	78.8595	41.225	37.3453	37.2641	Hca.10G0002630	glycosyl hydrolase, putative, expressed	GO:0000272,GO:0004568,GO:0005576,GO:0005618,GO:0006032,GO:0008061,GO:0008843,GO:0009651,GO:0009737,GO:0009753,GO:0035885	polysaccharide catabolic process|chitinase activity|extracellular region|cell wall|chitin catabolic process|chitin binding|endochitinase activity|response to salt stress|response to abscisic acid|response to jasmonic acid|exochitinase activity	ko00520	Amino sugar and nucleotide sugar metabolism
GWHGACDB005802	99.0628	65.6267	132.499	2.01898	1.01363	7.01079e-05	0.000432766	Up	1.184	1.24953	1.14597	2.63737	2.85666	1.88134	Hca.10G0002820	methyladenine glycosylase, putative, expressed			ko03410	Base excision repair
GWHGACDB005808	177.307	117.331	237.284	2.02235	1.01603	0.000109126	0.000651086	Up	0.837527	1.2971	0.98311	1.85021	3.33455	2.28689	Hca.10G0002880	ZOS10-02 - C2H2 zinc finger protein, expressed
GWHGACDB005815	8104.64	12890.6	3318.65	0.257447	-1.95765	0	0	Down	128.603	124.085	127.39	38.2864	35.6308	35.464	Hca.10G0002950	expressed protein
GWHGACDB005816	571.33	778.065	364.595	0.468592	-1.0936	2.41091e-27	7.53404e-26	Down	6.95553	6.67926	6.3114	3.65854	2.79163	3.13357	Hca.10G0002960	alliin lyase precursor, putative, expressed	GO:0008483,GO:0016021,GO:0016846	transaminase activity|integral component of membrane|carbon-sulfur lyase activity
GWHGACDB005832	3204.38	4562.64	1846.12	0.404616	-1.30537	1.52835e-154	3.87803e-152	Down	63.3443	66.1302	86.607	30.6945	41.3907	29.3872	Hca.10G0003120	expressed protein
GWHGACDB005874	51.701	16.9923	86.4097	5.08524	2.34631	2.80458e-11	3.68937e-10	Up	1.24039	1.22598	0	10.078	7.5608	4.38582	Hca.10G0003540	histone H3, putative, expressed	GO:0000786,GO:0003677,GO:0005634,GO:0046982	nucleosome|DNA binding|nucleus|protein heterodimerization activity
GWHGACDB005891	10.0824	15.2112	4.95363	0.325656	-1.61858	0.0401486	0.12	Down	0.481083	0.239437	0.278522	0.142523	0.237214	0	Hca.10G0003710	ethylene-responsive transcription factor, putative, expressed	GO:0003700,GO:0005634,GO:0009414,GO:0009873,GO:0010143,GO:0010166,GO:0043565	DNA-binding transcription factor activity|nucleus|response to water deprivation|ethylene-activated signaling pathway|cutin biosynthetic process|wax metabolic process|sequence-specific DNA binding
GWHGACDB005923	249.913	164.921	334.905	2.0307	1.02198	1.0206e-07	9.49723e-07	Up	2.46583	3.24313	1.90238	5.65006	5.03072	5.75635	Hca.10G0004030	OsFBL7 - F-box domain and LRR containing protein, expressed	GO:0005634,GO:0006511,GO:0009723,GO:0009873,GO:0010105,GO:0016567,GO:0019005,GO:0031146	nucleus|ubiquitin-dependent protein catabolic process|response to ethylene|ethylene-activated signaling pathway|negative regulation of ethylene-activated signaling pathway|protein ubiquitination|SCF ubiquitin ligase complex|SCF-dependent proteasomal ubiquitin-dependent protein catabolic process	ko04075	Plant hormone signal transduction
GWHGACDB005926	39.9975	60.1064	19.8886	0.33089	-1.59558	0.00266349	0.0117034	Down	0.913206	1.75707	1.80085	0.77523	0.22917	0.629874	Hca.10G0004060	thylakoid lumenal 16.5 kDa protein, chloroplast precursor, putative, expressed	GO:0009507,GO:0009534,GO:0009535,GO:0009543,GO:0009570,GO:0009579,GO:0009735,GO:0009941,GO:0010206,GO:0031977	chloroplast|chloroplast thylakoid|chloroplast thylakoid membrane|chloroplast thylakoid lumen|chloroplast stroma|thylakoid|response to cytokinin|chloroplast envelope|photosystem II repair|thylakoid lumen
GWHGACDB005934	129.802	199.798	59.8055	0.29933	-1.74019	2.80163e-16	5.18733e-15	Down	2.28084	2.4573	2.26556	0.463584	0.586571	0.776337	Hca.10G0004140	OsIAA8 - Auxin-responsive Aux/IAA gene family member, expressed	GO:0005634,GO:0006355,GO:0009733,GO:0009734	nucleus|regulation of transcription, DNA-templated|response to auxin|auxin-activated signaling pathway	ko04075	Plant hormone signal transduction
GWHGACDB005949	297.76	172.624	422.895	2.4498	1.29266	2.08283e-20	4.80759e-19	Up	1.03141	1.02076	1.06205	3.25535	2.41119	3.41583	Hca.10G0004290	sucrose-phosphate synthase, putative, expressed	GO:0005986,GO:0016157,GO:0046524	sucrose biosynthetic process|sucrose synthase activity|sucrose-phosphate synthase activity	ko00500	Starch and sucrose metabolism
GWHGACDB005951	321.892	488.71	155.073	0.31731	-1.65603	2.6429e-34	1.03959e-32	Down	4.55405	5.00571	4.29373	1.82197	0.591607	1.82283	Hca.10G0004310	actin-related protein 2/3 complex subunit 3, putative, expressed	GO:0003779,GO:0005737,GO:0005885,GO:0007015,GO:0034314,GO:0042995	actin binding|cytoplasm|Arp2/3 protein complex|actin filament organization|Arp2/3 complex-mediated actin nucleation|cell projection	ko04144,ko04810	Endocytosis|Regulation of actin cytoskeleton
GWHGACDB005966	259.014	169.642	348.386	2.05366	1.03819	2.05819e-12	2.94748e-11	Up	1.62533	1.42693	1.02721	3.11939	3.56971	3.85422	Hca.10G0004460	cytoskeletal protein, putative, expressed	GO:0030659	cytoplasmic vesicle membrane
GWHGACDB006001	418.734	615.635	221.832	0.36033	-1.47261	9.2304e-25	2.61257e-23	Down	14.7596	13.9993	10.9177	5.06118	4.89975	4.17276	Hca.10G0004810	expressed protein
GWHGACDB006013	9.42256	14.7879	4.05721	0.27436	-1.86586	0.0226562	0.0743942	Down	0	0	0	0	0	0.0550207	Hca.10G0004930	cytochrome b-c1 complex subunit 7, putative, expressed	GO:0005739,GO:0005750,GO:0006122,GO:0009060,GO:0016020,GO:0034551	mitochondrion|mitochondrial respiratory chain complex III|mitochondrial electron transport, ubiquinol to cytochrome c|aerobic respiration|membrane|mitochondrial respiratory chain complex III assembly	ko00190	Oxidative phosphorylation
GWHGACDB006050	4136.41	6048.48	2224.33	0.367751	-1.4432	2.45117e-221	1.17758e-218	Down	29.0665	31.5607	34.2377	11.5405	12.1203	11.7499	Hca.10G0005300	expressed protein
GWHGACDB006054	334.022	455.159	212.884	0.467714	-1.0963	3.79084e-17	7.38711e-16	Down	1.18081	1.00324	0.809858	1.20174	0.319851	0.49717	Hca.10G0005340	ATPase, AFG1 family domain containing protein, expressed
GWHGACDB006060	7.57947	2.46354	12.6954	5.15331	2.3655	0.0146117	0.0513083	Up	0	0	0.165938	0	0	0.0897362	Hca.10G0005400	expressed protein
GWHGACDB006079	9.06188	1.07072	17.0531	15.9268	3.99338	8.37555e-05	0.000510021	Up	0.388248	0	0	0.376954	0	0.753251	Hca.10G0005590	GDU1, putative, expressed	GO:0006865,GO:0009615,GO:0016021,GO:0019048,GO:0032940,GO:0080143	amino acid transport|response to virus|integral component of membrane|modulation by virus of host morphology or physiology|secretion by cell|regulation of amino acid export
GWHGACDB006083	672.372	404.478	940.265	2.32464	1.21701	9.38693e-15	1.59388e-13	Up	10.9788	12.9165	14.8534	39.7931	33.9385	26.3779	Hca.10G0005630	SCP-like extracellular protein, expressed	GO:0005576,GO:0006952,GO:0009607	extracellular region|defense response|response to biotic stimulus
GWHGACDB006183	16.8577	7.69423	26.0212	3.38192	1.75784	0.00564502	0.0225769	Up	0	0	0	0	0.116543	0.0486096	Hca.10G0006630	cyclin, putative, expressed	GO:0000079,GO:0000278,GO:0000307,GO:0005634,GO:0005737,GO:0006468,GO:0007088,GO:0008284,GO:0016538,GO:0019901,GO:0045787,GO:0051301	regulation of cyclin-dependent protein serine/threonine kinase activity|mitotic cell cycle|cyclin-dependent protein kinase holoenzyme complex|nucleus|cytoplasm|protein phosphorylation|regulation of mitotic nuclear division|positive regulation of cell proliferation|cyclin-dependent protein serine/threonine kinase regulator activity|protein kinase binding|positive regulation of cell cycle|cell divi…	ko04068,ko04115,ko04110	FoxO signaling pathway|p53 signaling pathway|Cell cycle
GWHGACDB006220	119.147	76.7671	161.527	2.10412	1.07322	7.75674e-07	6.49206e-06	Up	0.756232	0.980646	1.25415	2.56367	2.92135	2.67711	Hca.10G0007000	expressed protein
GWHGACDB006252	73.3238	108.464	38.1837	0.352041	-1.50619	1.20653e-05	8.48577e-05	Down	0.051407	0.104133	0.0488054	0	0.148959	0	Hca.10G0007320	DDT, putative, expressed
GWHGACDB006259	18.0505	3.89444	32.2066	8.26988	3.04787	1.95437e-06	1.54731e-05	Up	0.502921	0.0834496	0.172989	2.28473	1.56513	1.06041	Hca.10G0007390	expressed protein
GWHGACDB006270	1592.7	2970.1	215.307	0.0724914	-3.78605	0	0	Down	3.43512	4.05868	3.0922	0.210827	0.36487	0.272069	Hca.10G0007500	CESA9 - cellulose synthase, expressed	GO:0005794,GO:0005802,GO:0005886,GO:0009507,GO:0009832,GO:0009833,GO:0009834,GO:0010330,GO:0010400,GO:0016021,GO:0016759,GO:0016760,GO:0030244,GO:0046872	Golgi apparatus|trans-Golgi network|plasma membrane|chloroplast|plant-type cell wall biogenesis|plant-type primary cell wall biogenesis|plant-type secondary cell wall biogenesis|cellulose synthase complex|rhamnogalacturonan I side chain metabolic process|integral component of membrane|cellulose synthase activity|cellulose synthase (UDP-forming) activity|cellulose biosynthetic process|metal ion bi…
GWHGACDB006274	505.083	894.16	116.007	0.129738	-2.94633	2.34799e-53	1.52984e-51	Down	30.9689	27.8358	22.6489	4.31551	3.52772	4.44234	Hca.10G0007540	myb-like DNA-binding domain containing protein, putative, expressed	GO:0003700,GO:0005634,GO:0030154,GO:0043565,GO:0044212,GO:0045893,GO:2000652	DNA-binding transcription factor activity|nucleus|cell differentiation|sequence-specific DNA binding|transcription regulatory region DNA binding|positive regulation of transcription, DNA-templated|regulation of secondary cell wall biogenesis
GWHGACDB006330	311.327	191.638	431.016	2.24912	1.16936	1.44065e-10	1.79302e-09	Up	0.777343	0.49829	0.710766	1.97786	1.03514	1.85027	Hca.10G0008100	chaperone protein dnaJ, putative, expressed	GO:0005524,GO:0006457,GO:0009408,GO:0016020,GO:0031072,GO:0046872,GO:0051082	ATP binding|protein folding|response to heat|membrane|heat shock protein binding|metal ion binding|unfolded protein binding	ko04141	Protein processing in endoplasmic reticulum
GWHGACDB006378	24.3584	15.5017	33.215	2.14267	1.09941	0.0427618	0.126188	Up	1.09576	4.85073	1.05322	5.00912	3.55415	4.07375	Hca.10G0008580	DEF7 - Defensin and Defensin-like DEFL family, expressed	GO:0005576,GO:0031640,GO:0050832	extracellular region|killing of cells of other organism|defense response to fungus
GWHGACDB006379	399.076	540.029	258.123	0.47798	-1.06498	4.7846e-19	1.02676e-17	Down	1.11361	1.07943	1.13092	0.254864	0.484695	0.267645	Hca.10G0008590	transcription factor, putative, expressed	GO:0002237,GO:0003700,GO:0005634,GO:0006351,GO:0042803,GO:0043565,GO:0048653,GO:0071588	response to molecule of bacterial origin|DNA-binding transcription factor activity|nucleus|transcription, DNA-templated|protein homodimerization activity|sequence-specific DNA binding|anther development|hydrogen peroxide mediated signaling pathway	ko04075	Plant hormone signal transduction
GWHGACDB006405	46.5248	22.9682	70.0813	3.05123	1.60939	5.94513e-06	4.36004e-05	Up	0.249737	0.216428	0.231858	0.815872	0.659508	0.767435	Hca.10G0008850	AGC_PVPK_like_kin82y.1 - ACG kinases include homologs to PKA, PKG and PKC, expressed	GO:0004674,GO:0005524,GO:0005634,GO:0005737,GO:0005886,GO:0006468,GO:0009860,GO:0016301	protein serine/threonine kinase activity|ATP binding|nucleus|cytoplasm|plasma membrane|protein phosphorylation|pollen tube growth|kinase activity
GWHGACDB006410	24.1491	43.3506	4.94767	0.114131	-3.13123	1.06631e-08	1.10087e-07	Down	0	0	0	0	0	0	Hca.10G0008900	expressed protein			ko04115	p53 signaling pathway
GWHGACDB006421	45.6067	71.9594	19.254	0.267568	-1.90202	1.44185e-07	1.3189e-06	Down	3.54645	4.23916	4.27699	1.18575	0.759748	1.49867	Hca.10G0009010
GWHGACDB006447	810.126	1253.6	366.654	0.292481	-1.77358	2.62561e-89	3.34288e-87	Down	33.8112	33.4634	33.1426	9.7272	12.8253	12.0771	Hca.10G0009270	ZOS5-07 - C2H2 zinc finger protein, expressed	GO:0003700,GO:0005634,GO:0006355,GO:0043565,GO:0046872	DNA-binding transcription factor activity|nucleus|regulation of transcription, DNA-templated|sequence-specific DNA binding|metal ion binding
GWHGACDB006464	32.4743	44.4803	20.4682	0.460163	-1.11978	0.00725311	0.0280374	Down	0.100718	0.453527	0.0667644	0.0996003	0.374814	0.0341389	Hca.10G0009440	cytochrome P450, putative, expressed	GO:0004497,GO:0005506,GO:0009639,GO:0009687,GO:0010114,GO:0010295,GO:0016021,GO:0016125,GO:0020037,GO:0046345,GO:0048838,GO:0055114	monooxygenase activity|iron ion binding|response to red or far red light|abscisic acid metabolic process|response to red light|(+)-abscisic acid 8'-hydroxylase activity|integral component of membrane|sterol metabolic process|heme binding|abscisic acid catabolic process|release of seed from dormancy|oxidation-reduction process	ko00906	Carotenoid biosynthesis
GWHGACDB006481	78.3073	108.578	48.0367	0.442417	-1.17652	0.00521706	0.0210806	Down	0.176978	0.635423	0.470125	0.0438158	0.487213	0.0451587	Hca.10G0009610	armadillo/beta-catenin-like repeat containing protein, expressed	GO:0005773,GO:0005774,GO:0006829,GO:0008324,GO:0016021,GO:0046872	vacuole|vacuolar membrane|zinc ion transport|cation transmembrane transporter activity|integral component of membrane|metal ion binding
GWHGACDB006517	4.33881	7.74763	0.930001	0.120037	-3.05845	0.0269694	0.0862613	Down	0	0.0808042	0	0	0	0	Hca.10G0009970		GO:0005783,GO:0006633,GO:0016020,GO:0102336,GO:0102337,GO:0102338,GO:0102756	endoplasmic reticulum|fatty acid biosynthetic process|membrane|3-oxo-arachidoyl-CoA synthase activity|3-oxo-cerotoyl-CoA synthase activity|3-oxo-lignoceronyl-CoA synthase activity|very-long-chain 3-ketoacyl-CoA synthase activity	ko00062	Fatty acid elongation
GWHGACDB006520	2.62736	0	5.25473	Inf	Inf	0.0191689	0.0646238	Up	0	0	0	0	0.229141	0.095767	Hca.10G0010000		GO:0003676,GO:0004523,GO:0046872	nucleic acid binding|RNA-DNA hybrid ribonuclease activity|metal ion binding
GWHGACDB006676	7.62381	3.17109	12.0765	3.80833	1.92916	0.040063	0.119803	Up	0	0.055991	0.0405501	0.0947709	0.128957	0.0703311	Hca.10G0011560	RNA recognition motif containing protein, expressed
GWHGACDB006681	139.061	186.728	91.3953	0.489458	-1.03074	6.85164e-06	4.97925e-05	Down	1.74058	1.05964	1.47846	0.948225	0.7145	0.426965	Hca.10G0011610	zinc finger, C3HC4 type, domain containing protein, expressed
GWHGACDB006729	1253.03	1674.18	831.879	0.496887	-1.00901	3.1529e-46	1.7397e-44	Down	21.9154	20.2128	21.6612	13.1156	11.2419	12.059	Hca.10G0012090	zinc finger family protein, putative, expressed	GO:0005886,GO:0009630,GO:0016567,GO:0046872,GO:0048364,GO:0061630	plasma membrane|gravitropism|protein ubiquitination|metal ion binding|root development|ubiquitin protein ligase activity
GWHGACDB006843	13.7103	23.9979	3.42267	0.142624	-2.80971	8.51531e-05	0.000517569	Down	0.164279	0.665816	0.214542	0	0.111612	0.0559892	Hca.10G0013230	basic helix-loop-helix domain containing protein, expressed
GWHGACDB006862	19.7313	31.0791	8.3835	0.269747	-1.89032	0.000677277	0.00343704	Down	0.569312	0.564798	0.323335	0.222373	0.0799352	0.14581	Hca.10G0013420	glycerol-3-phosphate acyltransferase, putative, expressed	GO:0004366,GO:0010143,GO:0016020,GO:0016021,GO:0016024,GO:0016791,GO:0090447,GO:0102420	glycerol-3-phosphate O-acyltransferase activity|cutin biosynthetic process|membrane|integral component of membrane|CDP-diacylglycerol biosynthetic process|phosphatase activity|glycerol-3-phosphate 2-O-acyltransferase activity|sn-1-glycerol-3-phosphate C16:0-DCA-CoA acyl transferase activity	ko00564,ko00561	Glycerophospholipid metabolism|Glycerolipid metabolism
GWHGACDB006864	272.646	164.831	380.462	2.3082	1.20677	7.71693e-17	1.47038e-15	Up	0.521461	0.318566	0.495678	1.64106	1.63346	1.4883	Hca.10G0013440	OsLonP3 - Putative Lon protease homologue, expressed	GO:0001018,GO:0003697,GO:0004176,GO:0004252,GO:0005524,GO:0005739,GO:0005759,GO:0005829,GO:0006515,GO:0007005,GO:0034599,GO:0043565,GO:0051131,GO:0070407	mitochondrial promoter sequence-specific DNA binding|single-stranded DNA binding|ATP-dependent peptidase activity|serine-type endopeptidase activity|ATP binding|mitochondrion|mitochondrial matrix|cytosol|protein quality control for misfolded or incompletely synthesized proteins|mitochondrion organization|cellular response to oxidative stress|sequence-specific DNA binding|chaperone-mediated protei…
GWHGACDB006871	188.042	121.008	255.077	2.10793	1.07583	4.84025e-10	5.72551e-09	Up	1.19916	0.467463	0.936019	1.51583	2.13787	2.98792	Hca.10G0013510	GEM, putative, expressed
GWHGACDB006875	5.61449	0.356905	10.8721	30.4621	4.92894	0.000878678	0.00434974	Up	0	0	0	0.3782	0.118128	0.222046	Hca.10G0013550	expressed protein
GWHGACDB006924	353.178	150.198	556.158	3.70283	1.88863	4.94304e-25	1.40904e-23	Up	0.326753	0.392611	0.533775	1.54055	0.710139	0.966324	Hca.10G0014040	protein phosphatase 2C, putative, expressed	GO:0004722,GO:0005886,GO:0006470,GO:0009414,GO:0045926,GO:0046872,GO:1904526	protein serine/threonine phosphatase activity|plasma membrane|protein dephosphorylation|response to water deprivation|negative regulation of growth|metal ion binding|regulation of microtubule binding
GWHGACDB007136	18.492	8.80273	28.1814	3.20144	1.67872	0.0034958	0.0148464	Up	0	0	0.053885	0.642115	0.382458	0.168469	Hca.10G0016160	dehydrogenase, putative, expressed
GWHGACDB007141	5.81944	11.6389	0	0	#NAME?	5.70423e-05	0.000357691	Down	0	0	0	0	0	0	Hca.10G0016210	OsSCP40 - Putative Serine Carboxypeptidase homologue, expressed
GWHGACDB007270	117.502	48.7096	186.294	3.82458	1.9353	1.85071e-17	3.65587e-16	Up	0.429833	0.281188	0	0.686377	1.068	0.140551	Hca.10G0017500	ribosomal protein L7Ae, putative, expressed	GO:0000786,GO:0003677,GO:0005634,GO:0046982	nucleosome|DNA binding|nucleus|protein heterodimerization activity
GWHGACDB007325	29.5519	13.3764	45.7274	3.41852	1.77337	0.0122214	0.0439866	Up	0	0	0	0	0	0	Hca.10G0018050	SNF7 domain containing protein, putative, expressed
GWHGACDB007331	116.256	67.0228	165.489	2.46915	1.30402	3.78373e-09	4.08943e-08	Up	0	0	0	0	0	0	Hca.10G0018110	transporter, monovalent cation:proton antiporter-2 family, putative, expressed	GO:0006813,GO:0015299,GO:0016021	potassium ion transport|solute:proton antiporter activity|integral component of membrane
GWHGACDB007332	69.2953	36.3821	102.208	2.80931	1.49022	2.42394e-07	2.15914e-06	Up	0.491027	1.27647	0.326677	0.164892	2.03701	1.59557	Hca.10G0018120	prenylated rab acceptor, putative, expressed	GO:0006813,GO:0015299,GO:0016021	potassium ion transport|solute:proton antiporter activity|integral component of membrane
GWHGACDB007356	15.2913	6.69908	23.8836	3.56521	1.83399	0.00420799	0.0174595	Up	0	0	0	0	0	0	Hca.10G0018360	OsSAUR38 - Auxin-responsive SAUR gene family member, expressed
GWHGACDB007404	7.80546	1.04238	14.5686	13.9763	3.80491	0.000462619	0.00243231	Up	0	0	0	0	0	0	Hca.10G0018840		GO:0005886,GO:0015333,GO:0016021,GO:0035673,GO:1904680	plasma membrane|peptide:proton symporter activity|integral component of membrane|oligopeptide transmembrane transporter activity|peptide transmembrane transporter activity
GWHGACDB007458	15.6506	8.09827	23.203	2.86518	1.51862	0.0147405	0.0516951	Up	0	0.177439	0.195252	0.394576	0.704333	0.142848	Hca.10G0019380
GWHGACDB007486	118.788	53.6501	183.925	3.42824	1.77747	1.01554e-12	1.49351e-11	Up	1.38013	1.22144	1.00248	3.88544	4.48701	3.31626	Hca.10G0019660	transposon protein, putative, unclassified, expressed	GO:0005886,GO:0016021,GO:0055085	plasma membrane|integral component of membrane|transmembrane transport
GWHGACDB007490	20.9613	8.79964	33.123	3.76413	1.91232	0.00415571	0.0172664	Up	0	0	0	0	0	0	Hca.10G0019700	glutamine synthetase, catalytic domain containing protein, expressed
GWHGACDB007509	39.8076	25.05	54.5652	2.17825	1.12317	0.0029193	0.0126867	Up	0.0972275	0.0326426	0.121931	0.0624012	0.185053	0	Hca.10G0019890	myosin-2 heavy chain, non muscle, putative, expressed	GO:0003774,GO:0005516,GO:0005524,GO:0005886,GO:0009506,GO:0016459,GO:0030048,GO:0051015	motor activity|calmodulin binding|ATP binding|plasma membrane|plasmodesma|myosin complex|actin filament-based movement|actin filament binding
GWHGACDB007540	315.335	178.211	452.458	2.53888	1.34419	3.52806e-22	8.84618e-21	Up	0.213185	0.294709	0.402734	0.775598	0.480384	0.945519	Hca.10G0020200	pyruvate kinase, putative, expressed	GO:0000287,GO:0004743,GO:0005524,GO:0005737,GO:0006096,GO:0016301,GO:0030955,GO:0032869	magnesium ion binding|pyruvate kinase activity|ATP binding|cytoplasm|glycolytic process|kinase activity|potassium ion binding|cellular response to insulin stimulus	ko02010	ABC transporters
GWHGACDB007550	6.19211	12.3842	0	0	#NAME?	3.03038e-05	0.000199175	Down	0.205108	0.182467	0.0774896	0	0	0	Hca.10G0020300		GO:0003677,GO:0003723,GO:0003887,GO:0003964,GO:0004190,GO:0004519,GO:0005634,GO:0006310,GO:0015074,GO:0046872	DNA binding|RNA binding|DNA-directed DNA polymerase activity|RNA-directed DNA polymerase activity|aspartic-type endopeptidase activity|endonuclease activity|nucleus|DNA recombination|DNA integration|metal ion binding
GWHGACDB007564	25.9018	13.4076	38.396	2.86375	1.5179	0.00148286	0.00694785	Up	0.086095	0	0.0812666	0	0.02194	0	Hca.10G0020440	BRASSINOSTEROID INSENSITIVE 1-associated receptor kinase 1 precursor, putative, expressed
GWHGACDB007578	126.298	79.3725	173.224	2.18242	1.12593	9.20526e-08	8.61269e-07	Up	0.507741	0.318909	0.152139	0.57057	0.61262	1.21852	Hca.10G0020580	pumilio-family RNA binding repeat domain containing protein, expressed	GO:0003723,GO:0005737,GO:0006417,GO:0009507	RNA binding|cytoplasm|regulation of translation|chloroplast
GWHGACDB007586	43.0554	26.5436	59.5671	2.24412	1.16615	0.0242973	0.0789908	Up	0.197857	0.315052	0.534151	1.12319	0.875269	0.783467	Hca.10G0020660	citrate transporter, putative, expressed	GO:0005215,GO:0005313,GO:0006814,GO:0009507,GO:0009534,GO:0009536,GO:0009624,GO:0009706,GO:0009941,GO:0015131,GO:0015140,GO:0015729,GO:0015813,GO:0016020,GO:0016021,GO:0019676,GO:0071423	transporter activity|L-glutamate transmembrane transporter activity|sodium ion transport|chloroplast|chloroplast thylakoid|plastid|response to nematode|chloroplast inner membrane|chloroplast envelope|oxaloacetate transmembrane transporter activity|malate transmembrane transporter activity|oxaloacetate transport|L-glutamate transmembrane transport|membrane|integral component of membrane|ammonia as…
GWHGACDB007653	24.1488	15.8085	32.4891	2.05517	1.03926	0.0401966	0.120103	Up	0	0	0	0	0	0	Hca.10G0021330	ADP-ribosylation factor, putative, expressed
GWHGACDB007655	17.6046	27.438	7.77125	0.283229	-1.81996	0.0018876	0.00862879	Down	0.630496	0.176258	0.319223	0	0.220866	0.233846	Hca.10G0021350	outer mitochondrial membrane porin, putative, expressed	GO:0005741,GO:0008308,GO:0015288,GO:0046930	mitochondrial outer membrane|voltage-gated anion channel activity|porin activity|pore complex	ko04020,ko04022	Calcium signaling pathway|cGMP-PKG signaling pathway
GWHGACDB007665	55.4266	36.4575	74.3956	2.04061	1.029	0.00736267	0.0284121	Up	0	0.0946916	0	0.0455435	0.0906625	0.234392	Hca.10G0021450	expressed protein	GO:0005737,GO:0005813,GO:0005880,GO:0007098,GO:0008017,GO:0051225	cytoplasm|centrosome|nuclear microtubule|centrosome cycle|microtubule binding|spindle assembly
GWHGACDB007671	597.315	829.931	364.698	0.439432	-1.18629	5.17637e-33	1.97156e-31	Down	6.46499	7.91848	7.71723	4.24653	2.42577	4.32263	Hca.10G0021510	protein phosphatase 2C, putative, expressed	GO:0004722,GO:0046872	protein serine/threonine phosphatase activity|metal ion binding
GWHGACDB007673	10.3877	2.47617	18.2993	7.39015	2.8856	0.000663487	0.00337609	Up	0.045671	0	0	0.357805	0.357107	0.50313	Hca.10G0021530	expressed protein
GWHGACDB007676	654.006	391.99	916.022	2.33685	1.22456	2.21382e-14	3.65062e-13	Up	3.68179	2.77831	2.1403	5.90476	7.85656	8.03837	Hca.10G0021560	OsGH3.8 - Probable indole-3-acetic acid-amido synthetase, expressed	GO:0010252,GO:0010279	auxin homeostasis|indole-3-acetic acid amido synthetase activity	ko04075	Plant hormone signal transduction
GWHGACDB007705	39.7562	19.4343	60.078	3.09134	1.62823	2.33937e-05	0.000156673	Up	0.248442	0	0.27736	0.723402	0.398739	0.247995	Hca.10G0021850	protein kinase domain containing protein, expressed
GWHGACDB007714	140.54	198.314	82.767	0.417354	-1.26066	2.94051e-10	3.54228e-09	Down	2.60063	2.4089	2.0481	1.03469	0.504383	0.958852	Hca.10G0021940	ferredoxin--nitrite reductase, putative, expressed	GO:0009507,GO:0020037,GO:0042128,GO:0046872,GO:0048307,GO:0051539	chloroplast|heme binding|nitrate assimilation|metal ion binding|ferredoxin-nitrite reductase activity|4 iron, 4 sulfur cluster binding	ko00910	Nitrogen metabolism
GWHGACDB007733	20.46	13.0194	27.9007	2.14301	1.09964	0.0398129	0.119218	Up	0.227739	0	0.111615	0	0.842267	0.327608	Hca.10G0022130	zinc finger, C3HC4 type domain containing protein, expressed
GWHGACDB007735	365.52	233.066	497.973	2.13661	1.09533	2.46376e-18	5.08721e-17	Up	0.374689	0.142536	0.0445596	0.888704	0.714165	0.935007	Hca.10G0022150	transposon protein, putative, Mutator sub-class, expressed	GO:0003723,GO:0005634,GO:0006396,GO:1990904	RNA binding|nucleus|RNA processing|ribonucleoprotein complex
GWHGACDB007772	9.39946	14.4657	4.33322	0.299551	-1.73912	0.0342004	0.104973	Down	0	0	0.250432	0	0	0	Hca.10G0022520	expressed protein
GWHGACDB007783	515.009	850.584	179.434	0.210954	-2.245	5.89261e-89	7.47593e-87	Down	5.63567	4.83214	5.26299	1.37617	1.30307	1.20003	Hca.10G0022630	homeobox domain containing protein, expressed	GO:0000419,GO:0003677,GO:0004386,GO:0005524,GO:0005634,GO:0006306,GO:0031618,GO:0032776,GO:0035563,GO:0050832,GO:0060964,GO:0060966,GO:0060968,GO:0070829,GO:0071360,GO:0080188,GO:0090577,GO:1900111,GO:1900368,GO:1900370	RNA polymerase V complex|DNA binding|helicase activity|ATP binding|nucleus|DNA methylation|nuclear pericentric heterochromatin|DNA methylation on cytosine|positive regulation of chromatin binding|defense response to fungus|regulation of gene silencing by miRNA|regulation of gene silencing by RNA|regulation of gene silencing|heterochromatin maintenance|cellular response to exogenous dsRNA|RNA-dire…	ko03440	Homologous recombination
GWHGACDB007784	30.2991	42.3075	18.2908	0.432329	-1.2098	0.00517148	0.0209293	Down	0.732838	1.9319	2.08843	0.237104	0	0.243088	Hca.10G0022640
GWHGACDB007785	310.917	449.259	172.574	0.384131	-1.38033	3.70374e-17	7.22129e-16	Down	3.80905	4.57482	4.13476	1.59715	1.3417	1.52654	Hca.10G0022650	ES43 protein, putative, expressed	GO:0000976,GO:0003682,GO:0003700,GO:0005634,GO:0006325,GO:0006355,GO:0009791,GO:0009908,GO:0035064,GO:0035067,GO:0046872,GO:2000028	transcription regulatory region sequence-specific DNA binding|chromatin binding|DNA-binding transcription factor activity|nucleus|chromatin organization|regulation of transcription, DNA-templated|post-embryonic development|flower development|methylated histone binding|negative regulation of histone acetylation|metal ion binding|regulation of photoperiodism, flowering
GWHGACDB007820	677.052	914.249	439.855	0.481111	-1.05556	1.02234e-29	3.47838e-28	Down	10.4888	11.0216	10.6367	5.4826	5.92011	5.38269	Hca.10G0023000	bZIP transcription factor domain containing protein, expressed	GO:0003677,GO:0003700,GO:0005634,GO:0043565	DNA binding|DNA-binding transcription factor activity|nucleus|sequence-specific DNA binding	ko04075	Plant hormone signal transduction
GWHGACDB007831	4.4007	1.05809	7.74331	7.3182	2.87149	0.0369775	0.11215	Up	0	0	0.0221421	0	0	0.0448915	Hca.10G0023110	aspartyl-tRNA synthetase, putative, expressed	GO:0003677,GO:0004815,GO:0005524,GO:0005739,GO:0006418,GO:0009507,GO:0016020,GO:0046872	DNA binding|aspartate-tRNA ligase activity|ATP binding|mitochondrion|tRNA aminoacylation for protein translation|chloroplast|membrane|metal ion binding	ko00970	Aminoacyl-tRNA biosynthesis
GWHGACDB007863	534.477	348.182	720.771	2.0701	1.0497	2.15095e-21	5.20847e-20	Up	1.20773	0.948004	1.14482	2.15924	2.03189	2.33422	Hca.10G0023430	eukaryotic translation initiation factor 3 subunit B, putative, expressed	GO:0001732,GO:0003743,GO:0005852,GO:0016282,GO:0031369,GO:0033290	formation of cytoplasmic translation initiation complex|translation initiation factor activity|eukaryotic translation initiation factor 3 complex|eukaryotic 43S preinitiation complex|translation initiation factor binding|eukaryotic 48S preinitiation complex	ko03013	RNA transport
GWHGACDB007887	24.4052	9.8451	38.9653	3.95783	1.98471	0.00118368	0.00567973	Up	0.0535613	0	0.0252144	0	0.0505442	0	Hca.10G0023670	expressed protein	GO:0003677,GO:0003682,GO:0003886,GO:0005634,GO:0006325,GO:0009294,GO:0010216,GO:0010424	DNA binding|chromatin binding|DNA (cytosine-5-)-methyltransferase activity|nucleus|chromatin organization|DNA mediated transformation|maintenance of DNA methylation|DNA methylation on cytosine within a CG sequence	ko00270	Cysteine and methionine metabolism
GWHGACDB007892	234.573	417.937	51.2085	0.122527	-3.02883	2.85322e-68	2.51971e-66	Down	15.0808	15.5984	17.775	1.53724	2.01642	2.30524	Hca.10G0023720	expressed protein
GWHGACDB007907	232.536	132.492	332.581	2.5102	1.3278	3.59749e-17	7.01793e-16	Up	0.30162	0.710666	0.672006	1.33088	1.62576	1.43168	Hca.10G0023870	G-protein alpha subunit, putative, expressed	GO:0001664,GO:0003924,GO:0005525,GO:0005634,GO:0005834,GO:0007188,GO:0009617,GO:0031683,GO:0042742,GO:0046872	G protein-coupled receptor binding|GTPase activity|GTP binding|nucleus|heterotrimeric G-protein complex|adenylate cyclase-modulating G protein-coupled receptor signaling pathway|response to bacterium|G-protein beta/gamma-subunit complex binding|defense response to bacterium|metal ion binding
GWHGACDB007915	7.90833	2.83307	12.9836	4.58286	2.19625	0.0183676	0.0623636	Up	0.0153248	0.0151996	0	0.05968	0.0147108	0.0150983	Hca.10G0023950	potassium transporter, putative, expressed	GO:0006813,GO:0015079,GO:0016020,GO:0016021	potassium ion transport|potassium ion transmembrane transporter activity|membrane|integral component of membrane
GWHGACDB007921	41.0898	56.1009	26.0786	0.464852	-1.10516	0.00272085	0.0119322	Down	0.0847708	0.0281753	0	0.083293	0	0.027892	Hca.10G0024010	squalene monooxygenase, putative, expressed	GO:0004506,GO:0005783,GO:0016021,GO:0016126,GO:0031966,GO:0050660	squalene monooxygenase activity|endoplasmic reticulum|integral component of membrane|sterol biosynthetic process|mitochondrial membrane|flavin adenine dinucleotide binding	ko00909,ko00100	Sesquiterpenoid and triterpenoid biosynthesis|Steroid biosynthesis
GWHGACDB007941	50.4444	68.3462	32.5425	0.476142	-1.07054	0.00124812	0.00596184	Down	0.487297	0.341739	0.42948	0.146876	0.342223	0.979601	Hca.10G0024210	peroxidase precursor, putative, expressed	GO:0004601,GO:0005576,GO:0006979,GO:0009505,GO:0009506,GO:0020037,GO:0042744,GO:0046872	peroxidase activity|extracellular region|response to oxidative stress|plant-type cell wall|plasmodesma|heme binding|hydrogen peroxide catabolic process|metal ion binding	ko00940	Phenylpropanoid biosynthesis
GWHGACDB007947	1726.9	2309.4	1144.41	0.495547	-1.01291	2.80077e-60	2.10678e-58	Down	6.6693	5.93372	6.13749	3.64722	4.23941	3.78737	Hca.10G0024270	bZIP transcription factor domain containing protein, expressed	GO:0003700,GO:0005634,GO:0009737,GO:0009738,GO:0043565	DNA-binding transcription factor activity|nucleus|response to abscisic acid|abscisic acid-activated signaling pathway|sequence-specific DNA binding	ko04075	Plant hormone signal transduction
GWHGACDB007959	17.0984	6.68954	27.5073	4.11198	2.03983	0.00527554	0.0212788	Up	0	0.142972	0.185097	0.233511	0.449929	0.331919	Hca.10G0024390	transmembrane protein, putative, expressed	GO:0005829,GO:0005886,GO:0007033,GO:0009626,GO:0009705,GO:0012501,GO:0012505,GO:0016021,GO:0098876,GO:1900458	cytosol|plasma membrane|vacuole organization|plant-type hypersensitive response|plant-type vacuole membrane|programmed cell death|endomembrane system|integral component of membrane|vesicle-mediated transport to the plasma membrane|negative regulation of brassinosteroid mediated signaling pathway
GWHGACDB007969	26.4772	38.0659	14.8885	0.391125	-1.3543	0.00363176	0.0153551	Down	0.296727	1.18425	1.36002	0	0.449923	0.148022	Hca.10G0024490	CHIT8 - Chitinase family protein precursor, expressed	GO:0000272,GO:0004568,GO:0005773,GO:0006032,GO:0006952,GO:0008061,GO:0016998	polysaccharide catabolic process|chitinase activity|vacuole|chitin catabolic process|defense response|chitin binding|cell wall macromolecule catabolic process	ko00520	Amino sugar and nucleotide sugar metabolism
GWHGACDB007977	103.421	32.087	174.754	5.44627	2.44527	0.0487838	0.140697	Up	0.10836	0.131844	0.127022	0.0850757	0.169416	0.130006	Hca.10G0024570	monocopper oxidase, putative, expressed	GO:0005507,GO:0005576,GO:0016491	copper ion binding|extracellular region|oxidoreductase activity
GWHGACDB007978	14.4762	6.66467	22.2877	3.34416	1.74164	0.00811791	0.0308964	Up	0	0	0.0413859	0.203065	0.134584	0.0430648	Hca.10G0024580	coiled-coil domain-containing protein 124, putative, expressed
GWHGACDB007984	1625.18	2413.33	837.036	0.346838	-1.52767	3.29231e-58	2.37726e-56	Down	0.0810128	0.0885811	0.0688407	0.109119	0.0860411	0.0789033	Hca.10G0024640	uncharacterized mscS family protein, putative, expressed	GO:0005886,GO:0006820,GO:0008381,GO:0012505,GO:0016021	plasma membrane|anion transport|mechanosensitive ion channel activity|endomembrane system|integral component of membrane
GWHGACDB008010	18256.2	9174.38	27337.9	2.97981	1.57522	0	0	Up	26.5998	26.3966	27.4867	83.0126	87.6128	89.3165	Hca.10G0024900	beta-galactosidase precursor, putative, expressed	GO:0004565,GO:0005618,GO:0005773,GO:0005975,GO:0030246,GO:0048046	beta-galactosidase activity|cell wall|vacuole|carbohydrate metabolic process|carbohydrate binding|apoplast
GWHGACDB008011	24.8879	15.123	34.6527	2.29139	1.19622	0.0132292	0.0470683	Up	0.13684	0.276801	0	0.393299	0.129634	0.135204	Hca.10G0024910	ubiquitin carboxyl-terminal hydrolase, putative, expressed
GWHGACDB008015	2.12881	4.25761	0	0	#NAME?	0.0365056	0.110896	Down	0	0.0359855	0	0	0	0	Hca.10G0024950	actin-depolymerizing factor, putative, expressed
GWHGACDB008023	14.3993	20.7293	8.06924	0.389267	-1.36117	0.033109	0.102197	Down	0	0	0.714484	0	0	0	Hca.10G0025030	heat shock protein DnaJ, putative, expressed
GWHGACDB008045	4.84019	0.713811	8.96657	12.5615	3.65094	0.00889003	0.0334534	Up	0.217074	0	0	0.663948	0	0.213044	Hca.10G0025250	OsSAUR8 - Auxin-responsive SAUR gene family member, expressed	GO:0009734,GO:0040008	auxin-activated signaling pathway|regulation of growth	ko04075	Plant hormone signal transduction
GWHGACDB008048	5.8549	2.13189	9.5779	4.49268	2.16758	0.0487335	0.140574	Up	0	0.325325	0	0.438045	0.994141	0.658537	Hca.10G0025280	OsSAUR22 - Auxin-responsive SAUR gene family member, expressed	GO:0009734,GO:0040008	auxin-activated signaling pathway|regulation of growth	ko04075	Plant hormone signal transduction
GWHGACDB008063	48.7742	20.11	77.4384	3.85075	1.94514	3.86401e-08	3.76384e-07	Up	0.131686	0.176385	0.172804	0.569197	1.03371	0.481104	Hca.10G0025430	OsSub59 - Putative Subtilisin homologue, expressed	GO:0004252,GO:0005576	serine-type endopeptidase activity|extracellular region
GWHGACDB008065	131.011	54.9447	207.077	3.76882	1.91411	6.98598e-19	1.4859e-17	Up	0.133589	0.233536	0.408242	0.982395	0.991716	1.29258	Hca.10G0025450	kinesin motor domain containing protein, putative, expressed	GO:0003777,GO:0005524,GO:0005739,GO:0005871,GO:0005874,GO:0007018,GO:0008017,GO:0016887,GO:0031347,GO:0046872	microtubule motor activity|ATP binding|mitochondrion|kinesin complex|microtubule|microtubule-based movement|microtubule binding|ATPase activity|regulation of defense response|metal ion binding
GWHGACDB008068	63.6141	13.4234	113.805	8.47808	3.08374	7.12116e-20	1.59964e-18	Up	0.136115	0.0513194	0	0.252156	0.265176	0.320084	Hca.10G0025480	MCM4 - Putative minichromosome maintenance MCM complex subunit 4, expressed	GO:0000347,GO:0003677,GO:0003678,GO:0005524,GO:0005829,GO:0006268,GO:0006270,GO:0007049,GO:0042555,GO:0046872	THO complex|DNA binding|DNA helicase activity|ATP binding|cytosol|DNA unwinding involved in DNA replication|DNA replication initiation|cell cycle|MCM complex|metal ion binding	ko04113,ko04111,ko03030,ko04110	Meiosis - yeast|Cell cycle - yeast|DNA replication|Cell cycle
GWHGACDB008081	14.0923	20.4417	7.74299	0.378784	-1.40055	0.0313554	0.0977728	Down	0.330866	0.334123	0.377956	0.124945	0.118948	0.0876546	Hca.10G0025610	BAG domain-containing protein, putative, expressed	GO:0005634,GO:0005739,GO:0005829,GO:0051087,GO:0071629	nucleus|mitochondrion|cytosol|chaperone binding|cytoplasm protein quality control by the ubiquitin-proteasome system
GWHGACDB008089	95.5152	43.8206	147.21	3.35938	1.74819	0.00753774	0.0290256	Up	0.0776162	0.0466519	0.0750986	0.0759549	0.120087	0.0927951	Hca.10G0025690	phospholipid-transporting ATPase, putative, expressed	GO:0000139,GO:0000287,GO:0004012,GO:0005524,GO:0005548,GO:0005768,GO:0005789,GO:0005794,GO:0005802,GO:0005886,GO:0016021,GO:0045332,GO:0048194,GO:0048364,GO:0048367	Golgi membrane|magnesium ion binding|phospholipid-translocating ATPase activity|ATP binding|phospholipid transporter activity|endosome|endoplasmic reticulum membrane|Golgi apparatus|trans-Golgi network|plasma membrane|integral component of membrane|phospholipid translocation|Golgi vesicle budding|root development|shoot system development
GWHGACDB008110	86.8687	51.4202	122.317	2.37878	1.25022	9.96154e-07	8.22466e-06	Up	0.13917	0.259676	0.22449	0.589323	0.512511	0.470173	Hca.10G0025900	Dicer, putative, expressed	GO:0003723,GO:0004386,GO:0004525,GO:0005524,GO:0005634,GO:0005737,GO:0010216,GO:0010267,GO:0016442,GO:0030422,GO:0046872,GO:0051214	RNA binding|helicase activity|ribonuclease III activity|ATP binding|nucleus|cytoplasm|maintenance of DNA methylation|production of ta-siRNAs involved in RNA interference|RISC complex|production of siRNA involved in RNA interference|metal ion binding|RNA virus induced gene silencing
GWHGACDB008138	2598.42	3684.7	1512.14	0.410384	-1.28495	5.02733e-92	6.73382e-90	Down	99.888	104.906	108.885	48.6883	45.407	46.9753	Hca.10G0026180	DUF1645 domain containing protein, putative, expressed
GWHGACDB008156	46.7898	64.1586	29.421	0.458566	-1.1248	0.00114119	0.00550152	Down	1.12537	1.02561	1.31011	0.413972	0.667239	0.442219	Hca.10G0026360	lipase, putative, expressed
GWHGACDB008162	77.9517	109.687	46.216	0.421342	-1.24693	3.24416e-06	2.47596e-05	Down	2.22226	2.24145	2.27786	0.949328	1.17279	1.16279	Hca.10G0026420	PB1 domain containing protein, expressed
GWHGACDB008173	5.62741	10.6281	0.6267	0.0589662	-4.08397	0.00186796	0.00855311	Down	1.51436	1.6789	1.09737	0.500317	0.159905	0.618355	Hca.10G0026530	PB1 domain containing protein, expressed
GWHGACDB008185	49.0078	75.1834	22.8322	0.303686	-1.71935	0.00084885	0.00422094	Down	0.188934	0.456592	0.217641	0.0677822	0.266619	0.119299	Hca.10G0026650	serine/threonine-protein kinase, putative, expressed
GWHGACDB008186	3.15692	6.31384	0	0	#NAME?	0.00589384	0.0234136	Down	0	0	0	0	0	0	Hca.10G0026660	expressed protein
GWHGACDB008189	17.0382	5.31252	28.7638	5.41434	2.43679	0.000101585	0.000609631	Up	0.134051	0.0657262	0.101184	0.701729	1.15473	0.465765	Hca.10G0026690	UDP-glucoronosyl and UDP-glucosyl transferase domain containing protein, expressed	GO:0008194,GO:0019761,GO:0042742,GO:0043231,GO:0047251,GO:0052544,GO:0080043,GO:0080044,GO:0102659,GO:0103099,GO:0103100,GO:0103101,GO:0103102,GO:0103103	UDP-glycosyltransferase activity|glucosinolate biosynthetic process|defense response to bacterium|intracellular membrane-bounded organelle|thiohydroximate beta-D-glucosyltransferase activity|defense response by callose deposition in cell wall|quercetin 3-O-glucosyltransferase activity|quercetin 7-O-glucosyltransferase activity|UDP-glucose: 4-methylthiobutylhydroximate S-glucosyltransferase activi…	ko00966,ko01210,ko00380	Glucosinolate biosynthesis|2-Oxocarboxylic acid metabolism|Tryptophan metabolism
GWHGACDB008196	322.791	87.8212	557.761	6.35109	2.667	7.87219e-25	2.23341e-23	Up	1.69506	0.882429	0.560123	14.8959	11.3841	15.8006	Hca.10G0026760
GWHGACDB008211	131.437	194.12	68.7551	0.35419	-1.49741	7.78917e-13	1.15828e-11	Down	0	0	0	0	0	0	Hca.10G0026910	methyltransferase domain containing protein, expressed
GWHGACDB008215	7.38251	11.6736	3.09143	0.264822	-1.9169	0.0434041	0.1278	Down	0.180499	0.154727	0.128115	0.0255845	0.0730416	0.0501745	Hca.10G0026950	GDSL-like lipase/acylhydrolase, putative, expressed
GWHGACDB008278	198.781	287.532	110.03	0.382671	-1.38582	0.0352238	0.107601	Down	0.429073	0.575341	0	0.597	0.173866	0.46266	Hca.10G0027580	CGMC_MAPKCGMC_2.1 - CGMC includes CDA, MAPK, GSK3, and CLKC kinases, expressed	GO:0004707,GO:0005524,GO:0005634,GO:0005737,GO:0010468,GO:0035556	MAP kinase activity|ATP binding|nucleus|cytoplasm|regulation of gene expression|intracellular signal transduction
GWHGACDB008303	111.331	160.438	62.2241	0.387839	-1.36647	1.37734e-09	1.55834e-08	Down	2.86764	2.64581	3.21279	0.486617	1.01048	0.802111	Hca.10G0027830	uncharacterized Cys-rich domain containing protein, putative, expressed	GO:0005886,GO:0006979,GO:0016021	plasma membrane|response to oxidative stress|integral component of membrane
GWHGACDB008306	2.96876	0.347459	5.59006	16.0884	4.00795	0.0424658	0.125561	Up	0	0	0	0.0546064	0	0.0793561	Hca.10G0027860	glucan endo-1,3-beta-glucosidase precursor, putative, expressed	GO:0005886,GO:0005975,GO:0006952,GO:0031225,GO:0042973,GO:0046658	plasma membrane|carbohydrate metabolic process|defense response|anchored component of membrane|glucan endo-1,3-beta-D-glucosidase activity|anchored component of plasma membrane	ko00500	Starch and sucrose metabolism
GWHGACDB008310	394.721	546.079	243.362	0.445654	-1.166	1.75129e-21	4.26644e-20	Down	9.34906	8.39881	9.22344	7.919	4.08687	3.10059	Hca.10G0027900	cysteine-rich repeat secretory protein precursor, putative, expressed
GWHGACDB008314	204.437	94.2392	314.635	3.33868	1.73928	3.35959e-15	5.84498e-14	Up	10.4333	11.0385	5.06695	22.5546	34.0727	38.5843	Hca.10G0027940
GWHGACDB008330	31.496	14.4375	48.5545	3.36309	1.74979	0.000820735	0.00409526	Up	0.243864	0.313252	0.415546	1.2139	1.8103	0.787127	Hca.10G0028100	chloroplast lumen common family protein, putative, expressed	GO:0009507,GO:0009536,GO:0009658,GO:0009941	chloroplast|plastid|chloroplast organization|chloroplast envelope
GWHGACDB008339	37.6607	20.1477	55.1737	2.73846	1.45336	0.000213268	0.00120405	Up	0.0317908	0.0319475	0	0.0388248	0.0387228	0.095181	Hca.10G0028190	auxin-independent growth promoter protein, putative, expressed
GWHGACDB008342	5328.07	7663.83	2992.32	0.390447	-1.3568	1.49617e-167	4.45524e-165	Down	105.415	114.07	113.246	44.8237	48.1976	48.896	Hca.10G0028220	phosphatidylinositol 3- and 4-kinase family protein, putative, expressed	GO:0004430,GO:0005524,GO:0046777,GO:0046854	1-phosphatidylinositol 4-kinase activity|ATP binding|protein autophosphorylation|phosphatidylinositol phosphorylation
GWHGACDB008343	1815.79	1131.27	2500.31	2.21019	1.14417	3.26488e-45	1.75055e-43	Up	2.86203	2.69139	2.62101	6.25697	5.90255	5.88648	Hca.10G0028230	heat shock protein, putative, expressed	GO:0005524,GO:0005739,GO:0005774,GO:0006457,GO:0009408,GO:0009414,GO:0009507,GO:0009536,GO:0009570,GO:0009651,GO:0009704,GO:0009941,GO:0010157,GO:0042803,GO:0045037,GO:0051082	ATP binding|mitochondrion|vacuolar membrane|protein folding|response to heat|response to water deprivation|chloroplast|plastid|chloroplast stroma|response to salt stress|de-etiolation|chloroplast envelope|response to chlorate|protein homodimerization activity|protein import into chloroplast stroma|unfolded protein binding	ko04141,ko04151	Protein processing in endoplasmic reticulum|PI3K-Akt signaling pathway
GWHGACDB008350	799.713	1097.55	501.873	0.457265	-1.1289	7.88914e-39	3.54431e-37	Down	5.06628	5.66583	6.10275	3.19637	3.21714	3.15676	Hca.10G0028300	uridine kinase, putative, expressed	GO:0002237,GO:0002239,GO:0004427,GO:0005524,GO:0005741,GO:0009626,GO:0009751,GO:0009814,GO:0010113,GO:0016021,GO:0016301,GO:0016462,GO:1900425,GO:1902289,GO:2000031	response to molecule of bacterial origin|response to oomycetes|inorganic diphosphatase activity|ATP binding|mitochondrial outer membrane|plant-type hypersensitive response|response to salicylic acid|defense response, incompatible interaction|negative regulation of systemic acquired resistance|integral component of membrane|kinase activity|pyrophosphatase activity|negative regulation of defense re…
GWHGACDB008363	1988.35	2900.37	1076.34	0.371106	-1.4301	1.63427e-128	3.27135e-126	Down	27.1805	26.1458	27.2615	11.7938	11.7055	10.5597	Hca.10G0028430	isocitrate lyase, putative, expressed	GO:0004451,GO:0006097,GO:0006099,GO:0009514,GO:0046872	isocitrate lyase activity|glyoxylate cycle|tricarboxylic acid cycle|glyoxysome|metal ion binding	ko01200,ko00630	Carbon metabolism|Glyoxylate and dicarboxylate metabolism
GWHGACDB008364	28.8943	12.3341	45.4545	3.68528	1.88177	0.000962477	0.00471967	Up	0	0	0	0	0	0	Hca.10G0028440	syntaxin, putative, expressed	GO:0000149,GO:0005484,GO:0005886,GO:0006886,GO:0006887,GO:0006906,GO:0012505,GO:0016021,GO:0031201,GO:0048278	SNARE binding|SNAP receptor activity|plasma membrane|intracellular protein transport|exocytosis|vesicle fusion|endomembrane system|integral component of membrane|SNARE complex|vesicle docking	ko04130	SNARE interactions in vesicular transport
GWHGACDB008368	22.4939	39.7148	5.27295	0.13277	-2.91299	0.00042313	0.00224666	Down	0.598011	1.04014	1.13841	0.101174	0.14903	0.0497878	Hca.10G0028480	DHHC zinc finger domain containing protein, expressed	GO:0005774,GO:0005783,GO:0005794,GO:0006612,GO:0016021,GO:0018230,GO:0019706	vacuolar membrane|endoplasmic reticulum|Golgi apparatus|protein targeting to membrane|integral component of membrane|peptidyl-L-cysteine S-palmitoylation|protein-cysteine S-palmitoyltransferase activity
GWHGACDB008369	1123.31	703.098	1543.51	2.19531	1.13442	7.51615e-52	4.71802e-50	Up	7.63047	7.56268	8.49376	19.6706	18.7701	19.3425	Hca.10G0028490	FAD-linked oxidoreductase protein, putative, expressed	GO:0005516,GO:0016021,GO:0050614,GO:0071949	calmodulin binding|integral component of membrane|delta24-sterol reductase activity|FAD binding	ko00100	Steroid biosynthesis
GWHGACDB008397	94.856	36.7549	152.957	4.16154	2.05712	1.56119e-09	1.75401e-08	Up	0.29494	0.158214	0.185758	0.612526	0.866161	1.13586	Hca.10G0028770	histidine kinase, putative, expressed	GO:0000155,GO:0000160,GO:0004673,GO:0004721,GO:0005783,GO:0005789,GO:0005886,GO:0006468,GO:0007231,GO:0008272,GO:0009116,GO:0009414,GO:0009736,GO:0009884,GO:0009885,GO:0010029,GO:0010086,GO:0016021,GO:0016036,GO:0019899,GO:0019901,GO:0033500,GO:0042742,GO:0043424,GO:0048509,GO:0048831,GO:0071329	phosphorelay sensor kinase activity|phosphorelay signal transduction system|protein histidine kinase activity|phosphoprotein phosphatase activity|endoplasmic reticulum|endoplasmic reticulum membrane|plasma membrane|protein phosphorylation|osmosensory signaling pathway|sulfate transport|nucleoside metabolic process|response to water deprivation|cytokinin-activated signaling pathway|cytokinin recep…	ko04075	Plant hormone signal transduction
GWHGACDB008398	120.935	164.72	77.1486	0.468361	-1.09431	3.28931e-07	2.88433e-06	Down	3.68628	3.71366	3.84934	1.71838	1.84536	1.21764	Hca.10G0028780	ZOS8-13 - C2H2 zinc finger protein, expressed	GO:0003700,GO:0005634,GO:0006355,GO:0009738,GO:0009788,GO:0019760,GO:0043565,GO:0044212,GO:0046872	DNA-binding transcription factor activity|nucleus|regulation of transcription, DNA-templated|abscisic acid-activated signaling pathway|negative regulation of abscisic acid-activated signaling pathway|glucosinolate metabolic process|sequence-specific DNA binding|transcription regulatory region DNA binding|metal ion binding
GWHGACDB008404	1.95503	3.91006	0	0	#NAME?	0.0495417	0.142564	Down	0	0	0	0	0	0	Hca.10G0028840	Ser/Thr protein phosphatase family protein, putative, expressed	GO:0003993,GO:0005576,GO:0005773,GO:0046872	acid phosphatase activity|extracellular region|vacuole|metal ion binding
GWHGACDB008414	1746.62	2378.95	1114.29	0.468396	-1.0942	2.08292e-70	1.91943e-68	Down	21.2002	20.6274	20.7764	9.14886	10.2505	10.8712	Hca.10G0028940	peptide transporter PTR2, putative, expressed	GO:0000325,GO:0005773,GO:0005774,GO:0005794,GO:0009705,GO:0015031,GO:0015333,GO:0015334,GO:0015706,GO:0015833,GO:0016021,GO:0035673,GO:0042937,GO:0042938,GO:0042939,GO:1904680	plant-type vacuole|vacuole|vacuolar membrane|Golgi apparatus|plant-type vacuole membrane|protein transport|peptide:proton symporter activity|high-affinity oligopeptide transmembrane transporter activity|nitrate transport|peptide transport|integral component of membrane|oligopeptide transmembrane transporter activity|tripeptide transmembrane transporter activity|dipeptide transport|tripeptide tran…
GWHGACDB008415	2446.92	182.908	4710.92	25.7557	4.68682	2.47373e-235	1.39267e-232	Up	3.47191	4.07562	4.74198	103.959	116.703	114.361	Hca.10G0028950	sex determination protein tasselseed-2, putative, expressed	GO:0016491	oxidoreductase activity
GWHGACDB008418	4019.62	6296.83	1742.41	0.276712	-1.85354	0	0	Down	18.9489	18.7157	18.9462	5.43026	6.11566	5.44254	Hca.10G0028980	cytochrome P450 72A1, putative, expressed	GO:0004497,GO:0005506,GO:0016021,GO:0016705,GO:0020037	monooxygenase activity|iron ion binding|integral component of membrane|oxidoreductase activity, acting on paired donors, with incorporation or reduction of molecular oxygen|heme binding
GWHGACDB008420	13.1112	1.42126	24.8011	17.4501	4.12516	1.02118e-06	8.41774e-06	Up	0.105075	0	0	0.425739	0	0	Hca.10G0029000	zinc finger, C3HC4 type domain containing protein, expressed	GO:0004842,GO:0005737,GO:0008270	ubiquitin-protein transferase activity|cytoplasm|zinc ion binding
GWHGACDB008421	33.3002	20.066	46.5343	2.31906	1.21354	0.00355166	0.0150553	Up	0	0.10428	0.299155	0.405093	0.101206	0.208704	Hca.10G0029010	zinc finger, C3HC4 type domain containing protein, expressed	GO:0004842,GO:0005737,GO:0008270	ubiquitin-protein transferase activity|cytoplasm|zinc ion binding
GWHGACDB008428	121.389	181.695	61.0828	0.336183	-1.57268	9.93468e-11	1.25379e-09	Down	2.79719	3.7382	3.80778	1.56077	1.3697	1.69205	Hca.10G0029080	6-phosphogluconolactonase, putative, expressed	GO:0005975,GO:0006098,GO:0017057	carbohydrate metabolic process|pentose-phosphate shunt|6-phosphogluconolactonase activity	ko01200,ko00030	Carbon metabolism|Pentose phosphate pathway
GWHGACDB008440	66.3175	30.3775	102.257	3.36622	1.75113	4.92688e-09	5.26455e-08	Up	0.283509	0.726894	0.281047	1.26881	1.28628	1.64979	Hca.10G0029200	X8 domain containing protein, expressed	GO:0001872,GO:0009408,GO:0009506,GO:0030247,GO:0031225,GO:0046658	(1->3)-beta-D-glucan binding|response to heat|plasmodesma|polysaccharide binding|anchored component of membrane|anchored component of plasma membrane
GWHGACDB008455	902.662	1234.21	571.118	0.462741	-1.11172	6.2889e-42	3.11257e-40	Down	8.85367	9.43995	8.09459	4.54606	4.28524	4.64418	Hca.10G0029350	expressed protein
GWHGACDB008469	57.1245	36.3824	77.8667	2.14023	1.09777	0.000461723	0.00242831	Up	1.29026	0.817903	0.51107	1.841	0.794718	3.11642	Hca.10G0029490	expressed protein
GWHGACDB008474	6.02905	2.14143	9.91667	4.63086	2.21128	0.041369	0.122883	Up	0.118916	0	0	0.1929	0.205868	0.116001	Hca.10G0029540	tetratricopeptide repeat domain containing protein, expressed	GO:0000790,GO:0005737,GO:0008757,GO:0034968	nuclear chromatin|cytoplasm|S-adenosylmethionine-dependent methyltransferase activity|histone lysine methylation
GWHGACDB008479	2881.82	3989.28	1774.35	0.444779	-1.16884	1.22469e-63	1.00061e-61	Down	22.5535	20.9385	23.0803	11.1143	11.4812	12.1749	Hca.10G0029590		GO:0006952,GO:0017148,GO:0030246,GO:0030598,GO:0090729	defense response|negative regulation of translation|carbohydrate binding|rRNA N-glycosylase activity|toxin activity
GWHGACDB008485	89.7294	55.4311	124.028	2.23751	1.16189	3.43161e-06	2.60688e-05	Up	0.894355	0.415912	0.55812	2.1257	1.31344	1.82972	Hca.10G0029650	MYB family transcription factor, putative, expressed	GO:0003677,GO:0003700,GO:0005634,GO:0006355	DNA binding|DNA-binding transcription factor activity|nucleus|regulation of transcription, DNA-templated
GWHGACDB008492	289.203	166.501	411.905	2.47389	1.30678	2.07424e-20	4.79083e-19	Up	1.07619	1.1275	0.562267	3.09772	2.48658	2.54136	Hca.10G0029720	methyltransferase, putative, expressed	GO:0000139,GO:0005768,GO:0005774,GO:0005794,GO:0005802,GO:0008757,GO:0016020,GO:0016021,GO:0052546	Golgi membrane|endosome|vacuolar membrane|Golgi apparatus|trans-Golgi network|S-adenosylmethionine-dependent methyltransferase activity|membrane|integral component of membrane|cell wall pectin metabolic process
GWHGACDB008496	167.432	98.7212	236.142	2.39201	1.25822	3.57821e-07	3.12246e-06	Up	0.350598	0.490865	0.631255	1.73431	0.900392	1.37342	Hca.10G0029760	TCP family transcription factor, putative, expressed	GO:0009414,GO:0009506,GO:0009737,GO:0016021,GO:0042538	response to water deprivation|plasmodesma|response to abscisic acid|integral component of membrane|hyperosmotic salinity response
GWHGACDB008497	40.5272	14.7504	66.3039	4.49506	2.16834	4.19867e-08	4.07769e-07	Up	0.0835486	0.0834149	0.227648	0.609718	0.550487	0.547486	Hca.10G0029770	Disease resistance/zinc finger/chromosome condensation-like region protein, putative, expressed	GO:0017112,GO:0035091,GO:0046872,GO:0070300	Rab guanyl-nucleotide exchange factor activity|phosphatidylinositol binding|metal ion binding|phosphatidic acid binding
GWHGACDB008499	1409.17	2025.89	792.45	0.391161	-1.35416	1.3222e-75	1.34958e-73	Down	40.3643	39.4319	36.8055	18.3711	16.1799	15.6525	Hca.10G0029790	OsFBK10 - F-box domain and kelch repeat containing protein, expressed	GO:0005634,GO:0005777	nucleus|peroxisome
GWHGACDB008512	82.6438	110.795	54.492	0.491825	-1.02378	7.76518e-05	0.000475586	Down	0.864439	1.33337	0.998178	0.818826	0.370561	0.303371	Hca.10G0029920	zinc knuckle domain containing protein, expressed	GO:0030570,GO:0045490,GO:0046872	pectate lyase activity|pectin catabolic process|metal ion binding
GWHGACDB008521	199.462	319.139	79.7858	0.250003	-1.99998	1.76217e-30	6.17635e-29	Down	4.55127	4.79269	4.90947	1.137	1.3716	1.95446	Hca.10G0030010
GWHGACDB008530	9.07977	14.4596	3.69991	0.255879	-1.96647	0.020291	0.0677764	Down	0	0	0	0	0	0	Hca.10G0030100
GWHGACDB008533	880.836	1243.92	517.756	0.41623	-1.26455	1.46653e-27	4.63108e-26	Down	0	0	0	0	0	0	Hca.10G0030130
GWHGACDB008556	117.514	71.1563	163.871	2.30297	1.2035	6.90117e-05	0.000426584	Up	1.29481	1.10606	0.644593	2.68959	3.04756	3.12781	Hca.10G0030360	inorganic H+ pyrophosphatase, putative, expressed	GO:0004427,GO:0005774,GO:0009678,GO:0016021,GO:0046872,GO:1902600	inorganic diphosphatase activity|vacuolar membrane|hydrogen-translocating pyrophosphatase activity|integral component of membrane|metal ion binding|proton transmembrane transport
GWHGACDB008577	8.07121	2.83635	13.3061	4.69127	2.22998	0.0156893	0.05455	Up	0	0	0	0.114677	0	0	Hca.11G0000170
GWHGACDB008620	39.8158	1.04238	78.5893	75.3943	6.23638	1.21905e-12	1.77325e-11	Up	0	0	0.198466	0.203403	1.03341	1.96721	Hca.11G0000600	zinc finger protein, putative, expressed
GWHGACDB008673	10.3898	4.93345	15.8461	3.21198	1.68346	0.0318873	0.0990459	Up	0	0	0	0	0.0334677	0	Hca.11G0001130	potasium efflux antiporter protein, putative, expressed	GO:0004674,GO:0005524,GO:0005634,GO:0005829,GO:0009741,GO:0016301,GO:0046777	protein serine/threonine kinase activity|ATP binding|nucleus|cytosol|response to brassinosteroid|kinase activity|protein autophosphorylation
GWHGACDB008685	75.9589	35.3117	116.606	3.30219	1.72342	6.9323e-10	8.08866e-09	Up	0.0517152	0.258857	0	0.0493136	0.0163345	0.136939	Hca.11G0001250	transmembrane protein-related, putative, expressed	GO:0000943,GO:0003676,GO:0003964,GO:0004190,GO:0004519,GO:0006310,GO:0015074,GO:0046872	retrotransposon nucleocapsid|nucleic acid binding|RNA-directed DNA polymerase activity|aspartic-type endopeptidase activity|endonuclease activity|DNA recombination|DNA integration|metal ion binding
GWHGACDB008744	142.053	254.978	29.1274	0.114235	-3.12992	2.42788e-44	1.28081e-42	Down	0	0	0	0	0	0	Hca.11G0001840	metal ion binding protein, putative, expressed
GWHGACDB008758	522.963	735.574	310.353	0.421919	-1.24496	5.34343e-32	1.96258e-30	Down	5.9855	4.99803	7.3093	2.30752	3.14284	2.11493	Hca.11G0001980	MYB family transcription factor, putative, expressed	GO:0005524,GO:0010329,GO:0010540,GO:0016021,GO:0042626	ATP binding|auxin efflux transmembrane transporter activity|basipetal auxin transport|integral component of membrane|ATPase activity, coupled to transmembrane movement of substances	ko02010	ABC transporters
GWHGACDB008799	3810.18	5414.96	2205.4	0.407279	-1.29591	2.45195e-171	7.61604e-169	Down	4.7305	5.6067	4.4837	1.64992	2.52989	0.86562	Hca.11G0002390	heat shock factor-binding protein 1, putative, expressed	GO:0005985,GO:0016157	sucrose metabolic process|sucrose synthase activity	ko00500	Starch and sucrose metabolism
GWHGACDB008850	2.16833	0	4.33666	Inf	Inf	0.0410546	0.12212	Up	0	0	0	0	0	0	Hca.11G0002900
GWHGACDB008855	23.5015	33.0348	13.9682	0.422834	-1.24184	0.0165197	0.0570399	Down	0.495073	0.167727	0	0	0	0	Hca.11G0002950	pentatricopeptide, putative, expressed	GO:0000932,GO:0005737,GO:0007033,GO:0009737,GO:0009825,GO:0010090,GO:0033962,GO:0071472,GO:0080001,GO:1903335,GO:1904580	P-body|cytoplasm|vacuole organization|response to abscisic acid|multidimensional cell growth|trichome morphogenesis|cytoplasmic mRNA processing body assembly|cellular response to salt stress|mucilage extrusion from seed coat|regulation of vacuolar transport|regulation of intracellular mRNA localization
GWHGACDB008893	244.352	161	327.705	2.03543	1.02534	8.8476e-09	9.22685e-08	Up	0	0	0.0182201	0	0	0.0192076	Hca.11G0003330	myosin, putative, expressed
GWHGACDB008901	21.3462	9.84183	32.8505	3.33784	1.73892	0.00117447	0.00564154	Up	0	0	0.85325	0	0	0	Hca.11G0003410	expressed protein	GO:0000278,GO:0005876,GO:0005886,GO:0005938,GO:0007026,GO:0009506,GO:0009524,GO:0009826,GO:0043622,GO:0050821,GO:0051010,GO:0051301,GO:0051781	mitotic cell cycle|spindle microtubule|plasma membrane|cell cortex|negative regulation of microtubule depolymerization|plasmodesma|phragmoplast|unidimensional cell growth|cortical microtubule organization|protein stabilization|microtubule plus-end binding|cell division|positive regulation of cell division
GWHGACDB008977	250.807	142.614	359	2.51729	1.33187	1.62366e-18	3.38495e-17	Up	1.5945	2.36467	2.01004	4.42236	6.36261	4.64209	Hca.11G0004170	40S ribosomal protein S27, putative, expressed	GO:0009693,GO:0009815,GO:0009835,GO:0031418,GO:0046872	ethylene biosynthetic process|1-aminocyclopropane-1-carboxylate oxidase activity|fruit ripening|L-ascorbic acid binding|metal ion binding	ko00270	Cysteine and methionine metabolism
GWHGACDB008980	42.3819	21.8819	62.8819	2.8737	1.52291	4.0549e-05	0.000260897	Up	0.045371	0.273421	0.135599	0	0.306079	0.221988	Hca.11G0004200	UBA and UBX domain-containing protein, putative, expressed
GWHGACDB009001	101.202	48.0683	154.335	3.21074	1.68291	3.02846e-12	4.27748e-11	Up	0.49195	0.488355	0.347838	0.745893	1.27091	1.18277	Hca.11G0004410	zinc finger family protein, putative, expressed	GO:0003700,GO:0005634,GO:0005737,GO:0006355,GO:0009631,GO:0009644,GO:0010494,GO:0071452,GO:0080183,GO:1900055	DNA-binding transcription factor activity|nucleus|cytoplasm|regulation of transcription, DNA-templated|cold acclimation|response to high light intensity|cytoplasmic stress granule|cellular response to singlet oxygen|response to photooxidative stress|regulation of leaf senescence
GWHGACDB009027	7.13745	0.356905	13.918	38.9963	5.28527	8.47929e-05	0.000515467	Up	0	0	0	0	0	0	Hca.11G0004670	5-AMP-activated protein kinase beta-1 subunit-related, putative, expressed
GWHGACDB009066	1240.43	574.61	1906.25	3.31747	1.73008	6.48137e-122	1.20376e-119	Up	2.9535	2.16575	3.35477	10.2021	8.14862	8.99075	Hca.11G0005060	OsClp2 - Putative Clp protease homologue, expressed	GO:0005975,GO:0008422,GO:0102483	carbohydrate metabolic process|beta-glucosidase activity|scopolin beta-glucosidase activity	ko00940,ko00460,ko00500	Phenylpropanoid biosynthesis|Cyanoamino acid metabolism|Starch and sucrose metabolism
GWHGACDB009092	156.401	215.844	96.9587	0.449207	-1.15455	1.01602e-09	1.16549e-08	Down	0.921071	0.703408	1.05166	0.0817211	0.256455	0.174158	Hca.11G0005320	expressed protein	GO:0000139,GO:0005789,GO:0008236,GO:0009737,GO:0010296,GO:0016021	Golgi membrane|endoplasmic reticulum membrane|serine-type peptidase activity|response to abscisic acid|prenylcysteine methylesterase activity|integral component of membrane	ko00900	Terpenoid backbone biosynthesis
GWHGACDB009093	394.74	564.671	224.81	0.398125	-1.32871	5.28917e-28	1.70155e-26	Down	0.943089	2.23171	1.45966	0.486663	1.20018	0.422303	Hca.11G0005330	cinnamoyl-CoA reductase-related, putative, expressed	GO:0000139,GO:0005789,GO:0008236,GO:0009737,GO:0010296,GO:0016021	Golgi membrane|endoplasmic reticulum membrane|serine-type peptidase activity|response to abscisic acid|prenylcysteine methylesterase activity|integral component of membrane	ko00900	Terpenoid backbone biosynthesis
GWHGACDB009215	2.29463	4.58926	0	0	#NAME?	0.0270594	0.0865033	Down	0	0	0	0	0	0	Hca.11G0006550	WD-40 repeat family protein, putative, expressed
GWHGACDB009279	71.0093	99.9249	42.0937	0.421254	-1.24724	2.75419e-05	0.000182252	Down	0.329576	0.0805076	0.0383862	0	0	0.160019	Hca.11G0007190	expressed protein
GWHGACDB009309	2708.84	3647.64	1770.03	0.485253	-1.04319	1.07374e-89	1.37191e-87	Down	3.72053	2.98577	2.98212	2.17047	1.83237	2.37216	Hca.11G0007490	zinc finger protein, putative, expressed
GWHGACDB009323	742.547	1002.39	482.707	0.481557	-1.05422	6.07424e-18	1.22956e-16	Down	0	0	0	0.360403	0	0.368518	Hca.11G0007630	ribosomal protein L29, putative, expressed
GWHGACDB009346	11.8962	17.6085	6.18376	0.35118	-1.50972	0.0348818	0.106719	Down	0.0349144	0.123509	0.0343619	0.0850059	0.0509294	0	Hca.11G0007860	white-brown complex homolog protein, putative, expressed
GWHGACDB009362	7.38083	1.75609	13.0056	7.40597	2.88869	0.00481185	0.0196207	Up	0	0.274014	0.174099	0.174516	0	0.631143	Hca.11G0008020	expressed protein
GWHGACDB009365	11.2947	2.11309	20.4764	9.69023	3.27653	9.70128e-05	0.000584429	Up	0	0	0	0	0	0	Hca.11G0008050	enolase, putative, expressed
GWHGACDB009414	7.90143	2.8111	12.9918	4.6216	2.20839	0.0184108	0.0624634	Up	0	0	0.119323	0.118459	0	0.122381	Hca.11G0008540	40S ribosomal protein S5, putative, expressed	GO:0000373,GO:0003723,GO:0005739,GO:0006397,GO:0017004	Group II intron splicing|RNA binding|mitochondrion|mRNA processing|cytochrome complex assembly
GWHGACDB009501	42.7275	20.1196	65.3353	3.24735	1.69926	5.17224e-06	3.83065e-05	Up	0.887117	0.446659	0.854082	2.39928	3.67183	2.23035	Hca.11G0009410	transporter, putative, expressed
GWHGACDB009526	3432.58	4590.47	2274.68	0.495522	-1.01298	4.80055e-84	5.57963e-82	Down	48.9101	44.0549	45.2231	25.962	23.7781	27.7697	Hca.11G0009660	expressed protein	GO:0003677,GO:0003700,GO:0005634,GO:0006355,GO:0009409,GO:0010200,GO:0046872,GO:0050832	DNA binding|DNA-binding transcription factor activity|nucleus|regulation of transcription, DNA-templated|response to cold|response to chitin|metal ion binding|defense response to fungus
GWHGACDB009576	4.56979	1.06127	8.07832	7.61193	2.92826	0.0304783	0.0955256	Up	0.062096	0	0.0289328	0.147226	0	0.0627753	Hca.11G0010160	expressed protein	GO:0005768,GO:0005886,GO:0006897,GO:0006952,GO:0009620,GO:0009863,GO:0030100,GO:1900150	endosome|plasma membrane|endocytosis|defense response|response to fungus|salicylic acid mediated signaling pathway|regulation of endocytosis|regulation of defense response to fungus
GWHGACDB009588	9.09104	4.24807	13.934	3.28008	1.71373	0.0413493	0.122834	Up	0	0	0	0	1.027	0	Hca.11G0010280	OsRR10 type-A response regulator, expressed
GWHGACDB009596	260.244	357.345	163.142	0.45654	-1.13119	1.32216e-14	2.21473e-13	Down	0	0	0	0	0	0	Hca.11G0010360	WD domain, G-beta repeat domain containing protein, expressed	GO:0004124,GO:0005737,GO:0006535,GO:0047458,GO:0050234,GO:0050461	cysteine synthase activity|cytoplasm|cysteine biosynthetic process from serine|beta-pyrazolylalanine synthase activity|pyrazolylalanine synthase activity|L-mimosine synthase activity	ko01200,ko01230,ko00270,ko00920	Carbon metabolism|Biosynthesis of amino acids|Cysteine and methionine metabolism|Sulfur metabolism
GWHGACDB009609	41.4655	25.874	57.0569	2.20518	1.1409	0.00192549	0.00877861	Up	0.611794	0.42297	0.224845	1.21875	0.897394	0.987859	Hca.11G0010490	GDSL-like lipase/acylhydrolase, putative, expressed	GO:0006811,GO:0008381,GO:0016021	ion transport|mechanosensitive ion channel activity|integral component of membrane
GWHGACDB009616	339.468	119.808	559.129	4.66688	2.22246	2.91573e-58	2.11382e-56	Up	4.91366	4.45027	5.04456	24.5304	26.3346	22.6136	Hca.11G0010560	protein kinase domain containing protein, expressed	GO:0005773,GO:0005975,GO:0033947	vacuole|carbohydrate metabolic process|mannosylglycoprotein endo-beta-mannosidase activity
GWHGACDB009617	206.439	55.415	357.463	6.45066	2.68945	2.22919e-49	1.32541e-47	Up	0	0	0.370668	0.810698	0.313429	0.835037	Hca.11G0010570	cullin, putative, expressed	GO:0005975,GO:0033947	carbohydrate metabolic process|mannosylglycoprotein endo-beta-mannosidase activity
GWHGACDB009618	2.48858	0	4.97717	Inf	Inf	0.0244106	0.0792948	Up	0	0	0	0	0.0405255	0.103914	Hca.11G0010580	homeodomain-like, putative, expressed
GWHGACDB009619	32.291	19.3299	45.252	2.34103	1.22715	0.00375311	0.0157951	Up	0.217736	0	0	0.103004	0	0	Hca.11G0010590	ACBP4, putative, expressed
GWHGACDB009643	139.19	87.5808	190.799	2.17855	1.12337	2.23513e-08	2.23955e-07	Up	0	0.0714983	0	0	0.102722	0.0356837	Hca.11G0010830	expressed protein
GWHGACDB009673	69.5089	44.4397	94.5781	2.12824	1.08966	0.000125721	0.000742113	Up	0.0568727	0	0.0169668	0.0168082	0.0168506	0.0560907	Hca.11G0011130	KH domain-containing protein, putative, expressed	GO:0004072,GO:0004412,GO:0005524,GO:0009086,GO:0009088,GO:0009089,GO:0009090,GO:0009507,GO:0009570,GO:0050661	aspartate kinase activity|homoserine dehydrogenase activity|ATP binding|methionine biosynthetic process|threonine biosynthetic process|lysine biosynthetic process via diaminopimelate|homoserine biosynthetic process|chloroplast|chloroplast stroma|NADP binding	ko00260,ko01230,ko00261,ko00300,ko00270	Glycine, serine and threonine metabolism|Biosynthesis of amino acids|Monobactam biosynthesis|Lysine biosynthesis|Cysteine and methionine metabolism
GWHGACDB009686	11.2158	1.07072	21.3609	19.9501	4.31832	3.98463e-06	2.9998e-05	Up	0	0	0	0	0.544245	0.694027	Hca.11G0011260	NBS-LRR disease resistance protein, putative, expressed	GO:0005506,GO:0016021,GO:0016709,GO:0019742,GO:0020037	iron ion binding|integral component of membrane|oxidoreductase activity, acting on paired donors, with incorporation or reduction of molecular oxygen, NAD(P)H as one donor, and incorporation of one atom of oxygen|pentacyclic triterpenoid metabolic process|heme binding
GWHGACDB009713	71.1895	43.4412	98.9378	2.27751	1.18746	2.43572e-05	0.000162823	Up	0.0313504	0	0	0	0	0	Hca.11G0011530	growth regulator related protein, putative, expressed	GO:0005634,GO:0005737,GO:0009626,GO:0016567,GO:0031348,GO:0042177	nucleus|cytoplasm|plant-type hypersensitive response|protein ubiquitination|negative regulation of defense response|negative regulation of protein catabolic process
GWHGACDB009715	43.1428	18.695	67.5906	3.61544	1.85417	7.53911e-07	6.31725e-06	Up	0.0271246	0	0	0.254976	0.273077	0.185698	Hca.11G0011550	DEAD/DEAH box helicase domain containing protein, expressed
GWHGACDB009721	14.2408	20.4164	8.06515	0.395034	-1.33995	0.0374643	0.113368	Down	0	3.85138	2.55511	0.63655	0.952159	0.970159	Hca.11G0011610	subtilisin N-terminal Region family protein, expressed
GWHGACDB009739	24.2624	41.9827	6.54203	0.155827	-2.68198	3.30039e-07	2.89334e-06	Down	0.396938	0	0	0.193039	0	0.196158	Hca.11G0011790	tRNA methyltran, putative, expressed
GWHGACDB009744	39.7446	54.9547	24.5345	0.446449	-1.16343	0.00190103	0.00868247	Down	3.34788	0.77005	3.5959	1.0145	0.760909	0.907197	Hca.11G0011840
GWHGACDB009752	1028.15	1563.05	493.249	0.315568	-1.66398	2.5944e-98	3.68027e-96	Down	2.79182	3.93728	3.29929	0.429601	0.801287	0.877566	Hca.11G0011920	40S ribosomal protein S19, putative, expressed	GO:0005739,GO:0009651,GO:0045454,GO:0050897	mitochondrion|response to salt stress|cell redox homeostasis|cobalt ion binding
GWHGACDB009779	223.836	302.674	144.997	0.479054	-1.06174	1.87049e-11	2.49337e-10	Down	6.85937	5.75485	6.26357	2.93821	3.91703	3.23444	Hca.11G0012190	Ubiquitin family domain containing protein, expressed	GO:0005634,GO:0009507,GO:0009536,GO:0009570	nucleus|chloroplast|plastid|chloroplast stroma
GWHGACDB009804	157.261	81.4067	233.114	2.86358	1.51782	3.32034e-15	5.77948e-14	Up	1.40551	2.31622	1.72648	6.32543	6.00056	6.36934	Hca.11G0012440	histone-like transcription factor and archaeal histone, putative, expressed	GO:0005618,GO:0005886,GO:0031225,GO:0046658,GO:0048046,GO:0048364,GO:0048367	cell wall|plasma membrane|anchored component of membrane|anchored component of plasma membrane|apoplast|root development|shoot system development
GWHGACDB009813	948.728	1327.73	569.721	0.429093	-1.22064	1.8571e-31	6.69803e-30	Down	3.46685	2.89064	3.37615	1.77752	1.76854	1.7621	Hca.11G0012530	ABC transporter family protein, putative, expressed	GO:0005506,GO:0016020,GO:0016709,GO:0020037	iron ion binding|membrane|oxidoreductase activity, acting on paired donors, with incorporation or reduction of molecular oxygen, NAD(P)H as one donor, and incorporation of one atom of oxygen|heme binding
GWHGACDB009845	59.8847	28.9758	90.7935	3.13342	1.64774	1.43717e-07	1.31495e-06	Up	0.780677	0.308293	0.390929	1.41171	2.0493	1.50666	Hca.11G0012850		GO:0052689	carboxylic ester hydrolase activity
GWHGACDB009860	7422.01	10121.9	4722.16	0.46653	-1.09996	5.66263e-185	2.0201e-182	Down	64.0242	65.891	64.5322	32.7455	35.9107	35.5243	Hca.11G0013000	multidrug resistance protein, putative, expressed	GO:0005634,GO:0005737	nucleus|cytoplasm
GWHGACDB009875	32.0067	3.91333	60.1	15.3578	3.9409	3.26605e-14	5.32967e-13	Up	0	0	0	0	1.07357	2.1132	Hca.11G0013150	ABC transporter family protein, putative, expressed
GWHGACDB009876	25.5807	3.18998	47.9713	15.0381	3.91055	8.99205e-09	9.36937e-08	Up	0.552228	0.554066	0	9.00264	8.18605	4.14946	Hca.11G0013160	EF hand family protein, putative, expressed	GO:0000325,GO:0005524,GO:0005773,GO:0005774,GO:0008559,GO:0009506,GO:0010290,GO:0015431,GO:0016020,GO:0016021,GO:0042626,GO:0048046,GO:0055085	plant-type vacuole|ATP binding|vacuole|vacuolar membrane|xenobiotic transmembrane transporting ATPase activity|plasmodesma|chlorophyll catabolite transmembrane transporter activity|glutathione S-conjugate-exporting ATPase activity|membrane|integral component of membrane|ATPase activity, coupled to transmembrane movement of substances|apoplast|transmembrane transport
GWHGACDB009879	5.4246	0	10.8492	Inf	Inf	0.000189596	0.00108056	Up	0	0	0	0.120375	0.180299	0.0605618	Hca.11G0013190	universal stress protein domain containing protein, putative, expressed
GWHGACDB009895	6.78663	2.10365	11.4696	5.45225	2.44685	0.0185373	0.0628095	Up	0	0	0	0	0.0475872	0	Hca.11G0013350	expressed protein	GO:0005975,GO:0008422,GO:0009809,GO:0047782,GO:0102483	carbohydrate metabolic process|beta-glucosidase activity|lignin biosynthetic process|coniferin beta-glucosidase activity|scopolin beta-glucosidase activity	ko00940,ko00460,ko00500	Phenylpropanoid biosynthesis|Cyanoamino acid metabolism|Starch and sucrose metabolism
GWHGACDB009898	133.081	88.2225	177.94	2.01695	1.01217	7.48573e-07	6.27398e-06	Up	1.41752	0.888569	1.01551	3.09495	3.22973	2.92608	Hca.11G0013380	oxidoreductase, short chain dehydrogenase/reductase family domain containing family, expressed
GWHGACDB009902	88.2819	125.373	51.1905	0.408305	-1.29228	2.80067e-07	2.47513e-06	Down	0.53536	0.356038	0.607145	0.221008	0.21688	0.378374	Hca.11G0013420	hydrolase, acting on carbon-nitrogen, putative, expressed	GO:0005524,GO:0005737,GO:0007165,GO:0009626,GO:0043531	ATP binding|cytoplasm|signal transduction|plant-type hypersensitive response|ADP binding
GWHGACDB009917	4073.82	6230.37	1917.27	0.30773	-1.70027	9.855e-297	8.2578e-294	Down	6.59198	8.68911	4.41671	1.58598	1.82185	4.37165	Hca.11G0013570	ribosomal protein rpS20, putative, expressed	GO:0003700,GO:0005634,GO:0009723,GO:0009737,GO:0009864,GO:0009873,GO:0010105,GO:0010200,GO:0016604,GO:0043565,GO:0045892	DNA-binding transcription factor activity|nucleus|response to ethylene|response to abscisic acid|induced systemic resistance, jasmonic acid mediated signaling pathway|ethylene-activated signaling pathway|negative regulation of ethylene-activated signaling pathway|response to chitin|nuclear body|sequence-specific DNA binding|negative regulation of transcription, DNA-templated
GWHGACDB009920	69.8118	100.585	39.0387	0.388117	-1.36544	1.65104e-06	1.32052e-05	Down	0	0	0.341049	0	0	0	Hca.11G0013600	expressed protein
GWHGACDB009921	27.8541	14.1659	41.5424	2.93255	1.55216	0.000736487	0.00371034	Up	0	0	0.0348033	0	0	0.0363858	Hca.11G0013610	retrotransposon protein, putative, unclassified, expressed
GWHGACDB009934	65.0045	20.1351	109.874	5.45683	2.44806	1.18433e-14	1.99125e-13	Up	0.0590997	0	0	0.0561744	0	0	Hca.11G0013740	secreted glycoprotein, putative, expressed	GO:0005829,GO:0006099,GO:0008964,GO:0009507,GO:0015977,GO:0015979,GO:0048046,GO:0048366	cytosol|tricarboxylic acid cycle|phosphoenolpyruvate carboxylase activity|chloroplast|carbon fixation|photosynthesis|apoplast|leaf development	ko00710,ko00720,ko00680,ko00620,ko01200	Carbon fixation in photosynthetic organisms|Carbon fixation pathways in prokaryotes|Methane metabolism|Pyruvate metabolism|Carbon metabolism
GWHGACDB009941	16.3567	8.50549	24.208	2.84616	1.50902	0.0128338	0.0458519	Up	0.196301	0.0993423	0.061031	0.368147	0.30888	0.426512	Hca.11G0013810	leucine-rich repeat family protein, putative, expressed
GWHGACDB009943	252.765	165.419	340.11	2.05605	1.03988	3.49344e-12	4.91496e-11	Up	0.420046	0.368849	0.320801	0.536991	0.175089	0.987035	Hca.11G0013830	proteins of unknown function domain containing protein, expressed	GO:0009639,GO:0009959	response to red or far red light|negative gravitropism
GWHGACDB009995	6.99722	2.8457	11.1487	3.91775	1.97002	0.0449518	0.131605	Up	0	0	0	0	0	0	Hca.11G0014350	exonuclease, putative, expressed
GWHGACDB010024	62.5515	34.225	90.8779	2.65531	1.40888	3.42988e-06	2.60611e-05	Up	0	0	0	0	0	0	Hca.11G0014640	3-5 exonuclease family protein, putative, expressed
GWHGACDB010028	12.031	4.23872	19.8233	4.67672	2.2255	0.00278527	0.0121777	Up	0	0	0	0	0	0	Hca.11G0014680
GWHGACDB010035	16.7675	10.2303	23.3047	2.27802	1.18778	0.046121	0.134232	Up	0	0	0	0.380815	0.517863	1.05833	Hca.11G0014750	disease resistance RPP13-like protein 1, putative, expressed
GWHGACDB010047	9.61321	2.80792	16.4185	5.84722	2.54775	0.00313294	0.0135092	Up	0	0.533216	0	0	0	0	Hca.11G0014870
GWHGACDB010062	19.771	11.3229	28.2191	2.4922	1.31742	0.0343618	0.105369	Up	0	0	0	0	0	0.095159	Hca.11G0015020	glycosyl transferase 8 domain containing protein, putative, expressed
GWHGACDB010073	57.3416	31.3323	83.3509	2.66023	1.41155	8.72234e-06	6.24304e-05	Up	0	0	0	0.124988	0.382262	0	Hca.11G0015130	ankyrin repeat family protein, putative, expressed
GWHGACDB010086	3.86867	0	7.73735	Inf	Inf	0.00247033	0.0109522	Up	0	0	0	0	0	0	Hca.11G0015260	IQ calmodulin-binding motif domain containing protein, expressed
GWHGACDB010087	112.345	40.5111	184.178	4.54636	2.18471	2.93548e-20	6.71972e-19	Up	0.0829463	0.126846	0.204064	0.661537	0.458359	0.969939	Hca.11G0015270	zeta-carotene desaturase, chloroplast/chromoplast precursor, putative, expressed	GO:0004674,GO:0005524	protein serine/threonine kinase activity|ATP binding
GWHGACDB010090	143.097	196.965	89.2299	0.453025	-1.14234	8.19555e-06	5.88117e-05	Down	0.0288553	0.117806	0.0281016	0.0284489	0	0	Hca.11G0015300	cysteine synthase, mitochondrial precursor, putative, expressed	GO:0009507,GO:0009509,GO:0016117,GO:0016719,GO:0052886,GO:0052887,GO:0052889	chloroplast|chromoplast|carotenoid biosynthetic process|carotene 7,8-desaturase activity|9,9'-dicis-carotene:quinone oxidoreductase activity|7,9,9'-tricis-neurosporene:quinone oxidoreductase activity|9,9'-di-cis-zeta-carotene desaturation to 7,9,7',9'-tetra-cis-lycopene
GWHGACDB010112	195.469	286.85	104.088	0.362866	-1.46249	1.49706e-17	2.96539e-16	Down	5.05049	4.65216	5.22692	1.64911	0.527583	0.54212	Hca.11G0015520		GO:0005347,GO:0005777,GO:0005779,GO:0006635,GO:0007031,GO:0015217,GO:0015297,GO:0015866,GO:0015867,GO:0090351	ATP transmembrane transporter activity|peroxisome|integral component of peroxisomal membrane|fatty acid beta-oxidation|peroxisome organization|ADP transmembrane transporter activity|antiporter activity|ADP transport|ATP transport|seedling development
GWHGACDB010136	187.928	270.733	105.123	0.388293	-1.36478	4.06133e-15	7.0319e-14	Down	0	0.780594	0	0	0	0	Hca.11G0015760
GWHGACDB010161	2.33803	0	4.67607	Inf	Inf	0.0314006	0.0978604	Up	0	0	0	0.0837725	0.0554313	0.175487	Hca.11G0016010	ATEXO70G1, putative, expressed
GWHGACDB010184	266.631	367.056	166.206	0.452807	-1.14303	3.68097e-15	6.39485e-14	Down	3.76249	4.60731	4.60051	2.10655	1.97358	2.61574	Hca.11G0016240	octicosapeptide/Phox/Bem1p, putative, expressed	GO:0005509,GO:0005739,GO:0005743,GO:0005758,GO:0006816,GO:0051562	calcium ion binding|mitochondrion|mitochondrial inner membrane|mitochondrial intermembrane space|calcium ion transport|negative regulation of mitochondrial calcium ion concentration
GWHGACDB010222	27.4079	7.04982	47.766	6.7755	2.76033	4.45234e-08	4.31358e-07	Up	0.0581099	0	0	0	0.329974	0.338319	Hca.11G0016620	3-ketoacyl-CoA synthase 10, putative, expressed	GO:0003723,GO:0004386,GO:0004525,GO:0005524,GO:0005634,GO:0005737,GO:0016442,GO:0030422,GO:0046872	RNA binding|helicase activity|ribonuclease III activity|ATP binding|nucleus|cytoplasm|RISC complex|production of siRNA involved in RNA interference|metal ion binding
GWHGACDB010225	97.9444	58.5138	137.375	2.34773	1.23127	3.10722e-07	2.73331e-06	Up	0.520582	0.799227	0.656864	1.57417	1.441	1.8144	Hca.11G0016650	FYVE zinc finger domain containing protein, expressed	GO:0004842,GO:0031146	ubiquitin-protein transferase activity|SCF-dependent proteasomal ubiquitin-dependent protein catabolic process
GWHGACDB010229	27.5527	37.794	17.3115	0.458049	-1.12643	0.013548	0.0480791	Down	0.403074	0.523728	0.495181	0.21126	0.133073	0.129416	Hca.11G0016690	glutathione S-transferase, putative, expressed	GO:0005634,GO:0005737,GO:0007275,GO:0009733,GO:0009873,GO:0019897,GO:0030307	nucleus|cytoplasm|multicellular organism development|response to auxin|ethylene-activated signaling pathway|extrinsic component of plasma membrane|positive regulation of cell growth
GWHGACDB010245	59.1206	85.3417	32.8995	0.385503	-1.37518	8.66479e-06	6.20431e-05	Down	1.07079	0	1.26547	0.209273	0.635793	0.214155	Hca.11G0016850	EARLY flowering protein, putative, expressed	GO:0005524,GO:0005634,GO:0006351,GO:0006355,GO:0009739,GO:0030912,GO:0032502	ATP binding|nucleus|transcription, DNA-templated|regulation of transcription, DNA-templated|response to gibberellin|response to deep water|developmental process
GWHGACDB010269	25.717	14.5069	36.9272	2.5455	1.34795	0.00668166	0.0260887	Up	0	0	0	0	0	0.132346	Hca.11G0017090	protein phosphatase 1 regulatory subunit SDS22, putative, expressed	GO:0004576,GO:0005789,GO:0006486,GO:0016021,GO:0046872	oligosaccharyl transferase activity|endoplasmic reticulum membrane|protein glycosylation|integral component of membrane|metal ion binding	ko04141,ko00510,ko00513	Protein processing in endoplasmic reticulum|N-Glycan biosynthesis|Various types of N-glycan biosynthesis
GWHGACDB010273	20.3384	28.2715	12.4052	0.43879	-1.1884	0.0259922	0.0835959	Down	0	0	0	0	0	0	Hca.11G0017130	RING-H2 finger protein ATL5G, putative, expressed
GWHGACDB010280	42.6144	25.7102	59.5186	2.31498	1.211	0.00215455	0.0097111	Up	0.3604	0.63408	0.585289	0.854958	0.796564	0.982483	Hca.11G0017200	inactive receptor kinase At2g26730 precursor, putative, expressed	GO:0006633,GO:0009507,GO:0016790	fatty acid biosynthetic process|chloroplast|thiolester hydrolase activity	ko00061,ko01212	Fatty acid biosynthesis|Fatty acid metabolism
GWHGACDB010318	6.5498	0.713811	12.3858	17.3517	4.117	0.000839324	0.00417818	Up	0	0	0	0	0	0	Hca.11G0017580	SET domain containing protein, expressed	GO:0000785,GO:0005634,GO:0007275,GO:0008168,GO:0016571,GO:0046872	chromatin|nucleus|multicellular organism development|methyltransferase activity|histone methylation|metal ion binding	ko00310	Lysine degradation
GWHGACDB010331	201.82	128.642	274.999	2.13771	1.09606	3.31956e-09	3.61024e-08	Up	0.359955	0.144531	0.374427	0.172769	0.890522	0.432752	Hca.11G0017710	helix-loop-helix DNA-binding domain containing protein, expressed	GO:0003677,GO:0005634,GO:0046983	DNA binding|nucleus|protein dimerization activity
GWHGACDB010339	178.314	111.067	245.56	2.2109	1.14464	8.13634e-09	8.50233e-08	Up	0	0.0362287	0.0172812	0.0522286	0.208735	0.108346	Hca.11G0017790	villin protein, putative, expressed	GO:0005829,GO:0005856,GO:0007015,GO:0009737,GO:0030042,GO:0048767,GO:0051014,GO:0051015,GO:0051017,GO:0051693,GO:0099636	cytosol|cytoskeleton|actin filament organization|response to abscisic acid|actin filament depolymerization|root hair elongation|actin filament severing|actin filament binding|actin filament bundle assembly|actin filament capping|cytoplasmic streaming
GWHGACDB010344	39.5679	57.1149	22.0208	0.385553	-1.375	0.000287749	0.00158385	Down	2.53304	2.11399	2.22657	0.644226	0.970223	1.50915	Hca.11G0017840	SCP-like extracellular protein, expressed	GO:0005576,GO:0006952,GO:0009607	extracellular region|defense response|response to biotic stimulus
GWHGACDB010345	239.997	340.749	139.245	0.408644	-1.29108	4.78921e-17	9.26745e-16	Down	5.78693	4.81593	4.82439	2.76592	1.80186	3.18121	Hca.11G0017850	CCT/B-box zinc finger protein, putative, expressed	GO:0003700,GO:0005634,GO:0006355,GO:0008270,GO:0009909	DNA-binding transcription factor activity|nucleus|regulation of transcription, DNA-templated|zinc ion binding|regulation of flower development
GWHGACDB010360	153.074	209.712	96.436	0.45985	-1.12077	4.35204e-09	4.68364e-08	Down	4.84156	4.89921	3.70541	2.48238	2.37287	2.1958	Hca.11G0018000	expressed protein
GWHGACDB010365	814.631	1173.71	455.55	0.388127	-1.3654	4.63176e-16	8.43715e-15	Down	27.9631	23.6222	22.4855	12.163	9.30205	10.7717	Hca.11G0018050	fatty acid desaturase, putative, expressed	GO:0005789,GO:0006636,GO:0016021,GO:0102985	endoplasmic reticulum membrane|unsaturated fatty acid biosynthetic process|integral component of membrane|Delta12-fatty-acid desaturase activity	ko01040,ko01212	Biosynthesis of unsaturated fatty acids|Fatty acid metabolism
GWHGACDB010369	59.3108	27.1444	91.4773	3.37003	1.75276	3.32859e-08	3.27148e-07	Up	0	0	0	0.0651988	0.0635461	0.0657848	Hca.11G0018090	enoyl-acyl-carrier-protein reductase NADH, chloroplast precursor, expressed	GO:0004318,GO:0005507,GO:0005835,GO:0006633,GO:0009507,GO:0009570,GO:0009579,GO:0009941,GO:0016631	enoyl-[acyl-carrier-protein] reductase (NADH) activity|copper ion binding|fatty acid synthase complex|fatty acid biosynthetic process|chloroplast|chloroplast stroma|thylakoid|chloroplast envelope|enoyl-[acyl-carrier-protein] reductase activity	ko00061,ko01212,ko00780	Fatty acid biosynthesis|Fatty acid metabolism|Biotin metabolism
GWHGACDB010378	98.2622	150.315	46.209	0.307414	-1.70175	2.79197e-12	3.9512e-11	Down	0.386187	0.221657	0.252383	0.0356081	0.115331	0.121924	Hca.11G0018180	lipoxygenase, putative, expressed	GO:0009534,GO:0009570,GO:0010597,GO:0016165,GO:0031408,GO:0046872	chloroplast thylakoid|chloroplast stroma|green leaf volatile biosynthetic process|linoleate 13S-lipoxygenase activity|oxylipin biosynthetic process|metal ion binding	ko00591,ko00592	Linoleic acid metabolism|alpha-Linolenic acid metabolism
GWHGACDB010380	129.525	75.3809	183.669	2.43654	1.28483	9.6319e-10	1.10878e-08	Up	0.929027	0.644205	1.14241	2.61849	2.06535	3.04367	Hca.11G0018200	anthranilate phosphoribosyltransferase, putative, expressed	GO:0005886,GO:0016021	plasma membrane|integral component of membrane
GWHGACDB010386	50.9232	31.0354	70.8111	2.28162	1.19006	0.00310836	0.0134129	Up	0.154425	0.074453	0.120584	0.203653	0.201316	0.255793	Hca.11G0018260
GWHGACDB010405	16.2637	8.07648	24.451	3.02743	1.59809	0.00922911	0.0345741	Up	0.0717449	0.0433399	0.124398	0.24922	0.249119	0.157232	Hca.11G0018450	leucine rich repeat containing protein, expressed	GO:0005768,GO:0005794,GO:0005802,GO:0009651	endosome|Golgi apparatus|trans-Golgi network|response to salt stress
GWHGACDB010406	21.9617	9.53524	34.3881	3.60642	1.85057	0.000472011	0.00247771	Up	0	0	0.285519	0	0	0.220376	Hca.11G0018460	RNA recognition motif containing protein, putative, expressed
GWHGACDB010411	21.4684	11.3321	31.6047	2.78895	1.47972	0.00477309	0.0194789	Up	0.106242	0	0	0.0511783	0.100662	0	Hca.11G0018510	pleckstrin homology domain-containing protein, putative, expressed
GWHGACDB010416	159.765	214.372	105.158	0.490541	-1.02756	3.27433e-08	3.22166e-07	Down	0.888519	0.599443	0.873113	0.769319	0.176166	0.728698	Hca.11G0018560	oxidoreductase, putative, expressed
GWHGACDB010418	3.2796	0.356905	6.2023	17.378	4.11919	0.0273015	0.0871072	Up	0	0	0	0	0	0	Hca.11G0018580	oxidoreductase, putative, expressed
GWHGACDB010422	437.306	797.438	77.1744	0.0967779	-3.36918	6.67919e-143	1.54268e-140	Down	6.30961	6.10234	6.38319	1.29406	0.123495	0.470051	Hca.11G0018620	MBTB3 - Bric-a-Brac, Tramtrack, Broad Complex BTB domain with Meprin and TRAF Homology MATH domain, expressed	GO:0005886,GO:0009834,GO:0031225	plasma membrane|plant-type secondary cell wall biogenesis|anchored component of membrane
GWHGACDB010461	32.6314	45.7729	19.4898	0.425794	-1.23177	0.00313101	0.0135025	Down	0.266737	0.960362	0.834855	0.571957	0.78025	0.212955	Hca.11G0019010	homeobox domain containing protein, expressed	GO:0003677,GO:0003700,GO:0005634,GO:0008284,GO:0009880,GO:0009942,GO:0010654,GO:0048825,GO:0080167,GO:0090451	DNA binding|DNA-binding transcription factor activity|nucleus|positive regulation of cell proliferation|embryonic pattern specification|longitudinal axis specification|apical cell fate commitment|cotyledon development|response to karrikin|cotyledon boundary formation
GWHGACDB010493	57.1991	95.8261	18.5721	0.19381	-2.36728	6.33669e-11	8.13096e-10	Down	2.07684	1.34119	2.25237	0.298083	0.718502	0.174594	Hca.11G0019330	MYB family transcription factor, putative, expressed	GO:0003700,GO:0005634,GO:0030154,GO:0043565,GO:0044212,GO:0045893,GO:2000652	DNA-binding transcription factor activity|nucleus|cell differentiation|sequence-specific DNA binding|transcription regulatory region DNA binding|positive regulation of transcription, DNA-templated|regulation of secondary cell wall biogenesis
GWHGACDB010497	28.9826	9.5575	48.4078	5.0649	2.34053	7.74056e-07	6.48002e-06	Up	0.334475	0.207223	0.148304	1.36611	1.11906	1.23809	Hca.11G0019370	transferase family protein, putative, expressed	GO:0005737,GO:0047183,GO:0102777,GO:0102815	cytoplasm|anthocyanin 5-aromatic acyltransferase activity|caffeoyl-CoA:pelargonidin-3,5-diglucoside 5-O-glucoside-6-O-hydroxycinnamoyltransferase activity|caffeoyl-CoA:delphinidin-3,5-diglucoside 5-O-glucoside-6-O-hydroxycinnamoyltransferase activity
GWHGACDB010498	12.7119	2.45737	22.9665	9.34596	3.22434	4.10076e-05	0.000263659	Up	0	0.0322738	0.130979	0.687133	0.504402	0.677028	Hca.11G0019380	transferase family protein, putative, expressed	GO:0005737,GO:0047183,GO:0102777,GO:0102815	cytoplasm|anthocyanin 5-aromatic acyltransferase activity|caffeoyl-CoA:pelargonidin-3,5-diglucoside 5-O-glucoside-6-O-hydroxycinnamoyltransferase activity|caffeoyl-CoA:delphinidin-3,5-diglucoside 5-O-glucoside-6-O-hydroxycinnamoyltransferase activity
GWHGACDB010512	3583.75	5526.5	1640.99	0.296931	-1.7518	2.19495e-202	9.19607e-200	Down	47.0981	46.8247	48.6899	15.1526	13.6364	15.6305	Hca.11G0019520	growth regulator related protein, putative, expressed
GWHGACDB010524	17.9833	10.2205	25.7461	2.51906	1.33289	0.0205633	0.0685525	Up	0	0.117988	0.113311	0.271839	0.423163	0.554238	Hca.11G0019640	nodulin, putative, expressed	GO:0000741,GO:0005739,GO:0009651,GO:0010197,GO:0016021	karyogamy|mitochondrion|response to salt stress|polar nucleus fusion|integral component of membrane
GWHGACDB010525	155.379	233.683	77.0746	0.329826	-1.60022	1.30191e-16	2.45213e-15	Down	0	0	0	0	0	0	Hca.11G0019650	pectinacetylesterase domain containing protein, expressed	GO:0005576,GO:0009505,GO:0052793,GO:0071555	extracellular region|plant-type cell wall|pectin acetylesterase activity|cell wall organization
GWHGACDB010530	4.19969	8.092	0.307386	0.0379864	-4.71838	0.00480681	0.0196032	Down	0.105571	0.247766	0.233444	0	0.0269969	0	Hca.11G0019700
GWHGACDB010532	6.32953	12.3498	0.309266	0.0250422	-5.3195	0.000163658	0.000946511	Down	0.168127	0.0688515	0.136777	0.0107332	0	0	Hca.11G0019720
GWHGACDB010538	119.838	208.953	30.7239	0.147038	-2.76574	1.22174e-31	4.41973e-30	Down	0.206139	1.44982	0.301379	0.502842	0	0	Hca.11G0019780	expressed protein
GWHGACDB010573	954.636	1435.66	473.614	0.329893	-1.59993	1.06659e-85	1.28101e-83	Down	20.5583	18.2572	19.7907	5.67256	7.19765	7.34153	Hca.11G0020130	glycosyl hydrolases family 16, putative, expressed	GO:0004553,GO:0005618,GO:0010411,GO:0016762,GO:0042546,GO:0048046,GO:0071555	hydrolase activity, hydrolyzing O-glycosyl compounds|cell wall|xyloglucan metabolic process|xyloglucan:xyloglucosyl transferase activity|cell wall biogenesis|apoplast|cell wall organization
GWHGACDB010582	13.6427	7.7322	19.5532	2.52881	1.33846	0.0455909	0.133033	Up	0.109016	0.10779	0.162137	0.594635	0.264603	0.48207	Hca.11G0020220	expressed protein
GWHGACDB010616	125.074	73.469	176.68	2.40482	1.26593	2.68493e-09	2.93777e-08	Up	1.33099	0.367047	0.234816	1.26718	1.92949	2.06681	Hca.11G0020560	no apical meristem protein, putative, expressed	GO:0003700,GO:0005634,GO:0008283,GO:0043565,GO:0071365	DNA-binding transcription factor activity|nucleus|cell proliferation|sequence-specific DNA binding|cellular response to auxin stimulus
GWHGACDB010630	15.6173	22.6053	8.62936	0.38174	-1.38934	0.0259777	0.0835718	Down	0.347589	0.126224	0.125084	0.124709	0.190886	0	Hca.11G0020700	peptide transporter PTR2, putative, expressed	GO:0005886,GO:0010150,GO:0010167,GO:0015112,GO:0015293,GO:0015386,GO:0015706,GO:0016021,GO:0055075,GO:1902600	plasma membrane|leaf senescence|response to nitrate|nitrate transmembrane transporter activity|symporter activity|potassium:proton antiporter activity|nitrate transport|integral component of membrane|potassium ion homeostasis|proton transmembrane transport
GWHGACDB010636	38.7132	58.8643	18.562	0.315336	-1.66504	1.86111e-05	0.000126739	Down	0.162545	0.325207	0.431212	0.0977341	0.0387426	0.10105	Hca.11G0020760	MYB family transcription factor, putative, expressed
GWHGACDB010637	514.109	695.547	332.671	0.478287	-1.06405	9.98588e-24	2.69919e-22	Down	5.77472	7.49237	5.63465	2.85093	2.98737	4.12352	Hca.11G0020770	vacuolar protein sorting 55 family protein, putative, expressed	GO:0005768,GO:0005773,GO:0010008,GO:0015031,GO:0016021,GO:0032511,GO:2000009	endosome|vacuole|endosome membrane|protein transport|integral component of membrane|late endosome to vacuole transport via multivesicular body sorting pathway|negative regulation of protein localization to cell surface
GWHGACDB010641	45.261	62.9716	27.5503	0.437504	-1.19263	0.0135336	0.0480376	Down	0.476157	0.633728	0.745052	0.382671	1.73975	0.556147	Hca.11G0020810	expansin precursor, putative, expressed
GWHGACDB010642	11.4937	5.29353	17.6939	3.34255	1.74095	0.0191381	0.0645478	Up	0	0.465365	0	0	0	0	Hca.11G0020820
GWHGACDB010645	448.877	607.965	289.789	0.476653	-1.06899	3.07254e-21	7.35104e-20	Down	5.71311	6.34789	5.99333	2.26004	2.87644	3.02833	Hca.11G0020850	haloacid dehalogenase-like hydrolase family protein, putative, expressed	GO:0005829,GO:0005886,GO:0046872,GO:0050308	cytosol|plasma membrane|metal ion binding|sugar-phosphatase activity
GWHGACDB010646	1352.46	1867.14	837.783	0.448699	-1.15618	1.85944e-63	1.50218e-61	Down	23.5827	23.4424	24.1724	12.556	12.1674	12.2946	Hca.11G0020860	haloacid dehalogenase-like hydrolase family protein, putative, expressed	GO:0005829,GO:0005886,GO:0046872,GO:0050308	cytosol|plasma membrane|metal ion binding|sugar-phosphatase activity
GWHGACDB010649	11.2116	3.53108	18.892	5.35022	2.4196	0.00201864	0.0091466	Up	0	0.426586	0.288336	0	0.143369	0.850616	Hca.11G0020890	cytochrome c oxidase subunit, putative, expressed			ko00190	Oxidative phosphorylation
GWHGACDB010690	11.3881	4.23236	18.5438	4.38144	2.13141	0.0051127	0.020717	Up	0	0.182834	0.190428	0.75037	0.539064	0	Hca.11G0021300	60S ribosomal protein L6, putative, expressed	GO:0000027,GO:0002181,GO:0003723,GO:0003735,GO:0005783,GO:0005829,GO:0005886,GO:0009506,GO:0009507,GO:0009735,GO:0016020,GO:0022625,GO:0022626	ribosomal large subunit assembly|cytoplasmic translation|RNA binding|structural constituent of ribosome|endoplasmic reticulum|cytosol|plasma membrane|plasmodesma|chloroplast|response to cytokinin|membrane|cytosolic large ribosomal subunit|cytosolic ribosome	ko03010	Ribosome
GWHGACDB010706	93.7492	30.4065	157.092	5.16638	2.36915	1.58608e-19	3.48676e-18	Up	0.449309	0.41045	0.346635	2.12078	2.77193	2.14418	Hca.11G0021460	amino acid permease family protein, putative, expressed	GO:0005886,GO:0009624,GO:0015171,GO:0016021,GO:0031969	plasma membrane|response to nematode|amino acid transmembrane transporter activity|integral component of membrane|chloroplast membrane
GWHGACDB011008	4.95535	0	9.9107	Inf	Inf	0.000410482	0.00218788	Up	0	0	0	0.157703	0.0395576	0.158263	Hca.11G0024480	nodulin MtN3 family protein, putative, expressed	GO:0005887,GO:0051119	integral component of plasma membrane|sugar transmembrane transporter activity
GWHGACDB011053	1043.14	1686.89	399.384	0.236758	-2.07852	1.75532e-147	4.18848e-145	Down	13.4051	14.8869	14.3862	4.52087	3.20955	3.87795	Hca.11G0024930	homeobox protein knotted-1, putative, expressed	GO:0003677,GO:0005634,GO:0006355	DNA binding|nucleus|regulation of transcription, DNA-templated
GWHGACDB011074	30.8635	47.4816	14.2455	0.300021	-1.73686	0.000227469	0.00127682	Down	0.218003	0	0.0705643	0.279814	0	0.659428	Hca.11G0025140	no apical meristem protein, putative, expressed	GO:0003677,GO:0003700,GO:0005634	DNA binding|DNA-binding transcription factor activity|nucleus
GWHGACDB011104	5.29154	0.713811	9.86927	13.8262	3.78933	0.0368787	0.111878	Up	0.185331	0	0	0.667403	1.76504	0.274713	Hca.11G0025440	pentatricopeptide, putative, expressed
GWHGACDB011229	43.327	58.0941	28.56	0.491616	-1.0244	0.00410417	0.0170838	Down	0	0	0	0	0	0	Hca.11G0026690	expressed protein
GWHGACDB011268	49.6054	70.4182	28.7926	0.408881	-1.29025	0.00136411	0.00645273	Down	0.919169	1.47551	1.37854	0.891175	0.530741	0.406578	Hca.11G0027080	serine/threonine-protein kinase, putative, expressed
GWHGACDB011274	522.455	699.592	345.319	0.4936	-1.01858	2.98573e-22	7.52826e-21	Down	0.471387	0.533206	0.222175	0.280696	0	0.471464	Hca.11G0027140	agmatine deiminase, putative, expressed	GO:0004668,GO:0006596,GO:0033388,GO:0047632	protein-arginine deiminase activity|polyamine biosynthetic process|putrescine biosynthetic process from arginine|agmatine deiminase activity	ko00330	Arginine and proline metabolism
GWHGACDB011282	7.83249	13.793	1.87193	0.135716	-2.88134	0.00306139	0.0132355	Down	0	0	0	0	0	0	Hca.11G0027220
GWHGACDB011324	21.5188	35.2702	7.76749	0.220228	-2.18293	0.000570981	0.00294785	Down	0.29715	0.625652	0.395693	0.0900365	0.104089	0.18746	Hca.11G0027640	ATP binding protein, putative, expressed	GO:0000943,GO:0003676,GO:0003964,GO:0004190,GO:0004519,GO:0008270,GO:0015074	retrotransposon nucleocapsid|nucleic acid binding|RNA-directed DNA polymerase activity|aspartic-type endopeptidase activity|endonuclease activity|zinc ion binding|DNA integration
GWHGACDB011395	263.614	162.282	364.945	2.24883	1.16917	1.93414e-15	3.41613e-14	Up	0.185494	0	0.175087	0.323804	0.290999	0.797178	Hca.11G0028350	nucleolar protein 5A, putative, expressed	GO:0005634,GO:0005730,GO:0005732,GO:0006364,GO:0030515,GO:0030532,GO:0031428,GO:0032040	nucleus|nucleolus|small nucleolar ribonucleoprotein complex|rRNA processing|snoRNA binding|small nuclear ribonucleoprotein complex|box C/D snoRNP complex|small-subunit processome	ko03008	Ribosome biogenesis in eukaryotes
GWHGACDB011417	11.0192	17.6998	4.33854	0.245118	-2.02845	0.00802552	0.0305835	Down	0	0	0	0	0	0.439899	Hca.11G0028570	expressed protein
GWHGACDB011419	36.9338	55.5525	18.3152	0.329692	-1.60081	0.0110121	0.0402289	Down	2.07389	0.92164	2.6875	1.3174	0.0559086	0.85356	Hca.11G0028590	plant-specific domain TIGR01627 family protein, expressed	GO:0000139,GO:0005794,GO:0009834,GO:0016021,GO:0030775,GO:0045491,GO:0045492	Golgi membrane|Golgi apparatus|plant-type secondary cell wall biogenesis|integral component of membrane|glucuronoxylan 4-O-methyltransferase activity|xylan metabolic process|xylan biosynthetic process
GWHGACDB011425	71.7116	42.3263	101.097	2.38852	1.25611	8.07509e-06	5.79935e-05	Up	0.225927	0.43418	0.135988	0.854385	1.23071	1.00182	Hca.11G0028650	phosphoesterase family protein, putative, expressed	GO:0003993,GO:0005576,GO:0009395	acid phosphatase activity|extracellular region|phospholipid catabolic process	ko00562,ko02024,ko00565,ko00564	Inositol phosphate metabolism|Quorum sensing|Ether lipid metabolism|Glycerophospholipid metabolism
GWHGACDB011427	84.6541	51.9473	117.361	2.25923	1.17583	0.000383635	0.00205816	Up	0	0	0	0	0	0	Hca.11G0028670	CBS domain-containing protein, putative, expressed	GO:0016021	integral component of membrane
GWHGACDB011433	222.929	334.922	110.936	0.331231	-1.59409	6.02392e-23	1.57968e-21	Down	0	0.586564	0	0	0	0	Hca.11G0028730	WRKY72, expressed
GWHGACDB011439	257.501	343.659	171.343	0.498583	-1.0041	9.77092e-12	1.33354e-10	Down	0	0.763692	1.03683	0	0.149289	0	Hca.11G0028790	HVA22, putative, expressed	GO:0009409,GO:0009414,GO:0009555,GO:0009737,GO:0009908,GO:0010507,GO:0016021,GO:0042538	response to cold|response to water deprivation|pollen development|response to abscisic acid|flower development|negative regulation of autophagy|integral component of membrane|hyperosmotic salinity response
GWHGACDB011487	38.8472	17.5709	60.1235	3.42178	1.77475	6.82665e-06	4.9641e-05	Up	0	0	0	0	0	0	Hca.11G0029270	expressed protein
GWHGACDB011498	26.0506	13.7394	38.3618	2.79209	1.48135	0.00184372	0.0084507	Up	0.0984874	0.158382	0.0626941	0.600144	0.603219	0.284504	Hca.11G0029380	mtN19, putative, expressed
GWHGACDB011503	25.074	12.697	37.451	2.9496	1.56052	0.00220184	0.00989383	Up	0	0	0	0	0.336279	0.463305	Hca.11G0029430	OsFBL23 - F-box domain and LRR containing protein, expressed
GWHGACDB011507	129.77	32.062	227.478	7.09493	2.82679	2.93271e-34	1.15233e-32	Up	0.0358493	0.210269	0	0.272767	0.264401	0.315162	Hca.11G0029470	terpene synthase, putative, expressed	GO:0000287,GO:0010333,GO:0016114	magnesium ion binding|terpene synthase activity|terpenoid biosynthetic process
GWHGACDB011512	301.551	115.938	487.163	4.20191	2.07105	2.97521e-18	6.11522e-17	Up	0.35027	0.349574	0.401991	2.02205	1.81696	1.72229	Hca.11G0029520	respiratory burst oxidase, putative, expressed	GO:0004601,GO:0005509,GO:0016021,GO:0050664	peroxidase activity|calcium ion binding|integral component of membrane|oxidoreductase activity, acting on NAD(P)H, oxygen as acceptor
GWHGACDB011549	8.5681	3.15856	13.9776	4.42533	2.14578	0.0165535	0.0571083	Up	0	0	0	0.0668874	0.124611	0.062367	Hca.11G0029890	aquaporin protein, putative, expressed	GO:0005739,GO:0015204,GO:0015250,GO:0015840,GO:0016021,GO:0048235,GO:0090406	mitochondrion|urea transmembrane transporter activity|water channel activity|urea transport|integral component of membrane|pollen sperm cell differentiation|pollen tube
GWHGACDB011568	3238.93	4504.48	1973.39	0.438094	-1.19069	6.61854e-131	1.37053e-128	Down	75.92	78.6162	77.5693	36.9146	39.4377	38.4594	Hca.11G0030080	homeobox associated leucine zipper, putative, expressed	GO:0003700,GO:0005634,GO:0009744,GO:0009965,GO:0043565,GO:0048826,GO:0080022	DNA-binding transcription factor activity|nucleus|response to sucrose|leaf morphogenesis|sequence-specific DNA binding|cotyledon morphogenesis|primary root development
GWHGACDB011604	26.2545	13.4235	39.0855	2.91172	1.54187	0.00117394	0.00563977	Up	0.0550003	0	0	0	0	0.108514	Hca.11G0030440	E2F family transcription factor protein, putative, expressed
GWHGACDB011650	932.123	1449.58	414.669	0.286062	-1.8056	2.33134e-104	3.60517e-102	Down	16.0662	15.9807	15.3583	5.26187	4.51449	5.30968	Hca.11G0030900	MYB family transcription factor, putative, expressed	GO:0003677,GO:0003700,GO:0005634,GO:0006355,GO:0007623,GO:0009651,GO:0009723,GO:0046686	DNA binding|DNA-binding transcription factor activity|nucleus|regulation of transcription, DNA-templated|circadian rhythm|response to salt stress|response to ethylene|response to cadmium ion
GWHGACDB011677	34.5247	22.8141	46.2353	2.02662	1.01907	0.0189333	0.0639408	Up	0.209567	0.347055	0.168709	0.906247	0.626056	0.719192	Hca.11G0031170	expressed protein
GWHGACDB011703	585.273	900.548	269.999	0.299816	-1.73785	2.47915e-64	2.04408e-62	Down	13.1601	4.98107	11.5993	2.28001	3.68506	4.08575	Hca.11G0031430
GWHGACDB011718	160.656	252.767	68.5456	0.271181	-1.88267	1.41964e-22	3.64583e-21	Down	0	0	0	0	0	0	Hca.11G0031580	OsMADS88 - MADS-box family gene with M-gamma type-box, expressed	GO:0000982,GO:0000987,GO:0003700,GO:0005634,GO:0007275,GO:0008134,GO:0043565,GO:0044212,GO:0045944,GO:0046983	transcription factor activity, RNA polymerase II proximal promoter sequence-specific DNA binding|proximal promoter sequence-specific DNA binding|DNA-binding transcription factor activity|nucleus|multicellular organism development|transcription factor binding|sequence-specific DNA binding|transcription regulatory region DNA binding|positive regulation of transcription by RNA polymerase II|protein …
GWHGACDB011833	149.218	258.131	40.3056	0.156144	-2.67905	2.43032e-24	6.72557e-23	Down	15.6718	16.3154	21.8944	4.80495	1.93295	1.99154	Hca.11G0032730	RING-H2 finger protein ATL5G, putative, expressed	GO:0016021,GO:0016567,GO:0016740,GO:0046872	integral component of membrane|protein ubiquitination|transferase activity|metal ion binding
GWHGACDB011879	324.029	475.095	172.963	0.364059	-1.45775	1.4595e-27	4.61292e-26	Down	4.27161	4.51117	3.61569	1.03487	1.77482	1.43464	Hca.11G0033190	IQ calmodulin-binding motif family protein, putative, expressed
GWHGACDB011909	120.217	56.3915	184.043	3.26367	1.70649	1.56931e-14	2.61898e-13	Up	0	0	0	0.377035	0.279192	0.386974	Hca.11G0033490	spermidine synthase, putative, expressed	GO:0004766,GO:0006596,GO:0008295	spermidine synthase activity|polyamine biosynthetic process|spermidine biosynthetic process	ko00330,ko00410,ko00480,ko00270	Arginine and proline metabolism|beta-Alanine metabolism|Glutathione metabolism|Cysteine and methionine metabolism
GWHGACDB011972	6.5432	11.2223	1.86409	0.166105	-2.58983	0.0134211	0.0476806	Down	0.0126071	0	0	0	0	0	Hca.11G0034120	anthranilate phosphoribosyltransferase, chloroplast precursor, putative, expressed	GO:0000162,GO:0004048,GO:0005829,GO:0009507,GO:0009536,GO:0009570,GO:0009941	tryptophan biosynthetic process|anthranilate phosphoribosyltransferase activity|cytosol|chloroplast|plastid|chloroplast stroma|chloroplast envelope	ko01230,ko00400	Biosynthesis of amino acids|Phenylalanine, tyrosine and tryptophan biosynthesis
GWHGACDB012033	8.81215	2.14143	15.4829	7.23014	2.85402	0.00193899	0.00882896	Up	0.0319221	0	0	0.0301339	0.0297579	0.219342	Hca.12G0000400	hAT dimerisation domain-containing protein, putative, expressed
GWHGACDB012042	245.664	332.537	158.792	0.477516	-1.06638	1.54982e-12	2.24444e-11	Down	21.3062	19.6293	17.1928	11.6359	5.0216	11.8008	Hca.12G0000490
GWHGACDB012048	2774.08	1663.37	3884.79	2.33549	1.22372	2.46511e-122	4.6021e-120	Up	3.66399	4.38258	3.08724	9.7476	9.8645	9.3238	Hca.12G0000550	starch synthase, putative, expressed	GO:0004373,GO:0009501,GO:0009507,GO:0019252,GO:0102502	glycogen (starch) synthase activity|amyloplast|chloroplast|starch biosynthetic process|ADP-glucose-starch glucosyltransferase activity
GWHGACDB012050	42.7922	15.1636	70.4208	4.64407	2.21539	1.32859e-07	1.22025e-06	Up	0.198679	0.394044	0.141299	0.790015	1.16955	1.82153	Hca.12G0000570	NAC domain containing protein, putative, expressed	GO:0003677,GO:0003700,GO:0005634,GO:0009834,GO:0010047,GO:0045893	DNA binding|DNA-binding transcription factor activity|nucleus|plant-type secondary cell wall biogenesis|fruit dehiscence|positive regulation of transcription, DNA-templated
GWHGACDB012066	566.149	759.048	373.249	0.491733	-1.02405	4.95341e-24	1.35209e-22	Down	3.7525	3.21276	3.31867	2.4662	1.86079	1.8326	Hca.12G0000730	NAD dependent epimerase/dehydratase family protein, putative, expressed	GO:0003978,GO:0006012	UDP-glucose 4-epimerase activity|galactose metabolic process	ko00520,ko00052	Amino sugar and nucleotide sugar metabolism|Galactose metabolism
GWHGACDB012105	89.2933	54.5917	123.995	2.27131	1.18352	2.57245e-06	1.99458e-05	Up	0	0.0351772	0	0.0664763	0.0330013	0	Hca.12G0001120	kinesin motor domain containing protein, expressed	GO:0003777,GO:0005524,GO:0005737,GO:0005871,GO:0005874,GO:0007018,GO:0008017,GO:0016887,GO:0032886,GO:0048364	microtubule motor activity|ATP binding|cytoplasm|kinesin complex|microtubule|microtubule-based movement|microtubule binding|ATPase activity|regulation of microtubule-based process|root development	ko04144	Endocytosis
GWHGACDB012147	3.24716	0	6.49432	Inf	Inf	0.00688911	0.0267826	Up	0	0	0	0.0375793	0	0	Hca.12G0001540	CAMK_KIN1/SNF1/Nim1_like.31 - CAMK includes calcium/calmodulin depedent protein kinases, expressed	GO:0004674,GO:0005524,GO:0005634,GO:0005737,GO:0006468,GO:0009409,GO:0035556	protein serine/threonine kinase activity|ATP binding|nucleus|cytoplasm|protein phosphorylation|response to cold|intracellular signal transduction
GWHGACDB012182	345.885	494.187	197.583	0.399814	-1.3226	1.21052e-24	3.39954e-23	Down	5.17693	5.95699	5.03633	1.66675	1.12923	3.32679	Hca.12G0001890	AMP-binding enzyme, putative, expressed
GWHGACDB012185	7.34124	1.06117	13.6213	12.8361	3.68213	0.000864354	0.00428738	Up	0	0	0	0.244493	0.529125	0.424351	Hca.12G0001920	cyclin-dependent kinase inhibitor, putative, expressed
GWHGACDB012200	414.523	574.858	254.187	0.442173	-1.17732	1.57033e-23	4.22243e-22	Down	6.56195	6.09541	6.38745	3.04894	3.18256	2.95763	Hca.12G0002070	serine hydroxymethyltransferase, mitochondrial precursor, putative, expressed	GO:0004372,GO:0005829,GO:0005886,GO:0006544,GO:0006565,GO:0006730,GO:0007623,GO:0008270,GO:0009506,GO:0016020,GO:0016597,GO:0019264,GO:0030170,GO:0035999,GO:0046653,GO:0046655,GO:0046686,GO:0050897,GO:0070905,GO:1904482	glycine hydroxymethyltransferase activity|cytosol|plasma membrane|glycine metabolic process|L-serine catabolic process|one-carbon metabolic process|circadian rhythm|zinc ion binding|plasmodesma|membrane|amino acid binding|glycine biosynthetic process from serine|pyridoxal phosphate binding|tetrahydrofolate interconversion|tetrahydrofolate metabolic process|folic acid metabolic process|response to…	ko00260,ko00680,ko01200,ko00630,ko00460,ko00670,ko01230	Glycine, serine and threonine metabolism|Methane metabolism|Carbon metabolism|Glyoxylate and dicarboxylate metabolism|Cyanoamino acid metabolism|One carbon pool by folate|Biosynthesis of amino acids
GWHGACDB012207	19.4262	8.1454	30.707	3.76985	1.91451	0.000716208	0.00361605	Up	0	0	0	0	0	0	Hca.12G0002140
GWHGACDB012264	32.6121	51.8845	13.3397	0.257103	-1.95958	5.40541e-06	3.99349e-05	Down	0	0	0	0	0	0	Hca.12G0002710
GWHGACDB012272	2.63239	0	5.26478	Inf	Inf	0.0190858	0.0643897	Up	0	0	0	0.143332	0.219323	0.149987	Hca.12G0002790
GWHGACDB012353	128.1	60.6523	195.549	3.22409	1.68889	3.98806e-15	6.90836e-14	Up	0.928664	0.820025	1.2021	3.09956	2.75189	2.6575	Hca.12G0003600	RNA helicase SDE3, putative, expressed	GO:0003724,GO:0005524,GO:0005829,GO:0009616,GO:0035194,GO:0043186	RNA helicase activity|ATP binding|cytosol|virus induced gene silencing|posttranscriptional gene silencing by RNA|P granule
GWHGACDB012356	33.2642	21.5406	44.9879	2.08852	1.06248	0.0101212	0.0374454	Up	0	0	0	0	0	0	Hca.12G0003630	helicase conserved C-terminal domain containing protein, expressed	GO:0000965,GO:0003723,GO:0004004,GO:0005524,GO:0005634,GO:0005739,GO:0006401,GO:0009555,GO:0009561,GO:0016070,GO:0042645,GO:0045025	mitochondrial RNA 3'-end processing|RNA binding|ATP-dependent RNA helicase activity|ATP binding|nucleus|mitochondrion|RNA catabolic process|pollen development|megagametogenesis|RNA metabolic process|mitochondrial nucleoid|mitochondrial degradosome
GWHGACDB012358	35.6657	15.8839	55.4475	3.49081	1.80356	1.15857e-05	8.15637e-05	Up	0.122722	0.489314	0.351328	1.68102	2.14199	1.46276	Hca.12G0003650	receptor-like protein kinase, putative, expressed	GO:0005886,GO:0016020,GO:0016021	plasma membrane|membrane|integral component of membrane
GWHGACDB012371	230.961	320.202	141.72	0.442597	-1.17593	1.1794e-11	1.59876e-10	Down	0	0	0	0	0	0	Hca.12G0003780	oxidoreductase, aldo/keto reductase family protein, putative, expressed	GO:0016491	oxidoreductase activity
GWHGACDB012392	48.1587	65.63	30.6875	0.467584	-1.0967	0.00128035	0.00610055	Down	0	0	0	0	0	0	Hca.12G0003990	actin-depolymerizing factor, putative, expressed
GWHGACDB012411	617.424	831.748	403.1	0.484642	-1.04501	3.17274e-25	9.13806e-24	Down	7.45962	7.66084	8.50192	3.82138	4.24948	4.83508	Hca.12G0004180	ethylene receptor, putative, expressed	GO:0000155,GO:0004674,GO:0005524,GO:0005783,GO:0005789,GO:0010105,GO:0016021,GO:0038199,GO:0046872,GO:0051740	phosphorelay sensor kinase activity|protein serine/threonine kinase activity|ATP binding|endoplasmic reticulum|endoplasmic reticulum membrane|negative regulation of ethylene-activated signaling pathway|integral component of membrane|ethylene receptor activity|metal ion binding|ethylene binding	ko04075	Plant hormone signal transduction
GWHGACDB012426	51.1515	32.1117	70.1913	2.18585	1.12819	0.0482038	0.139306	Up	0	0.0292915	0	0	0.0287621	0.0290998	Hca.12G0004330	AGC_AGC_other_NDRh_TRCd.2 - ACG kinases include homologs to PKA, PKG and PKC, expressed	GO:0004674,GO:0005524,GO:0005737,GO:0006897,GO:0009506,GO:0018105,GO:0018107	protein serine/threonine kinase activity|ATP binding|cytoplasm|endocytosis|plasmodesma|peptidyl-serine phosphorylation|peptidyl-threonine phosphorylation
GWHGACDB012441	2.94071	0	5.88143	Inf	Inf	0.0114587	0.0415945	Up	0	0	0	1.01971	0	0.721818	Hca.12G0004480
GWHGACDB012499	42.0178	74.132	9.9035	0.133593	-2.90409	7.47061e-13	1.11367e-11	Down	1.38184	1.47159	1.00674	0.110046	0.366099	0.270382	Hca.12G0005060	ARPC2B, putative, expressed	GO:0005200,GO:0005737,GO:0005885,GO:0007015,GO:0030041,GO:0034314,GO:0042995,GO:0051015	structural constituent of cytoskeleton|cytoplasm|Arp2/3 protein complex|actin filament organization|actin filament polymerization|Arp2/3 complex-mediated actin nucleation|cell projection|actin filament binding	ko04144,ko04810	Endocytosis|Regulation of actin cytoskeleton
GWHGACDB012505	200.104	303.846	96.3616	0.31714	-1.65681	3.18094e-22	7.9925e-21	Down	0.987247	1.5608	1.17939	0.701363	0.514697	0.114226	Hca.12G0005120	NC domain-containing protein, putative, expressed
GWHGACDB012547	32.6866	15.8305	49.5428	3.12959	1.64597	0.000117265	0.000696077	Up	0	0	0	0	0	0	Hca.12G0005540	vesicle-associated membrane protein, putative, expressed	GO:0005886,GO:0015031,GO:0016021,GO:0016192,GO:0031901	plasma membrane|protein transport|integral component of membrane|vesicle-mediated transport|early endosome membrane
GWHGACDB012557	39.0595	25.0907	53.0284	2.11346	1.07961	0.00913276	0.0342524	Up	0.111591	0	0	0.109523	0.0552374	0.226603	Hca.12G0005640	expressed protein
GWHGACDB012561	118.99	78.2957	159.684	2.03949	1.02821	2.0644e-06	1.62667e-05	Up	0.14999	0.0123818	0.0119282	0.480697	0.265872	0.437037	Hca.12G0005680	WD domain, G-beta repeat domain containing protein, expressed	GO:0004842,GO:0009877	ubiquitin-protein transferase activity|nodulation
GWHGACDB012581	13.8197	21.4151	6.22428	0.290649	-1.78265	0.039255	0.117847	Down	0.112248	0.0558819	0.129108	0.112706	0	0	Hca.12G0005880	boron transporter protein, putative, expressed	GO:0005452,GO:0005768,GO:0005773,GO:0005887,GO:0010036,GO:0015301,GO:0046713,GO:0051453,GO:0080139	inorganic anion exchanger activity|endosome|vacuole|integral component of plasma membrane|response to boron-containing substance|anion:anion antiporter activity|borate transport|regulation of intracellular pH|borate efflux transmembrane transporter activity
GWHGACDB012590	59.9392	11.9835	107.895	9.00367	3.17051	8.5568e-18	1.71569e-16	Up	0.460613	0.108026	0.249814	2.23861	3.07254	3.24564	Hca.12G0005970	MYB family transcription factor, putative, expressed	GO:0003700,GO:0005634,GO:0030154,GO:0043565,GO:0044212,GO:0048658,GO:0052545,GO:0055046	DNA-binding transcription factor activity|nucleus|cell differentiation|sequence-specific DNA binding|transcription regulatory region DNA binding|anther wall tapetum development|callose localization|microgametogenesis
GWHGACDB012593	132.069	19.0044	245.134	12.8988	3.68917	8.36254e-50	5.03023e-48	Up	0.496198	1.979	0.977061	9.12336	11.1317	11.2107	Hca.12G0006000	MYB family transcription factor, putative, expressed	GO:0003700,GO:0005634,GO:0030154,GO:0043565,GO:0044212,GO:0048658,GO:0052545,GO:0055046	DNA-binding transcription factor activity|nucleus|cell differentiation|sequence-specific DNA binding|transcription regulatory region DNA binding|anther wall tapetum development|callose localization|microgametogenesis
GWHGACDB012596	90.0689	128.676	51.4619	0.399934	-1.32217	1.2145e-07	1.11975e-06	Down	2.39146	2.80241	3.51709	1.28814	1.29125	1.5148	Hca.12G0006030	sex determination protein tasselseed-2, putative, expressed	GO:0000166,GO:0005739,GO:0018458,GO:0018459,GO:0031525	nucleotide binding|mitochondrion|isopiperitenol dehydrogenase activity|carveol dehydrogenase activity|menthol biosynthetic process
GWHGACDB012599	8.99708	15.1922	2.80193	0.184432	-2.43884	0.00518174	0.0209682	Down	0.180534	0.090811	0.173232	0.0428489	0	0	Hca.12G0006060	RWP-RK domain-containing protein, putative, expressed	GO:0003677,GO:0003700,GO:0005634	DNA binding|DNA-binding transcription factor activity|nucleus
GWHGACDB012606	21.9035	35.1355	8.67143	0.2468	-2.01859	0.00091135	0.00449389	Down	0.871402	0.972472	1.81247	0.379634	0.47143	0.359644	Hca.12G0006130	ZOS10-07 - C2H2 zinc finger protein, expressed	GO:0003700,GO:0005634,GO:0006355,GO:0044212,GO:0046872	DNA-binding transcription factor activity|nucleus|regulation of transcription, DNA-templated|transcription regulatory region DNA binding|metal ion binding
GWHGACDB012616	670.241	959.676	380.805	0.396806	-1.3335	3.61603e-45	1.93308e-43	Down	1.77166	1.45857	1.9003	1.07625	1.00297	0.859354	Hca.12G0006230	transcription factor BIM2, putative, expressed	GO:0003677,GO:0005634,GO:0046983	DNA binding|nucleus|protein dimerization activity
GWHGACDB012631	11.4751	17.975	4.97529	0.276789	-1.85314	0.0119848	0.0432429	Down	0.294833	0.252456	0.333679	0.0595827	0.0585741	0.117571	Hca.12G0006380	GRAS family transcription factor domain containing protein, expressed	GO:0003712,GO:0005634,GO:0009740	transcription coregulator activity|nucleus|gibberellic acid mediated signaling pathway
GWHGACDB012640	24.4962	43.3784	5.61391	0.129417	-2.9499	3.27396e-08	3.22166e-07	Down	1.96208	1.7924	1.60159	0.257027	0.0505552	0.606529	Hca.12G0006470	plant-specific domain TIGR01627 family protein, expressed	GO:0000139,GO:0005794,GO:0009834,GO:0016021,GO:0030775,GO:0045491,GO:0045492	Golgi membrane|Golgi apparatus|plant-type secondary cell wall biogenesis|integral component of membrane|glucuronoxylan 4-O-methyltransferase activity|xylan metabolic process|xylan biosynthetic process
GWHGACDB012643	81.6841	114.712	48.6558	0.424155	-1.23734	2.34303e-06	1.82968e-05	Down	7.52832	6.98659	5.9877	4.01677	2.94557	3.60017	Hca.12G0006500	membrane associated DUF588 domain containing protein, putative, expressed	GO:0005886,GO:0016021,GO:0051539	plasma membrane|integral component of membrane|4 iron, 4 sulfur cluster binding
GWHGACDB012645	45.8687	62.0322	29.7051	0.478866	-1.06231	0.00233501	0.0104202	Down	0.275098	0.50732	0.784468	0.582154	0.452863	0.420793	Hca.12G0006520	PHS1, putative, expressed	GO:0004721,GO:0004725,GO:0005737,GO:0008138,GO:0009737,GO:0009738,GO:0010119,GO:0010468,GO:0016301,GO:0043622	phosphoprotein phosphatase activity|protein tyrosine phosphatase activity|cytoplasm|protein tyrosine/serine/threonine phosphatase activity|response to abscisic acid|abscisic acid-activated signaling pathway|regulation of stomatal movement|regulation of gene expression|kinase activity|cortical microtubule organization
GWHGACDB012652	603.053	876.313	329.793	0.376342	-1.40989	1.99636e-45	1.0752e-43	Down	10.1723	10.1679	10.6291	3.98925	4.56561	4.37034	Hca.12G0006590	expressed protein
GWHGACDB012654	67.472	112.072	22.8717	0.204079	-2.2928	5.23595e-14	8.41466e-13	Down	1.09982	0.80978	0.739704	0.452108	0.0250403	0.078781	Hca.12G0006610	armadillo/beta-catenin repeat family protein, putative, expressed	GO:0004842,GO:0005634,GO:0005737,GO:0005886,GO:0010115,GO:0010150,GO:0010271,GO:0010380,GO:0070696,GO:0090359	ubiquitin-protein transferase activity|nucleus|cytoplasm|plasma membrane|regulation of abscisic acid biosynthetic process|leaf senescence|regulation of chlorophyll catabolic process|regulation of chlorophyll biosynthetic process|transmembrane receptor protein serine/threonine kinase binding|negative regulation of abscisic acid biosynthetic process
GWHGACDB012674	30.6598	19.4938	41.8259	2.1456	1.10138	0.0101841	0.0376352	Up	0.657766	0.530349	0.136611	1.2389	1.2501	0.852802	Hca.12G0006810	fatty acid hydroxylase, putative, expressed	GO:0005506,GO:0016021,GO:0016117,GO:0016491,GO:0016787,GO:0031969	iron ion binding|integral component of membrane|carotenoid biosynthetic process|oxidoreductase activity|hydrolase activity|chloroplast membrane	ko00906	Carotenoid biosynthesis
GWHGACDB012676	168.934	283.398	54.4701	0.192203	-2.37929	1.47863e-34	5.84812e-33	Down	0	0	0	0	0	0	Hca.12G0006830	pectinacetylesterase domain containing protein, expressed	GO:0005576,GO:0009505,GO:0052793,GO:0071555	extracellular region|plant-type cell wall|pectin acetylesterase activity|cell wall organization	ko04310	Wnt signaling pathway
GWHGACDB012692	790.36	1081.62	499.103	0.461441	-1.11578	5.99047e-27	1.83696e-25	Down	12.7435	13.9225	12.2746	7.35977	6.44497	7.6808	Hca.12G0006990	chitin-inducible gibberellin-responsive protein 2, putative, expressed	GO:0003700,GO:0005634,GO:0005737,GO:0006355,GO:0043565	DNA-binding transcription factor activity|nucleus|cytoplasm|regulation of transcription, DNA-templated|sequence-specific DNA binding
GWHGACDB012705	320.8	512.356	129.244	0.252254	-1.98705	9.17643e-47	5.12614e-45	Down	4.1692	3.7148	4.09028	0.908653	1.30885	1.00284	Hca.12G0007120	AP2 domain containing protein, expressed	GO:0003700,GO:0005634,GO:0009738,GO:0019760,GO:0043565	DNA-binding transcription factor activity|nucleus|abscisic acid-activated signaling pathway|glucosinolate metabolic process|sequence-specific DNA binding
GWHGACDB012706	5.83276	1.76862	9.89689	5.59581	2.48435	0.027863	0.0885848	Up	0	0.0553273	0	0.133912	0.323389	0.0277204	Hca.12G0007130	expressed protein
GWHGACDB012711	17.8077	0	35.6154	Inf	Inf	2.43448e-13	3.7358e-12	Up	0	0	0	0.431846	0.215017	0.150725	Hca.12G0007180
GWHGACDB012724	9015.08	12532.5	5497.68	0.438674	-1.18878	1.37508e-235	7.86435e-233	Down	149.851	146.755	165.587	71.5994	81.6365	81.8767	Hca.12G0007310	expressed protein
GWHGACDB012725	40.6431	67.0288	14.2574	0.212706	-2.23307	1.1879e-08	1.21941e-07	Down	0.348027	0.298636	0.0481655	0.0488343	0	0.204863	Hca.12G0007320	BEE 1, putative, expressed	GO:0003700,GO:0005634,GO:0006351,GO:0006355,GO:0043565,GO:0046983	DNA-binding transcription factor activity|nucleus|transcription, DNA-templated|regulation of transcription, DNA-templated|sequence-specific DNA binding|protein dimerization activity
GWHGACDB012754	10.3293	16.3038	4.35487	0.267108	-1.90451	0.0271351	0.0866914	Down	0.693905	0.616905	0.434896	0.285793	0.417139	0.402289	Hca.12G0007610	expressed protein	GO:0003723,GO:0004652,GO:0005524,GO:0005634,GO:0006378,GO:0008285,GO:0009908,GO:0043631,GO:0045824,GO:0046872,GO:0048366,GO:0048451	RNA binding|polynucleotide adenylyltransferase activity|ATP binding|nucleus|mRNA polyadenylation|negative regulation of cell proliferation|flower development|RNA polyadenylation|negative regulation of innate immune response|metal ion binding|leaf development|petal formation	ko03015	mRNA surveillance pathway
GWHGACDB012759	15.2713	28.6725	1.87005	0.065221	-3.93852	5.39911e-05	0.000340097	Down	0.523652	1.00719	0.765816	0.0457518	0	0.144975	Hca.12G0007660	BEE 1, putative, expressed	GO:0003677,GO:0003700,GO:0005634,GO:0006351,GO:0006355,GO:0046983,GO:1902448	DNA binding|DNA-binding transcription factor activity|nucleus|transcription, DNA-templated|regulation of transcription, DNA-templated|protein dimerization activity|positive regulation of shade avoidance
GWHGACDB012762	10.5575	18.3131	2.80193	0.153002	-2.70838	0.000879761	0.00435374	Down	0.82646	0.420594	0.766113	0.152769	0.0510874	0.206157	Hca.12G0007690	myb-like DNA-binding domain containing protein, putative, expressed	GO:0003677,GO:0005634	DNA binding|nucleus
GWHGACDB012767	64.9847	94.6604	35.3089	0.373006	-1.42273	1.26155e-05	8.83995e-05	Down	0.55495	0.599593	0.825447	0.381592	0.387357	0.132785	Hca.12G0007740	AGC_AGC_other_GWLd.2 - ACG kinases include homologs to PKA, PKG and PKC, expressed	GO:0004674,GO:0005524,GO:0005829,GO:0005886,GO:0016301,GO:0018105,GO:0035556,GO:0040008,GO:0046777,GO:0046872	protein serine/threonine kinase activity|ATP binding|cytosol|plasma membrane|kinase activity|peptidyl-serine phosphorylation|intracellular signal transduction|regulation of growth|protein autophosphorylation|metal ion binding
GWHGACDB012771	2541.53	3797.91	1285.15	0.338383	-1.56327	7.36839e-183	2.50463e-180	Down	4.71653	3.56821	6.68278	1.65268	1.61273	1.6208	Hca.12G0007780	dihydroorotate dihydrogenase protein, putative, expressed	GO:0002058,GO:0003954,GO:0004159,GO:0006210,GO:0006212,GO:0009507,GO:0009536,GO:0009570,GO:0017113,GO:0019483,GO:0042803,GO:0043562,GO:0050661,GO:0051536	uracil binding|NADH dehydrogenase activity|dihydrouracil dehydrogenase (NAD+) activity|thymine catabolic process|uracil catabolic process|chloroplast|plastid|chloroplast stroma|dihydropyrimidine dehydrogenase (NADP+) activity|beta-alanine biosynthetic process|protein homodimerization activity|cellular response to nitrogen levels|NADP binding|iron-sulfur cluster binding	ko00770,ko00240,ko00983,ko00410	Pantothenate and CoA biosynthesis|Pyrimidine metabolism|Drug metabolism - other enzymes|beta-Alanine metabolism
GWHGACDB012779	1008.64	1399.91	617.374	0.44101	-1.18112	1.33704e-51	8.3492e-50	Down	5.2299	5.36062	9.28587	2.79038	3.62282	3.29632	Hca.12G0007860	annexin, putative, expressed	GO:0005509,GO:0005543,GO:0005544,GO:0009408,GO:0009409,GO:0009414,GO:0009555,GO:0009639,GO:0009651,GO:0009846,GO:0009860,GO:0051015	calcium ion binding|phospholipid binding|calcium-dependent phospholipid binding|response to heat|response to cold|response to water deprivation|pollen development|response to red or far red light|response to salt stress|pollen germination|pollen tube growth|actin filament binding
GWHGACDB012785	261.961	162.583	361.339	2.22248	1.15217	5.56366e-15	9.55046e-14	Up	1.56311	0.295128	0.354138	1.6257	1.64481	2.28955	Hca.12G0007920	1-deoxy-D-xylulose 5-phosphate reductoisomerase, chloroplast precursor, putative, expressed			ko00900	Terpenoid backbone biosynthesis
GWHGACDB012800	5.33917	1.05182	9.62652	9.15222	3.19412	0.0157576	0.0547453	Up	0	0	0	0.190208	0.0554657	0.14962	Hca.12G0008070	cyclic nucleotide-gated ion channel, putative, expressed	GO:0005216,GO:0005516,GO:0005886,GO:0016021,GO:0030552,GO:0030553	ion channel activity|calmodulin binding|plasma membrane|integral component of membrane|cAMP binding|cGMP binding
GWHGACDB012861	584.931	317.004	852.858	2.69037	1.42781	8.7526e-28	2.79084e-26	Up	0	0	0.136986	0.136894	0.0661276	0.133213	Hca.12G0008680	transferase family protein, putative, expressed	GO:0016747	transferase activity, transferring acyl groups other than amino-acyl groups
GWHGACDB012874	63.0724	40.7125	85.4323	2.09843	1.06931	0.00320677	0.0137781	Up	1.8539	1.01614	0.840236	2.73476	3.37584	2.11503	Hca.12G0008810	zinc finger, C3HC4 type domain containing protein, expressed
GWHGACDB012880	51.4856	31.7458	71.2255	2.24362	1.16583	0.000429343	0.00227495	Up	0.0617675	0.0810118	0.0781649	0.0985001	0.135527	0.162076	Hca.12G0008870	peptidyl-prolyl isomerase PASTICCINO1, putative, expressed	GO:0000413,GO:0003755,GO:0005528,GO:0005634,GO:0005737,GO:0005783,GO:0005789,GO:0005829,GO:0009734,GO:0009735,GO:0009736,GO:0009793,GO:0009826,GO:0009880,GO:0016021,GO:0030010,GO:0030154,GO:0042761,GO:0048364,GO:0048527,GO:0061077	protein peptidyl-prolyl isomerization|peptidyl-prolyl cis-trans isomerase activity|FK506 binding|nucleus|cytoplasm|endoplasmic reticulum|endoplasmic reticulum membrane|cytosol|auxin-activated signaling pathway|response to cytokinin|cytokinin-activated signaling pathway|embryo development ending in seed dormancy|unidimensional cell growth|embryonic pattern specification|integral component of membr…
GWHGACDB012921	2306.77	3096.78	1516.76	0.489787	-1.02977	4.16989e-75	4.22774e-73	Down	19.1447	16.355	17.8686	8.85876	9.29744	7.48476	Hca.12G0009280	oxidoreductase, short chain dehydrogenase/reductase family domain containing family, expressed	GO:0005886,GO:0009507,GO:0009706,GO:0009941,GO:0015031,GO:0016491	plasma membrane|chloroplast|chloroplast inner membrane|chloroplast envelope|protein transport|oxidoreductase activity	ko00830	Retinol metabolism
GWHGACDB012936	114.654	40.5047	188.803	4.66127	2.22072	6.15556e-13	9.2336e-12	Up	0.241764	0.213785	0.53255	1.84894	2.06315	2.68618	Hca.12G0009430	ankyrin repeat domain-containing protein 28, putative, expressed	GO:0004842,GO:0016310,GO:0042742,GO:0046872,GO:0051865	ubiquitin-protein transferase activity|phosphorylation|defense response to bacterium|metal ion binding|protein autoubiquitination
GWHGACDB012946	49.0768	24.2508	73.9027	3.04743	1.60759	0.000104349	0.000624553	Up	0.0288245	0.632425	0.775156	1.49616	0.427607	1.09436	Hca.12G0009530	expansin precursor, putative, expressed
GWHGACDB012966	83.4584	47.9992	118.918	2.4775	1.30888	5.2049e-07	4.4567e-06	Up	0.712631	0.783641	0.461224	1.86189	1.65643	1.39158	Hca.12G0009730	peptide transporter PTR2, putative, expressed	GO:0005886,GO:0015333,GO:0016021,GO:0035673,GO:1904680	plasma membrane|peptide:proton symporter activity|integral component of membrane|oligopeptide transmembrane transporter activity|peptide transmembrane transporter activity
GWHGACDB012978	36.1293	13.3482	58.9103	4.41334	2.14187	3.14126e-07	2.76055e-06	Up	0.58033	0.115161	0.799771	2.07651	1.64878	0.861541	Hca.12G0009850	EF hand family protein, expressed
GWHGACDB012980	328.089	562.942	93.2372	0.165625	-2.59401	1.40722e-39	6.50881e-38	Down	7.45088	7.2645	9.76475	1.04185	1.82396	1.45442	Hca.12G0009870	glycosyltransferase family 43 protein, putative, expressed	GO:0000139,GO:0005794,GO:0009834,GO:0010413,GO:0010417,GO:0015018,GO:0016021,GO:0042285,GO:0071555	Golgi membrane|Golgi apparatus|plant-type secondary cell wall biogenesis|glucuronoxylan metabolic process|glucuronoxylan biosynthetic process|galactosylgalactosylxylosylprotein 3-beta-glucuronosyltransferase activity|integral component of membrane|xylosyltransferase activity|cell wall organization
GWHGACDB012986	8.39572	2.47626	14.3152	5.78095	2.53131	0.0130168	0.0464411	Up	0.0555568	0.0564267	0	0.0832974	0.0280854	0.197963	Hca.12G0009930	peroxidase precursor, putative, expressed	GO:0004601,GO:0005829,GO:0006979,GO:0009505,GO:0009506,GO:0020037,GO:0042744,GO:0046872,GO:0048511,GO:0050832	peroxidase activity|cytosol|response to oxidative stress|plant-type cell wall|plasmodesma|heme binding|hydrogen peroxide catabolic process|metal ion binding|rhythmic process|defense response to fungus	ko00940	Phenylpropanoid biosynthesis
GWHGACDB013014	5.33403	1.07072	9.59735	8.96349	3.16406	0.0117941	0.0426619	Up	0.0297455	0	0	0.0875046	0.0873463	0.0590373	Hca.12G0010210	aquaporin protein, putative, expressed	GO:0003729,GO:0005773,GO:0005886,GO:0006833,GO:0009414,GO:0009506,GO:0009507,GO:0009737,GO:0015250,GO:0016021	mRNA binding|vacuole|plasma membrane|water transport|response to water deprivation|plasmodesma|chloroplast|response to abscisic acid|water channel activity|integral component of membrane
GWHGACDB013016	1823.7	2678.19	969.217	0.361893	-1.46637	7.46383e-126	1.46157e-123	Down	72.4507	73.221	79.9748	36.2233	25.044	31.8425	Hca.12G0010230	DUF584 domain containing protein, putative, expressed
GWHGACDB013018	7.69548	1.76245	13.6285	7.73269	2.95097	0.00333009	0.0142316	Up	0.0353351	0.0182897	0.0350169	0.123363	0.0363487	0.216558	Hca.12G0010250	laccase precursor protein, putative, expressed	GO:0005507,GO:0016722,GO:0046274,GO:0048046,GO:0052716	copper ion binding|oxidoreductase activity, oxidizing metal ions|lignin catabolic process|apoplast|hydroquinone:oxygen oxidoreductase activity
GWHGACDB013047	31.8251	49.0638	14.5864	0.297295	-1.75003	4.95351e-05	0.000314004	Down	6.01695	5.0816	3.70319	1.70344	0.872442	1.7844	Hca.12G0010540	OsSAUR23 - Auxin-responsive SAUR gene family member, expressed	GO:0005737,GO:0007275,GO:0009734,GO:0040008	cytoplasm|multicellular organism development|auxin-activated signaling pathway|regulation of growth	ko04075	Plant hormone signal transduction
GWHGACDB013048	21.1746	32.0934	10.2558	0.319559	-1.64584	0.00184969	0.00847495	Down	0.282099	0	0	0.26761	0	0	Hca.12G0010550	OsSAUR38 - Auxin-responsive SAUR gene family member, expressed			ko04075	Plant hormone signal transduction
GWHGACDB013076	8.11701	0.713811	15.5202	21.7427	4.44246	9.01566e-05	0.000545955	Up	0.0419745	0	0	0.402194	0.222821	0.311474	Hca.12G0010830	flavonol-3-O-glycoside-7-O-glucosyltransferase 1, putative, expressed	GO:0008194,GO:0043231,GO:0080043,GO:0080044	UDP-glycosyltransferase activity|intracellular membrane-bounded organelle|quercetin 3-O-glucosyltransferase activity|quercetin 7-O-glucosyltransferase activity
GWHGACDB013086	31.5199	19.0769	43.9629	2.3045	1.20446	0.00463127	0.0189991	Up	0.335346	0.194206	0.164225	0.46648	0.806352	0.467265	Hca.12G0010930	exostosin family protein, putative, expressed	GO:0000139,GO:0006486,GO:0016021,GO:0016757,GO:0071555	Golgi membrane|protein glycosylation|integral component of membrane|transferase activity, transferring glycosyl groups|cell wall organization
GWHGACDB013088	47.1261	20.4386	73.8136	3.61148	1.85259	2.4018e-07	2.14048e-06	Up	0.296519	0.400527	0.418224	0.911145	1.30407	0.893247	Hca.12G0010950	homeobox associated leucine zipper, putative, expressed	GO:0003700,GO:0005634,GO:0009965,GO:0010434,GO:0010582,GO:0043565,GO:0045893,GO:0048510	DNA-binding transcription factor activity|nucleus|leaf morphogenesis|bract formation|floral meristem determinacy|sequence-specific DNA binding|positive regulation of transcription, DNA-templated|regulation of timing of transition from vegetative to reproductive phase
GWHGACDB013110	127.262	77.5882	176.936	2.28045	1.18932	1.6192e-08	1.63927e-07	Up	3.69419	2.69768	3.01569	7.83155	8.15295	7.10151	Hca.12G0011170	fructose-bisphospate aldolase isozyme, putative, expressed	GO:0004332,GO:0005507,GO:0005634,GO:0005739,GO:0005829,GO:0005886,GO:0006094,GO:0006096,GO:0009506,GO:0009651,GO:0009735,GO:0016020,GO:0031930,GO:0046686	fructose-bisphosphate aldolase activity|copper ion binding|nucleus|mitochondrion|cytosol|plasma membrane|gluconeogenesis|glycolytic process|plasmodesma|response to salt stress|response to cytokinin|membrane|mitochondria-nucleus signaling pathway|response to cadmium ion	ko00710,ko00680,ko01200,ko01230,ko00030,ko00051,ko00010	Carbon fixation in photosynthetic organisms|Methane metabolism|Carbon metabolism|Biosynthesis of amino acids|Pentose phosphate pathway|Fructose and mannose metabolism|Glycolysis / Gluconeogenesis
GWHGACDB013135	7.76133	0.356905	15.1658	42.4924	5.40913	3.25714e-05	0.000212875	Up	0.0417411	0	0	0.46022	0.770417	0.327245	Hca.12G0011420	lung seven transmembrane domain containing protein, putative, expressed
GWHGACDB013151	505.437	721.111	289.762	0.401827	-1.31535	3.26715e-34	1.28094e-32	Down	12.3832	10.1405	10.2624	3.84231	5.03603	4.35166	Hca.12G0011580	rhoGAP domain containing protein, expressed	GO:0005096,GO:0007165	GTPase activator activity|signal transduction
GWHGACDB013157	43.2913	23.998	62.5845	2.6079	1.38289	0.000149934	0.00087232	Up	0.0359924	0.0358685	0	0.104423	0.172208	0.0361738	Hca.12G0011640	kinesin motor domain containing protein, putative, expressed	GO:0003777,GO:0005524,GO:0005737,GO:0005819,GO:0005874,GO:0007018,GO:0008017	microtubule motor activity|ATP binding|cytoplasm|spindle|microtubule|microtubule-based movement|microtubule binding
GWHGACDB013165	18.9976	11.6609	26.3343	2.25835	1.17527	0.0338978	0.104227	Up	0.0844352	0.127283	0	0.122837	0.518975	0.254334	Hca.12G0011720	PMR5, putative, expressed	GO:0005794,GO:0016021,GO:0016413	Golgi apparatus|integral component of membrane|O-acetyltransferase activity
GWHGACDB013172	103.341	167.02	39.6626	0.237473	-2.07417	1.30695e-17	2.5974e-16	Down	5.57705	6.00893	4.51162	1.35978	1.64506	1.68252	Hca.12G0011790	oxidoreductase, short chain dehydrogenase/reductase family, putative, expressed	GO:0000166,GO:0009807,GO:0051289,GO:0102911	nucleotide binding|lignan biosynthetic process|protein homotetramerization|(-)-secoisolariciresinol dehydrogenase activity
GWHGACDB013176	22.9675	33.2082	12.7268	0.383242	-1.38367	0.00593192	0.0235446	Down	1.19529	1.28737	1.33982	0.587653	0.680252	0.759693	Hca.12G0011830	sex determination protein tasselseed-2, putative, expressed	GO:0009807,GO:0102911	lignan biosynthetic process|(-)-secoisolariciresinol dehydrogenase activity
GWHGACDB013179	175.768	252.523	99.013	0.392095	-1.35073	5.17123e-14	8.32549e-13	Down	2.20412	1.93399	2.58978	0.750636	0.868454	1.33935	Hca.12G0011860	expressed protein
GWHGACDB013198	3.7615	0.704365	6.81863	9.68054	3.27509	0.0426783	0.126022	Up	0	0	0	0	0	0.41538	Hca.12G0012050
GWHGACDB013213	8.59182	1.42762	15.756	11.0366	3.46422	0.000886035	0.00437925	Up	0	0	0	0.0911142	0.455281	0.329854	Hca.12G0012200	aluminum-activated malate transporter, putative, expressed	GO:0009705,GO:0015743,GO:0016021	plant-type vacuole membrane|malate transport|integral component of membrane
GWHGACDB013228	12.4021	20.1445	4.65973	0.231316	-2.11207	0.00333225	0.0142358	Down	0.951679	0.746884	0.431478	0.338136	0.159065	0	Hca.12G0012350
GWHGACDB013252	34.9656	48.2365	21.6946	0.449754	-1.15279	0.00400829	0.0167291	Down	1.59146	1.56661	3.36597	2.43392	1.02348	0.588627	Hca.12G0012590	pollen preferential protein, putative, expressed
GWHGACDB013265	101.118	61.7729	140.463	2.27387	1.18515	5.11914e-07	4.39057e-06	Up	0.882236	1.2679	0.393255	2.45092	1.53738	2.07864	Hca.12G0012720	deoxynucleoside kinase family, putative, expressed
GWHGACDB013283	643.502	991.764	295.241	0.297692	-1.74811	1.01899e-46	5.65719e-45	Down	1.30829	1.81327	1.03861	0.52613	0.204247	0.0850465	Hca.12G0012900	polygalacturonase, putative, expressed	GO:0004650,GO:0005576,GO:0005618,GO:0005975,GO:0009835,GO:0071555	polygalacturonase activity|extracellular region|cell wall|carbohydrate metabolic process|fruit ripening|cell wall organization	ko00040,ko00500	Pentose and glucuronate interconversions|Starch and sucrose metabolism
GWHGACDB013290	164.234	79.8618	248.607	3.11296	1.63829	5.18129e-08	4.98098e-07	Up	0.839505	0.917546	0.723154	3.49263	1.8274	4.88284	Hca.12G0012970	phosphatase, putative, expressed	GO:0005789,GO:0006665,GO:0009737,GO:0016021,GO:0016787,GO:0090332	endoplasmic reticulum membrane|sphingolipid metabolic process|response to abscisic acid|integral component of membrane|hydrolase activity|stomatal closure	ko04071,ko00600	Sphingolipid signaling pathway|Sphingolipid metabolism
GWHGACDB013408	151.569	95.2534	207.884	2.18243	1.12594	4.94009e-09	5.27553e-08	Up	1.27223	1.16888	0.97927	2.88889	2.86215	2.62895	Hca.12G0014150	auxin response factor 18, putative, expressed	GO:0000987,GO:0003700,GO:0005634,GO:0006355,GO:0009555,GO:0009653,GO:0009734,GO:0010208,GO:0048830,GO:0052543	proximal promoter sequence-specific DNA binding|DNA-binding transcription factor activity|nucleus|regulation of transcription, DNA-templated|pollen development|anatomical structure morphogenesis|auxin-activated signaling pathway|pollen wall assembly|adventitious root development|callose deposition in cell wall
GWHGACDB013430	28.0654	10.5369	45.5939	4.32706	2.11339	8.94069e-06	6.38917e-05	Up	0.0304542	0.0314229	0.118224	0.23751	0.0610568	0.233831	Hca.12G0014370	FHA domain containing protein, putative, expressed	GO:0009555,GO:0051321	pollen development|meiotic cell cycle
GWHGACDB013460	395.786	255.739	535.833	2.09523	1.06711	8.11605e-19	1.71916e-17	Up	0.639123	0.750632	0.426761	1.48417	1.33063	1.32673	Hca.12G0014670	protein kinase family protein, putative, expressed
GWHGACDB013469	53.6912	73.3272	34.0553	0.464429	-1.10647	0.000598592	0.00307335	Down	0.436378	0.44325	0.360145	0.77883	0.683166	0.274458	Hca.12G0014760	pentatricopeptide, putative, expressed
GWHGACDB013515	80.9207	51.4519	110.389	2.14549	1.10131	2.93864e-05	0.000193604	Up	0.857729	0.57132	1.11369	2.40781	1.73105	2.02578	Hca.12G0015220	pumilio-family RNA binding repeat domain containing protein, expressed	GO:0003723,GO:0005737,GO:0006417,GO:0009507	RNA binding|cytoplasm|regulation of translation|chloroplast
GWHGACDB013533	11.8611	4.23544	19.4867	4.60087	2.20191	0.00325684	0.0139616	Up	0	0	0	0	0	0	Hca.12G0015400	OsMADS22 - MADS-box family gene with MIKCc type-box, expressed	GO:0000060,GO:0000977,GO:0000982,GO:0003700,GO:0005634,GO:0005737,GO:0007275,GO:0008134,GO:0009739,GO:0010077,GO:0010220,GO:0030154,GO:0043565,GO:0044212,GO:0045893,GO:0045944,GO:0046982,GO:0048438,GO:0048510	protein import into nucleus, translocation|RNA polymerase II regulatory region sequence-specific DNA binding|transcription factor activity, RNA polymerase II proximal promoter sequence-specific DNA binding|DNA-binding transcription factor activity|nucleus|cytoplasm|multicellular organism development|transcription factor binding|response to gibberellin|maintenance of inflorescence meristem identit…
GWHGACDB013576	65.7384	42.1178	89.359	2.12164	1.08518	0.00790142	0.0302033	Up	0.322406	0.191055	0.200491	0.715093	0.552614	0.836895	Hca.12G0015830	glycosyl hydrolase family 10 protein, putative, expressed	GO:0005576,GO:0005618,GO:0031176,GO:0045493	extracellular region|cell wall|endo-1,4-beta-xylanase activity|xylan catabolic process
GWHGACDB013611	2015.63	1328.32	2702.94	2.03486	1.02493	4.78116e-69	4.28532e-67	Up	5.77383	5.16434	3.69904	10.688	10.389	10.5142	Hca.12G0016180	early-responsive to dehydration protein-related, putative, expressed	GO:0005227,GO:0005886,GO:0006812,GO:0016021	calcium activated cation channel activity|plasma membrane|cation transport|integral component of membrane
GWHGACDB013612	9.4029	2.45101	16.3548	6.67267	2.73826	0.023373	0.0764064	Up	0	0	0	0.515592	0.304673	0.0776337	Hca.12G0016190	STE_MEKK_ste11_MAP3K.22 - STE kinases include homologs to sterile 7, sterile 11 and sterile 20 from yeast, expressed	GO:0004672,GO:0004674,GO:0004709,GO:0005524,GO:0005634,GO:0005737,GO:0006970,GO:0009737,GO:0009738,GO:0009789,GO:0023014,GO:0031098,GO:0032147,GO:0046777,GO:1900057,GO:1902457,GO:2000038	protein kinase activity|protein serine/threonine kinase activity|MAP kinase kinase kinase activity|ATP binding|nucleus|cytoplasm|response to osmotic stress|response to abscisic acid|abscisic acid-activated signaling pathway|positive regulation of abscisic acid-activated signaling pathway|signal transduction by protein phosphorylation|stress-activated protein kinase signaling cascade|activation of…
GWHGACDB013625	18.9472	34.1464	3.74795	0.109761	-3.18756	2.90963e-07	2.56827e-06	Down	0	0	0.271675	0	0	0	Hca.12G0016320
GWHGACDB013651	40.4403	25.0313	55.8494	2.23118	1.15781	0.00204519	0.00925756	Up	0	0.0277874	0.132416	0	0	0.0552925	Hca.12G0016580	kinesin motor domain containing protein, putative, expressed	GO:0000777,GO:0003777,GO:0005524,GO:0005634,GO:0005737,GO:0005819,GO:0005871,GO:0005872,GO:0005874,GO:0007018,GO:0008017,GO:0008569,GO:0009524,GO:0009971,GO:0016887,GO:0051225,GO:0051301	condensed chromosome kinetochore|microtubule motor activity|ATP binding|nucleus|cytoplasm|spindle|kinesin complex|minus-end kinesin complex|microtubule|microtubule-based movement|microtubule binding|ATP-dependent microtubule motor activity, minus-end-directed|phragmoplast|anastral spindle assembly involved in male meiosis|ATPase activity|spindle assembly|cell division
GWHGACDB013655	69.8562	27.166	112.546	4.14291	2.05064	5.40574e-12	7.52605e-11	Up	0	0	0	0.0885752	0	0.0908941	Hca.12G0016620	BTBN5 - Bric-a-Brac, Tramtrack, Broad Complex BTB domain with non-phototropic hypocotyl 3 NPH3 and coiled-coil domains, expressed	GO:0016567	protein ubiquitination
GWHGACDB013661	32.5248	21.5785	43.4711	2.01456	1.01046	0.0320535	0.0994419	Up	1.08634	1.2592	0.438095	2.90646	0.901083	2.60404	Hca.12G0016680	methyltransferase domain containing protein, expressed
GWHGACDB013684	99.3253	58.912	139.739	2.37199	1.2461	1.77931e-07	1.61446e-06	Up	0.468401	0.599663	0.370399	2.86884	2.43806	1.62086	Hca.12G0016910	expressed protein
GWHGACDB013711	52.9922	75.8755	30.1089	0.396819	-1.33345	4.42093e-05	0.000282681	Down	0	1.2666	0	0	0	0	Hca.12G0017180	DNA-binding storekeeper protein-related, putative, expressed
GWHGACDB013719	192.506	261.673	123.339	0.471346	-1.08514	1.82419e-10	2.24173e-09	Down	5.13095	6.83807	6.31567	3.90709	1.88471	3.49087	Hca.12G0017260	AP2 domain containing protein, expressed	GO:0003677,GO:0003700,GO:0005634,GO:0009409,GO:0009414,GO:0009873,GO:0045893	DNA binding|DNA-binding transcription factor activity|nucleus|response to cold|response to water deprivation|ethylene-activated signaling pathway|positive regulation of transcription, DNA-templated
GWHGACDB013729	15.1043	7.03083	23.1778	3.2966	1.72098	0.0123179	0.0442897	Up	0.294087	0.598295	0	0.760912	2.44797	1.06527	Hca.12G0017360	RALFL4 - Rapid ALkalinization Factor RALF family protein precursor, expressed	GO:0005179,GO:0005622,GO:0007267,GO:0009506,GO:0019722,GO:0048046	hormone activity|intracellular|cell-cell signaling|plasmodesma|calcium-mediated signaling|apoplast
GWHGACDB013738	21.9804	14.1782	29.7827	2.1006	1.0708	0.0359096	0.109353	Up	0.388815	0	0.290968	0.372403	0.449452	0.551942	Hca.12G0017450	uncharacterized UPF0114 domain containing protein, expressed
GWHGACDB013749	106.226	157.267	55.1841	0.350894	-1.51089	7.42151e-11	9.46564e-10	Down	2.84823	2.01322	2.87833	1.15123	0.963642	1.24402	Hca.12G0017560	cytochrome P450, putative, expressed	GO:0004497,GO:0005506,GO:0016020,GO:0016705,GO:0020037	monooxygenase activity|iron ion binding|membrane|oxidoreductase activity, acting on paired donors, with incorporation or reduction of molecular oxygen|heme binding
GWHGACDB013760	5.05432	9.1846	0.924037	0.100607	-3.31319	0.0106626	0.0391116	Down	0	0	0	0	0	0	Hca.12G0017670	plastocyanin-like domain containing protein, putative, expressed
GWHGACDB013761	18.5079	10.9347	26.0811	2.38517	1.25409	0.0265986	0.0852723	Up	0	0	0	0	0.273762	0.0406885	Hca.12G0017680	expressed protein
GWHGACDB013770	8.09772	15.5769	0.618532	0.0397083	-4.65442	0.0341305	0.104776	Down	0.328231	1.48748	0.105423	0.105894	0	0	Hca.12G0017770
GWHGACDB013782	2.98791	5.97582	0	0	#NAME?	0.00797405	0.0304099	Down	0	0	0	0	0	0	Hca.12G0017890	OsCML28 - Calmodulin-related calcium sensor protein, expressed	GO:0005509,GO:0005634,GO:0019722,GO:0030234,GO:0051300	calcium ion binding|nucleus|calcium-mediated signaling|enzyme regulator activity|spindle pole body organization
GWHGACDB013786	69.3601	39.058	99.6622	2.55164	1.35143	0.0005819	0.00300121	Up	0.266815	0.620468	0.253539	1.41458	0.971958	1.89943	Hca.12G0017930	expressed protein
GWHGACDB013796	14.5784	8.05431	21.1024	2.62002	1.38958	0.0323093	0.100089	Up	0	0.109445	0.0568741	0	0.108903	0.16299	Hca.12G0018030	ethylene-responsive element-binding protein, putative, expressed	GO:0008233	peptidase activity
GWHGACDB013799	8.37323	2.48562	14.2608	5.73735	2.52038	0.00637411	0.0250535	Up	0.0580256	0.0776368	0	0.206894	0.0374445	0.116363	Hca.12G0018060	expressed protein
GWHGACDB013801	84.8815	37.3748	132.388	3.54218	1.82464	2.67397e-09	2.92667e-08	Up	1.27758	0.762093	1.11092	5.60626	3.58232	4.3907	Hca.12G0018080	expressed protein
GWHGACDB013842	29.3081	39.7028	18.9134	0.476374	-1.06983	0.0332279	0.102512	Down	0.561307	0.745881	1.82069	0.298658	0.414517	0.373419	Hca.12G0018490	expressed protein
GWHGACDB013873	136.02	35.2425	236.798	6.71909	2.74827	2.26437e-34	8.9362e-33	Up	0.0612498	0.176322	0.539903	2.15521	1.97884	2.68367	Hca.12G0018800	ethylene-responsive element-binding protein, putative, expressed
GWHGACDB013891	44.9023	70.3119	19.4927	0.277232	-1.85084	0.000271617	0.00150448	Down	0.657663	0.708612	1.08622	0.21529	0.364079	0.16989	Hca.12G0018980	phox domain-containing protein, putative, expressed
GWHGACDB013911	39.7826	24.6616	54.9037	2.22628	1.15463	0.00230212	0.0102977	Up	0.0678154	0.240686	0.567989	0.829788	0.484014	0.751839	Hca.12G0019180	RPA1A - Putative single-stranded DNA binding complex subunit 1, expressed
GWHGACDB013919	207.129	279.098	135.161	0.484277	-1.0461	1.81754e-10	2.23432e-09	Down	0.279201	0.909546	0.198816	0.4713	0.532302	0	Hca.12G0019260	B4-BTB3 - Bric-a-Brac, Tramtrack, Broad Complex BTB domain with B4 subfamily conserved sequence, expressed	GO:0004721	phosphoprotein phosphatase activity
GWHGACDB013932	51.533	31.7208	71.3451	2.24916	1.16939	0.000426846	0.00226372	Up	0.0934812	0.106922	0.174077	0.334011	0.3836	0.270672	Hca.12G0019390	receptor-like protein kinase 5 precursor, putative, expressed	GO:0005634,GO:0010167,GO:0015706,GO:0071249,GO:0071705,GO:1901698	nucleus|response to nitrate|nitrate transport|cellular response to nitrate|nitrogen compound transport|response to nitrogen compound
GWHGACDB013964	84.8814	54.9569	114.806	2.08902	1.06282	0.000418368	0.00222366	Up	1.56149	4.12055	2.33227	4.17885	4.80528	6.74623	Hca.12G0019710	mitochondrial import inner membrane translocase subunit Tim17, putative, expressed
GWHGACDB013967	81.0115	127.606	34.4173	0.269716	-1.89049	2.88179e-12	4.0767e-11	Down	0	0.0324207	0	0	0	0	Hca.12G0019740	expressed protein	GO:0004222,GO:0004521,GO:0009507,GO:0009570,GO:0009658,GO:0046872,GO:1901259	metalloendopeptidase activity|endoribonuclease activity|chloroplast|chloroplast stroma|chloroplast organization|metal ion binding|chloroplast rRNA processing
GWHGACDB013968	115.659	154.776	76.5421	0.494535	-1.01585	3.30914e-06	2.52075e-05	Down	0.232876	0.0578914	0.245727	0.0573446	0.112595	0.192274	Hca.12G0019750	expressed protein	GO:0003677,GO:0003700,GO:0003899,GO:0006352,GO:0009507,GO:0016987,GO:0071482,GO:2001141	DNA binding|DNA-binding transcription factor activity|DNA-directed 5'-3' RNA polymerase activity|DNA-templated transcription, initiation|chloroplast|sigma factor activity|cellular response to light stimulus|regulation of RNA biosynthetic process
GWHGACDB013988	57.3072	76.755	37.8594	0.49325	-1.01961	0.000992215	0.00485015	Down	1.043	1.03802	3.0099	1.69119	0	0	Hca.12G0019950		GO:0000139,GO:0005783,GO:0005794,GO:0006486,GO:0008378,GO:0016021	Golgi membrane|endoplasmic reticulum|Golgi apparatus|protein glycosylation|galactosyltransferase activity|integral component of membrane
GWHGACDB013990	9.18088	15.9027	2.45909	0.154633	-2.69308	0.00230116	0.0102946	Down	0	0	0	0	0	0	Hca.12G0019970
GWHGACDB013999	47.3603	31.4079	63.3126	2.01582	1.01136	0.00333217	0.0142358	Up	0.36093	0.072016	0.181192	0.466417	0.672916	0.355608	Hca.12G0020060	uncharacterized protein PA4923, putative, expressed
GWHGACDB014040	26.4535	12.6626	40.2444	3.17822	1.66822	0.000470079	0.00246901	Up	0	0.148351	0.411778	0.491056	0.713234	0.074132	Hca.12G0020470	expressed protein
GWHGACDB014064	24.5385	36.398	12.6791	0.348345	-1.52141	0.00190423	0.00869267	Down	0	0	0	0	0	0	Hca.12G0020710	sucrose synthase, putative, expressed
GWHGACDB014093	46.6717	19.794	73.5495	3.71574	1.89365	2.2107e-05	0.000148719	Up	0.18262	0.0417814	0	0.278981	0.20935	0.193053	Hca.12G0021000	tubulin--tyrosine ligase-like protein 12, putative, expressed
GWHGACDB014110	17914	26793.2	9034.76	0.337204	-1.56831	0	0	Down	209.613	198.77	194.309	74.6238	75.6211	79.6688	Hca.12G0021170	expressed protein
GWHGACDB014155	17.913	9.17525	26.6507	2.90463	1.53836	0.00799539	0.0304816	Up	0.139505	0.0833266	0.0273936	0.0566575	0.284505	0.341928	Hca.12G0021620	expressed protein
GWHGACDB014211	8.80895	17.6179	0	0	#NAME?	3.03743e-07	2.67649e-06	Down	0	0.20406	0.578169	0	0	0	Hca.12G0022180	aldehyde dehydrogenase, putative, expressed
GWHGACDB014272	137.929	59.6162	216.243	3.62725	1.85888	6.41895e-19	1.36934e-17	Up	0	0	0.0287572	0	0.0869277	0.0569145	Hca.12G0022790	ANTH/ENTH domain containing protein, putative, expressed	GO:0009651,GO:0009725,GO:0009744,GO:0009788,GO:0016021,GO:0038023	response to salt stress|response to hormone|response to sucrose|negative regulation of abscisic acid-activated signaling pathway|integral component of membrane|signaling receptor activity	ko04152	AMPK signaling pathway
GWHGACDB014279	14.1167	2.80474	25.4287	9.06635	3.18052	1.74866e-05	0.000119601	Up	0	0.0376755	0.0117416	0.0236322	0	0.0747877	Hca.12G0022860	receptor-like protein kinase, putative, expressed	GO:0005886,GO:0016021	plasma membrane|integral component of membrane
GWHGACDB014297	285.041	439.037	131.045	0.298483	-1.74428	1.6172e-33	6.23867e-32	Down	0.558186	1.55684	1.11937	0.310998	0.219142	0.359974	Hca.12G0023040	naringenin,2-oxoglutarate 3-dioxygenase, putative, expressed	GO:0008168,GO:0046872,GO:0097295,GO:0102802,GO:0102804	methyltransferase activity|metal ion binding|morphine biosynthetic process|thebaine 6-O-demethylase activity|oripavine 6-O-demethylase activity
GWHGACDB014310	10.975	4.25106	17.6989	4.1634	2.05776	0.0277954	0.088401	Up	0	0.279033	0	0.606913	0	0.44819	Hca.12G0023170	protein phosphatase 2C, putative, expressed
GWHGACDB014317	1353.82	1856.49	851.157	0.458476	-1.12508	2.60879e-60	1.96647e-58	Down	20.455	20.6204	20.1479	9.05974	10.3982	10.6774	Hca.12G0023240	transmembrane 9 superfamily member, putative, expressed	GO:0005351,GO:0005355,GO:0005886,GO:0005887,GO:0008645,GO:0012505,GO:0042882,GO:0042900,GO:0090406	carbohydrate:proton symporter activity|glucose transmembrane transporter activity|plasma membrane|integral component of plasma membrane|hexose transmembrane transport|endomembrane system|L-arabinose transmembrane transport|arabinose transmembrane transporter activity|pollen tube
GWHGACDB014382	122.216	36.6762	207.755	5.66457	2.50197	5.04562e-27	1.55251e-25	Up	0	0	0	0	0.0417828	0	Hca.12G0023890	protein kinase domain containing protein, expressed
GWHGACDB014427	2.17319	0	4.34638	Inf	Inf	0.0408841	0.121743	Up	0	0	0	0	0	0	Hca.12G0024340	RNA recognition motif containing protein, putative, expressed	GO:0004310,GO:0006696,GO:0009507,GO:0016117,GO:0016767,GO:0051996	farnesyl-diphosphate farnesyltransferase activity|ergosterol biosynthetic process|chloroplast|carotenoid biosynthetic process|geranylgeranyl-diphosphate geranylgeranyltransferase activity|squalene synthase activity	ko00906	Carotenoid biosynthesis
GWHGACDB014431	3.34491	6.68982	0	0	#NAME?	0.00429179	0.0177707	Down	0	0	0	0	0	0	Hca.12G0024380	conserved hypothetical protein
GWHGACDB014438	15.5921	9.11558	22.0685	2.42097	1.27558	0.0425415	0.125723	Up	0.106103	0.394475	0.725116	1.18647	0.820967	1.64504	Hca.12G0024450	peptide transporter PTR2, putative, expressed
GWHGACDB014440	36.3911	56.0848	16.6973	0.297715	-1.74799	1.47286e-05	0.000101918	Down	1.58833	1.0727	0.658832	1.09249	0.336572	0	Hca.12G0024470	DNA-binding bromodomain-containing protein, putative, expressed	GO:0005975,GO:0008422,GO:0102483	carbohydrate metabolic process|beta-glucosidase activity|scopolin beta-glucosidase activity
GWHGACDB014482	83.3881	114.023	52.7529	0.462651	-1.112	1.63318e-05	0.000112321	Down	0.305396	0.067535	0.331054	0.200524	0.0979693	0.0670206	Hca.12G0024890	NAD kinase, putative, expressed	GO:0005524,GO:0005886,GO:0009506,GO:0009651,GO:0016021,GO:0042626,GO:0055085,GO:0080051,GO:0080172	ATP binding|plasma membrane|plasmodesma|response to salt stress|integral component of membrane|ATPase activity, coupled to transmembrane movement of substances|transmembrane transport|cutin transport|petal epidermis patterning
GWHGACDB014524	43.4473	18.6919	68.2028	3.64879	1.86742	5.85105e-07	4.97919e-06	Up	0.068306	0.123759	0.118268	0.46165	0.44938	0.24637	Hca.12G0025310	RCLEA8 - Root cap and Late embryogenesis related family protein precursor, expressed
GWHGACDB014531	150.586	75.3034	225.87	2.99946	1.5847	1.19945e-14	2.01385e-13	Up	0	0	0	0	0.0365345	0	Hca.12G0025380	acyl-coenzyme A dehydrogenase, mitochondrial precursor, putative, expressed	GO:0000439,GO:0005675,GO:0006289,GO:0006351,GO:0006357,GO:0008270	transcription factor TFIIH core complex|transcription factor TFIIH holo complex|nucleotide-excision repair|transcription, DNA-templated|regulation of transcription by RNA polymerase II|zinc ion binding	ko03022,ko03420	Basal transcription factors|Nucleotide excision repair
GWHGACDB014537	120.849	66.9599	174.739	2.60961	1.38383	2.1688e-10	2.64715e-09	Up	0.727408	0.559005	0.598547	2.56719	1.87931	1.87178	Hca.12G0025440		GO:0005886	plasma membrane
GWHGACDB014564	158.62	248.424	68.8154	0.277007	-1.852	3.42841e-17	6.69534e-16	Down	1.60105	1.21028	0.566509	0	0.569263	0	Hca.12G0025710	expressed protein	GO:0003677,GO:0003700,GO:0005634,GO:0005737,GO:0009610,GO:0009737,GO:0010197,GO:0010201,GO:0042803,GO:0046982	DNA binding|DNA-binding transcription factor activity|nucleus|cytoplasm|response to symbiotic fungus|response to abscisic acid|polar nucleus fusion|response to continuous far red light stimulus by the high-irradiance response system|protein homodimerization activity|protein heterodimerization activity
GWHGACDB014586	2.16943	0	4.33886	Inf	Inf	0.0410159	0.122025	Up	0	0	0	0.12759	0.243823	0.169197	Hca.12G0025930	no apical meristem protein, putative, expressed
GWHGACDB014592	275.636	408.629	142.644	0.349079	-1.51838	1.33776e-25	3.91242e-24	Down	0	0	0	0	0	0	Hca.12G0025990
GWHGACDB014651	14.302	21.4934	7.11065	0.330829	-1.59584	0.0141712	0.0499955	Down	0.154578	0.451061	0.097855	0.0994262	0.177763	0.0263424	Hca.12G0026580	PAZ domain containing protein, putative, expressed	GO:0004185,GO:0005576,GO:0051603	serine-type carboxypeptidase activity|extracellular region|proteolysis involved in cellular protein catabolic process
GWHGACDB014652	21.795	14.0996	29.4903	2.09157	1.06458	0.039396	0.118155	Up	0.152744	0	0.180791	0.199673	0.143059	0.0754124	Hca.12G0026590	WD domain, G-beta repeat domain containing protein, expressed
GWHGACDB014656	70.9683	34.9076	107.029	3.06607	1.61639	0.000201182	0.00114154	Up	1.30492	1.22409	2.03451	3.89087	5.29743	3.03956	Hca.12G0026630	harpin-induced protein 1 domain containing protein, expressed	GO:0000786,GO:0003677,GO:0005730,GO:0046982	nucleosome|DNA binding|nucleolus|protein heterodimerization activity
GWHGACDB014673	500.005	685.021	314.989	0.459824	-1.12085	9.29762e-22	2.2914e-20	Down	0.537032	0	0	0.404473	0	0	Hca.12G0026800	expressed protein	GO:0005789,GO:0006636,GO:0016021,GO:0016717	endoplasmic reticulum membrane|unsaturated fatty acid biosynthetic process|integral component of membrane|oxidoreductase activity, acting on paired donors, with oxidation of a pair of donors resulting in the reduction of molecular oxygen to two molecules of water
GWHGACDB014674	100.399	153.609	47.1902	0.30721	-1.7027	1.58163e-12	2.28866e-11	Down	0.579766	0.291011	0.230421	0.3494	0	0.172632	Hca.12G0026810	omega-3 fatty acid desaturase, chloroplast precursor, putative, expressed
GWHGACDB014683	414.512	251.902	577.122	2.29106	1.19602	5.75989e-13	8.65449e-12	Up	0.302638	0	0	0.793866	0.739652	0.202534	Hca.12G0026900	CDC6 - Putative DNA replication initiation protein, expressed	GO:0000139,GO:0008643,GO:0015297,GO:0015780,GO:0016021,GO:1990570	Golgi membrane|carbohydrate transport|antiporter activity|nucleotide-sugar transmembrane transport|integral component of membrane|GDP-mannose transmembrane transport
GWHGACDB014692	68.6589	38.9624	98.3553	2.52436	1.33592	3.78643e-05	0.000244803	Up	0	0.252197	0	0.241593	0.144014	0	Hca.12G0026990	OsFtsH7 FtsH protease, homologue of AtFtsH7, expressed
GWHGACDB014694	1663	2327.37	998.641	0.429086	-1.22066	4.57483e-83	5.24954e-81	Down	14.4311	13.6506	12.9241	7.8391	7.22091	7.87849	Hca.12G0027010	laccase-22 precursor, putative, expressed
GWHGACDB014707	76.7414	47.7273	105.755	2.21583	1.14785	2.14944e-05	0.00014476	Up	0.374953	0.127443	0.0617484	0.434356	0.808987	0.126091	Hca.12G0027140	glutathione S-transferase, putative, expressed
GWHGACDB014714	39.583	54.6444	24.5216	0.44875	-1.15602	0.00210722	0.00951804	Down	0	0	0	0	0	0.0367709	Hca.12G0027210	expressed protein	GO:0000254,GO:0005506,GO:0005783,GO:0005789,GO:0009793,GO:0009941,GO:0016021,GO:0016126,GO:0080065	C-4 methylsterol oxidase activity|iron ion binding|endoplasmic reticulum|endoplasmic reticulum membrane|embryo development ending in seed dormancy|chloroplast envelope|integral component of membrane|sterol biosynthetic process|4-alpha-methyl-delta7-sterol oxidation	ko00100	Steroid biosynthesis
GWHGACDB014720	11344.9	15137.9	7551.86	0.49887	-1.00326	1.74753e-72	1.68808e-70	Down	29.635	32.1389	29.172	17.405	16.1312	15.0613	Hca.12G0027270	transporter family protein, putative, expressed	GO:0004842,GO:0005737,GO:0005829,GO:0009414,GO:0009737,GO:0009738,GO:0010200,GO:0016567,GO:0046872,GO:0051865,GO:0061630	ubiquitin-protein transferase activity|cytoplasm|cytosol|response to water deprivation|response to abscisic acid|abscisic acid-activated signaling pathway|response to chitin|protein ubiquitination|metal ion binding|protein autoubiquitination|ubiquitin protein ligase activity
GWHGACDB014751	49.7781	70.6841	28.8721	0.408467	-1.29171	0.00186385	0.00853755	Down	0.198355	1.62617	1.64782	0.228481	0.898518	0.849008	Hca.12G0027580	DnaK family protein, putative, expressed
GWHGACDB014754	732.969	1090.43	375.506	0.344364	-1.53799	7.23628e-40	3.37734e-38	Down	7.92597	7.34535	8.18184	3.22618	3.76967	3.62862	Hca.12G0027610	mitochondrial chaperone BCS1, putative, expressed	GO:0005737,GO:0005829,GO:0033320,GO:0042732,GO:0048040,GO:0070403	cytoplasm|cytosol|UDP-D-xylose biosynthetic process|D-xylose metabolic process|UDP-glucuronate decarboxylase activity|NAD+ binding
GWHGACDB014755	950.839	1436.39	465.287	0.323928	-1.62626	4.33406e-88	5.4398e-86	Down	1.20396	0.456094	1.12014	0.57928	0.515912	0.130161	Hca.12G0027620	inner membrane protein, putative, expressed	GO:0005737,GO:0005829,GO:0033320,GO:0042732,GO:0048040,GO:0070403	cytoplasm|cytosol|UDP-D-xylose biosynthetic process|D-xylose metabolic process|UDP-glucuronate decarboxylase activity|NAD+ binding
GWHGACDB014758	110.068	70.9359	149.2	2.1033	1.07265	1.95432e-06	1.54731e-05	Up	0	0	0	0	0	0.123041	Hca.12G0027650	NAD dependent epimerase/dehydratase family domain containing protein, expressed
GWHGACDB014762	301.982	179.567	424.396	2.36344	1.24089	3.16805e-19	6.86811e-18	Up	0.0345019	0.0348221	0	0	0	0.0347796	Hca.12G0027690	expressed protein	GO:0000786,GO:0003677,GO:0005634,GO:0046982	nucleosome|DNA binding|nucleus|protein heterodimerization activity
GWHGACDB014837	5.2121	1.41808	9.00611	6.35092	2.66697	0.029395	0.0926785	Up	0	0	0	0	0.308583	0.637246	Hca.12G0028440
GWHGACDB014841	3971.29	6334.17	1608.41	0.253926	-1.97752	0	0	Down	1.77549	0.810262	1.32023	0.427827	0.90693	0.44907	Hca.12G0028480	kinesin motor domain containing protein, putative, expressed	GO:0003777,GO:0005524,GO:0005737,GO:0005819,GO:0005871,GO:0005874,GO:0005886,GO:0007018,GO:0008017,GO:0008574,GO:0016887	microtubule motor activity|ATP binding|cytoplasm|spindle|kinesin complex|microtubule|plasma membrane|microtubule-based movement|microtubule binding|ATP-dependent microtubule motor activity, plus-end-directed|ATPase activity
GWHGACDB014846	666.753	1142.93	190.573	0.16674	-2.58432	4.89144e-87	5.97436e-85	Down	2.52507	2.26422	1.95087	0.302819	0.398729	0.249707	Hca.12G0028530	AGC_PVPK_like_kin82y.2 - ACG kinases include homologs to PKA, PKG and PKC, expressed	GO:0000155,GO:0003729,GO:0004672,GO:0004674,GO:0005524,GO:0005634,GO:0005737,GO:0005773,GO:0005886,GO:0006468,GO:0007623,GO:0009637,GO:0009638,GO:0009882,GO:0009898,GO:0009903,GO:0009904,GO:0009986,GO:0010119,GO:0010155,GO:0010181,GO:0010362,GO:0016301,GO:0018298,GO:0042802,GO:0046777	phosphorelay sensor kinase activity|mRNA binding|protein kinase activity|protein serine/threonine kinase activity|ATP binding|nucleus|cytoplasm|vacuole|plasma membrane|protein phosphorylation|circadian rhythm|response to blue light|phototropism|blue light photoreceptor activity|cytoplasmic side of plasma membrane|chloroplast avoidance movement|chloroplast accumulation movement|cell surface|regula…
GWHGACDB014854	10092.9	13457.5	6728.33	0.499968	-1.00009	1.49669e-177	4.81494e-175	Down	166.827	164.737	159.122	87.7256	88.2552	91.9955	Hca.12G0028610	ethylene-insensitive 3, putative, expressed	GO:0000976,GO:0001666,GO:0003677,GO:0003700,GO:0005634,GO:0006355,GO:0009723,GO:0009873,GO:0010182,GO:0019900,GO:0042742,GO:0044212,GO:0071281	transcription regulatory region sequence-specific DNA binding|response to hypoxia|DNA binding|DNA-binding transcription factor activity|nucleus|regulation of transcription, DNA-templated|response to ethylene|ethylene-activated signaling pathway|sugar mediated signaling pathway|kinase binding|defense response to bacterium|transcription regulatory region DNA binding|cellular response to iron ion	ko04075	Plant hormone signal transduction
GWHGACDB014861	176.531	303.229	49.8339	0.164344	-2.60521	1.67073e-41	8.14587e-40	Down	0.431151	0.0881504	0.173047	0	0	0	Hca.12G0028680	aquaporin protein, putative, expressed	GO:0005773,GO:0005886,GO:0009414,GO:0009506,GO:0009737,GO:0015250,GO:0016021,GO:0048767,GO:0080170	vacuole|plasma membrane|response to water deprivation|plasmodesma|response to abscisic acid|water channel activity|integral component of membrane|root hair elongation|hydrogen peroxide transmembrane transport
GWHGACDB014869	51.444	32.8886	69.9994	2.12838	1.08976	0.000936514	0.00461103	Up	0.0981345	0.34185	0.0471646	0.120222	0.212474	0.0973067	Hca.12G0028760	START domain containing protein, expressed	GO:0003700,GO:0005634,GO:0008289,GO:0009855,GO:0009944,GO:0009956,GO:0010014,GO:0010051,GO:0010089,GO:0030154,GO:0043565,GO:0044212	DNA-binding transcription factor activity|nucleus|lipid binding|determination of bilateral symmetry|polarity specification of adaxial/abaxial axis|radial pattern formation|meristem initiation|xylem and phloem pattern formation|xylem development|cell differentiation|sequence-specific DNA binding|transcription regulatory region DNA binding
GWHGACDB014877	881.688	1216.25	547.122	0.449842	-1.15251	5.89523e-44	3.07842e-42	Down	0.353918	0.142591	0.0331647	0	0.198913	0.070768	Hca.12G0028840	expressed protein	GO:0000139,GO:0005768,GO:0005794,GO:0005802,GO:0008476,GO:0009733,GO:0010082,GO:0010366,GO:0010468,GO:0015015,GO:0016021,GO:0017095,GO:0019827,GO:0045087,GO:0055070	Golgi membrane|endosome|Golgi apparatus|trans-Golgi network|protein-tyrosine sulfotransferase activity|response to auxin|regulation of root meristem growth|negative regulation of ethylene biosynthetic process|regulation of gene expression|heparan sulfate proteoglycan biosynthetic process, enzymatic modification|integral component of membrane|heparan sulfate 6-O-sulfotransferase activity|stem cell…
GWHGACDB014879	896.256	1553.63	238.877	0.153754	-2.70131	5.14855e-199	2.03854e-196	Down	3.35697	1.13741	2.46107	0.2912	0.0970492	0.254035	Hca.12G0028860	transporter-related, putative, expressed	GO:0000139,GO:0005464,GO:0005783,GO:0005789,GO:0005794,GO:0008643,GO:0015297,GO:0015790,GO:0016021	Golgi membrane|UDP-xylose transmembrane transporter activity|endoplasmic reticulum|endoplasmic reticulum membrane|Golgi apparatus|carbohydrate transport|antiporter activity|UDP-xylose transmembrane transport|integral component of membrane
GWHGACDB014885	423.569	596.911	250.228	0.419204	-1.25428	7.44003e-27	2.26795e-25	Down	2.12856	2.04112	2.47227	0.790512	0.919112	1.31909	Hca.12G0028920	protein kinase, putative, expressed
GWHGACDB014887	19.669	12.6973	26.6407	2.09814	1.06911	0.0492633	0.141864	Up	0.060408	0.0403121	0.0581159	0.21611	0.0194902	0.181094	Hca.12G0028940	homeobox domain containing protein, expressed	GO:0003677,GO:0003700,GO:0005634,GO:0007389,GO:0010076,GO:0010077,GO:0010223,GO:0010228,GO:0010229,GO:0080006,GO:1905393	DNA binding|DNA-binding transcription factor activity|nucleus|pattern specification process|maintenance of floral meristem identity|maintenance of inflorescence meristem identity|secondary shoot formation|vegetative to reproductive phase transition of meristem|inflorescence development|internode patterning|plant organ formation
GWHGACDB014944	22.7153	32.7472	12.6835	0.387315	-1.36842	0.00675032	0.0263027	Down	0.179125	0.213493	0.178199	0.107971	0.176625	0.0714704	Hca.12G0029510	peroxidase precursor, putative, expressed	GO:0004601,GO:0005576,GO:0006979,GO:0020037,GO:0042744,GO:0046872	peroxidase activity|extracellular region|response to oxidative stress|heme binding|hydrogen peroxide catabolic process|metal ion binding	ko00940	Phenylpropanoid biosynthesis
GWHGACDB014945	2097.78	3224.79	970.775	0.301035	-1.732	9.40083e-69	8.36349e-67	Down	40.2528	36.8045	36.3737	16.5516	13.2271	13.4284	Hca.12G0029520	DUF260 domain containing protein, putative, expressed	GO:0005634,GO:0010628,GO:1905177	nucleus|positive regulation of gene expression|tracheary element differentiation
GWHGACDB014956	451.433	604.13	298.736	0.494489	-1.01599	1.75583e-19	3.8482e-18	Down	10.3235	11.1785	10.6089	7.61466	7.80795	6.58458	Hca.12G0029630	expressed protein	GO:0009507	chloroplast
GWHGACDB014959	38.3891	60.6458	16.1325	0.266011	-1.91044	1.31881e-06	1.06782e-05	Down	0.607324	0.396544	0.377742	0.0273829	0	0.0843953	Hca.12G0029660	MLO domain containing protein, putative, expressed	GO:0005516,GO:0006952,GO:0009607,GO:0016021	calmodulin binding|defense response|response to biotic stimulus|integral component of membrane
GWHGACDB014965	126.869	169.459	84.2781	0.497335	-1.00771	1.32228e-06	1.07039e-05	Down	7.29195	9.24784	11.0081	5.74753	4.48542	3.31912	Hca.12G0029720	zinc finger, C3HC4 type domain containing protein, expressed	GO:0004842,GO:0016021,GO:0016567,GO:0046872	ubiquitin-protein transferase activity|integral component of membrane|protein ubiquitination|metal ion binding
GWHGACDB014967	57.188	81.4979	32.8781	0.403423	-1.30964	3.02892e-05	0.000199115	Down	2.62727	1.46183	1.64303	1.06702	0.358409	0.843414	Hca.12G0029740	expressed protein
GWHGACDB014971	12.2653	4.95253	19.5781	3.95314	1.983	0.00632942	0.0248941	Up	0.196525	0.0485461	0.0963799	0.388678	0.239757	0.58938	Hca.12G0029780	kinesin motor domain containing protein, putative, expressed	GO:0004842,GO:0005634,GO:0006952,GO:0043067,GO:0043161,GO:0046872	ubiquitin-protein transferase activity|nucleus|defense response|regulation of programmed cell death|proteasome-mediated ubiquitin-dependent protein catabolic process|metal ion binding
GWHGACDB014981	71.1031	97.344	44.8621	0.460861	-1.1176	6.6406e-05	0.000412033	Down	1.52362	1.62981	1.27929	0.656383	0.959328	0.434306	Hca.12G0029880	expressed protein	GO:0005829,GO:0009903,GO:0009904	cytosol|chloroplast avoidance movement|chloroplast accumulation movement
GWHGACDB014988	6.4104	1.38984	11.431	8.22469	3.03996	0.00931813	0.0348605	Up	0	0	0	0	0.580905	0	Hca.12G0029950	OsSAUR27 - Auxin-responsive SAUR gene family member, expressed	GO:0005737,GO:0007275,GO:0009734,GO:0040008	cytoplasm|multicellular organism development|auxin-activated signaling pathway|regulation of growth	ko04075	Plant hormone signal transduction
GWHGACDB014992	35.7795	11.6106	59.9484	5.16323	2.36827	1.08818e-05	7.68334e-05	Up	0.144578	0.197385	0.228583	0.62097	0.874365	1.39821	Hca.12G0029990	leucine-rich repeat family protein, putative, expressed
GWHGACDB014999	18.3717	27.8044	8.93895	0.321494	-1.63713	0.00417715	0.0173435	Down	0.314904	0.423532	0.504497	0.170257	0.373806	0.0250322	Hca.12G0030060	LRP1, putative, expressed	GO:0003677,GO:0003700,GO:0005634,GO:0009555,GO:0009734,GO:0009739,GO:0009740,GO:0009851,GO:0009938,GO:0045893,GO:0046872,GO:0046982,GO:0048653	DNA binding|DNA-binding transcription factor activity|nucleus|pollen development|auxin-activated signaling pathway|response to gibberellin|gibberellic acid mediated signaling pathway|auxin biosynthetic process|negative regulation of gibberellic acid mediated signaling pathway|positive regulation of transcription, DNA-templated|metal ion binding|protein heterodimerization activity|anther developme…
GWHGACDB015001	18.3311	10.2743	26.3879	2.56834	1.36084	0.0165417	0.0570731	Up	0	0.129603	0	0	0.255848	0.576023	Hca.12G0030080	auxin-induced protein 5NG4, putative, expressed	GO:0000162,GO:0005774,GO:0005886,GO:0006952,GO:0009705,GO:0009734,GO:0009826,GO:0009834,GO:0009851,GO:0010315,GO:0016021,GO:0022857,GO:0071555,GO:0090355,GO:0090358	tryptophan biosynthetic process|vacuolar membrane|plasma membrane|defense response|plant-type vacuole membrane|auxin-activated signaling pathway|unidimensional cell growth|plant-type secondary cell wall biogenesis|auxin biosynthetic process|auxin efflux|integral component of membrane|transmembrane transporter activity|cell wall organization|positive regulation of auxin metabolic process|positive …
GWHGACDB015004	267.808	143.561	392.054	2.73092	1.44939	1.06088e-22	2.74799e-21	Up	0.208187	0.285736	0.299806	0.90075	0.953815	1.23439	Hca.12G0030110	beta-galactosidase, putative, expressed	GO:0004565,GO:0005618,GO:0005773,GO:0005975,GO:0009505,GO:0048046	beta-galactosidase activity|cell wall|vacuole|carbohydrate metabolic process|plant-type cell wall|apoplast
GWHGACDB015016	715.555	1039.66	391.449	0.376516	-1.40922	6.15481e-36	2.53163e-34	Down	4.38468	3.61475	2.95901	1.5644	2.37559	2.17219	Hca.12G0030230	wound responsive protein, putative, expressed	GO:0004518,GO:0005634,GO:0043565,GO:0050832	nuclease activity|nucleus|sequence-specific DNA binding|defense response to fungus
GWHGACDB015023	27.1284	18.0157	36.2412	2.01165	1.00838	0.0274972	0.0876462	Up	0.0375101	0.229872	0.1102	0.408897	0.562505	0.458792	Hca.12G0030300	Rer1 protein, putative, expressed	GO:0005783,GO:0005794,GO:0005801,GO:0006621,GO:0006890,GO:0030173	endoplasmic reticulum|Golgi apparatus|cis-Golgi network|protein retention in ER lumen|retrograde vesicle-mediated transport, Golgi to ER|integral component of Golgi membrane
GWHGACDB015027	179.284	112.49	246.077	2.18756	1.12932	1.93734e-10	2.37348e-09	Up	1.20952	1.0593	1.14891	2.5429	3.53179	3.37263	Hca.12G0030340
GWHGACDB015071	112.004	151.667	72.3408	0.47697	-1.06803	1.48837e-06	1.19865e-05	Down	1.64303	2.03089	1.847	0.745653	1.19132	1.28931	Hca.12G0030780	calcineurin B, putative, expressed	GO:0005509	calcium ion binding	ko04010,ko04114,ko04020,ko04370,ko04022,ko04310	MAPK signaling pathway|Oocyte meiosis|Calcium signaling pathway|VEGF signaling pathway|cGMP-PKG signaling pathway|Wnt signaling pathway
GWHGACDB015093	10.1726	2.13189	18.2132	8.54323	3.09478	0.00894413	0.0336254	Up	0	0	0	0	0	0	Hca.12G0031000	PSF2 - Putative GINS complex subunit, expressed
GWHGACDB015101	8.54736	0.356905	16.7378	46.8971	5.55143	9.73731e-06	6.92138e-05	Up	0	0	0	0	0	0	Hca.12G0031080
GWHGACDB015105	5.64609	1.05809	10.2341	9.67224	3.27385	0.00796698	0.0303926	Up	0	0	0	0	0	0	Hca.12G0031120	histone-lysine N-methyltransferase, putative, expressed	GO:0000775,GO:0005634,GO:0008270,GO:0010200,GO:0016571,GO:0018024,GO:0031048,GO:0040029,GO:0042054	chromosome, centromeric region|nucleus|zinc ion binding|response to chitin|histone methylation|histone-lysine N-methyltransferase activity|chromatin silencing by small RNA|regulation of gene expression, epigenetic|histone methyltransferase activity	ko00310	Lysine degradation
GWHGACDB015106	206.213	75.1307	337.295	4.48944	2.16654	3.97411e-35	1.5999e-33	Up	0.369165	0.0922368	0	1.3871	2.72801	1.28819	Hca.12G0031130	triosephosphate isomerase, cytosolic, putative, expressed	GO:0004807,GO:0005737,GO:0006094,GO:0006096	triose-phosphate isomerase activity|cytoplasm|gluconeogenesis|glycolytic process	ko00710,ko00562,ko01200,ko01230,ko00051,ko00010	Carbon fixation in photosynthetic organisms|Inositol phosphate metabolism|Carbon metabolism|Biosynthesis of amino acids|Fructose and mannose metabolism|Glycolysis / Gluconeogenesis
GWHGACDB015116	54.1092	35.9438	72.2745	2.01076	1.00774	0.00176818	0.00813813	Up	0.37826	1.84164	0.3897	2.74651	1.92527	6.1514	Hca.12G0031230	expressed protein
GWHGACDB015118	55.5044	34.1498	76.8589	2.25064	1.17033	0.000251967	0.00140362	Up	0.212208	0.116002	0.233036	1.07419	0.886887	0.459976	Hca.12G0031250	WD repeat-containing protein, putative, expressed			ko04120,ko04111,ko04110	Ubiquitin mediated proteolysis|Cell cycle - yeast|Cell cycle
GWHGACDB015119	2970.07	3969.08	1971.06	0.496603	-1.00984	4.40492e-90	5.66835e-88	Down	16.3851	16.6112	16.5762	9.4124	8.77154	10.1886	Hca.12G0031260	initiator-binding protein, putative, expressed	GO:0005634,GO:0008301,GO:0009737,GO:0042162	nucleus|DNA binding, bending|response to abscisic acid|telomeric DNA binding
GWHGACDB015120	15.3322	4.9587	25.7057	5.18396	2.37405	0.000322683	0.00175974	Up	0	0	0	0.0419336	0	0	Hca.12G0031270	transcription factor X1, putative, expressed
GWHGACDB015152	9.88099	1.40873	18.3533	13.0282	3.70357	0.00200133	0.00907956	Up	0	0	0	0	0	0.765052	Hca.12G0031590	histone-lysine N-methyltransferase, putative, expressed	GO:0000775,GO:0005634,GO:0008270,GO:0010200,GO:0016571,GO:0018024,GO:0031048,GO:0040029,GO:0042054	chromosome, centromeric region|nucleus|zinc ion binding|response to chitin|histone methylation|histone-lysine N-methyltransferase activity|chromatin silencing by small RNA|regulation of gene expression, epigenetic|histone methyltransferase activity	ko00310	Lysine degradation
GWHGACDB015154	10.8329	1.78135	19.8845	11.1626	3.4806	0.000147213	0.000857873	Up	0	0	0	0.204416	0	0.143001	Hca.12G0031610	DNA topoisomerase 2, putative, expressed	GO:0000775,GO:0005634,GO:0008168,GO:0008270,GO:0008327,GO:0010428,GO:0010429,GO:0016571,GO:0018024	chromosome, centromeric region|nucleus|methyltransferase activity|zinc ion binding|methyl-CpG binding|methyl-CpNpG binding|methyl-CpNpN binding|histone methylation|histone-lysine N-methyltransferase activity
GWHGACDB015162	2.17021	0	4.34042	Inf	Inf	0.0409886	0.121974	Up	0	0	0	0	0	0	Hca.12G0031690	histone-lysine N-methyltransferase, putative, expressed	GO:0000775,GO:0005634,GO:0008168,GO:0008270,GO:0008327,GO:0010428,GO:0010429,GO:0016571,GO:0018024	chromosome, centromeric region|nucleus|methyltransferase activity|zinc ion binding|methyl-CpG binding|methyl-CpNpG binding|methyl-CpNpN binding|histone methylation|histone-lysine N-methyltransferase activity	ko00310	Lysine degradation
GWHGACDB015170	57.12	29.3518	84.8882	2.89209	1.53211	1.51478e-06	1.21855e-05	Up	0.0122123	0.0477744	0	0.150077	0.0904389	0.108181	Hca.12G0031770	DNA topoisomerase 2, putative, expressed	GO:0003677,GO:0003918,GO:0005524,GO:0006265,GO:0046872	DNA binding|DNA topoisomerase type II (ATP-hydrolyzing) activity|ATP binding|DNA topological change|metal ion binding
GWHGACDB015181	16.3908	25.0502	7.73138	0.308636	-1.69602	0.00530751	0.0213957	Down	0.138251	0.051623	0.051753	0.104115	0.11962	0.0686407	Hca.12G0031880	AAA-type ATPase family protein, putative, expressed	GO:0005524,GO:0009570	ATP binding|chloroplast stroma
GWHGACDB015184	82.7821	112.546	53.0183	0.471082	-1.08595	2.71519e-05	0.00017987	Down	0	0.470967	0.230418	0	0	0	Hca.12G0031910	thylakoid lumenal protein, putative, expressed
GWHGACDB015186	3407.96	5110.18	1705.74	0.333793	-1.58297	6.69811e-231	3.65666e-228	Down	39.0461	39.4098	37.8736	14.0185	13.9003	15.3546	Hca.12G0031930	protein phosphatase 2C, putative, expressed	GO:0004721,GO:0004722,GO:0005634,GO:0005829,GO:0009409,GO:0009414,GO:0009737,GO:0009738,GO:0009788,GO:0010119,GO:0010360,GO:0016791,GO:0019900,GO:0019901,GO:0046872	phosphoprotein phosphatase activity|protein serine/threonine phosphatase activity|nucleus|cytosol|response to cold|response to water deprivation|response to abscisic acid|abscisic acid-activated signaling pathway|negative regulation of abscisic acid-activated signaling pathway|regulation of stomatal movement|negative regulation of anion channel activity|phosphatase activity|kinase binding|protein…	ko04075	Plant hormone signal transduction
GWHGACDB015192	58.9069	15.5143	102.3	6.59387	2.72112	1.36663e-15	2.43045e-14	Up	0.181903	0.360665	0.254879	2.05042	1.69715	1.78239	Hca.12G0031990	mannose-1-phosphate guanyltransferase, putative, expressed	GO:0004475,GO:0005525,GO:0009298	mannose-1-phosphate guanylyltransferase activity|GTP binding|GDP-mannose biosynthetic process	ko00520,ko00051	Amino sugar and nucleotide sugar metabolism|Fructose and mannose metabolism
GWHGACDB015196	21.3682	7.4286	35.3078	4.75295	2.24882	0.000135387	0.000794613	Up	0	0.0413746	0	0.0403457	0	0	Hca.12G0032030	amino acid kinase, putative, expressed	GO:0004349,GO:0004350,GO:0005524,GO:0005737,GO:0055129	glutamate 5-kinase activity|glutamate-5-semialdehyde dehydrogenase activity|ATP binding|cytoplasm|L-proline biosynthetic process	ko01230,ko00330	Biosynthesis of amino acids|Arginine and proline metabolism
GWHGACDB015214	19.7381	10.897	28.5792	2.62266	1.39103	0.0116205	0.042131	Up	0.130436	0.0572111	0.217132	0.244742	0.133222	0.369487	Hca.12G0032210	disease resistance protein RGA2, putative, expressed	GO:0005739,GO:0006952,GO:0007165,GO:0010193,GO:0043531	mitochondrion|defense response|signal transduction|response to ozone|ADP binding
GWHGACDB015223	746.411	1137.49	355.333	0.312383	-1.67861	7.05977e-14	1.12603e-12	Down	9.14297	8.68716	5.36788	2.04817	2.0233	3.13753	Hca.12G0032300	cytochrome P450, putative, expressed	GO:0004497,GO:0005506,GO:0007275,GO:0009911,GO:0010224,GO:0010268,GO:0010584,GO:0016021,GO:0016125,GO:0016132,GO:0016705,GO:0020037,GO:0048657,GO:0055114	monooxygenase activity|iron ion binding|multicellular organism development|positive regulation of flower development|response to UV-B|brassinosteroid homeostasis|pollen exine formation|integral component of membrane|sterol metabolic process|brassinosteroid biosynthetic process|oxidoreductase activity, acting on paired donors, with incorporation or reduction of molecular oxygen|heme binding|anther…	ko00905	Brassinosteroid biosynthesis
GWHGACDB015227	42.837	0.713811	84.9601	119.023	6.8951	2.55122e-28	8.30378e-27	Up	0.0513409	0	0	1.14492	1.6353	1.16464	Hca.12G0032340	60S acidic ribosomal protein P0, putative, expressed	GO:0000027,GO:0002181,GO:0003735,GO:0022625,GO:0022626,GO:0070180	ribosomal large subunit assembly|cytoplasmic translation|structural constituent of ribosome|cytosolic large ribosomal subunit|cytosolic ribosome|large ribosomal subunit rRNA binding	ko03010	Ribosome
GWHGACDB015230	27.2581	38.3978	16.1183	0.419772	-1.25232	0.00615524	0.0243099	Down	0.137035	0.101983	0.189249	0.0342652	0	0	Hca.12G0032370	GDSL-like lipase/acylhydrolase, putative, expressed	GO:0005576,GO:0005618,GO:0016042,GO:0016788	extracellular region|cell wall|lipid catabolic process|hydrolase activity, acting on ester bonds
GWHGACDB015245	533.334	1005.07	61.5973	0.0612865	-4.02829	1.11466e-216	5.08382e-214	Down	4.38386	4.30338	2.92591	0.562049	0.432391	0.119807	Hca.13G0000100	U5 small nuclear ribonucleoprotein 200 kDa helicase, putative, expressed
GWHGACDB015321	12.3126	6.33591	18.2892	2.8866	1.52937	0.0312502	0.0974955	Up	0.0367861	0	0.0700049	0.247935	0.315607	0.1466	Hca.13G0000860	expressed protein	GO:0000943,GO:0003676,GO:0003964,GO:0004190,GO:0004519,GO:0008270,GO:0015074	retrotransposon nucleocapsid|nucleic acid binding|RNA-directed DNA polymerase activity|aspartic-type endopeptidase activity|endonuclease activity|zinc ion binding|DNA integration
GWHGACDB015364	1898.44	2681.89	1114.98	0.415744	-1.26623	9.17701e-99	1.30694e-96	Down	5.37118	6.26618	3.99863	3.79537	3.13037	3.36089	Hca.13G0001290	polyprenyl synthetase, putative, expressed
GWHGACDB015387	100.42	145.559	55.2808	0.379782	-1.39676	3.73637e-09	4.04173e-08	Down	1.92436	1.94561	2.11388	0.775354	0.728135	1.26073	Hca.13G0001520	potassium channel protein, putative, expressed
GWHGACDB015397	21.177	29.9359	12.4181	0.414823	-1.26943	0.0282429	0.0896188	Down	0.105834	0.268056	0.101226	0.203465	0.0510569	0	Hca.13G0001620	CBS domain containing protein, expressed	GO:0005506,GO:0016020,GO:0016709,GO:0020037	iron ion binding|membrane|oxidoreductase activity, acting on paired donors, with incorporation or reduction of molecular oxygen, NAD(P)H as one donor, and incorporation of one atom of oxygen|heme binding
GWHGACDB015476	20.6431	10.3025	30.9836	3.00737	1.5885	0.00307228	0.013281	Up	0	0	0	0	0	0	Hca.13G0002410	expressed protein	GO:0003677,GO:0003887,GO:0005737,GO:0005739,GO:0006261,GO:0006264,GO:0006281,GO:0008408,GO:0008409,GO:0009507,GO:0033259	DNA binding|DNA-directed DNA polymerase activity|cytoplasm|mitochondrion|DNA-dependent DNA replication|mitochondrial DNA replication|DNA repair|3'-5' exonuclease activity|5'-3' exonuclease activity|chloroplast|plastid DNA replication	ko03030,ko03440,ko03420,ko00230,ko00240,ko03410	DNA replication|Homologous recombination|Nucleotide excision repair|Purine metabolism|Pyrimidine metabolism|Base excision repair
GWHGACDB015494	26.3483	35.2959	17.4006	0.492993	-1.02036	0.0274247	0.0874536	Down	0	0	0	0	0	0	Hca.13G0002590	translation initiation factor SUI1, putative, expressed	GO:0005886,GO:0010215,GO:0031225	plasma membrane|cellulose microfibril organization|anchored component of membrane
GWHGACDB015506	29.5857	45.5294	13.642	0.299631	-1.73874	0.00010301	0.00061705	Down	1.06063	0	0	0.591774	0	0	Hca.13G0002710	expressed protein
GWHGACDB015513	360.069	550.602	169.536	0.30791	-1.69942	7.81347e-22	1.93356e-20	Down	0	0	0	0	0	0	Hca.13G0002780	terpene synthase, putative, expressed
GWHGACDB015523	22.562	8.51522	36.6088	4.29922	2.10407	7.03764e-05	0.0004342	Up	0	0	0	0.129898	0.184224	0.358763	Hca.13G0002880	WD domain, G-beta repeat domain containing protein, expressed	GO:0005737,GO:0009507,GO:0009733,GO:0009734,GO:0009826,GO:0010252,GO:0010279	cytoplasm|chloroplast|response to auxin|auxin-activated signaling pathway|unidimensional cell growth|auxin homeostasis|indole-3-acetic acid amido synthetase activity	ko04075	Plant hormone signal transduction
GWHGACDB015570	565.987	765.731	366.242	0.478291	-1.06404	1.23559e-20	2.88901e-19	Down	23.8003	27.5991	24.0177	11.9947	13.3986	15.2122	Hca.13G0003350	expressed protein	GO:0005524,GO:0005886,GO:0010222,GO:0010588,GO:0016021,GO:0042626,GO:0042803,GO:0055085	ATP binding|plasma membrane|stem vascular tissue pattern formation|cotyledon vascular tissue pattern formation|integral component of membrane|ATPase activity, coupled to transmembrane movement of substances|protein homodimerization activity|transmembrane transport
GWHGACDB015575	60.5822	91.9777	29.1867	0.317324	-1.65597	8.32674e-08	7.8314e-07	Down	1.25479	1.72959	1.51978	0.467053	0.33517	0.344692	Hca.13G0003400	OsWAK50 - OsWAK receptor-like protein kinase, expressed
GWHGACDB015632	492.991	737.246	248.736	0.337386	-1.56753	6.21841e-46	3.38964e-44	Down	5.15161	4.96751	6.0825	1.82294	2.85483	2.19695	Hca.13G0003970	bZIP transcription factor family protein, putative, expressed	GO:0004411,GO:0005829,GO:0006520,GO:0006559,GO:0006572,GO:0046872,GO:1902000	homogentisate 1,2-dioxygenase activity|cytosol|cellular amino acid metabolic process|L-phenylalanine catabolic process|tyrosine catabolic process|metal ion binding|homogentisate catabolic process	ko00350,ko00643	Tyrosine metabolism|Styrene degradation
GWHGACDB015635	2156.93	2915.96	1397.9	0.479395	-1.06071	3.65552e-78	3.89681e-76	Down	16.3081	16.6358	13.8332	11.5416	12.2734	13.9792	Hca.13G0004000	TCP family transcription factor, putative, expressed
GWHGACDB015641	3.52004	7.04008	0	0	#NAME?	0.0152878	0.0533288	Down	0.0305401	0	0	0	0	0	Hca.13G0004060
GWHGACDB015655	2.83317	5.66634	0	0	#NAME?	0.0106693	0.0391274	Down	0.0294263	0.0291159	0.0427723	0	0	0	Hca.13G0004200	BRASSINOSTEROID INSENSITIVE 1-associated receptor kinase 1 precursor, putative, expressed	GO:0000943,GO:0003677,GO:0003723,GO:0003887,GO:0003964,GO:0004190,GO:0004523,GO:0004540,GO:0005524,GO:0005634,GO:0005737,GO:0006310,GO:0008233,GO:0008270,GO:0015074,GO:0032197	retrotransposon nucleocapsid|DNA binding|RNA binding|DNA-directed DNA polymerase activity|RNA-directed DNA polymerase activity|aspartic-type endopeptidase activity|RNA-DNA hybrid ribonuclease activity|ribonuclease activity|ATP binding|nucleus|cytoplasm|DNA recombination|peptidase activity|zinc ion binding|DNA integration|transposition, RNA-mediated
GWHGACDB015738	26.6771	36.0224	17.3318	0.481141	-1.05547	0.022533	0.0740434	Down	0	0.497217	1.44578	0	0	0.983691	Hca.13G0005030
GWHGACDB015743	644.31	220.133	1068.49	4.85383	2.27912	6.38787e-110	1.05097e-107	Up	0.634796	0.959622	0.927618	5.54831	6.21611	4.60179	Hca.13G0005080	gibberellin 2-beta-dioxygenase, putative, expressed	GO:0009686,GO:0045543,GO:0046872	gibberellin biosynthetic process|gibberellin 2-beta-dioxygenase activity|metal ion binding	ko00904	Diterpenoid biosynthesis
GWHGACDB015745	237.979	324.291	151.667	0.467687	-1.09639	8.36698e-13	1.24011e-11	Down	3.55256	3.3176	3.95621	1.92294	1.75482	1.94211	Hca.13G0005100
GWHGACDB015750	86.4721	50.0904	122.854	2.45264	1.29434	4.59457e-07	3.95951e-06	Up	0.131165	0.267511	0.453866	0.389531	0.985625	1.12759	Hca.13G0005150	CID11, putative, expressed	GO:0003723,GO:0005634	RNA binding|nucleus
GWHGACDB015769	25.8281	11.6643	39.9919	3.42857	1.77761	0.000244129	0.00136291	Up	0	0	0	0	0	0	Hca.13G0005340	DNA-directed RNA polymerases I, II, and III subunit RPABC3, putative, expressed	GO:0000418,GO:0000419,GO:0005665,GO:0005666,GO:0005736,GO:0006360,GO:0006366,GO:0006383	RNA polymerase IV complex|RNA polymerase V complex|RNA polymerase II, core complex|RNA polymerase III complex|RNA polymerase I complex|transcription by RNA polymerase I|transcription by RNA polymerase II|transcription by RNA polymerase III	ko03020,ko00230,ko00240	RNA polymerase|Purine metabolism|Pyrimidine metabolism
GWHGACDB015779	40.8674	14.8509	66.8838	4.50367	2.1711	3.12453e-08	3.07932e-07	Up	0.542256	0.64419	0.781616	2.71844	2.43558	1.66052	Hca.13G0005440	expressed protein
GWHGACDB015806	49.3327	31.4266	67.2389	2.13956	1.09731	0.00114268	0.0055072	Up	0.185938	0.655442	0.115531	1.40798	2.12705	1.82561	Hca.13G0005710	GATA zinc finger domain containing protein, expressed	GO:0003700,GO:0005634,GO:0008270,GO:0043565	DNA-binding transcription factor activity|nucleus|zinc ion binding|sequence-specific DNA binding
GWHGACDB015813	16.1109	7.08442	25.1373	3.54826	1.82711	0.0032761	0.0140341	Up	0.313573	0.260058	0.0501145	1.25628	0.592622	0.878847	Hca.13G0005780	mTERF domain containing protein, expressed
GWHGACDB015816	8.37505	2.13507	14.615	6.84522	2.7751	0.00371031	0.0156358	Up	0.0402467	0	0	0.0407375	0.198275	0.436718	Hca.13G0005810	protein kinase APK1B, chloroplast precursor, putative, expressed
GWHGACDB015825	90.9891	55.0083	126.97	2.3082	1.20677	1.24867e-06	1.01559e-05	Up	0.466222	0.283621	0.343243	1.23903	0.845361	0.759701	Hca.13G0005900	regulator of chromosome condensation, putative, expressed	GO:0017112,GO:0035091,GO:0046872,GO:0070300	Rab guanyl-nucleotide exchange factor activity|phosphatidylinositol binding|metal ion binding|phosphatidic acid binding
GWHGACDB015849	49.9515	28.6439	71.2591	2.48776	1.31485	9.76772e-05	0.000587743	Up	1.2978	1.0771	0.66262	3.3357	3.16576	2.08861	Hca.13G0006140	major ampullate spidroin 2-2, putative, expressed
GWHGACDB015851	85.9798	48.9285	123.031	2.51451	1.33028	2.5404e-07	2.25618e-06	Up	0.421805	0.493497	0.815295	0.818645	0.312825	1.53775	Hca.13G0006160	ZIM motif family protein, expressed	GO:0005634,GO:0006952,GO:0009611,GO:0009753,GO:0010112,GO:0031347,GO:0042803,GO:2000022	nucleus|defense response|response to wounding|response to jasmonic acid|regulation of systemic acquired resistance|regulation of defense response|protein homodimerization activity|regulation of jasmonic acid mediated signaling pathway	ko04075	Plant hormone signal transduction
GWHGACDB015853	136.321	194.269	78.3726	0.403424	-1.30963	1.20229e-10	1.50834e-09	Down	0.684833	0.869702	0.793469	0.354867	0.584822	0.458166	Hca.13G0006180	AML1, putative, expressed	GO:0003723,GO:0005634	RNA binding|nucleus
GWHGACDB015862	42.7084	17.2613	68.1555	3.94846	1.98129	1.818e-07	1.64832e-06	Up	0.605369	0.465003	0.643717	1.68997	2.64999	2.46537	Hca.13G0006270
GWHGACDB015867	425.002	603.831	246.173	0.407685	-1.29447	1.30511e-18	2.73398e-17	Down	20.605	20.4917	14.1301	7.79358	6.09891	5.81072	Hca.13G0006320	expressed protein
GWHGACDB015872	296.368	64.8496	527.887	8.14017	3.02506	2.49324e-29	8.39568e-28	Up	2.69536	3.64731	2.48665	24.6192	34.0521	26.5539	Hca.13G0006370	LTPL28 - Protease inhibitor/seed storage/LTP family protein precursor, expressed	GO:0003677,GO:0003700,GO:0003727,GO:0005634,GO:0006355,GO:0010187,GO:0046872	DNA binding|DNA-binding transcription factor activity|single-stranded RNA binding|nucleus|regulation of transcription, DNA-templated|negative regulation of seed germination|metal ion binding
GWHGACDB015873	152.775	44.7215	260.828	5.83227	2.54406	3.80901e-34	1.49015e-32	Up	0.0190521	0.00642255	0	0.0928169	0.0940299	0.0839129	Hca.13G0006380	targeting protein-related, putative, expressed	GO:0000278,GO:0005634,GO:0005654,GO:0005819,GO:0005874,GO:0008017,GO:0009524,GO:0009941,GO:0032147,GO:0051225,GO:0051301,GO:0060236,GO:0090307	mitotic cell cycle|nucleus|nucleoplasm|spindle|microtubule|microtubule binding|phragmoplast|chloroplast envelope|activation of protein kinase activity|spindle assembly|cell division|regulation of mitotic spindle organization|mitotic spindle assembly
GWHGACDB015883	16.2999	23.2875	9.31227	0.399882	-1.32235	0.0275989	0.0878847	Down	2.50895	0.873283	0.901558	0	2.92883	0	Hca.13G0006480	expressed protein
GWHGACDB015887	36.9436	14.4344	59.4529	4.11884	2.04224	6.50886e-07	5.49744e-06	Up	0.0774543	0.0714317	0.108338	0.319853	0.400411	0.30865	Hca.13G0006520
GWHGACDB015889	92.9868	174.538	11.4357	0.0655199	-3.93192	9.8633e-40	4.5797e-38	Down	1.39357	1.23103	1.39522	0.101432	0.159888	0.0715645	Hca.13G0006540
GWHGACDB015901	92.6251	61.0687	124.181	2.03347	1.02395	0.000842438	0.00419253	Up	0	0.049161	0.0967495	0	0.289572	0.588617	Hca.13G0006660	outer mitochondrial membrane porin, putative, expressed	GO:0005739,GO:0005741,GO:0005742,GO:0005743,GO:0005774,GO:0006626,GO:0006811,GO:0008320,GO:0015288,GO:0015450,GO:0030150,GO:0046930	mitochondrion|mitochondrial outer membrane|mitochondrial outer membrane translocase complex|mitochondrial inner membrane|vacuolar membrane|protein targeting to mitochondrion|ion transport|protein transmembrane transporter activity|porin activity|P-P-bond-hydrolysis-driven protein transmembrane transporter activity|protein import into mitochondrial matrix|pore complex
GWHGACDB015906	123.296	44.1617	202.431	4.58385	2.19656	2.52438e-22	6.40534e-21	Up	0.754598	0.599802	0.420285	3.53115	3.5041	3.13146	Hca.13G0006710	transporter family protein, putative, expressed	GO:0005351,GO:0005355,GO:0005773,GO:0005774,GO:0005794,GO:0005887,GO:0008645	carbohydrate:proton symporter activity|glucose transmembrane transporter activity|vacuole|vacuolar membrane|Golgi apparatus|integral component of plasma membrane|hexose transmembrane transport
GWHGACDB015937	55.2022	1.40555	108.999	77.549	6.27704	1.41557e-34	5.60487e-33	Up	0.0887214	0	0	0.255068	0	0.0849449	Hca.13G0007020	YL1 nuclear protein C-terminal domain containing protein, expressed
GWHGACDB015942	2980.16	5266.86	693.466	0.131666	-2.92504	0	0	Down	82.7538	76.8106	84.7952	12.7011	11.5227	11.9034	Hca.13G0007070	transporter family protein, putative, expressed	GO:0005351,GO:0005354,GO:0005355,GO:0005365,GO:0005886,GO:0005887,GO:0008645,GO:0010311,GO:0015145,GO:0015148,GO:0015168,GO:0015575,GO:0015576,GO:0015591	carbohydrate:proton symporter activity|galactose transmembrane transporter activity|glucose transmembrane transporter activity|myo-inositol transmembrane transporter activity|plasma membrane|integral component of plasma membrane|hexose transmembrane transport|lateral root formation|monosaccharide transmembrane transporter activity|D-xylose transmembrane transporter activity|glycerol transmembrane…
GWHGACDB015957	104.47	181.069	27.8702	0.15392	-2.69974	0.0262892	0.084423	Down	0	0	0	0	0	0	Hca.13G0007220		GO:0003735,GO:0006412,GO:0008270,GO:0022627	structural constituent of ribosome|translation|zinc ion binding|cytosolic small ribosomal subunit	ko03010	Ribosome
GWHGACDB015990	27.3874	37.4247	17.3501	0.463599	-1.10905	0.0150155	0.0525213	Down	6.12236	5.64082	5.26416	3.23868	2.47105	1.38467	Hca.13G0007550	auxin response factor 18, putative, expressed
GWHGACDB015992	52.8131	29.6832	75.943	2.55845	1.35527	3.80952e-05	0.000246208	Up	0.527222	0.252938	0.333168	0.647189	0.953714	0.868815	Hca.13G0007570	dnaJ domain containing protein, expressed	GO:0001671,GO:0005524,GO:0005829,GO:0006458,GO:0006511,GO:0006626,GO:0009408,GO:0030433,GO:0031072,GO:0035719,GO:0042026,GO:0045047,GO:0046872,GO:0048471,GO:0051082,GO:0051131,GO:0072380	ATPase activator activity|ATP binding|cytosol|'de novo' protein folding|ubiquitin-dependent protein catabolic process|protein targeting to mitochondrion|response to heat|ubiquitin-dependent ERAD pathway|heat shock protein binding|tRNA import into nucleus|protein refolding|protein targeting to ER|metal ion binding|perinuclear region of cytoplasm|unfolded protein binding|chaperone-mediated protein …
GWHGACDB015993	9.43971	14.848	4.03148	0.271517	-1.88088	0.0225844	0.0741854	Down	0.140877	0.330678	0.0988082	0	0	0	Hca.13G0007580		GO:0005789,GO:0006633,GO:0009409,GO:0009416,GO:0016021,GO:0102336,GO:0102337,GO:0102338,GO:0102756	endoplasmic reticulum membrane|fatty acid biosynthetic process|response to cold|response to light stimulus|integral component of membrane|3-oxo-arachidoyl-CoA synthase activity|3-oxo-cerotoyl-CoA synthase activity|3-oxo-lignoceronyl-CoA synthase activity|very-long-chain 3-ketoacyl-CoA synthase activity	ko00062	Fatty acid elongation
GWHGACDB016014	22.644	39.3865	5.90153	0.149836	-2.73854	5.36971e-07	4.59345e-06	Down	1.73179	2.85474	3.18025	0.294146	0.424939	0.650738	Hca.13G0007790	expressed protein
GWHGACDB016028	903.354	471.105	1335.6	2.83505	1.50337	4.34278e-72	4.15052e-70	Up	1.3805	1.56587	1.47317	5.61316	6.34535	7.83797	Hca.13G0007930	expressed protein
GWHGACDB016031	176.169	111.005	241.334	2.17409	1.12041	4.05842e-10	4.81809e-09	Up	1.08395	1.27861	1.19969	3.27135	2.76817	3.27842	Hca.13G0007960	DUF630/DUF632 domains containing protein, putative, expressed	GO:0005634,GO:0010167,GO:0015706,GO:0071249,GO:0071705,GO:1901698	nucleus|response to nitrate|nitrate transport|cellular response to nitrate|nitrogen compound transport|response to nitrogen compound
GWHGACDB016035	20.8991	11.6388	30.1594	2.59128	1.37367	0.0328863	0.101606	Up	0.00833584	0.0584936	0.0170958	0.178511	0.109038	0.232863	Hca.13G0008000	AMP-binding domain containing protein, expressed	GO:0005524,GO:0005777,GO:0009611,GO:0009695,GO:0016874	ATP binding|peroxisome|response to wounding|jasmonic acid biosynthetic process|ligase activity
GWHGACDB016037	10751.6	5824.78	15678.4	2.69167	1.4285	0	0	Up	69.0073	70.2374	69.5346	202.802	213.233	209.999	Hca.13G0008020	dehydrin, putative, expressed
GWHGACDB016043	1699.5	2280.87	1118.12	0.490215	-1.02851	4.78924e-52	3.02208e-50	Down	21.7151	21.9732	23.171	14.0646	11.8202	14.2238	Hca.13G0008080	rho-GTPase-activating protein-related, putative, expressed
GWHGACDB016045	85.7669	117.259	54.2753	0.462869	-1.11132	0.000878313	0.00434944	Down	1.02509	0.443855	0.567353	0.480957	0.262379	0.4274	Hca.13G0008100	phospholipase D, putative, expressed	GO:0004630,GO:0005509,GO:0005773,GO:0005886,GO:0009409,GO:0009506,GO:0009789,GO:0012501,GO:0016020,GO:0016042,GO:0046470,GO:0046473,GO:0070290,GO:0090333	phospholipase D activity|calcium ion binding|vacuole|plasma membrane|response to cold|plasmodesma|positive regulation of abscisic acid-activated signaling pathway|programmed cell death|membrane|lipid catabolic process|phosphatidylcholine metabolic process|phosphatidic acid metabolic process|N-acylphosphatidylethanolamine-specific phospholipase D activity|regulation of stomatal closure	ko00564,ko04024,ko04144,ko00565,ko04072,ko04014,ko04071	Glycerophospholipid metabolism|cAMP signaling pathway|Endocytosis|Ether lipid metabolism|Phospholipase D signaling pathway|Ras signaling pathway|Sphingolipid signaling pathway
GWHGACDB016056	2071.98	1208.37	2935.6	2.42939	1.28059	1.24559e-29	4.21805e-28	Up	4.02954	3.01363	3.2585	9.32784	7.28826	8.58155	Hca.13G0008210	heat shock protein, putative, expressed	GO:0005524,GO:0005788,GO:0006457,GO:0051082	ATP binding|endoplasmic reticulum lumen|protein folding|unfolded protein binding	ko04141,ko04151	Protein processing in endoplasmic reticulum|PI3K-Akt signaling pathway
GWHGACDB016074	349.426	196.037	502.816	2.56491	1.35891	9.43137e-18	1.88685e-16	Up	0.7482	1.14437	0.825698	2.34718	2.51594	2.73529	Hca.13G0008390	auxin response factor 19, putative, expressed	GO:0003700,GO:0005634,GO:0006355,GO:0009733,GO:0009734,GO:0009793,GO:0009908,GO:0009942,GO:0010051,GO:0010305,GO:0016020,GO:0042802,GO:0044212,GO:0048364,GO:0048507	DNA-binding transcription factor activity|nucleus|regulation of transcription, DNA-templated|response to auxin|auxin-activated signaling pathway|embryo development ending in seed dormancy|flower development|longitudinal axis specification|xylem and phloem pattern formation|leaf vascular tissue pattern formation|membrane|identical protein binding|transcription regulatory region DNA binding|root de…
GWHGACDB016077	145.378	194.365	96.3915	0.495931	-1.01179	1.11339e-05	7.84903e-05	Down	1.29332	1.74644	1.95159	0.763318	1.3269	1.03006	Hca.13G0008420	IQ calmodulin-binding motif domain containing protein, expressed	GO:0005634,GO:0005829,GO:0005875,GO:0005886,GO:0009737,GO:0009941	nucleus|cytosol|microtubule associated complex|plasma membrane|response to abscisic acid|chloroplast envelope
GWHGACDB016094	602.033	386.307	817.76	2.11687	1.08193	7.72862e-28	2.47309e-26	Up	0.442916	0.575546	0.64609	1.27146	1.01855	0.849715	Hca.13G0008590	isoflavone reductase homolog IRL, putative, expressed	GO:0005737,GO:0016491	cytoplasm|oxidoreductase activity
GWHGACDB016097	9.08248	1.77499	16.39	9.23387	3.20693	0.00945903	0.0353253	Up	0	0	0	0	0	0	Hca.13G0008620	MYB family transcription factor, putative, expressed	GO:0003677,GO:0005634,GO:0009908,GO:0048262	DNA binding|nucleus|flower development|determination of dorsal/ventral asymmetry
GWHGACDB016101	57.777	31.1234	84.4305	2.71276	1.43976	0.000147665	0.000860366	Up	0.46674	0.398059	0.157081	1.02697	1.45089	1.71817	Hca.13G0008660	LRR receptor-like protein kinase, putative, expressed
GWHGACDB016121	219.635	140.103	299.166	2.13532	1.09445	8.58154e-12	1.17701e-10	Up	0.0576871	0	0.168561	0.508639	0	0.165327	Hca.13G0008860	MATE efflux family protein, putative, expressed	GO:0005774,GO:0006855,GO:0015238,GO:0015297,GO:0016021	vacuolar membrane|drug transmembrane transport|drug transmembrane transporter activity|antiporter activity|integral component of membrane
GWHGACDB016123	61.9714	87.9251	36.0176	0.409639	-1.28757	1.91923e-05	0.000130278	Down	1.0143	0.816582	0.46199	0.446192	0.260848	0.43047	Hca.13G0008880	cytochrome P450, putative, expressed	GO:0005506,GO:0016020,GO:0016709,GO:0020037,GO:0042343	iron ion binding|membrane|oxidoreductase activity, acting on paired donors, with incorporation or reduction of molecular oxygen, NAD(P)H as one donor, and incorporation of one atom of oxygen|heme binding|indole glucosinolate metabolic process
GWHGACDB016129	1123.26	1556.89	689.626	0.44295	-1.17478	5.63445e-56	3.88174e-54	Down	9.89295	12.7163	12.5343	7.15404	8.60468	6.57059	Hca.13G0008940	expressed protein
GWHGACDB016141	942.076	554.121	1330.03	2.40025	1.26319	2.10784e-54	1.40644e-52	Up	5.72035	6.13577	7.03584	17.8839	14.411	14.5745	Hca.13G0009060	WRKY94, expressed	GO:0003700,GO:0005516,GO:0005634,GO:0043565	DNA-binding transcription factor activity|calmodulin binding|nucleus|sequence-specific DNA binding
GWHGACDB016142	6045.44	8405.79	3685.09	0.438399	-1.18968	5.56941e-193	2.11233e-190	Down	25.6765	25.4275	23.9474	13.3546	13.2778	14.7193	Hca.13G0009070	oryzain beta chain precursor, putative, expressed	GO:0004197,GO:0005615,GO:0005764,GO:0005773,GO:0005783,GO:0005829,GO:0009651,GO:0051603	cysteine-type endopeptidase activity|extracellular space|lysosome|vacuole|endoplasmic reticulum|cytosol|response to salt stress|proteolysis involved in cellular protein catabolic process
GWHGACDB016146	10.1939	4.23245	16.1554	3.81703	1.93245	0.0159493	0.0552885	Up	0	0	0	0	0	0	Hca.13G0009110
GWHGACDB016175	79.109	42.1207	116.097	2.7563	1.46273	4.28199e-06	3.20958e-05	Up	0.134416	0	0	0.0446603	0.134825	0.0450007	Hca.13G0009400	squalene monooxygenase, putative, expressed	GO:0004506,GO:0005783,GO:0009414,GO:0016021,GO:0016126,GO:0050660	squalene monooxygenase activity|endoplasmic reticulum|response to water deprivation|integral component of membrane|sterol biosynthetic process|flavin adenine dinucleotide binding	ko00909,ko00100	Sesquiterpenoid and triterpenoid biosynthesis|Steroid biosynthesis
GWHGACDB016180	3.42277	0.347459	6.49808	18.7017	4.2251	0.0220322	0.0726229	Up	0	0	0	0	0	0	Hca.13G0009450
GWHGACDB016190	166.916	255.396	78.4369	0.307119	-1.70313	8.67842e-20	1.94098e-18	Down	0	0	0	0	0	0	Hca.13G0009550	phosphoglycerate mutase, putative, expressed
GWHGACDB016191	718.331	367.138	1069.52	2.91314	1.54257	6.85385e-29	2.27605e-27	Up	7.28025	7.5579	7.32468	21.8358	27.3415	23.2579	Hca.13G0009560	transferase family protein, putative, expressed	GO:0009535,GO:0009555,GO:0016747,GO:0042761,GO:0071555	chloroplast thylakoid membrane|pollen development|transferase activity, transferring acyl groups other than amino-acyl groups|very long-chain fatty acid biosynthetic process|cell wall organization
GWHGACDB016212	41.9398	68.3524	15.5271	0.227163	-2.1382	2.24446e-08	2.24772e-07	Down	1.25513	1.67943	1.43905	0.213948	0.176455	0.58933	Hca.13G0009770	BRASSINOSTEROID INSENSITIVE 1-associated receptor kinase 1 precursor, putative, expressed	GO:0005886,GO:0016021,GO:0050832	plasma membrane|integral component of membrane|defense response to fungus
GWHGACDB016219	114.063	74.3572	153.769	2.06798	1.04822	2.22987e-06	1.74852e-05	Up	0.802642	0.808592	0.302609	1.93125	2.27307	1.96658	Hca.13G0009840	14-3-3 protein, putative, expressed	GO:0019904	protein domain specific binding	ko04011,ko04391,ko04114,ko04110,ko04390,ko04151	MAPK signaling pathway - yeast|Hippo signaling pathway - fly|Oocyte meiosis|Cell cycle|Hippo signaling pathway|PI3K-Akt signaling pathway
GWHGACDB016221	56.877	0	113.754	Inf	Inf	2.98959e-41	1.44201e-39	Up	0	0	0	4.08988	2.30669	2.41556	Hca.13G0009860
GWHGACDB016259	38.4106	52.9204	23.9009	0.451639	-1.14676	0.00268918	0.0118091	Down	0.435314	0.317919	0.331389	0.133469	0.160287	0.192256	Hca.13G0010240	nitrate reductase, putative, expressed	GO:0006809,GO:0009703,GO:0020037,GO:0030151,GO:0042128,GO:0043546,GO:0050464	nitric oxide biosynthetic process|nitrate reductase (NADH) activity|heme binding|molybdenum ion binding|nitrate assimilation|molybdopterin cofactor binding|nitrate reductase (NADPH) activity	ko00910	Nitrogen metabolism
GWHGACDB016269	117.539	66.0058	169.072	2.56147	1.35697	7.79508e-10	9.0543e-09	Up	1.69421	0.844333	1.00815	4.73018	3.95341	4.57286	Hca.13G0010340	lysM domain-containing GPI-anchored protein 1 precursor, putative, expressed	GO:0005576,GO:0005886,GO:0006952,GO:0006955,GO:0031225,GO:0042834,GO:0046658	extracellular region|plasma membrane|defense response|immune response|anchored component of membrane|peptidoglycan binding|anchored component of plasma membrane
GWHGACDB016272	122.774	70.6007	174.947	2.47798	1.30916	1.22911e-09	1.39792e-08	Up	0	0	0	0.052485	0	0	Hca.13G0010370	HEAT, putative, expressed
GWHGACDB016299	137.241	215.804	58.6789	0.271908	-1.87881	1.68021e-19	3.68903e-18	Down	2.24107	1.69901	2.14756	0.67722	0.375371	0.771441	Hca.13G0010640	expressed protein	GO:0003700,GO:0005634,GO:0043565	DNA-binding transcription factor activity|nucleus|sequence-specific DNA binding
GWHGACDB016308	164.617	223.052	106.183	0.476044	-1.07083	4.14076e-07	3.58989e-06	Down	1.33034	1.39923	2.39056	0.367727	0.325826	1.7874	Hca.13G0010730	alliin lyase precursor, putative, expressed	GO:0008483,GO:0016021,GO:0016846	transaminase activity|integral component of membrane|carbon-sulfur lyase activity
GWHGACDB016309	81.3178	45.1784	117.457	2.59985	1.37843	2.02713e-07	1.8269e-06	Up	0	0	0	0	0	0	Hca.13G0010740	expressed protein
GWHGACDB016316	41.8124	24.7619	58.8629	2.37716	1.24924	0.000693748	0.00351518	Up	0.311364	0.179179	0.136219	0.224707	0.447036	0.13309	Hca.13G0010810	zinc finger DHHC domain-containing protein, putative, expressed	GO:0005783,GO:0005789,GO:0005794,GO:0006612,GO:0016021,GO:0018230,GO:0019706,GO:0030659	endoplasmic reticulum|endoplasmic reticulum membrane|Golgi apparatus|protein targeting to membrane|integral component of membrane|peptidyl-L-cysteine S-palmitoylation|protein-cysteine S-palmitoyltransferase activity|cytoplasmic vesicle membrane	ko04391	Hippo signaling pathway - fly
GWHGACDB016325	117.372	158.506	76.2379	0.480979	-1.05595	1.10798e-06	9.07512e-06	Down	0.967585	0.761329	2.08912	1.55866	0.934	1.07055	Hca.13G0010900
GWHGACDB016343	9.22691	14.4123	4.04152	0.280422	-1.83433	0.0266792	0.0855	Down	0.498269	0.495878	0	0.124214	0.485881	0.49392	Hca.13G0011080	integral membrane protein, putative, expressed	GO:0005381,GO:0005384,GO:0005774,GO:0006880,GO:0010039,GO:0016020,GO:0016021,GO:0030026,GO:0071281,GO:0071369,GO:0071732	iron ion transmembrane transporter activity|manganese ion transmembrane transporter activity|vacuolar membrane|intracellular sequestering of iron ion|response to iron ion|membrane|integral component of membrane|cellular manganese ion homeostasis|cellular response to iron ion|cellular response to ethylene stimulus|cellular response to nitric oxide
GWHGACDB016366	19.8462	31.3198	8.37254	0.267324	-1.90334	0.000586422	0.00301978	Down	1.14619	0.226866	0.224895	0.111949	0	0	Hca.13G0011310
GWHGACDB016387	52.2271	77.1803	27.274	0.35338	-1.50071	5.81657e-06	4.27446e-05	Down	2.38519	2.44567	10.1306	0	0	1.25918	Hca.13G0011520
GWHGACDB016398	34.5656	59.2086	9.92263	0.167588	-2.57701	3.20784e-09	3.49084e-08	Down	0.375138	0.406739	0.464538	0.0360933	0.0356237	0.0742138	Hca.13G0011630	LRP1, putative, expressed	GO:0001228,GO:0003677,GO:0003700,GO:0005634,GO:0006355,GO:0046983,GO:0048573	DNA-binding transcription activator activity, RNA polymerase II-specific|DNA binding|DNA-binding transcription factor activity|nucleus|regulation of transcription, DNA-templated|protein dimerization activity|photoperiodism, flowering
GWHGACDB016399	28.3875	51.2173	5.55771	0.108512	-3.20407	2.79599e-10	3.38028e-09	Down	0.470188	0.670682	0.407038	0.180908	0.0667747	0	Hca.13G0011640	cytochrome P450, putative, expressed	GO:0005506,GO:0006952,GO:0016020,GO:0016709,GO:0020037	iron ion binding|defense response|membrane|oxidoreductase activity, acting on paired donors, with incorporation or reduction of molecular oxygen, NAD(P)H as one donor, and incorporation of one atom of oxygen|heme binding
GWHGACDB016413	17.1835	10.2083	24.1587	2.36658	1.2428	0.0344895	0.105743	Up	4.2837	1.47477	0	0	0	10.4883	Hca.13G0011780	expressed protein
GWHGACDB016421	2.10668	4.21337	0	0	#NAME?	0.0371294	0.112525	Down	0	0.82951	0.57229	0	0	0	Hca.13G0011860	late embryogenesis abundant group 1, putative, expressed	GO:0009793,GO:0031210,GO:0048030,GO:0070492	embryo development ending in seed dormancy|phosphatidylcholine binding|disaccharide binding|oligosaccharide binding
GWHGACDB016426	15.4593	7.02148	23.8971	3.40343	1.76699	0.022787	0.0747554	Up	0	0	0.296828	0.0999565	0	0.725508	Hca.13G0011910	expressed protein
GWHGACDB016461	1359.92	1832.31	887.524	0.484375	-1.0458	7.77471e-53	5.00233e-51	Down	20.2161	20.0052	20.1839	10.6059	10.2289	10.0704	Hca.13G0012260	targeting protein for Xklp2, putative, expressed
GWHGACDB016467	35.7985	22.5898	49.0071	2.16944	1.11732	0.011296	0.0410993	Up	0.577492	0.113823	0.318283	0.911853	0.594757	0.969217	Hca.13G0012320	BRASSINOSTEROID INSENSITIVE 1 precursor, putative, expressed
GWHGACDB016476	4.5467	1.04238	8.05102	7.72371	2.94929	0.0308236	0.0964622	Up	0	0	0	0	0	0	Hca.13G0012410
GWHGACDB016484	414.956	613.765	216.147	0.352166	-1.50567	1.40143e-36	5.92664e-35	Down	50.2525	61.8152	55.0519	24.2171	16.4216	28.184	Hca.13G0012490	harpin-induced protein 1 domain containing protein, expressed	GO:0005774,GO:0005794,GO:0005886,GO:0009506,GO:0009611,GO:0009617,GO:0009751,GO:0009816,GO:0016021,GO:0042742,GO:0046658,GO:0051607	vacuolar membrane|Golgi apparatus|plasma membrane|plasmodesma|response to wounding|response to bacterium|response to salicylic acid|defense response to bacterium, incompatible interaction|integral component of membrane|defense response to bacterium|anchored component of plasma membrane|defense response to virus
GWHGACDB016498	4.68841	8.12343	1.2534	0.154294	-2.69624	0.035224	0.107601	Down	0	0	0	0	0	0	Hca.13G0012630	OsProCP2 - Putative Lysosomal Pro-x Carboxypeptidase homologue, expressed
GWHGACDB016546	25.6112	14.0271	37.1953	2.65167	1.4069	0.00347035	0.0147557	Up	0.0290912	0.0299695	0.194354	0.651297	0.434433	0.418766	Hca.13G0013110	expressed protein
GWHGACDB016754	417.739	558.89	276.588	0.494887	-1.01483	3.29762e-18	6.76247e-17	Down	0.863692	1.0802	1.59253	1.20301	0.797323	1.51074	Hca.13G0015190	caleosin related protein, putative, expressed	GO:0005783,GO:0005811,GO:0031090,GO:0046872,GO:1990137	endoplasmic reticulum|lipid droplet|organelle membrane|metal ion binding|plant seed peroxidase activity	ko00073	Cutin, suberine and wax biosynthesis
GWHGACDB016768	12.5608	20.4857	4.63587	0.226298	-2.1437	0.00281733	0.0122984	Down	0	0	0	0	0	0	Hca.13G0015330
GWHGACDB016769	278.553	439.351	117.754	0.268017	-1.8996	5.32176e-38	2.32422e-36	Down	0	0.343335	0.448491	0	0	0	Hca.13G0015340	acyl-CoA synthetase protein, putative, expressed			ko00071,ko00061,ko04146,ko02024,ko01212	Fatty acid degradation|Fatty acid biosynthesis|Peroxisome|Quorum sensing|Fatty acid metabolism
GWHGACDB016776	40.7319	24.6898	56.774	2.2995	1.20132	0.00133319	0.0063247	Up	0.0709912	0.106142	0	0.172526	0.339312	0	Hca.13G0015410	STE_MEKK_ste11_MAP3K.2 - STE kinases include homologs to sterile 7, sterile 11 and sterile 20 from yeast, expressed	GO:0000919,GO:0004709,GO:0005524,GO:0005634,GO:0005856,GO:0006952,GO:0009524	cell plate assembly|MAP kinase kinase kinase activity|ATP binding|nucleus|cytoskeleton|defense response|phragmoplast
GWHGACDB016897	269.41	171.231	367.59	2.14674	1.10215	3.44004e-14	5.60091e-13	Up	2.2298	2.36063	2.38238	4.87909	4.68656	4.69482	Hca.13G0016620	ribosomal protein L13, putative, expressed	GO:0003729,GO:0003735,GO:0005840,GO:0006412,GO:0017148,GO:0022625,GO:0022626	mRNA binding|structural constituent of ribosome|ribosome|translation|negative regulation of translation|cytosolic large ribosomal subunit|cytosolic ribosome	ko03010	Ribosome
GWHGACDB016916	177.76	115.819	239.701	2.06961	1.04936	4.09783e-07	3.55438e-06	Up	0.505907	0.455638	0.631549	1.50232	1.04488	1.38385	Hca.13G0016810	expressed protein
GWHGACDB016931	1092.83	1603.25	582.398	0.36326	-1.46093	1.15165e-81	1.28467e-79	Down	8.50654	8.91373	9.01721	3.30882	2.5047	2.89965	Hca.13G0016960	WD-40 repeat family protein, putative, expressed	GO:0005829	cytosol
GWHGACDB016967	2.96797	0.353725	5.58221	15.7812	3.98014	0.0424877	0.125615	Up	0	0.0118358	0	0.0354681	0.0813048	0.0821118	Hca.13G0017320	reticuline oxidase-like protein precursor, putative, expressed	GO:0005576,GO:0005618,GO:0016491,GO:0071949	extracellular region|cell wall|oxidoreductase activity|FAD binding
GWHGACDB016968	103.944	64.1461	143.741	2.24084	1.16404	5.69172e-07	4.85048e-06	Up	1.12144	0.920942	1.37084	2.81978	2.88935	2.69827	Hca.13G0017330	reticuline oxidase-like protein precursor, putative, expressed	GO:0005576,GO:0005618,GO:0016491,GO:0071949	extracellular region|cell wall|oxidoreductase activity|FAD binding
GWHGACDB017009	141.021	88.6613	193.381	2.18112	1.12507	1.63777e-08	1.65666e-07	Up	2.8624	2.48271	2.47966	7.11262	6.51415	6.24852	Hca.13G0017740	harpin-induced protein 1 domain containing protein, expressed
GWHGACDB017044	19.5351	8.09219	30.978	3.82813	1.93664	0.00063389	0.00323829	Up	0.0644298	0.0477508	0.144504	0.25554	0.476372	0.406484	Hca.13G0018090	receptor-like protein kinase precursor, putative, expressed
GWHGACDB017081	47.5043	67.6888	27.3198	0.403609	-1.30897	0.000173255	0.000997534	Down	0.959385	1.49565	1.32949	0.385365	0.106381	0.355093	Hca.13G0018460	AP2 domain containing protein, expressed	GO:0000981,GO:0003677,GO:0003700,GO:0005634,GO:0009414,GO:0009651,GO:0009737,GO:0009873,GO:0010187,GO:0040008,GO:0045723,GO:1901959	DNA-binding transcription factor activity, RNA polymerase II-specific|DNA binding|DNA-binding transcription factor activity|nucleus|response to water deprivation|response to salt stress|response to abscisic acid|ethylene-activated signaling pathway|negative regulation of seed germination|regulation of growth|positive regulation of fatty acid biosynthetic process|positive regulation of cutin biosy…
GWHGACDB017096	100.11	51.9501	148.271	2.8541	1.51304	3.17371e-10	3.80666e-09	Up	0.713145	0.853401	0.310949	1.78856	1.86304	2.40813	Hca.13G0018610	expressed protein
GWHGACDB017114	46.1932	20.4888	71.8976	3.50911	1.8111	0.00149474	0.00699823	Up	0	0	0	0.128705	0	0.260607	Hca.13G0018790	fatty acid hydroxylase, putative, expressed	GO:0005506,GO:0005783,GO:0005789,GO:0006631,GO:0006633,GO:0016021,GO:0080132	iron ion binding|endoplasmic reticulum|endoplasmic reticulum membrane|fatty acid metabolic process|fatty acid biosynthetic process|integral component of membrane|fatty acid alpha-hydroxylase activity
GWHGACDB017116	94.1337	49.6956	138.572	2.78841	1.47944	2.46981e-09	2.71311e-08	Up	0.412293	0.349701	0.508382	1.56046	1.61569	1.75168	Hca.13G0018810	patellin-5, putative, expressed	GO:0005634,GO:0005829,GO:0005886,GO:0007049,GO:0008289,GO:0051301	nucleus|cytosol|plasma membrane|cell cycle|lipid binding|cell division
GWHGACDB017124	94.8153	32.1405	157.49	4.90006	2.2928	9.67305e-19	2.04057e-17	Up	0.0963553	0.127236	0.0766538	0.643277	0.261803	0.333937	Hca.13G0018890	MCM2 - Putative minichromosome maintenance MCM complex subunit 2, expressed	GO:0000347,GO:0003677,GO:0004386,GO:0005524,GO:0005829,GO:0006268,GO:0006270,GO:0007049,GO:0009793,GO:0010082,GO:0016032,GO:0042127,GO:0042555,GO:0046872,GO:0048364,GO:1905775	THO complex|DNA binding|helicase activity|ATP binding|cytosol|DNA unwinding involved in DNA replication|DNA replication initiation|cell cycle|embryo development ending in seed dormancy|regulation of root meristem growth|viral process|regulation of cell proliferation|MCM complex|metal ion binding|root development|negative regulation of DNA helicase activity	ko04113,ko04111,ko03030,ko04110	Meiosis - yeast|Cell cycle - yeast|DNA replication|Cell cycle
GWHGACDB017133	134.433	9.19732	259.669	28.2331	4.81932	9.95008e-21	2.34628e-19	Up	0.239256	0.0866696	0.155724	5.93549	7.76741	5.03347	Hca.13G0018980	gibberellin receptor GID1L2, putative, expressed	GO:0009860,GO:0052689	pollen tube growth|carboxylic ester hydrolase activity
GWHGACDB017137	20.5693	11.3575	29.7811	2.62216	1.39076	0.0115501	0.0419012	Up	0.0448335	0	0	0	0	0.0460291	Hca.13G0019020	hypothetical protein
GWHGACDB017153	15.3888	26.1425	4.63523	0.177306	-2.49568	0.000153896	0.000893207	Down	0.101072	0.252223	0.0497852	0.152399	0	0	Hca.13G0019180	pathogenesis-related Bet v I family protein, putative, expressed	GO:0006952	defense response
GWHGACDB017156	1211.78	688.333	1735.23	2.52091	1.33394	1.23072e-74	1.23178e-72	Up	3.58351	4.91647	4.13688	12.9499	14.8859	13.1931	Hca.13G0019210	expressed protein
GWHGACDB017159	37.9496	22.8331	53.066	2.32408	1.21666	0.00182686	0.00838176	Up	0.13833	0.182028	0.21411	0.533469	0.282361	0.748689	Hca.13G0019240	serine/threonine-protein kinase Cx32, chloroplast precursor, putative, expressed
GWHGACDB017164	463.594	628.213	298.975	0.475914	-1.07123	5.5471e-22	1.38221e-20	Down	7.52014	7.04041	8.08374	4.51451	3.93653	4.49928	Hca.13G0019290	AMP-binding enzyme, putative, expressed	GO:0005777,GO:0006631,GO:0016874	peroxisome|fatty acid metabolic process|ligase activity
GWHGACDB017176	121.737	162.629	80.8455	0.497117	-1.00834	7.01429e-05	0.000432908	Down	14.9449	17.9423	15.2307	7.68701	12.1374	9.65628	Hca.13G0019410
GWHGACDB017194	393.462	612.603	174.322	0.284559	-1.8132	2.78194e-48	1.61151e-46	Down	9.86923	9.98121	10.2272	3.35226	3.78095	4.67488	Hca.13G0019590	B-box zinc finger family protein, putative, expressed	GO:0003700,GO:0005634,GO:0006355,GO:0008270,GO:0009640,GO:0009641,GO:0010117,GO:0043565,GO:1905157	DNA-binding transcription factor activity|nucleus|regulation of transcription, DNA-templated|zinc ion binding|photomorphogenesis|shade avoidance|photoprotection|sequence-specific DNA binding|positive regulation of photosynthesis
GWHGACDB017195	44.7317	74.8967	14.5667	0.19449	-2.36223	3.59304e-10	4.28253e-09	Down	2.61141	2.84907	4.60175	0	0.224438	0.227386	Hca.13G0019600	auxin-induced protein 5NG4, putative, expressed	GO:0005886,GO:0016021,GO:0022857	plasma membrane|integral component of membrane|transmembrane transporter activity
GWHGACDB017196	12080.3	16144.5	8016.13	0.496524	-1.01006	9.81873e-169	2.99812e-166	Down	185.368	177.171	172.272	102.43	93.4912	100.975	Hca.13G0019610	cysteine proteinase 1 precursor, putative, expressed	GO:0000323,GO:0004197,GO:0005615,GO:0005764,GO:0005773,GO:0051603	lytic vacuole|cysteine-type endopeptidase activity|extracellular space|lysosome|vacuole|proteolysis involved in cellular protein catabolic process	ko04142,ko04210	Lysosome|Apoptosis
GWHGACDB017197	38.1246	22.2548	53.9944	2.42619	1.2787	0.000977209	0.00478394	Up	1.27486	0.663787	0.867819	1.67787	2.59561	1.93881	Hca.13G0019620	AP2 domain containing protein, expressed	GO:0003700,GO:0005634,GO:0010200,GO:0043565,GO:0044212,GO:0045893	DNA-binding transcription factor activity|nucleus|response to chitin|sequence-specific DNA binding|transcription regulatory region DNA binding|positive regulation of transcription, DNA-templated
GWHGACDB017205	1195.55	1673.57	717.536	0.428745	-1.22181	1.84996e-63	1.49789e-61	Down	7.93059	9.30425	8.94186	4.19254	3.20591	4.04938	Hca.13G0019700	wound responsive protein, putative, expressed	GO:0004518,GO:0005634,GO:0043565,GO:0050832	nuclease activity|nucleus|sequence-specific DNA binding|defense response to fungus
GWHGACDB017213	292.301	472.099	112.503	0.238305	-2.06912	6.20322e-46	3.38649e-44	Down	2.68134	2.42334	2.51628	0.824324	0.515959	0.80518	Hca.13G0019780	zinc finger, C3HC4 type, domain containing protein, expressed	GO:0006952,GO:0016021,GO:0046872	defense response|integral component of membrane|metal ion binding
GWHGACDB017235	45.6084	22.2985	68.9183	3.09071	1.62794	0.000102878	0.000616359	Up	0.109809	0.108674	0.0449079	0.854611	0.384743	0.770571	Hca.13G0020000	dof zinc finger domain containing protein, putative, expressed	GO:0016567,GO:0016740,GO:0046872	protein ubiquitination|transferase activity|metal ion binding
GWHGACDB017276	2.96578	0.347459	5.58409	16.0712	4.00641	0.0425484	0.125733	Up	0	0	0	0.0334668	0.0987886	0	Hca.13G0020410	lectin protein kinase family protein, putative, expressed	GO:0004674,GO:0005524,GO:0005886,GO:0006468,GO:0016021,GO:0048544	protein serine/threonine kinase activity|ATP binding|plasma membrane|protein phosphorylation|integral component of membrane|recognition of pollen
GWHGACDB017284	28.4026	18.6634	38.1417	2.04366	1.03115	0.0217806	0.0719362	Up	0.15748	0.260145	0.134224	0.508595	0.434392	0.550111	Hca.13G0020490	NPGR1, putative, expressed	GO:0005516,GO:0005886	calmodulin binding|plasma membrane
GWHGACDB017290	65.0665	40.2572	89.8757	2.23254	1.15868	8.04507e-05	0.000491558	Up	0.354118	0.671545	0.243672	1.20074	0.871694	1.02977	Hca.13G0020550	growth-regulating factor, putative, expressed	GO:0005524,GO:0005634,GO:0006351,GO:0006355,GO:0032502	ATP binding|nucleus|transcription, DNA-templated|regulation of transcription, DNA-templated|developmental process
GWHGACDB017299	32.2232	2.83934	61.6071	21.6977	4.43947	4.34251e-16	7.91826e-15	Up	0	0	0	0.118401	0	0	Hca.13G0020640	niemann-Pick C1 protein precursor, putative, expressed	GO:0000329,GO:0006665,GO:0016021,GO:0046624	fungal-type vacuole membrane|sphingolipid metabolic process|integral component of membrane|sphingolipid transporter activity	ko04142	Lysosome
GWHGACDB017300	6.60855	1.40873	11.8084	8.38229	3.06734	0.00564127	0.022567	Up	0.0463658	0.0570589	0.0336545	0.204578	0.0992545	0.306996	Hca.13G0020650	NIN, putative, expressed	GO:0003677,GO:0003700,GO:0005634,GO:0006355	DNA binding|DNA-binding transcription factor activity|nucleus|regulation of transcription, DNA-templated
GWHGACDB017301	3.70399	0	7.40799	Inf	Inf	0.00321852	0.0138185	Up	0.0234238	0.0116673	0.0112979	0.124158	0.0787846	0.0232774	Hca.13G0020660	spotted leaf 11, putative, expressed	GO:0004842,GO:0005634,GO:0005737	ubiquitin-protein transferase activity|nucleus|cytoplasm
GWHGACDB017304	230.52	142.594	318.446	2.23323	1.15913	1.51298e-13	2.34974e-12	Up	0.368993	0.453979	0.268455	0.836837	0.45271	0.253374	Hca.13G0020690	BEE 1, putative, expressed
GWHGACDB017305	21.8857	13.7301	30.0414	2.18799	1.12961	0.0284573	0.0902308	Up	0.0307696	0.155831	0.0588309	0.419962	0.180151	0.278766	Hca.13G0020700	CSLC7 - cellulose synthase-like family C, expressed	GO:0000139,GO:0009506,GO:0016021,GO:0016757,GO:0071555	Golgi membrane|plasmodesma|integral component of membrane|transferase activity, transferring glycosyl groups|cell wall organization
GWHGACDB017322	28.3661	14.8606	41.8717	2.81764	1.49449	0.00101586	0.00495366	Up	0.216313	0.0360921	0.0698617	0.530381	0.351403	0.540999	Hca.13G0020870	WD repeat-containing protein, putative, expressed			ko04114,ko04110,ko04120,ko04111,ko04113	Oocyte meiosis|Cell cycle|Ubiquitin mediated proteolysis|Cell cycle - yeast|Meiosis - yeast
GWHGACDB017346	36.2349	23.5813	48.8885	2.07319	1.05185	0.00782186	0.0299499	Up	0.156731	0.249556	0.502262	0.266436	0.401776	0.24882	Hca.13G0021110	leucine rich repeat domain containing protein, putative, expressed
GWHGACDB017359	9100.28	12698.7	5501.87	0.433263	-1.20668	3.21103e-243	1.89667e-240	Down	139.298	143.976	128.617	67.5394	62.9698	61.6985	Hca.13G0021240	enoyl-CoA hydratase/isomerase family protein, putative, expressed	GO:0004300,GO:0005777,GO:0006635	enoyl-CoA hydratase activity|peroxisome|fatty acid beta-oxidation
GWHGACDB017388	9.01315	2.85206	15.1742	5.32045	2.41155	0.00600903	0.0238108	Up	0	0	0	0	0.266108	0	Hca.13G0021530	serine threonine kinase, putative, expressed
GWHGACDB017391	355.87	506.661	205.079	0.404765	-1.30484	1.19161e-24	3.34905e-23	Down	0.707545	0.649804	0.405512	0.345513	0.528673	0.256287	Hca.13G0021560	chlorophyllide a oxygenase, chloroplast precursor, putative, expressed	GO:0005506,GO:0009535,GO:0010277,GO:0015995,GO:0031969,GO:0051537	iron ion binding|chloroplast thylakoid membrane|chlorophyllide a oxygenase [overall] activity|chlorophyll biosynthetic process|chloroplast membrane|2 iron, 2 sulfur cluster binding	ko00860	Porphyrin and chlorophyll metabolism
GWHGACDB017401	51.6967	73.2743	30.1192	0.411048	-1.28262	9.74237e-05	0.000586498	Down	0.334502	0.405012	0.63197	0.222252	0.0719463	0.400079	Hca.13G0021660	Ser/Thr protein phosphatase family protein, putative, expressed	GO:0004721,GO:0005634,GO:0046872	phosphoprotein phosphatase activity|nucleus|metal ion binding
GWHGACDB017433	191.849	277.961	105.738	0.380404	-1.39439	6.03336e-16	1.0924e-14	Down	1.89466	1.8039	1.97774	0.506668	1.05493	1.00374	Hca.13G0021980	OsFBL22 - F-box domain and LRR containing protein, expressed	GO:0004842,GO:0005634,GO:0006511,GO:0009734,GO:0010311,GO:0016567,GO:0019005,GO:0031146,GO:0051781,GO:0071365	ubiquitin-protein transferase activity|nucleus|ubiquitin-dependent protein catabolic process|auxin-activated signaling pathway|lateral root formation|protein ubiquitination|SCF ubiquitin ligase complex|SCF-dependent proteasomal ubiquitin-dependent protein catabolic process|positive regulation of cell division|cellular response to auxin stimulus	ko04110,ko04120,ko04068,ko04150	Cell cycle|Ubiquitin mediated proteolysis|FoxO signaling pathway|mTOR signaling pathway
GWHGACDB017443	566.139	360.597	771.681	2.14001	1.09762	4.5138e-27	1.39006e-25	Up	5.86198	6.05371	5.74348	12.4724	13.8479	14.5381	Hca.13G0022080	chitin-inducible gibberellin-responsive protein, putative, expressed	GO:0003700,GO:0005634,GO:0006355,GO:0043565	DNA-binding transcription factor activity|nucleus|regulation of transcription, DNA-templated|sequence-specific DNA binding
GWHGACDB017448	19.4632	26.8501	12.0762	0.449764	-1.15276	0.0349841	0.106986	Down	0.819808	0.304521	0.91022	0.103225	0.511184	0.307462	Hca.13G0022130	thioredoxin, putative, expressed	GO:0006662,GO:0009507,GO:0015035,GO:0045454	glycerol ether metabolic process|chloroplast|protein disulfide oxidoreductase activity|cell redox homeostasis
GWHGACDB017449	931.456	1298.13	564.784	0.435075	-1.20066	1.09157e-49	6.53328e-48	Down	13.0758	11.632	12.9771	5.1116	6.59937	5.82642	Hca.13G0022140	nodulin MtN3 family protein, putative, expressed	GO:0005783,GO:0005789,GO:0005886,GO:0005887,GO:0051119,GO:0051260	endoplasmic reticulum|endoplasmic reticulum membrane|plasma membrane|integral component of plasma membrane|sugar transmembrane transporter activity|protein homooligomerization
GWHGACDB017452	3835.55	5499.84	2171.26	0.394786	-1.34086	1.3808e-183	4.73826e-181	Down	0.0948648	0.0591765	0.239448	0.103761	0.068159	0.0940988	Hca.13G0022170	dehydrogenase, putative, expressed	GO:0004022,GO:0005737,GO:0008270	alcohol dehydrogenase (NAD) activity|cytoplasm|zinc ion binding	ko00350,ko00592,ko00071,ko00010	Tyrosine metabolism|alpha-Linolenic acid metabolism|Fatty acid degradation|Glycolysis / Gluconeogenesis
GWHGACDB017455	24.3111	37.7755	10.8467	0.287135	-1.8002	0.000294026	0.00161446	Down	0.393354	0.312529	0.315773	0.13129	0.128891	0.0992894	Hca.13G0022200	receptor-like protein kinase, putative, expressed
GWHGACDB017473	3.61379	0.713811	6.51377	9.12534	3.18988	0.0450997	0.131877	Up	0.0497539	0	0	0.20284	0.103779	0.101124	Hca.13G0022380	AP2 domain containing protein, expressed	GO:0003677,GO:0003700,GO:0005634,GO:0009873,GO:0045893,GO:0048510	DNA binding|DNA-binding transcription factor activity|nucleus|ethylene-activated signaling pathway|positive regulation of transcription, DNA-templated|regulation of timing of transition from vegetative to reproductive phase
GWHGACDB017493	21.3165	12.0305	30.6025	2.54374	1.34695	0.0192834	0.0649406	Up	0.0989905	0.109938	0.0480013	0.204306	0.129625	0.157649	Hca.13G0022580	no apical meristem protein, putative, expressed	GO:0003677,GO:0003700,GO:0005634,GO:0005789,GO:0016021,GO:0070301	DNA binding|DNA-binding transcription factor activity|nucleus|endoplasmic reticulum membrane|integral component of membrane|cellular response to hydrogen peroxide
GWHGACDB017507	7.9724	3.53734	12.4075	3.50756	1.81047	0.0465842	0.135372	Up	0.0337172	0.0837397	0.0159127	0.113186	0.17564	0.184815	Hca.13G0022720	MA3 domain containing protein, expressed	GO:0003729,GO:0003743,GO:0005634,GO:0005737,GO:0005829,GO:0006417,GO:0016281	mRNA binding|translation initiation factor activity|nucleus|cytoplasm|cytosol|regulation of translation|eukaryotic translation initiation factor 4F complex
GWHGACDB017513	12.7489	5.98855	19.5093	3.25777	1.70388	0.015065	0.0526639	Up	0.015808	0.0633982	0.109498	0.312538	0.248795	0.140423	Hca.13G0022780	polygalacturonase, putative, expressed	GO:0004650,GO:0005576,GO:0005618,GO:0005975,GO:0009831	polygalacturonase activity|extracellular region|cell wall|carbohydrate metabolic process|plant-type cell wall modification involved in multidimensional cell growth
GWHGACDB017514	46.6728	23.9978	69.3479	2.88977	1.53095	1.46623e-05	0.000101498	Up	0.0735844	0.0297932	0.0291739	0.0445917	0.22389	0.0298601	Hca.13G0022790	boron transporter protein, putative, expressed	GO:0005452,GO:0005886,GO:0005887,GO:0015301,GO:0046713,GO:0048364,GO:0051453,GO:0080139	inorganic anion exchanger activity|plasma membrane|integral component of plasma membrane|anion:anion antiporter activity|borate transport|root development|regulation of intracellular pH|borate efflux transmembrane transporter activity
GWHGACDB017527	1902.94	802.671	3003.22	3.74153	1.90363	7.0635e-206	3.02982e-203	Up	0.870595	2.46557	3.75317	7.52636	5.72162	6.96367	Hca.13G0022920	GASR6 - Gibberellin-regulated GASA/GAST/Snakin family protein precursor, expressed
GWHGACDB017536	1027.81	1936.86	118.768	0.0613197	-4.0275	0	0	Down	11.0037	12.6604	11.4837	0.871616	0.460667	1.03956	Hca.13G0023010	chloroplast unusual positioning protein, putative, expressed
GWHGACDB017540	90.0225	139.678	40.3671	0.289002	-1.79085	2.30071e-12	3.28174e-11	Down	1.48437	1.11572	1.18999	0.534591	0.239727	0.363742	Hca.13G0023050	late embryogenesis abundant protein, group 3, putative, expressed
GWHGACDB017547	256.146	147.798	364.495	2.46617	1.30227	3.92009e-18	7.998e-17	Up	0.805609	0.761753	0.925552	1.66738	2.50368	2.63302	Hca.13G0023120	serine/threonine-protein kinase, putative, expressed
GWHGACDB017550	97.4546	143.831	51.0779	0.355123	-1.49361	7.02359e-10	8.18722e-09	Down	0.587657	0.4064	0.74271	0.393939	0.160531	0.0801791	Hca.13G0023150	autophagy-related protein 8D, putative, expressed
GWHGACDB017579	101.103	163.553	38.6541	0.23634	-2.08106	2.3125e-17	4.54813e-16	Down	6.13858	5.28183	8.1591	1.58033	1.95906	1.19888	Hca.13G0023440	invertase/pectin methylesterase inhibitor family protein, putative, expressed	GO:0004857,GO:0005618,GO:0005773,GO:0043086	enzyme inhibitor activity|cell wall|vacuole|negative regulation of catalytic activity
GWHGACDB017633	4074.51	6153.18	1995.84	0.324358	-1.62434	3.65186e-224	1.80247e-221	Down	91.0929	86.5038	91.3713	32.9863	33.0827	31.4046	Hca.13G0023980	COBRA-like protein 7 precursor, putative, expressed	GO:0005768,GO:0005794,GO:0005802,GO:0009506,GO:0010215,GO:0031225,GO:0046658	endosome|Golgi apparatus|trans-Golgi network|plasmodesma|cellulose microfibril organization|anchored component of membrane|anchored component of plasma membrane
GWHGACDB017642	15.0229	30.0459	0	0	#NAME?	1.91753e-07	1.7342e-06	Down	0	0.481295	0	0.302974	0	0	Hca.13G0024070	peroxidase precursor, putative, expressed	GO:0004601,GO:0005576,GO:0006979,GO:0020037,GO:0042744,GO:0046872	peroxidase activity|extracellular region|response to oxidative stress|heme binding|hydrogen peroxide catabolic process|metal ion binding	ko00940	Phenylpropanoid biosynthesis
GWHGACDB017659	25.1956	34.2315	16.1598	0.472074	-1.08291	0.0223281	0.0734506	Down	0.402838	0.448865	0.307316	0.207922	0.104992	0.245452	Hca.13G0024240	pectinesterase, putative, expressed	GO:0005618,GO:0016021,GO:0030599,GO:0042545,GO:0045330,GO:0045490,GO:0046910	cell wall|integral component of membrane|pectinesterase activity|cell wall modification|aspartyl esterase activity|pectin catabolic process|pectinesterase inhibitor activity	ko00040,ko00500	Pentose and glucuronate interconversions|Starch and sucrose metabolism
GWHGACDB017701	38.4359	52.4374	24.4344	0.465973	-1.10168	0.00390204	0.016333	Down	0	0.0746642	0.362659	0.438498	0	0.297737	Hca.13G0024660	nodulin MtN3 family protein, putative, expressed	GO:0005887,GO:0051119	integral component of plasma membrane|sugar transmembrane transporter activity
GWHGACDB017711	24.7271	36.7522	12.702	0.345612	-1.53277	0.0173195	0.0593829	Down	0.159731	0.0760823	0.14207	0.0192104	0.164479	0.104454	Hca.13G0024760	pectinesterase, putative, expressed	GO:0005618,GO:0016021,GO:0030599,GO:0042545,GO:0045330,GO:0045490,GO:0046910	cell wall|integral component of membrane|pectinesterase activity|cell wall modification|aspartyl esterase activity|pectin catabolic process|pectinesterase inhibitor activity	ko00040,ko00500	Pentose and glucuronate interconversions|Starch and sucrose metabolism
GWHGACDB017719	59.2217	78.9936	39.4497	0.499404	-1.00172	0.00101322	0.00494212	Down	0.369493	0.547668	0.384228	0.281239	0.0877462	0.386115	Hca.13G0024840	pectinesterase, putative, expressed	GO:0005618,GO:0016021,GO:0030599,GO:0042545,GO:0045330,GO:0045490,GO:0046910	cell wall|integral component of membrane|pectinesterase activity|cell wall modification|aspartyl esterase activity|pectin catabolic process|pectinesterase inhibitor activity	ko00040,ko00500	Pentose and glucuronate interconversions|Starch and sucrose metabolism
GWHGACDB017743	5.75759	10.2618	1.2534	0.122143	-3.03336	0.00949908	0.03544	Down	0	0	0	0	0	0	Hca.13G0025080	LTPL8 - Protease inhibitor/seed storage/LTP family protein precursor, expressed	GO:0006869,GO:0008289	lipid transport|lipid binding
GWHGACDB017755	688.903	1056.72	321.082	0.303847	-1.71858	3.85833e-73	3.80875e-71	Down	8.72618	8.97664	8.29585	3.43204	2.60211	3.25971	Hca.13G0025200	structural constituent of ribosome, putative, expressed	GO:0009698,GO:0016592,GO:2000762	phenylpropanoid metabolic process|mediator complex|regulation of phenylpropanoid metabolic process
GWHGACDB017764	677.146	989.344	364.947	0.368878	-1.43878	3.33343e-25	9.5932e-24	Down	25.7278	21.5516	19.5165	10.0086	11.1467	8.74296	Hca.13G0025290	stem-specific protein TSJT1, putative, expressed
GWHGACDB017776	17.9955	5.63781	30.3532	5.38386	2.42864	7.00935e-05	0.000432752	Up	0.0197855	0.139707	0.0966312	0.293543	0.581706	0.495078	Hca.13G0025410	receptor-like protein kinase precursor, putative, expressed
GWHGACDB017780	14.7091	27.8735	1.54477	0.0554208	-4.17343	1.00243e-07	9.33053e-07	Down	0	0	0	0	0	0	Hca.13G0025450	expressed protein
GWHGACDB017783	115.194	75.6966	154.691	2.04356	1.03109	2.95323e-06	2.26689e-05	Up	0.205376	0.240069	0.40248	0.520137	0.742837	0.854367	Hca.13G0025480	lipoxygenase, putative, expressed	GO:0009507,GO:0010311,GO:0031408,GO:0034440,GO:0046872,GO:0048364,GO:1900366,GO:1990136	chloroplast|lateral root formation|oxylipin biosynthetic process|lipid oxidation|metal ion binding|root development|negative regulation of defense response to insect|linoleate 9S-lipoxygenase activity	ko00591	Linoleic acid metabolism
GWHGACDB017784	17.6729	7.40026	27.9456	3.77629	1.91697	0.00132537	0.0062926	Up	0	0	0	0	0	0	Hca.13G0025490	receptor-like protein kinase precursor, putative, expressed
GWHGACDB017789	30.4147	19.305	41.5245	2.15097	1.10499	0.0112424	0.040931	Up	0.100872	0.120868	0.234365	0.417622	0.43721	0.229512	Hca.13G0025540	BRASSINOSTEROID INSENSITIVE 1-associated receptor kinase 1 precursor, putative, expressed
GWHGACDB017812	56.3224	23.0378	89.607	3.88957	1.95961	2.47396e-09	2.716e-08	Up	0	0	0	0	0	0	Hca.13G0025770	OsCam2 - Calmodulin, expressed
GWHGACDB017814	17.9382	9.19713	26.6793	2.90083	1.53647	0.00795558	0.0303597	Up	0	0	0	0	0	0	Hca.13G0025790	expressed protein
GWHGACDB017842	79.9394	42.9747	116.904	2.7203	1.44377	7.98993e-08	7.53015e-07	Up	3.00029	1.02265	3.30167	10.3675	5.66077	8.31703	Hca.13G0026070	AP2 domain containing protein, expressed	GO:0003677,GO:0003700,GO:0005634,GO:0006952,GO:0009867,GO:0009873	DNA binding|DNA-binding transcription factor activity|nucleus|defense response|jasmonic acid mediated signaling pathway|ethylene-activated signaling pathway	ko04075	Plant hormone signal transduction
GWHGACDB017854	2.93491	0	5.86982	Inf	Inf	0.0115165	0.0417919	Up	0	0	0	0	0	0	Hca.13G0026190	terpene synthase, putative, expressed	GO:0000287,GO:0005737,GO:0016114,GO:0047461	magnesium ion binding|cytoplasm|terpenoid biosynthetic process|(+)-delta-cadinene synthase activity
GWHGACDB017861	29.0227	11.2477	46.7977	4.16066	2.05681	9.97289e-06	7.07767e-05	Up	0.0250501	0.024689	0.185326	0.34026	0.417551	0.322458	Hca.13G0026260	kinesin motor domain containing protein, putative, expressed	GO:0003777,GO:0005524,GO:0005737,GO:0005871,GO:0005874,GO:0007018,GO:0008017,GO:0008574,GO:0009524,GO:0016887,GO:0047496	microtubule motor activity|ATP binding|cytoplasm|kinesin complex|microtubule|microtubule-based movement|microtubule binding|ATP-dependent microtubule motor activity, plus-end-directed|phragmoplast|ATPase activity|vesicle transport along microtubule
GWHGACDB017863	32.02	9.85446	54.1856	5.49859	2.45906	6.36501e-08	6.06072e-07	Up	0.0618113	0.105213	0.0591749	0.497851	0.635777	0.478016	Hca.13G0026280	expressed protein	GO:0005618,GO:0005737,GO:0007049,GO:0051301	cell wall|cytoplasm|cell cycle|cell division
GWHGACDB017919	5.52917	1.7718	9.28653	5.24128	2.38992	0.0388426	0.116813	Up	0.0754519	0.303094	0	0.438289	0.73853	0.531482	Hca.13G0026840	mTERF domain containing protein, expressed
GWHGACDB017921	37.334	53.5678	21.1002	0.393898	-1.34411	0.000564637	0.00291844	Down	0.546439	0	0.404817	0.597734	0.097172	0.213863	Hca.13G0026860	expressed protein
GWHGACDB017923	215.764	139.241	292.287	2.09914	1.0698	3.71351e-11	4.84087e-10	Up	0.469788	0.647691	0.432159	1.17035	1.27626	1.42174	Hca.13G0026880	CW-type Zinc Finger, putative, expressed
GWHGACDB017938	32.9659	51.0948	14.837	0.290381	-1.78398	2.67522e-05	0.000177352	Down	1.22567	1.14453	1.02687	1.02542	0.221293	0.176252	Hca.13G0027030	LTPL78 - Protease inhibitor/seed storage/LTP family protein precursor, expressed	GO:0005886,GO:0006869,GO:0008289,GO:0031225,GO:0042335,GO:0046658	plasma membrane|lipid transport|lipid binding|anchored component of membrane|cuticle development|anchored component of plasma membrane
GWHGACDB017966	32.2391	45.5352	18.9429	0.416005	-1.26533	0.00256889	0.0113265	Down	0.331491	0.539245	0.4011	0.216339	0.167205	0.203838	Hca.13G0027310	spotted leaf 11, putative, expressed	GO:0004842,GO:0005634,GO:0005737,GO:0010200	ubiquitin-protein transferase activity|nucleus|cytoplasm|response to chitin
GWHGACDB017974	113.655	66.078	161.232	2.44003	1.2869	8.29295e-09	8.66097e-08	Up	1.29975	0.766448	0.717412	2.66929	2.30615	2.81421	Hca.13G0027390	pentatricopeptide, putative, expressed
GWHGACDB018023	78.7794	52.1624	105.396	2.02054	1.01474	0.000138574	0.000811729	Up	0.228007	0.0570263	0.267154	0.647249	0.680181	0.619856	Hca.13G0027880	formin-like protein 1 precursor, putative, expressed	GO:0003779,GO:0005618,GO:0005886,GO:0016020,GO:0016021,GO:0030036,GO:0045010,GO:0051015,GO:0051016	actin binding|cell wall|plasma membrane|membrane|integral component of membrane|actin cytoskeleton organization|actin nucleation|actin filament binding|barbed-end actin filament capping
GWHGACDB018045	2295.56	1333.58	3257.53	2.44269	1.28847	3.48044e-117	6.11725e-115	Up	2.1515	1.77906	0.829633	4.40717	4.03459	2.65096	Hca.13G0028100	2,3-bisphosphoglycerate-independent phosphoglycerate mutase, putative, expressed	GO:0004619,GO:0005737,GO:0006007,GO:0006096,GO:0030145	phosphoglycerate mutase activity|cytoplasm|glucose catabolic process|glycolytic process|manganese ion binding	ko00260,ko01200,ko00680,ko01230,ko00010	Glycine, serine and threonine metabolism|Carbon metabolism|Methane metabolism|Biosynthesis of amino acids|Glycolysis / Gluconeogenesis
GWHGACDB018085	53.8827	24.3737	83.3918	3.42139	1.77458	9.83427e-08	9.16077e-07	Up	0.690257	0.833803	0.42659	1.64093	2.10316	2.28979	Hca.13G0028500	survival motor neuron containing protein, expressed			ko03013	RNA transport
GWHGACDB018091	5.09854	0	10.1971	Inf	Inf	0.00946495	0.0353437	Up	0	0	0	0.152021	0.0747916	0.158125	Hca.13G0028560	DC1 domain-containing protein, putative, expressed
GWHGACDB018107	33.5541	13.8087	53.2996	3.85987	1.94855	5.1136e-06	3.79033e-05	Up	0.597444	0.450942	0.233406	1.88404	1.90819	1.6772	Hca.13G0028720	purine permease, putative, expressed	GO:0005345,GO:0006863,GO:0016020,GO:0016021	purine nucleobase transmembrane transporter activity|purine nucleobase transport|membrane|integral component of membrane
GWHGACDB018138	13889.1	1199.39	26578.7	22.1603	4.4699	9.33689e-85	1.0994e-82	Up	9.73275	10.3047	9.44061	220.155	269.02	232.356	Hca.13G0029030
GWHGACDB018140	22.299	33.7864	10.8115	0.319997	-1.64387	0.0014386	0.00676511	Down	0.994638	1.40191	1.54818	0.251565	1.09884	0.311723	Hca.13G0029050
GWHGACDB018147	15.886	3.86292	27.9091	7.22488	2.85297	2.42335e-05	0.000162056	Up	0.0840065	0.0279082	0.163044	0.907416	0.411443	0.702457	Hca.13G0029120
GWHGACDB018154	7.99186	13.4769	2.5068	0.186007	-2.42657	0.0317842	0.0988021	Down	0.36457	0.317603	0.0468191	0	0	0.19579	Hca.13G0029190
GWHGACDB018274	13.1505	7.03401	19.2669	2.73911	1.45371	0.0339823	0.104419	Up	0.088535	0.104927	0.157967	0.278885	0.270719	0.516941	Hca.13G0030390	receptor protein kinase TMK1 precursor, putative, expressed	GO:0004675,GO:0005524,GO:0005794,GO:0005886,GO:0006468,GO:0009506,GO:0016021	transmembrane receptor protein serine/threonine kinase activity|ATP binding|Golgi apparatus|plasma membrane|protein phosphorylation|plasmodesma|integral component of membrane
GWHGACDB018307	8.74654	1.75619	15.7369	8.96083	3.16363	0.0287184	0.0908795	Up	0.034667	0	0.0167547	0.0338203	0.150254	0.0517649	Hca.13G0030720	expressed protein
GWHGACDB018369	12.3135	6.66149	17.9655	2.69692	1.43131	0.0437223	0.128574	Up	0	0	0	0	0	0	Hca.14G0000180	expressed protein	GO:0005634,GO:0040008	nucleus|regulation of growth
GWHGACDB018370	73.4315	48.3974	98.4656	2.03452	1.02469	0.00027052	0.00149863	Up	0.13079	0.131806	0	0	0.25372	0.524364	Hca.14G0000190	UBX domain-containing protein, putative, expressed
GWHGACDB018372	161.253	103.99	218.516	2.10131	1.07129	3.19477e-08	3.14768e-07	Up	0	0	0	0	0	0	Hca.14G0000210	2-isopropylmalate synthase B, putative, expressed	GO:0003852,GO:0009098,GO:0009507,GO:0009570	2-isopropylmalate synthase activity|leucine biosynthetic process|chloroplast|chloroplast stroma	ko01230,ko00620,ko00290,ko01210	Biosynthesis of amino acids|Pyruvate metabolism|Valine, leucine and isoleucine biosynthesis|2-Oxocarboxylic acid metabolism
GWHGACDB018378	32.5132	43.9507	21.0757	0.479531	-1.0603	0.0135052	0.0479463	Down	0.554585	0.717094	2.24118	0.213508	0.312214	0.27133	Hca.14G0000270	transporter family protein, putative, expressed
GWHGACDB018428	25.828	0	51.6559	Inf	Inf	3.38886e-13	5.15859e-12	Up	0	0	0	0.105176	0.381848	0.24106	Hca.14G0000770	expressed protein
GWHGACDB018471	92.2961	54.4043	130.188	2.39297	1.2588	3.63564e-07	3.16951e-06	Up	0.669814	0.896606	0.477557	1.42823	1.83593	1.89988	Hca.14G0001200	golgi transport complex protein-related, putative, expressed	GO:0000943,GO:0003676,GO:0003964,GO:0004190,GO:0004519,GO:0006310,GO:0015074,GO:0046872	retrotransposon nucleocapsid|nucleic acid binding|RNA-directed DNA polymerase activity|aspartic-type endopeptidase activity|endonuclease activity|DNA recombination|DNA integration|metal ion binding
GWHGACDB018473	60.7743	89.3462	32.2025	0.360423	-1.47224	1.65092e-06	1.32052e-05	Down	0	0	0	0	0	0	Hca.14G0001220	myb-like DNA-binding domain containing protein, expressed
GWHGACDB018476	217.081	289.626	144.536	0.499045	-1.00276	3.65822e-10	4.35733e-09	Down	0.667866	0.617314	1.76753	0.69149	0.172767	0.243506	Hca.14G0001250	TBC domain containing protein, expressed	GO:0003677,GO:0003700,GO:0005634	DNA binding|DNA-binding transcription factor activity|nucleus
GWHGACDB018513	176.298	287.702	64.8929	0.225556	-2.14844	1.35238e-30	4.75393e-29	Down	0.989194	0.723746	0.676873	0.211248	0	0.610257	Hca.14G0001620	IQ calmodulin-binding motif domain containing protein, expressed
GWHGACDB018589	640.823	902.141	379.505	0.420672	-1.24923	1.53102e-38	6.80198e-37	Down	4.56786	5.06739	4.89509	1.83157	1.87473	2.11621	Hca.14G0002380	TKL_IRAK_CrRLK1L-1.5 - The CrRLK1L-1 subfamily has homology to the CrRLK1L homolog, expressed	GO:0004672,GO:0004674,GO:0005524,GO:0005634,GO:0005737,GO:0006468,GO:0009408,GO:0009409,GO:0009651,GO:0016301,GO:0035556,GO:0045727	protein kinase activity|protein serine/threonine kinase activity|ATP binding|nucleus|cytoplasm|protein phosphorylation|response to heat|response to cold|response to salt stress|kinase activity|intracellular signal transduction|positive regulation of translation	ko04066,ko04152,ko04350,ko04012,ko04151,ko04150	HIF-1 signaling pathway|AMPK signaling pathway|TGF-beta signaling pathway|ErbB signaling pathway|PI3K-Akt signaling pathway|mTOR signaling pathway
GWHGACDB018597	15.3287	5.26538	25.392	4.82244	2.26976	0.000564026	0.00291653	Up	0	0	0.187248	0.383385	0.525697	0.252412	Hca.14G0002460	expressed protein
GWHGACDB018621	438.146	601.744	274.547	0.456253	-1.1321	4.73979e-23	1.24747e-21	Down	1.48933	2.23022	2.02976	1.16347	1.7772	1.68988	Hca.14G0002700	dehydrogenase, putative, expressed
GWHGACDB018657	99.8035	145.723	53.8843	0.369773	-1.43529	1.89353e-09	2.10834e-08	Down	0.434822	0.256026	0.475973	0.172936	0.483286	0.255371	Hca.14G0003060	myosin heavy chain-related, putative, expressed
GWHGACDB018658	30.517	18.2877	42.7462	2.33742	1.22492	0.00489228	0.0199044	Up	0.0763686	0.20476	0.0890919	0.268083	0.298559	0.317755	Hca.14G0003070	nucampholin, putative, expressed	GO:0003723,GO:0005681,GO:0005737,GO:0006397,GO:0008380	RNA binding|spliceosomal complex|cytoplasm|mRNA processing|RNA splicing
GWHGACDB018668	58.3995	98.5027	18.2964	0.185745	-2.4286	2.02137e-13	3.11115e-12	Down	0.0996054	0.308593	0.234744	0.0950823	0	0.0510975	Hca.14G0003170	glycosyl transferase, putative, expressed
GWHGACDB018701	440.768	641.504	240.032	0.37417	-1.41823	1.25731e-34	4.98921e-33	Down	21.2018	24.1039	21.7934	10.2034	8.32335	7.4794	Hca.14G0003500	acyl-coenzyme A oxidase, putative, expressed	GO:0003997,GO:0006635,GO:0009514,GO:0071949	acyl-CoA oxidase activity|fatty acid beta-oxidation|glyoxysome|FAD binding	ko04024,ko00592,ko00071,ko04146,ko01040,ko01212	cAMP signaling pathway|alpha-Linolenic acid metabolism|Fatty acid degradation|Peroxisome|Biosynthesis of unsaturated fatty acids|Fatty acid metabolism
GWHGACDB018804	27.9231	38.1514	17.6949	0.463807	-1.1084	0.0174864	0.0598453	Down	0.624456	0.133367	0	0.130943	0.385042	0.0442952	Hca.14G0004530	OsFBT4 - F-box and tubby domain containing protein, expressed	GO:0004842,GO:0005634,GO:0005737,GO:0009507	ubiquitin-protein transferase activity|nucleus|cytoplasm|chloroplast
GWHGACDB018812	380.488	511.44	249.537	0.48791	-1.03531	3.2321e-13	4.92621e-12	Down	2.29084	1.23456	1.34064	1.00846	0.666216	2.77105	Hca.14G0004610	thioredoxin, putative, expressed	GO:0004458,GO:0005739,GO:0006807,GO:0009853,GO:0019516,GO:0022904,GO:0031234,GO:0047545,GO:0051990,GO:0071949	D-lactate dehydrogenase (cytochrome) activity|mitochondrion|nitrogen compound metabolic process|photorespiration|lactate oxidation|respiratory electron transport chain|extrinsic component of cytoplasmic side of plasma membrane|2-hydroxyglutarate dehydrogenase activity|(R)-2-hydroxyglutarate dehydrogenase activity|FAD binding
GWHGACDB018824	267.061	465.924	68.1978	0.146371	-2.7723	1.31383e-67	1.14345e-65	Down	0.45934	0.638947	0.967745	0.160378	0	0.333179	Hca.14G0004730	expressed protein
GWHGACDB018826	618.96	1048.83	189.089	0.180286	-2.47164	1.1623e-85	1.39132e-83	Down	0	2.24346	0	0	0	0	Hca.14G0004750	RNA methyltransferase domain-containing protein 2, putative, expressed
GWHGACDB018845	126.536	83.8537	169.218	2.01801	1.01293	0.000247725	0.00138127	Up	1.36013	0.761316	0.361024	2.51001	3.10458	2.03819	Hca.14G0004940	TKL_IRAK_DUF26-lf.3 - DUF26 kinases have homology to DUF26 containing loci, expressed
GWHGACDB018856	5.37531	1.74983	9.0008	5.14382	2.36284	0.0457903	0.133506	Up	0	0	0	0	0	0	Hca.14G0005050	GDSL-like lipase/acylhydrolase, putative, expressed
GWHGACDB018884	504.726	699.634	309.817	0.442827	-1.17518	6.74988e-28	2.16374e-26	Down	9.37886	10.381	11.2668	5.30927	5.54143	4.83709	Hca.14G0005330	transposon protein, putative, unclassified, expressed	GO:0005774,GO:0016021,GO:0055085	vacuolar membrane|integral component of membrane|transmembrane transport
GWHGACDB018917	17.9559	24.7369	11.1748	0.451746	-1.14642	0.043972	0.129143	Down	0	0	0	0	0.0507076	0.0346174	Hca.14G0005660	plasma membrane ATPase, putative, expressed	GO:0004365,GO:0006006,GO:0009507,GO:0009570,GO:0009941,GO:0016020,GO:0019253,GO:0047100,GO:0048046,GO:0050661,GO:0051287	glyceraldehyde-3-phosphate dehydrogenase (NAD+) (phosphorylating) activity|glucose metabolic process|chloroplast|chloroplast stroma|chloroplast envelope|membrane|reductive pentose-phosphate cycle|glyceraldehyde-3-phosphate dehydrogenase (NADP+) (phosphorylating) activity|apoplast|NADP binding|NAD binding	ko00710,ko01200	Carbon fixation in photosynthetic organisms|Carbon metabolism
GWHGACDB018937	58.5223	38.6724	78.3722	2.02657	1.01904	0.00245668	0.0109024	Up	0	0	0	0	0	0	Hca.14G0005860	dehydrogenase, putative, expressed	GO:0000287,GO:0003862,GO:0009098,GO:0009507,GO:0051287	magnesium ion binding|3-isopropylmalate dehydrogenase activity|leucine biosynthetic process|chloroplast|NAD binding	ko01230,ko00660,ko01210,ko00290	Biosynthesis of amino acids|C5-Branched dibasic acid metabolism|2-Oxocarboxylic acid metabolism|Valine, leucine and isoleucine biosynthesis
GWHGACDB018938	11.6795	5.65988	17.6992	3.12713	1.64484	0.0246874	0.0800714	Up	0	0	0.0842793	0.214835	0	0.130584	Hca.14G0005870	transposon protein, putative, unclassified, expressed	GO:0000794,GO:0005634,GO:0005737,GO:0005819,GO:0005829,GO:0006511,GO:0007049,GO:0009524,GO:0009733,GO:0009734,GO:0009753,GO:0009793,GO:0009867,GO:0009873,GO:0010087,GO:0016567,GO:0031461,GO:0031625,GO:0042752,GO:0048366	condensed nuclear chromosome|nucleus|cytoplasm|spindle|cytosol|ubiquitin-dependent protein catabolic process|cell cycle|phragmoplast|response to auxin|auxin-activated signaling pathway|response to jasmonic acid|embryo development ending in seed dormancy|jasmonic acid mediated signaling pathway|ethylene-activated signaling pathway|phloem or xylem histogenesis|protein ubiquitination|cullin-RING ubi…	ko04114,ko04141,ko04110,ko04341,ko04340,ko04120,ko04350,ko04111,ko04310	Oocyte meiosis|Protein processing in endoplasmic reticulum|Cell cycle|Hedgehog signaling pathway - fly|Hedgehog signaling pathway|Ubiquitin mediated proteolysis|TGF-beta signaling pathway|Cell cycle - yeast|Wnt signaling pathway
GWHGACDB018964	10.8933	5.64726	16.1394	2.85792	1.51496	0.0455607	0.132987	Up	0	0	0	0	0	0	Hca.14G0006130	expressed protein
GWHGACDB019001	139.796	206.709	72.8824	0.352584	-1.50396	1.08533e-13	1.70618e-12	Down	1.40795	1.55553	2.87237	0.967278	1.32372	0.590505	Hca.14G0006500	mitochondrial carrier protein, putative, expressed	GO:0000064,GO:0005290,GO:0005739,GO:0005743,GO:0006561,GO:0006844,GO:0006972,GO:0015181,GO:0015189,GO:0016021	L-ornithine transmembrane transporter activity|L-histidine transmembrane transporter activity|mitochondrion|mitochondrial inner membrane|proline biosynthetic process|acyl carnitine transport|hyperosmotic response|arginine transmembrane transporter activity|L-lysine transmembrane transporter activity|integral component of membrane
GWHGACDB019014	2889.8	4503.33	1276.26	0.283404	-1.81907	8.73587e-265	5.52214e-262	Down	1.64398	1.24345	1.00891	0.0812807	0.204829	0.253811	Hca.14G0006630	AMP-binding enzyme, putative, expressed	GO:0005634,GO:0005739,GO:0005829,GO:0006633,GO:0016020,GO:0090409,GO:0090410	nucleus|mitochondrion|cytosol|fatty acid biosynthetic process|membrane|malonyl-CoA synthetase activity|malonate catabolic process	ko00280	Valine, leucine and isoleucine degradation
GWHGACDB019036	33.6878	18.6856	48.6901	2.60575	1.3817	0.000883197	0.00436762	Up	0.225428	0.179517	0.19784	0.473306	0.593198	0.714454	Hca.14G0006850	expressed protein
GWHGACDB019037	174.15	108.936	239.364	2.1973	1.13573	2.88946e-10	3.48778e-09	Up	0.389986	0.822643	0.619632	1.50257	1.16935	1.51569	Hca.14G0006860	hexokinase, putative, expressed	GO:0001678,GO:0004396,GO:0005524,GO:0005536,GO:0006096,GO:0009707,GO:0016021	cellular glucose homeostasis|hexokinase activity|ATP binding|glucose binding|glycolytic process|chloroplast outer membrane|integral component of membrane	ko04066,ko00524,ko00052,ko01200,ko00051,ko00010,ko00520,ko00500,ko00521	HIF-1 signaling pathway|Neomycin, kanamycin and gentamicin biosynthesis|Galactose metabolism|Carbon metabolism|Fructose and mannose metabolism|Glycolysis / Gluconeogenesis|Amino sugar and nucleotide sugar metabolism|Starch and sucrose metabolism|Streptomycin biosynthesis
GWHGACDB019042	169.276	82.8468	255.705	3.08647	1.62596	3.1384e-18	6.44328e-17	Up	0.243822	0.408103	0.417707	0.623524	1.115	1.37957	Hca.14G0006910	polyadenylate-binding protein, putative, expressed	GO:0003723,GO:0003730,GO:0005634,GO:0005737,GO:0005829,GO:0006413,GO:0006417,GO:0008143,GO:0008266,GO:0016071,GO:1990904	RNA binding|mRNA 3'-UTR binding|nucleus|cytoplasm|cytosol|translational initiation|regulation of translation|poly(A) binding|poly(U) RNA binding|mRNA metabolic process|ribonucleoprotein complex	ko03018,ko03015,ko03013	RNA degradation|mRNA surveillance pathway|RNA transport
GWHGACDB019048	31.0569	18.7388	43.375	2.31471	1.21083	0.00811551	0.0308939	Up	0.274913	0.274856	0.071778	0.852537	0.599789	0.573759	Hca.14G0006970	OsFBX354 - F-box domain containing protein, expressed
GWHGACDB019061	76.3269	106.486	46.1682	0.433563	-1.20569	8.33341e-06	5.97654e-05	Down	1.63269	1.36813	2.02228	0.82583	0.651747	0.879698	Hca.14G0007100	SNF7 domain containing protein, putative, expressed	GO:0000578,GO:0000815,GO:0000920,GO:0005771,GO:0009793,GO:0015031,GO:0032509,GO:0045324,GO:0090351	embryonic axis specification|ESCRT III complex|septum digestion after cytokinesis|multivesicular body|embryo development ending in seed dormancy|protein transport|endosome transport via multivesicular body sorting pathway|late endosome to vacuole transport|seedling development	ko04144	Endocytosis
GWHGACDB019084	108.891	159.52	58.2629	0.365239	-1.45309	1.963e-10	2.4033e-09	Down	1.57873	1.97077	1.95008	0.561831	0.822155	0.820689	Hca.14G0007330	ZOS1-05 - C2H2 zinc finger protein, expressed	GO:0003677,GO:0003700,GO:0005634,GO:0006355,GO:0046872	DNA binding|DNA-binding transcription factor activity|nucleus|regulation of transcription, DNA-templated|metal ion binding
GWHGACDB019090	3043.52	4256.05	1830.98	0.430207	-1.2169	1.22056e-130	2.51303e-128	Down	79.1311	84.5281	80.4002	38.5109	36.5358	43.4775	Hca.14G0007390	MYB family transcription factor, putative, expressed	GO:0003700,GO:0005634,GO:0009739,GO:0009834,GO:0030154,GO:0043565,GO:0044212	DNA-binding transcription factor activity|nucleus|response to gibberellin|plant-type secondary cell wall biogenesis|cell differentiation|sequence-specific DNA binding|transcription regulatory region DNA binding
GWHGACDB019097	4.68981	0.353725	9.02589	25.5167	4.67337	0.0245044	0.0795208	Up	0	0	0	0.224684	0	0.137969	Hca.14G0007460	ankyrin repeat-containing protein, putative, expressed
[truncated: 2,851 more rows]
