# Supplementary material for: Integrated Methylome and Transcriptome Analyses Reveal the Molecular Mechanism by Which DNA Methylation Regulates Kenaf Flowering
Source: Front Plant Sci. 2021 Aug 26;12:709030. doi: 10.3389/fpls.2021.709030 (PMC8428968; doi:10.3389/fpls.2021.709030)
Supplement: Supplementary Table 8 — GO and KEGG analysis of DEGs. [file Table_8.XLSX]

## Sheet: GO enrichment 
id	Term	Category	ListHits	ListTotal	PopHits	PopTotal	pValue	qValue	Enrichment_score	Gene
GO:0043528	tRNA (m2G10) methyltransferase complex	cellular_component	1	2531	1	27306	0	0	10.7886	GWHGACDB000148
GO:0004411	homogentisate 1,2-dioxygenase activity	molecular_function	2	2531	2	27306	0	0	10.7886	GWHGACDB000414; GWHGACDB015632
GO:0042834	peptidoglycan binding	molecular_function	2	2531	2	27306	0	0	10.7886	GWHGACDB001229; GWHGACDB016269
GO:0046373	L-arabinose metabolic process	biological_process	1	2531	1	27306	0	0	10.7886	GWHGACDB001280
GO:0052748	baicalin beta-D-glucuronidase activity	molecular_function	1	2531	1	27306	0	0	10.7886	GWHGACDB001728
GO:0035445	borate transmembrane transport	biological_process	1	2531	1	27306	0	0	10.7886	GWHGACDB002166
GO:1905775	negative regulation of DNA helicase activity	biological_process	2	2531	2	27306	0	0	10.7886	GWHGACDB002415; GWHGACDB017124
GO:0015415	ATPase-coupled phosphate ion transmembrane transporter activity	molecular_function	1	2531	1	27306	0	0	10.7886	GWHGACDB002464
GO:0000914	phragmoplast assembly	biological_process	1	2531	1	27306	0	0	10.7886	GWHGACDB003021
GO:0007349	cellularization	biological_process	1	2531	1	27306	0	0	10.7886	GWHGACDB003021
GO:0010245	radial microtubular system formation	biological_process	2	2531	2	27306	0	0	10.7886	GWHGACDB003021; GWHGACDB059045
GO:0010342	endosperm cellularization	biological_process	1	2531	1	27306	0	0	10.7886	GWHGACDB003021
GO:0045430	chalcone isomerase activity	molecular_function	1	2531	1	27306	0	0	10.7886	GWHGACDB003555
GO:0032928	regulation of superoxide anion generation	biological_process	1	2531	1	27306	0	0	10.7886	GWHGACDB003649
GO:0006458	'de novo' protein folding	biological_process	5	2531	5	27306	0	0	10.7886	GWHGACDB004462; GWHGACDB015992; GWHGACDB022646; GWHGACDB032766; GWHGACDB057338
GO:0033274	response to vitamin B2	biological_process	2	2531	2	27306	0	0	10.7886	GWHGACDB004975; GWHGACDB005332
GO:0046423	allene-oxide cyclase activity	molecular_function	2	2531	2	27306	0	0	10.7886	GWHGACDB004975; GWHGACDB005332
GO:0051238	sequestering of metal ion	biological_process	1	2531	1	27306	0	0	10.7886	GWHGACDB005292
GO:0090470	shoot organ boundary specification	biological_process	2	2531	2	27306	0	0	10.7886	GWHGACDB005734; GWHGACDB030446
GO:0010400	rhamnogalacturonan I side chain metabolic process	biological_process	2	2531	2	27306	0	0	10.7886	GWHGACDB006270; GWHGACDB058294
GO:0050614	delta24-sterol reductase activity	molecular_function	2	2531	2	27306	0	0	10.7886	GWHGACDB008369; GWHGACDB032747
GO:0015334	high-affinity oligopeptide transmembrane transporter activity	molecular_function	1	2531	1	27306	0	0	10.7886	GWHGACDB008414
GO:0015833	peptide transport	biological_process	1	2531	1	27306	0	0	10.7886	GWHGACDB008414
GO:0047458	beta-pyrazolylalanine synthase activity	molecular_function	1	2531	1	27306	0	0	10.7886	GWHGACDB009596
GO:0050234	pyrazolylalanine synthase activity	molecular_function	1	2531	1	27306	0	0	10.7886	GWHGACDB009596
GO:0050461	L-mimosine synthase activity	molecular_function	1	2531	1	27306	0	0	10.7886	GWHGACDB009596
GO:0010654	apical cell fate commitment	biological_process	1	2531	1	27306	0	0	10.7886	GWHGACDB010461
GO:0090451	cotyledon boundary formation	biological_process	1	2531	1	27306	0	0	10.7886	GWHGACDB010461
GO:0047183	anthocyanin 5-aromatic acyltransferase activity	molecular_function	2	2531	2	27306	0	0	10.7886	GWHGACDB010497; GWHGACDB010498
GO:0102777	caffeoyl-CoA:pelargonidin-3,5-diglucoside 5-O-glucoside-6-O-hydroxycinnamoyltransferase activity	molecular_function	2	2531	2	27306	0	0	10.7886	GWHGACDB010497; GWHGACDB010498
GO:0102815	caffeoyl-CoA:delphinidin-3,5-diglucoside 5-O-glucoside-6-O-hydroxycinnamoyltransferase activity	molecular_function	2	2531	2	27306	0	0	10.7886	GWHGACDB010497; GWHGACDB010498
GO:0102502	ADP-glucose-starch glucosyltransferase activity	molecular_function	4	2531	4	27306	0	0	10.7886	GWHGACDB012048; GWHGACDB022322; GWHGACDB026801; GWHGACDB029745
GO:0052545	callose localization	biological_process	2	2531	2	27306	0	0	10.7886	GWHGACDB012590; GWHGACDB012593
GO:0042882	L-arabinose transmembrane transport	biological_process	1	2531	1	27306	0	0	10.7886	GWHGACDB014317
GO:0042900	arabinose transmembrane transporter activity	molecular_function	1	2531	1	27306	0	0	10.7886	GWHGACDB014317
GO:0080172	petal epidermis patterning	biological_process	1	2531	1	27306	0	0	10.7886	GWHGACDB014482
GO:0035719	tRNA import into nucleus	biological_process	1	2531	1	27306	0	0	10.7886	GWHGACDB015992
GO:0072380	TRC complex	cellular_component	1	2531	1	27306	0	0	10.7886	GWHGACDB015992
GO:0048030	disaccharide binding	molecular_function	1	2531	1	27306	0	0	10.7886	GWHGACDB016421
GO:0070492	oligosaccharide binding	molecular_function	1	2531	1	27306	0	0	10.7886	GWHGACDB016421
GO:1900366	negative regulation of defense response to insect	biological_process	1	2531	1	27306	0	0	10.7886	GWHGACDB017783
GO:1990136	linoleate 9S-lipoxygenase activity	molecular_function	2	2531	2	27306	0	0	10.7886	GWHGACDB017783; GWHGACDB059612
GO:0010059	positive regulation of atrichoblast fate specification	biological_process	1	2531	1	27306	0	0	10.7886	GWHGACDB019370
GO:0016891	endoribonuclease activity, producing 5'-phosphomonoesters	molecular_function	2	2531	2	27306	0	0	10.7886	GWHGACDB019376; GWHGACDB062697
GO:0080066	3-methylthiopropyl-desulfoglucosinolate sulfotransferase activity	molecular_function	1	2531	1	27306	0	0	10.7886	GWHGACDB021848
GO:0080067	4-methylthiobutyl-desulfoglucosinolate sulfotransferase activity	molecular_function	1	2531	1	27306	0	0	10.7886	GWHGACDB021848
GO:0080068	5-methylthiopentyl-desulfoglucosinolate sulfotransferase activity	molecular_function	1	2531	1	27306	0	0	10.7886	GWHGACDB021848
GO:0080069	7-methylthioheptyl-desulfoglucosinolate sulfotransferase activity	molecular_function	1	2531	1	27306	0	0	10.7886	GWHGACDB021848
GO:0080070	8-methylthiooctyl-desulfoglucosinolate sulfotransferase activity	molecular_function	1	2531	1	27306	0	0	10.7886	GWHGACDB021848
GO:0080071	indol-3-yl-methyl-desulfoglucosinolate sulfotransferase activity	molecular_function	1	2531	1	27306	0	0	10.7886	GWHGACDB021848
GO:0006269	DNA replication, synthesis of RNA primer	biological_process	1	2531	1	27306	0	0	10.7886	GWHGACDB022062
GO:0072732	cellular response to calcium ion starvation	biological_process	1	2531	1	27306	0	0	10.7886	GWHGACDB023340
GO:0019008	molybdopterin synthase complex	cellular_component	1	2531	1	27306	0	0	10.7886	GWHGACDB024060
GO:0061798	GTP 3',8'-cyclase activity	molecular_function	1	2531	1	27306	0	0	10.7886	GWHGACDB024060
GO:1902265	abscisic acid homeostasis	biological_process	1	2531	1	27306	0	0	10.7886	GWHGACDB026404
GO:0004642	phosphoribosylformylglycinamidine synthase activity	molecular_function	2	2531	2	27306	0	0	10.7886	GWHGACDB028387; GWHGACDB050488
GO:0036033	mediator complex binding	molecular_function	1	2531	1	27306	0	0	10.7886	GWHGACDB028565
GO:0008083	growth factor activity	molecular_function	1	2531	1	27306	0	0	10.7886	GWHGACDB028641
GO:0022414	reproductive process	biological_process	1	2531	1	27306	0	0	10.7886	GWHGACDB029704
GO:0071367	cellular response to brassinosteroid stimulus	biological_process	1	2531	1	27306	0	0	10.7886	GWHGACDB029704
GO:0016040	glutamate synthase (NADH) activity	molecular_function	1	2531	1	27306	0	0	10.7886	GWHGACDB029887
GO:0010398	xylogalacturonan metabolic process	biological_process	1	2531	1	27306	0	0	10.7886	GWHGACDB030608
GO:0102983	xylogalacturonan beta-1,3-xylosyltransferase activity	molecular_function	1	2531	1	27306	0	0	10.7886	GWHGACDB030608
GO:1990456	mitochondrion-endoplasmic reticulum membrane tethering	biological_process	1	2531	1	27306	0	0	10.7886	GWHGACDB031559
GO:0002933	lipid hydroxylation	biological_process	1	2531	1	27306	0	0	10.7886	GWHGACDB033048
GO:0051792	medium-chain fatty acid biosynthetic process	biological_process	1	2531	1	27306	0	0	10.7886	GWHGACDB033048
GO:0052722	fatty acid in-chain hydroxylase activity	molecular_function	1	2531	1	27306	0	0	10.7886	GWHGACDB033048
GO:2000014	regulation of endosperm development	biological_process	1	2531	1	27306	0	0	10.7886	GWHGACDB038244
GO:2001066	amylopectin binding	molecular_function	1	2531	1	27306	0	0	10.7886	GWHGACDB038244
GO:2001071	maltoheptaose binding	molecular_function	1	2531	1	27306	0	0	10.7886	GWHGACDB038244
GO:0061641	CENP-A containing chromatin organization	biological_process	1	2531	1	27306	0	0	10.7886	GWHGACDB039306
GO:0010111	glyoxysome organization	biological_process	1	2531	1	27306	0	0	10.7886	GWHGACDB040069
GO:0001680	tRNA 3'-terminal CCA addition	biological_process	1	2531	1	27306	0	0	10.7886	GWHGACDB040671
GO:0052927	CTP:tRNA cytidylyltransferase activity	molecular_function	1	2531	1	27306	0	0	10.7886	GWHGACDB040671
GO:0052928	CTP:3'-cytidine-tRNA cytidylyltransferase activity	molecular_function	1	2531	1	27306	0	0	10.7886	GWHGACDB040671
GO:0052929	ATP:3'-cytidine-cytidine-tRNA adenylyltransferase activity	molecular_function	1	2531	1	27306	0	0	10.7886	GWHGACDB040671
GO:0035264	multicellular organism growth	biological_process	1	2531	1	27306	0	0	10.7886	GWHGACDB041610
GO:0009979	16:0 monogalactosyldiacylglycerol desaturase activity	molecular_function	1	2531	1	27306	0	0	10.7886	GWHGACDB041711
GO:0045793	positive regulation of cell size	biological_process	1	2531	1	27306	0	0	10.7886	GWHGACDB043630
GO:0009786	regulation of asymmetric cell division	biological_process	1	2531	1	27306	0	0	10.7886	GWHGACDB043806
GO:0080164	regulation of nitric oxide metabolic process	biological_process	1	2531	1	27306	0	0	10.7886	GWHGACDB044400
GO:0004715	non-membrane spanning protein tyrosine kinase activity	molecular_function	1	2531	1	27306	0	0	10.7886	GWHGACDB044902
GO:0007093	mitotic cell cycle checkpoint	biological_process	1	2531	1	27306	0	0	10.7886	GWHGACDB044902
GO:0019499	cyanide metabolic process	biological_process	2	2531	2	27306	0	0	10.7886	GWHGACDB045176; GWHGACDB052881
GO:0016852	sirohydrochlorin cobaltochelatase activity	molecular_function	1	2531	1	27306	0	0	10.7886	GWHGACDB046991
GO:0051266	sirohydrochlorin ferrochelatase activity	molecular_function	1	2531	1	27306	0	0	10.7886	GWHGACDB046991
GO:0034480	phosphatidylcholine phospholipase C activity	molecular_function	1	2531	1	27306	0	0	10.7886	GWHGACDB051193
GO:0009799	specification of symmetry	biological_process	1	2531	1	27306	0	0	10.7886	GWHGACDB052138
GO:0000779	condensed chromosome, centromeric region	cellular_component	1	2531	1	27306	0	0	10.7886	GWHGACDB052181
GO:0007130	synaptonemal complex assembly	biological_process	1	2531	1	27306	0	0	10.7886	GWHGACDB052181
GO:0030466	chromatin silencing at silent mating-type cassette	biological_process	1	2531	1	27306	0	0	10.7886	GWHGACDB052181
GO:0070058	tRNA gene clustering	biological_process	1	2531	1	27306	0	0	10.7886	GWHGACDB052181
GO:1903342	negative regulation of meiotic DNA double-strand break formation	biological_process	1	2531	1	27306	0	0	10.7886	GWHGACDB052181
GO:0051783	regulation of nuclear division	biological_process	1	2531	1	27306	0	0	10.7886	GWHGACDB052195
GO:0008115	sarcosine oxidase activity	molecular_function	1	2531	1	27306	0	0	10.7886	GWHGACDB052273
GO:0010243	response to organonitrogen compound	biological_process	1	2531	1	27306	0	0	10.7886	GWHGACDB052780
GO:0043496	regulation of protein homodimerization activity	biological_process	1	2531	1	27306	0	0	10.7886	GWHGACDB052780
GO:0046912	transferase activity, transferring acyl groups, acyl groups converted into alkyl on transfer	molecular_function	1	2531	1	27306	0	0	10.7886	GWHGACDB053099
GO:0004474	malate synthase activity	molecular_function	1	2531	1	27306	0	0	10.7886	GWHGACDB055596
GO:0010347	L-galactose-1-phosphate phosphatase activity	molecular_function	1	2531	1	27306	0	0	10.7886	GWHGACDB057011
GO:0034219	carbohydrate transmembrane transport	biological_process	1	2531	1	27306	0	0	10.7886	GWHGACDB057700
GO:0010585	glutamine secretion	biological_process	2	2531	2	27306	0	0	10.7886	GWHGACDB057894; GWHGACDB058523
GO:0008310	single-stranded DNA 3'-5' exodeoxyribonuclease activity	molecular_function	1	2531	1	27306	0	0	10.7886	GWHGACDB058404
GO:0010301	xanthoxin dehydrogenase activity	molecular_function	1	2531	1	27306	0	0	10.7886	GWHGACDB059692
GO:0003868	4-hydroxyphenylpyruvate dioxygenase activity	molecular_function	1	2531	1	27306	0	0	10.7886	GWHGACDB060170
GO:0012502	induction of programmed cell death	biological_process	1	2531	1	27306	0	0	10.7886	GWHGACDB060952
GO:0010306	rhamnogalacturonan II biosynthetic process	biological_process	1	2531	1	27306	0	0	10.7886	GWHGACDB060954
GO:0030639	polyketide biosynthetic process	biological_process	1	2531	1	27306	0	0	10.7886	GWHGACDB061026
GO:0090439	tetraketide alpha-pyrone synthase activity	molecular_function	1	2531	1	27306	0	0	10.7886	GWHGACDB061026
GO:0008685	2-C-methyl-D-erythritol 2,4-cyclodiphosphate synthase activity	molecular_function	1	2531	1	27306	0	0	10.7886	GWHGACDB062240
GO:0019199	transmembrane receptor protein kinase activity	molecular_function	1	2531	1	27306	0	0	10.7886	GWHGACDB062566
GO:0090379	secondary cell wall biogenesis involved in seed trichome differentiation	biological_process	1	2531	1	27306	0	0	10.7886	GWHGACDB062767
GO:0002215	defense response to nematode	biological_process	1	2531	1	27306	0	0	10.7886	GWHGACDB062769
GO:0051572	negative regulation of histone H3-K4 methylation	biological_process	1	2531	1	27306	0	0	10.7886	GWHGACDB062769
GO:0006076	(1->3)-beta-D-glucan catabolic process	biological_process	1	2531	1	27306	0	0	10.7886	GWHGACDB062832
GO:0004417	hydroxyethylthiazole kinase activity	molecular_function	1	2531	1	27306	0	0	10.7886	GWHGACDB064372
GO:0036172	thiamine salvage	biological_process	1	2531	1	27306	0	0	10.7886	GWHGACDB064372
GO:0003700	DNA-binding transcription factor activity	molecular_function	295	2531	2131	27306	2.9679e-13	7.22607e-12	1.4935	GWHGACDB000679; GWHGACDB001024; GWHGACDB001106; GWHGACDB001110; GWHGACDB001140; GWHGACDB001196; GWHGACDB001260; GWHGACDB001372; GWHGACDB001378; GWHGACDB002056; GWHGACDB002076; GWHGACDB003118; GWHGACDB003120; GWHGACDB004457; GWHGACDB004535; GWHGACDB005177; GWHGACDB005326; GWHGACDB005391; GWHGACDB005397; GWHGACDB005444; GWHGACDB005477; GWHGACDB005680; GWHGACDB005697; GWHGACDB005734; GWHGACDB005744;…
GO:0009834	plant-type secondary cell wall biogenesis	biological_process	33	2531	102	27306	1.45908e-11	3.52263e-10	3.49044	GWHGACDB001102; GWHGACDB004302; GWHGACDB004596; GWHGACDB006270; GWHGACDB010422; GWHGACDB011419; GWHGACDB012050; GWHGACDB012640; GWHGACDB012980; GWHGACDB015001; GWHGACDB019090; GWHGACDB019269; GWHGACDB021131; GWHGACDB023706; GWHGACDB025262; GWHGACDB032316; GWHGACDB033068; GWHGACDB033317; GWHGACDB037215; GWHGACDB043738; GWHGACDB046656; GWHGACDB048745; GWHGACDB050301; GWHGACDB052289; GWHGACDB052322;…
GO:0006270	DNA replication initiation	biological_process	14	2531	25	27306	4.0886e-10	9.78878e-09	6.04163	GWHGACDB002415; GWHGACDB008068; GWHGACDB017124; GWHGACDB031996; GWHGACDB033357; GWHGACDB037505; GWHGACDB041086; GWHGACDB046323; GWHGACDB051145; GWHGACDB052712; GWHGACDB053660; GWHGACDB056599; GWHGACDB057994; GWHGACDB059071
GO:0042555	MCM complex	cellular_component	10	2531	14	27306	1.18785e-09	2.82042e-08	7.70616	GWHGACDB002415; GWHGACDB008068; GWHGACDB017124; GWHGACDB031996; GWHGACDB037505; GWHGACDB041086; GWHGACDB052712; GWHGACDB056599; GWHGACDB057994; GWHGACDB059071
GO:0008017	microtubule binding	molecular_function	47	2531	231	27306	7.96609e-08	1.87595e-06	2.19509	GWHGACDB000179; GWHGACDB000617; GWHGACDB000731; GWHGACDB001308; GWHGACDB002036; GWHGACDB003021; GWHGACDB003065; GWHGACDB007665; GWHGACDB008065; GWHGACDB012105; GWHGACDB013157; GWHGACDB013651; GWHGACDB014841; GWHGACDB015873; GWHGACDB017861; GWHGACDB019414; GWHGACDB020698; GWHGACDB021600; GWHGACDB024620; GWHGACDB025843; GWHGACDB028392; GWHGACDB028523; GWHGACDB029522; GWHGACDB030304; GWHGACDB031431;…
GO:0000786	nucleosome	cellular_component	21	2531	71	27306	2.41328e-07	5.63687e-06	3.191	GWHGACDB005874; GWHGACDB007270; GWHGACDB014656; GWHGACDB014762; GWHGACDB019137; GWHGACDB019138; GWHGACDB019163; GWHGACDB025347; GWHGACDB030573; GWHGACDB031400; GWHGACDB035479; GWHGACDB035482; GWHGACDB036355; GWHGACDB046581; GWHGACDB057650; GWHGACDB057720; GWHGACDB058241; GWHGACDB058386; GWHGACDB058387; GWHGACDB058795; GWHGACDB060827
GO:0006268	DNA unwinding involved in DNA replication	biological_process	8	2531	13	27306	2.52e-07	5.83868e-06	6.63915	GWHGACDB002415; GWHGACDB008068; GWHGACDB017124; GWHGACDB031996; GWHGACDB039307; GWHGACDB041086; GWHGACDB052712; GWHGACDB057994
GO:0043565	sequence-specific DNA binding	molecular_function	159	2531	1166	27306	2.61402e-07	6.00806e-06	1.47118	GWHGACDB000679; GWHGACDB001110; GWHGACDB001140; GWHGACDB001196; GWHGACDB001260; GWHGACDB001372; GWHGACDB002056; GWHGACDB002524; GWHGACDB004197; GWHGACDB004535; GWHGACDB005326; GWHGACDB005391; GWHGACDB005668; GWHGACDB005734; GWHGACDB005744; GWHGACDB005891; GWHGACDB006274; GWHGACDB006379; GWHGACDB006447; GWHGACDB006864; GWHGACDB007820; GWHGACDB007947; GWHGACDB008398; GWHGACDB009917; GWHGACDB010493;…
GO:0005871	kinesin complex	cellular_component	26	2531	101	27306	3.21391e-07	7.32823e-06	2.77727	GWHGACDB000617; GWHGACDB000731; GWHGACDB001308; GWHGACDB002036; GWHGACDB003065; GWHGACDB008065; GWHGACDB012105; GWHGACDB013651; GWHGACDB014841; GWHGACDB017861; GWHGACDB019414; GWHGACDB020698; GWHGACDB024620; GWHGACDB025843; GWHGACDB032014; GWHGACDB040060; GWHGACDB042393; GWHGACDB044946; GWHGACDB050447; GWHGACDB052094; GWHGACDB052170; GWHGACDB054627; GWHGACDB055388; GWHGACDB059045; GWHGACDB060852;…
GO:0045492	xylan biosynthetic process	biological_process	17	2531	51	27306	3.35488e-07	7.58943e-06	3.59621	GWHGACDB000559; GWHGACDB001102; GWHGACDB001891; GWHGACDB004596; GWHGACDB011419; GWHGACDB012640; GWHGACDB021095; GWHGACDB021096; GWHGACDB028085; GWHGACDB032316; GWHGACDB034961; GWHGACDB039920; GWHGACDB046656; GWHGACDB047978; GWHGACDB048745; GWHGACDB050266; GWHGACDB054006
GO:0000347	THO complex	cellular_component	9	2531	17	27306	4.85534e-07	1.0898e-05	5.71162	GWHGACDB002415; GWHGACDB008068; GWHGACDB017124; GWHGACDB031996; GWHGACDB041086; GWHGACDB052712; GWHGACDB056599; GWHGACDB057994; GWHGACDB059071
GO:0016021	integral component of membrane	cellular_component	580	2531	5268	27306	8.57531e-07	1.90983e-05	1.18781	GWHGACDB000059; GWHGACDB000070; GWHGACDB000205; GWHGACDB000265; GWHGACDB000412; GWHGACDB000541; GWHGACDB000559; GWHGACDB000573; GWHGACDB000607; GWHGACDB000632; GWHGACDB000724; GWHGACDB000777; GWHGACDB000964; GWHGACDB000971; GWHGACDB000974; GWHGACDB001102; GWHGACDB001161; GWHGACDB001246; GWHGACDB001279; GWHGACDB001310; GWHGACDB001365; GWHGACDB001376; GWHGACDB001464; GWHGACDB001491; GWHGACDB001548;…
GO:0030244	cellulose biosynthetic process	biological_process	22	2531	82	27306	9.40305e-07	2.07807e-05	2.89451	GWHGACDB005285; GWHGACDB006270; GWHGACDB019269; GWHGACDB021997; GWHGACDB023706; GWHGACDB028085; GWHGACDB029478; GWHGACDB033317; GWHGACDB033858; GWHGACDB035508; GWHGACDB035715; GWHGACDB035716; GWHGACDB035875; GWHGACDB046125; GWHGACDB046816; GWHGACDB050266; GWHGACDB050765; GWHGACDB050768; GWHGACDB058290; GWHGACDB058294; GWHGACDB062794; GWHGACDB063352
GO:1990538	xylan O-acetyltransferase activity	molecular_function	10	2531	22	27306	1.1382e-06	2.49623e-05	4.90392	GWHGACDB001891; GWHGACDB004302; GWHGACDB021095; GWHGACDB021096; GWHGACDB021131; GWHGACDB028085; GWHGACDB034961; GWHGACDB039920; GWHGACDB047978; GWHGACDB050266
GO:0003777	microtubule motor activity	molecular_function	27	2531	116	27306	1.85221e-06	4.00104e-05	2.51114	GWHGACDB000617; GWHGACDB000731; GWHGACDB001308; GWHGACDB002036; GWHGACDB003065; GWHGACDB008065; GWHGACDB012105; GWHGACDB013157; GWHGACDB013651; GWHGACDB014841; GWHGACDB017861; GWHGACDB019414; GWHGACDB020698; GWHGACDB024620; GWHGACDB025843; GWHGACDB032014; GWHGACDB040060; GWHGACDB042393; GWHGACDB044946; GWHGACDB050447; GWHGACDB052094; GWHGACDB052170; GWHGACDB054627; GWHGACDB055388; GWHGACDB059045;…
GO:0007018	microtubule-based movement	biological_process	27	2531	116	27306	1.85221e-06	4.00104e-05	2.51114	GWHGACDB000617; GWHGACDB000731; GWHGACDB001308; GWHGACDB002036; GWHGACDB003065; GWHGACDB008065; GWHGACDB012105; GWHGACDB013157; GWHGACDB013651; GWHGACDB014841; GWHGACDB017861; GWHGACDB019414; GWHGACDB020698; GWHGACDB024620; GWHGACDB025843; GWHGACDB032014; GWHGACDB040060; GWHGACDB042393; GWHGACDB044946; GWHGACDB050447; GWHGACDB052094; GWHGACDB052170; GWHGACDB054627; GWHGACDB055388; GWHGACDB059045;…
GO:0080110	sporopollenin biosynthetic process	biological_process	7	2531	12	27306	1.89604e-06	4.06516e-05	6.29336	GWHGACDB001267; GWHGACDB029052; GWHGACDB033048; GWHGACDB043022; GWHGACDB051083; GWHGACDB052647; GWHGACDB061026
GO:0005618	cell wall	cellular_component	116	2531	823	27306	1.97151e-06	4.19567e-05	1.52063	GWHGACDB000696; GWHGACDB000976; GWHGACDB001521; GWHGACDB001525; GWHGACDB001876; GWHGACDB002658; GWHGACDB002677; GWHGACDB003565; GWHGACDB005759; GWHGACDB005770; GWHGACDB005783; GWHGACDB008010; GWHGACDB009804; GWHGACDB010573; GWHGACDB013283; GWHGACDB013576; GWHGACDB015004; GWHGACDB015230; GWHGACDB016967; GWHGACDB016968; GWHGACDB017513; GWHGACDB017579; GWHGACDB017659; GWHGACDB017711; GWHGACDB017719;…
GO:0016760	cellulose synthase (UDP-forming) activity	molecular_function	17	2531	57	27306	2.16995e-06	4.58401e-05	3.21766	GWHGACDB005285; GWHGACDB006270; GWHGACDB019269; GWHGACDB021997; GWHGACDB023706; GWHGACDB029478; GWHGACDB033317; GWHGACDB033858; GWHGACDB035508; GWHGACDB035715; GWHGACDB035716; GWHGACDB035875; GWHGACDB046125; GWHGACDB046816; GWHGACDB058290; GWHGACDB058294; GWHGACDB062794
GO:0016165	linoleate 13S-lipoxygenase activity	molecular_function	8	2531	16	27306	3.11136e-06	6.52477e-05	5.39431	GWHGACDB010378; GWHGACDB019111; GWHGACDB037453; GWHGACDB038424; GWHGACDB048576; GWHGACDB049473; GWHGACDB062738; GWHGACDB063009
GO:0009833	plant-type primary cell wall biogenesis	biological_process	17	2531	59	27306	3.78025e-06	7.87005e-05	3.10859	GWHGACDB005285; GWHGACDB006270; GWHGACDB019269; GWHGACDB023706; GWHGACDB028771; GWHGACDB029478; GWHGACDB033317; GWHGACDB033858; GWHGACDB035508; GWHGACDB035715; GWHGACDB035716; GWHGACDB035875; GWHGACDB046125; GWHGACDB046816; GWHGACDB058290; GWHGACDB058294; GWHGACDB062794
GO:0016413	O-acetyltransferase activity	molecular_function	21	2531	83	27306	4.49864e-06	9.29826e-05	2.72965	GWHGACDB001891; GWHGACDB004302; GWHGACDB013165; GWHGACDB019289; GWHGACDB021095; GWHGACDB021096; GWHGACDB021131; GWHGACDB028085; GWHGACDB034733; GWHGACDB034961; GWHGACDB039920; GWHGACDB047777; GWHGACDB047978; GWHGACDB049153; GWHGACDB050266; GWHGACDB050765; GWHGACDB050768; GWHGACDB052340; GWHGACDB052342; GWHGACDB062779; GWHGACDB064927
GO:0010584	pollen exine formation	biological_process	14	2531	44	27306	5.2291e-06	0.000107309	3.43274	GWHGACDB001102; GWHGACDB001267; GWHGACDB015223; GWHGACDB023915; GWHGACDB024889; GWHGACDB027003; GWHGACDB029052; GWHGACDB033048; GWHGACDB046335; GWHGACDB050303; GWHGACDB051083; GWHGACDB052647; GWHGACDB061026; GWHGACDB065698
GO:0048046	apoplast	cellular_component	82	2531	552	27306	7.45969e-06	0.000151998	1.60266	GWHGACDB001280; GWHGACDB002658; GWHGACDB002677; GWHGACDB003565; GWHGACDB005496; GWHGACDB005643; GWHGACDB005682; GWHGACDB005759; GWHGACDB008010; GWHGACDB009804; GWHGACDB009876; GWHGACDB009934; GWHGACDB010573; GWHGACDB013018; GWHGACDB013729; GWHGACDB015004; GWHGACDB018917; GWHGACDB019254; GWHGACDB020948; GWHGACDB021353; GWHGACDB022087; GWHGACDB025262; GWHGACDB026650; GWHGACDB026872; GWHGACDB027305;…
GO:0046658	anchored component of plasma membrane	cellular_component	40	2531	219	27306	1.05974e-05	0.000214411	1.97052	GWHGACDB000059; GWHGACDB000632; GWHGACDB001229; GWHGACDB002223; GWHGACDB003140; GWHGACDB003148; GWHGACDB008306; GWHGACDB008440; GWHGACDB009804; GWHGACDB016269; GWHGACDB016484; GWHGACDB017633; GWHGACDB017938; GWHGACDB019463; GWHGACDB022738; GWHGACDB023566; GWHGACDB024871; GWHGACDB026872; GWHGACDB027003; GWHGACDB028589; GWHGACDB028820; GWHGACDB029588; GWHGACDB033506; GWHGACDB034833; GWHGACDB036538;…
GO:0031225	anchored component of membrane	cellular_component	38	2531	205	27306	1.16814e-05	0.000234689	1.99984	GWHGACDB000632; GWHGACDB001229; GWHGACDB002175; GWHGACDB002223; GWHGACDB003140; GWHGACDB003148; GWHGACDB008306; GWHGACDB008440; GWHGACDB009804; GWHGACDB010422; GWHGACDB015494; GWHGACDB016269; GWHGACDB017633; GWHGACDB017938; GWHGACDB022241; GWHGACDB022738; GWHGACDB023566; GWHGACDB024113; GWHGACDB024871; GWHGACDB026872; GWHGACDB029588; GWHGACDB033506; GWHGACDB034833; GWHGACDB036538; GWHGACDB037215;…
GO:0003678	DNA helicase activity	molecular_function	5	2531	8	27306	1.49744e-05	0.000298759	6.74289	GWHGACDB008068; GWHGACDB031996; GWHGACDB037505; GWHGACDB052712; GWHGACDB056599
GO:0009514	glyoxysome	cellular_component	9	2531	23	27306	1.69448e-05	0.000335741	4.22163	GWHGACDB002100; GWHGACDB008363; GWHGACDB018701; GWHGACDB026582; GWHGACDB040069; GWHGACDB041280; GWHGACDB047100; GWHGACDB053099; GWHGACDB055596
GO:0071555	cell wall organization	biological_process	81	2531	557	27306	1.85582e-05	0.000365189	1.5689	GWHGACDB000559; GWHGACDB000913; GWHGACDB000976; GWHGACDB001102; GWHGACDB001347; GWHGACDB003612; GWHGACDB005285; GWHGACDB010525; GWHGACDB010573; GWHGACDB012676; GWHGACDB012980; GWHGACDB013086; GWHGACDB013283; GWHGACDB015001; GWHGACDB016191; GWHGACDB017305; GWHGACDB019269; GWHGACDB021997; GWHGACDB022061; GWHGACDB022308; GWHGACDB022762; GWHGACDB023706; GWHGACDB024345; GWHGACDB024889; GWHGACDB026445;…
GO:0005874	microtubule	cellular_component	50	2531	307	27306	3.10401e-05	0.000606655	1.7571	GWHGACDB000179; GWHGACDB000617; GWHGACDB000731; GWHGACDB001308; GWHGACDB002036; GWHGACDB003021; GWHGACDB003065; GWHGACDB005267; GWHGACDB008065; GWHGACDB012105; GWHGACDB013157; GWHGACDB013651; GWHGACDB014841; GWHGACDB015873; GWHGACDB017861; GWHGACDB019414; GWHGACDB020698; GWHGACDB021600; GWHGACDB024620; GWHGACDB025270; GWHGACDB025843; GWHGACDB028392; GWHGACDB028523; GWHGACDB029522; GWHGACDB031544;…
GO:0007076	mitotic chromosome condensation	biological_process	4	2531	6	27306	3.775e-05	0.000732809	7.19241	GWHGACDB044295; GWHGACDB052181; GWHGACDB053813; GWHGACDB054367
GO:0009695	jasmonic acid biosynthetic process	biological_process	12	2531	42	27306	7.02061e-05	0.00135371	3.08246	GWHGACDB004975; GWHGACDB005332; GWHGACDB016035; GWHGACDB024505; GWHGACDB030304; GWHGACDB031431; GWHGACDB037453; GWHGACDB038424; GWHGACDB040069; GWHGACDB062447; GWHGACDB062469; GWHGACDB062636
GO:0006521	regulation of cellular amino acid metabolic process	biological_process	3	2531	4	27306	7.36549e-05	0.00138308	8.09147	GWHGACDB002056; GWHGACDB057894; GWHGACDB058523
GO:0005656	nuclear pre-replicative complex	cellular_component	3	2531	4	27306	7.36549e-05	0.00138308	8.09147	GWHGACDB033357; GWHGACDB046323; GWHGACDB051145
GO:0006267	pre-replicative complex assembly involved in nuclear cell cycle DNA replication	biological_process	3	2531	4	27306	7.36549e-05	0.00138308	8.09147	GWHGACDB033357; GWHGACDB046323; GWHGACDB051145
GO:0031261	DNA replication preinitiation complex	cellular_component	3	2531	4	27306	7.36549e-05	0.00138308	8.09147	GWHGACDB033357; GWHGACDB046323; GWHGACDB051145
GO:0009414	response to water deprivation	biological_process	65	2531	445	27306	9.28274e-05	0.00173177	1.57587	GWHGACDB000059; GWHGACDB001140; GWHGACDB001464; GWHGACDB001917; GWHGACDB002771; GWHGACDB005285; GWHGACDB005415; GWHGACDB005891; GWHGACDB006924; GWHGACDB008343; GWHGACDB008397; GWHGACDB008496; GWHGACDB011439; GWHGACDB012779; GWHGACDB013014; GWHGACDB013719; GWHGACDB014720; GWHGACDB014861; GWHGACDB015186; GWHGACDB016175; GWHGACDB017081; GWHGACDB019269; GWHGACDB019721; GWHGACDB020213; GWHGACDB020940;…
GO:0016722	oxidoreductase activity, oxidizing metal ions	molecular_function	18	2531	80	27306	0.000101347	0.00187852	2.42744	GWHGACDB013018; GWHGACDB025262; GWHGACDB026872; GWHGACDB029588; GWHGACDB033054; GWHGACDB040695; GWHGACDB041329; GWHGACDB045090; GWHGACDB049165; GWHGACDB049674; GWHGACDB050301; GWHGACDB052322; GWHGACDB056043; GWHGACDB062221; GWHGACDB063519; GWHGACDB065610; GWHGACDB065619; GWHGACDB065642
GO:0018685	alkane 1-monooxygenase activity	molecular_function	6	2531	14	27306	0.000111218	0.00203522	4.62369	GWHGACDB001548; GWHGACDB024030; GWHGACDB025122; GWHGACDB029052; GWHGACDB052885; GWHGACDB057705
GO:0008574	ATP-dependent microtubule motor activity, plus-end-directed	molecular_function	6	2531	14	27306	0.000111218	0.00203522	4.62369	GWHGACDB003065; GWHGACDB014841; GWHGACDB017861; GWHGACDB040060; GWHGACDB050447; GWHGACDB054627
GO:0034440	lipid oxidation	biological_process	4	2531	7	27306	0.000121962	0.0022177	6.16493	GWHGACDB017783; GWHGACDB037453; GWHGACDB038424; GWHGACDB059612
GO:0048825	cotyledon development	biological_process	15	2531	62	27306	0.00012382	0.00223733	2.61015	GWHGACDB005397; GWHGACDB010461; GWHGACDB022075; GWHGACDB023115; GWHGACDB032751; GWHGACDB036345; GWHGACDB036788; GWHGACDB036792; GWHGACDB037514; GWHGACDB042934; GWHGACDB045127; GWHGACDB046020; GWHGACDB057911; GWHGACDB058222; GWHGACDB059776
GO:0019760	glucosinolate metabolic process	biological_process	13	2531	51	27306	0.000159047	0.00285589	2.75004	GWHGACDB008398; GWHGACDB012705; GWHGACDB026712; GWHGACDB026714; GWHGACDB034952; GWHGACDB041438; GWHGACDB042723; GWHGACDB042746; GWHGACDB042838; GWHGACDB043432; GWHGACDB044793; GWHGACDB050009; GWHGACDB053524
GO:0031408	oxylipin biosynthetic process	biological_process	17	2531	77	27306	0.000189364	0.00337914	2.3819	GWHGACDB010378; GWHGACDB017783; GWHGACDB019111; GWHGACDB024505; GWHGACDB034737; GWHGACDB037453; GWHGACDB038424; GWHGACDB040069; GWHGACDB041711; GWHGACDB048576; GWHGACDB049473; GWHGACDB057477; GWHGACDB059612; GWHGACDB062447; GWHGACDB062469; GWHGACDB062738; GWHGACDB063009
GO:0016759	cellulose synthase activity	molecular_function	12	2531	46	27306	0.000196874	0.00349148	2.81442	GWHGACDB006270; GWHGACDB019269; GWHGACDB023706; GWHGACDB033317; GWHGACDB033858; GWHGACDB035715; GWHGACDB035716; GWHGACDB035875; GWHGACDB046816; GWHGACDB058290; GWHGACDB058294; GWHGACDB062794
GO:0001228	DNA-binding transcription activator activity, RNA polymerase II-specific	molecular_function	11	2531	41	27306	0.00023978	0.00422631	2.89451	GWHGACDB001378; GWHGACDB016398; GWHGACDB033261; GWHGACDB036434; GWHGACDB037905; GWHGACDB037943; GWHGACDB041724; GWHGACDB044803; GWHGACDB051619; GWHGACDB063125; GWHGACDB063140
GO:0009556	microsporogenesis	biological_process	9	2531	30	27306	0.000242864	0.00425457	3.23659	GWHGACDB003021; GWHGACDB003587; GWHGACDB005463; GWHGACDB022847; GWHGACDB024889; GWHGACDB032956; GWHGACDB034963; GWHGACDB043806; GWHGACDB057711
GO:0006644	phospholipid metabolic process	biological_process	6	2531	16	27306	0.000313763	0.00543037	4.04573	GWHGACDB032982; GWHGACDB040124; GWHGACDB041797; GWHGACDB045245; GWHGACDB054028; GWHGACDB057519
GO:0003688	DNA replication origin binding	molecular_function	6	2531	16	27306	0.000313763	0.00543037	4.04573	GWHGACDB033357; GWHGACDB046323; GWHGACDB051145; GWHGACDB053660; GWHGACDB057994; GWHGACDB059071
GO:0080143	regulation of amino acid export	biological_process	3	2531	5	27306	0.000341005	0.00569598	6.47317	GWHGACDB006079; GWHGACDB057894; GWHGACDB058523
GO:0004551	nucleotide diphosphatase activity	molecular_function	3	2531	5	27306	0.000341005	0.00569598	6.47317	GWHGACDB024259; GWHGACDB024570; GWHGACDB042135
GO:0009141	nucleoside triphosphate metabolic process	biological_process	3	2531	5	27306	0.000341005	0.00569598	6.47317	GWHGACDB024259; GWHGACDB024570; GWHGACDB042135
GO:0017111	nucleoside-triphosphatase activity	molecular_function	3	2531	5	27306	0.000341005	0.00569598	6.47317	GWHGACDB024259; GWHGACDB024570; GWHGACDB042135
GO:0047429	nucleoside-triphosphate diphosphatase activity	molecular_function	3	2531	5	27306	0.000341005	0.00569598	6.47317	GWHGACDB024259; GWHGACDB024570; GWHGACDB042135
GO:0047274	galactinol-sucrose galactosyltransferase activity	molecular_function	3	2531	5	27306	0.000341005	0.00569598	6.47317	GWHGACDB030604; GWHGACDB034774; GWHGACDB043694
GO:0043086	negative regulation of catalytic activity	biological_process	7	2531	21	27306	0.000363019	0.00599399	3.59621	GWHGACDB005682; GWHGACDB017579; GWHGACDB020063; GWHGACDB020064; GWHGACDB031507; GWHGACDB032646; GWHGACDB032647
GO:0004373	glycogen (starch) synthase activity	molecular_function	7	2531	21	27306	0.000363019	0.00599399	3.59621	GWHGACDB012048; GWHGACDB019441; GWHGACDB022322; GWHGACDB026754; GWHGACDB026801; GWHGACDB029745; GWHGACDB033986
GO:0009737	response to abscisic acid	biological_process	87	2531	664	27306	0.000406737	0.00667747	1.41357	GWHGACDB000059; GWHGACDB000640; GWHGACDB002771; GWHGACDB003459; GWHGACDB004975; GWHGACDB005332; GWHGACDB005783; GWHGACDB007947; GWHGACDB008496; GWHGACDB008855; GWHGACDB009092; GWHGACDB009093; GWHGACDB009917; GWHGACDB010339; GWHGACDB011439; GWHGACDB012645; GWHGACDB013014; GWHGACDB013290; GWHGACDB013612; GWHGACDB014564; GWHGACDB014720; GWHGACDB014861; GWHGACDB015119; GWHGACDB015186; GWHGACDB016077;…
GO:0046982	protein heterodimerization activity	molecular_function	27	2531	154	27306	0.000409455	0.00668389	1.89151	GWHGACDB002056; GWHGACDB005874; GWHGACDB007270; GWHGACDB013533; GWHGACDB014564; GWHGACDB014656; GWHGACDB014762; GWHGACDB014999; GWHGACDB019137; GWHGACDB019138; GWHGACDB019163; GWHGACDB025347; GWHGACDB030573; GWHGACDB031400; GWHGACDB035479; GWHGACDB035482; GWHGACDB038588; GWHGACDB053660; GWHGACDB057650; GWHGACDB057720; GWHGACDB058241; GWHGACDB058386; GWHGACDB058387; GWHGACDB058431; GWHGACDB058795;…
GO:0015293	symporter activity	molecular_function	22	2531	117	27306	0.00041745	0.00677589	2.02863	GWHGACDB001246; GWHGACDB002464; GWHGACDB010630; GWHGACDB019387; GWHGACDB026179; GWHGACDB026565; GWHGACDB027750; GWHGACDB028109; GWHGACDB032629; GWHGACDB033293; GWHGACDB033500; GWHGACDB039143; GWHGACDB041684; GWHGACDB046218; GWHGACDB046249; GWHGACDB046470; GWHGACDB052605; GWHGACDB053316; GWHGACDB053903; GWHGACDB055289; GWHGACDB056411; GWHGACDB065467
GO:0002213	defense response to insect	biological_process	6	2531	17	27306	0.000490809	0.00787763	3.80775	GWHGACDB003718; GWHGACDB044964; GWHGACDB045614; GWHGACDB052706; GWHGACDB056743; GWHGACDB063398
GO:0047714	galactolipase activity	molecular_function	6	2531	17	27306	0.000490809	0.00787763	3.80775	GWHGACDB022128; GWHGACDB022264; GWHGACDB044964; GWHGACDB045119; GWHGACDB052706; GWHGACDB053414
GO:0005615	extracellular space	cellular_component	23	2531	126	27306	0.000513289	0.00819267	1.96935	GWHGACDB000878; GWHGACDB001876; GWHGACDB002506; GWHGACDB002677; GWHGACDB016142; GWHGACDB017196; GWHGACDB021353; GWHGACDB028750; GWHGACDB029093; GWHGACDB032154; GWHGACDB034925; GWHGACDB039930; GWHGACDB040945; GWHGACDB041497; GWHGACDB042339; GWHGACDB042415; GWHGACDB046780; GWHGACDB050044; GWHGACDB052693; GWHGACDB053235; GWHGACDB053654; GWHGACDB056602; GWHGACDB056898
GO:0045490	pectin catabolic process	biological_process	25	2531	141	27306	0.000517653	0.00821667	1.91288	GWHGACDB000696; GWHGACDB001659; GWHGACDB008512; GWHGACDB017659; GWHGACDB017711; GWHGACDB017719; GWHGACDB022404; GWHGACDB022632; GWHGACDB023345; GWHGACDB027305; GWHGACDB029798; GWHGACDB030327; GWHGACDB033162; GWHGACDB038322; GWHGACDB039110; GWHGACDB043684; GWHGACDB044692; GWHGACDB044930; GWHGACDB045961; GWHGACDB046131; GWHGACDB055214; GWHGACDB055419; GWHGACDB058677; GWHGACDB060691; GWHGACDB062338
GO:0005576	extracellular region	cellular_component	137	2531	1136	27306	0.000582662	0.00919774	1.30109	GWHGACDB000696; GWHGACDB000913; GWHGACDB000976; GWHGACDB001229; GWHGACDB001347; GWHGACDB001521; GWHGACDB001525; GWHGACDB001542; GWHGACDB001717; GWHGACDB002067; GWHGACDB002425; GWHGACDB002920; GWHGACDB003230; GWHGACDB005216; GWHGACDB005783; GWHGACDB006083; GWHGACDB006378; GWHGACDB007941; GWHGACDB007977; GWHGACDB008063; GWHGACDB008404; GWHGACDB010344; GWHGACDB010525; GWHGACDB011425; GWHGACDB012676;…
GO:0010205	photoinhibition	biological_process	4	2531	9	27306	0.000623898	0.00974163	4.79494	GWHGACDB000205; GWHGACDB041711; GWHGACDB046503; GWHGACDB047728
GO:0015018	galactosylgalactosylxylosylprotein 3-beta-glucuronosyltransferase activity	molecular_function	4	2531	9	27306	0.000623898	0.00974163	4.79494	GWHGACDB001102; GWHGACDB012980; GWHGACDB046656; GWHGACDB053655
GO:0009809	lignin biosynthetic process	biological_process	19	2531	99	27306	0.000671634	0.0104303	2.07054	GWHGACDB003565; GWHGACDB009895; GWHGACDB022366; GWHGACDB024345; GWHGACDB025262; GWHGACDB029772; GWHGACDB031319; GWHGACDB040695; GWHGACDB041310; GWHGACDB044149; GWHGACDB045446; GWHGACDB046734; GWHGACDB050301; GWHGACDB052322; GWHGACDB053594; GWHGACDB057466; GWHGACDB057481; GWHGACDB057830; GWHGACDB062638
GO:0055046	microgametogenesis	biological_process	7	2531	23	27306	0.000739009	0.010532	3.28349	GWHGACDB012590; GWHGACDB012593; GWHGACDB020754; GWHGACDB028387; GWHGACDB029704; GWHGACDB040060; GWHGACDB050488
GO:0042285	xylosyltransferase activity	molecular_function	6	2531	18	27306	0.000739119	0.010532	3.59621	GWHGACDB001102; GWHGACDB012980; GWHGACDB046656; GWHGACDB053655; GWHGACDB055455; GWHGACDB060954
GO:0006383	transcription by RNA polymerase III	biological_process	6	2531	18	27306	0.000739119	0.010532	3.59621	GWHGACDB003732; GWHGACDB004732; GWHGACDB015769; GWHGACDB020207; GWHGACDB045771; GWHGACDB045780
GO:0005886	plasma membrane	cellular_component	380	2531	3546	27306	0.000781754	0.010532	1.15614	GWHGACDB000059; GWHGACDB000070; GWHGACDB000114; GWHGACDB000121; GWHGACDB000293; GWHGACDB000412; GWHGACDB000481; GWHGACDB000508; GWHGACDB000632; GWHGACDB000884; GWHGACDB000913; GWHGACDB001161; GWHGACDB001188; GWHGACDB001229; GWHGACDB001246; GWHGACDB001294; GWHGACDB001310; GWHGACDB001347; GWHGACDB001376; GWHGACDB001464; GWHGACDB001491; GWHGACDB001853; GWHGACDB001917; GWHGACDB002109; GWHGACDB002175;…
GO:1902000	homogentisate catabolic process	biological_process	2	2531	3	27306	0.00079549	0.010532	7.19241	GWHGACDB000414; GWHGACDB015632
GO:0071731	response to nitric oxide	biological_process	2	2531	3	27306	0.00079549	0.010532	7.19241	GWHGACDB001310; GWHGACDB053718
GO:1901684	arsenate ion transmembrane transport	biological_process	2	2531	3	27306	0.00079549	0.010532	7.19241	GWHGACDB002464; GWHGACDB046470
GO:0008202	steroid metabolic process	biological_process	2	2531	3	27306	0.00079549	0.010532	7.19241	GWHGACDB002608; GWHGACDB041521
GO:0047787	delta4-3-oxosteroid 5beta-reductase activity	molecular_function	2	2531	3	27306	0.00079549	0.010532	7.19241	GWHGACDB002608; GWHGACDB041521
GO:0047496	vesicle transport along microtubule	biological_process	2	2531	3	27306	0.00079549	0.010532	7.19241	GWHGACDB003065; GWHGACDB017861
GO:0010212	response to ionizing radiation	biological_process	2	2531	3	27306	0.00079549	0.010532	7.19241	GWHGACDB005633; GWHGACDB044415
GO:0010296	prenylcysteine methylesterase activity	molecular_function	2	2531	3	27306	0.00079549	0.010532	7.19241	GWHGACDB009092; GWHGACDB009093
GO:0047782	coniferin beta-glucosidase activity	molecular_function	2	2531	3	27306	0.00079549	0.010532	7.19241	GWHGACDB009895; GWHGACDB062638
GO:0005872	minus-end kinesin complex	cellular_component	2	2531	3	27306	0.00079549	0.010532	7.19241	GWHGACDB013651; GWHGACDB019414
GO:0009971	anastral spindle assembly involved in male meiosis	biological_process	2	2531	3	27306	0.00079549	0.010532	7.19241	GWHGACDB013651; GWHGACDB019414
GO:0016767	geranylgeranyl-diphosphate geranylgeranyltransferase activity	molecular_function	2	2531	3	27306	0.00079549	0.010532	7.19241	GWHGACDB014427; GWHGACDB054428
GO:0008301	DNA binding, bending	molecular_function	2	2531	3	27306	0.00079549	0.010532	7.19241	GWHGACDB015119; GWHGACDB020924
GO:0005658	alpha DNA polymerase:primase complex	cellular_component	2	2531	3	27306	0.00079549	0.010532	7.19241	GWHGACDB022062; GWHGACDB053660
GO:1902981	synthesis of RNA primer involved in mitotic DNA replication	biological_process	2	2531	3	27306	0.00079549	0.010532	7.19241	GWHGACDB022062; GWHGACDB053660
GO:0004419	hydroxymethylglutaryl-CoA lyase activity	molecular_function	2	2531	3	27306	0.00079549	0.010532	7.19241	GWHGACDB030765; GWHGACDB052161
GO:0046951	ketone body biosynthetic process	biological_process	2	2531	3	27306	0.00079549	0.010532	7.19241	GWHGACDB030765; GWHGACDB052161
GO:0031938	regulation of chromatin silencing at telomere	biological_process	2	2531	3	27306	0.00079549	0.010532	7.19241	GWHGACDB033357; GWHGACDB046323
GO:0072428	signal transduction involved in intra-S DNA damage checkpoint	biological_process	2	2531	3	27306	0.00079549	0.010532	7.19241	GWHGACDB033357; GWHGACDB046323
GO:1900087	positive regulation of G1/S transition of mitotic cell cycle	biological_process	2	2531	3	27306	0.00079549	0.010532	7.19241	GWHGACDB033357; GWHGACDB046323
GO:1902977	mitotic DNA replication preinitiation complex assembly	biological_process	2	2531	3	27306	0.00079549	0.010532	7.19241	GWHGACDB033357; GWHGACDB046323
GO:0010365	positive regulation of ethylene biosynthetic process	biological_process	2	2531	3	27306	0.00079549	0.010532	7.19241	GWHGACDB036188; GWHGACDB051421
GO:0048446	petal morphogenesis	biological_process	2	2531	3	27306	0.00079549	0.010532	7.19241	GWHGACDB038249; GWHGACDB042853
GO:0009836	fruit ripening, climacteric	biological_process	2	2531	3	27306	0.00079549	0.010532	7.19241	GWHGACDB045176; GWHGACDB052881
GO:0050017	L-3-cyanoalanine synthase activity	molecular_function	2	2531	3	27306	0.00079549	0.010532	7.19241	GWHGACDB045176; GWHGACDB052881
GO:0010028	xanthophyll cycle	biological_process	2	2531	3	27306	0.00079549	0.010532	7.19241	GWHGACDB045181; GWHGACDB052886
GO:0015229	L-ascorbic acid transmembrane transporter activity	molecular_function	2	2531	3	27306	0.00079549	0.010532	7.19241	GWHGACDB045181; GWHGACDB052886
GO:0015882	L-ascorbic acid transmembrane transport	biological_process	2	2531	3	27306	0.00079549	0.010532	7.19241	GWHGACDB045181; GWHGACDB052886
GO:0016042	lipid catabolic process	biological_process	36	2531	234	27306	0.000923586	0.0117845	1.65979	GWHGACDB000884; GWHGACDB002425; GWHGACDB005216; GWHGACDB015230; GWHGACDB016045; GWHGACDB019254; GWHGACDB022128; GWHGACDB022264; GWHGACDB024137; GWHGACDB024151; GWHGACDB029884; GWHGACDB034075; GWHGACDB034963; GWHGACDB036262; GWHGACDB036264; GWHGACDB040657; GWHGACDB041797; GWHGACDB044414; GWHGACDB044845; GWHGACDB044964; GWHGACDB045119; GWHGACDB046532; GWHGACDB049627; GWHGACDB051452; GWHGACDB051455;…
GO:1902457	negative regulation of stomatal opening	biological_process	3	2531	6	27306	0.000947516	0.0117845	5.39431	GWHGACDB000640; GWHGACDB013612; GWHGACDB057566
GO:0009413	response to flooding	biological_process	3	2531	6	27306	0.000947516	0.0117845	5.39431	GWHGACDB002771; GWHGACDB036188; GWHGACDB051421
GO:0006531	aspartate metabolic process	biological_process	3	2531	6	27306	0.000947516	0.0117845	5.39431	GWHGACDB005768; GWHGACDB030475; GWHGACDB063828
GO:0032886	regulation of microtubule-based process	biological_process	3	2531	6	27306	0.000947516	0.0117845	5.39431	GWHGACDB012105; GWHGACDB020698; GWHGACDB065409
GO:0010055	atrichoblast differentiation	biological_process	3	2531	6	27306	0.000947516	0.0117845	5.39431	GWHGACDB032609; GWHGACDB043034; GWHGACDB060959
GO:0032107	regulation of response to nutrient levels	biological_process	3	2531	6	27306	0.000947516	0.0117845	5.39431	GWHGACDB032609; GWHGACDB043034; GWHGACDB060959
GO:0043620	regulation of DNA-templated transcription in response to stress	biological_process	3	2531	6	27306	0.000947516	0.0117845	5.39431	GWHGACDB032609; GWHGACDB043034; GWHGACDB060959
GO:0050200	plasmalogen synthase activity	molecular_function	3	2531	6	27306	0.000947516	0.0117845	5.39431	GWHGACDB032982; GWHGACDB045245; GWHGACDB054028
GO:0071618	lysophosphatidylethanolamine acyltransferase activity	molecular_function	3	2531	6	27306	0.000947516	0.0117845	5.39431	GWHGACDB032982; GWHGACDB045245; GWHGACDB054028
GO:0043596	nuclear replication fork	cellular_component	3	2531	6	27306	0.000947516	0.0117845	5.39431	GWHGACDB033357; GWHGACDB039306; GWHGACDB046323
GO:1902975	mitotic DNA replication initiation	biological_process	3	2531	6	27306	0.000947516	0.0117845	5.39431	GWHGACDB033357; GWHGACDB046323; GWHGACDB053660
GO:0000076	DNA replication checkpoint	biological_process	3	2531	6	27306	0.000947516	0.0117845	5.39431	GWHGACDB044902; GWHGACDB046247; GWHGACDB052573
GO:0102549	1-18:1-2-16:0-monogalactosyldiacylglycerol lipase activity	molecular_function	3	2531	6	27306	0.000947516	0.0117845	5.39431	GWHGACDB044964; GWHGACDB045119; GWHGACDB052706
GO:0004857	enzyme inhibitor activity	molecular_function	9	2531	35	27306	0.000965332	0.0119543	2.77422	GWHGACDB005682; GWHGACDB017579; GWHGACDB020063; GWHGACDB020064; GWHGACDB031507; GWHGACDB032646; GWHGACDB032647; GWHGACDB039085; GWHGACDB061050
GO:0051260	protein homooligomerization	biological_process	7	2531	24	27306	0.00101909	0.0125659	3.14668	GWHGACDB002776; GWHGACDB005759; GWHGACDB017449; GWHGACDB026372; GWHGACDB047793; GWHGACDB057976; GWHGACDB062597
GO:0007165	signal transduction	biological_process	22	2531	125	27306	0.00108827	0.0133616	1.8988	GWHGACDB005228; GWHGACDB009902; GWHGACDB013151; GWHGACDB015214; GWHGACDB021023; GWHGACDB021099; GWHGACDB021659; GWHGACDB030782; GWHGACDB033366; GWHGACDB041742; GWHGACDB044653; GWHGACDB052800; GWHGACDB053853; GWHGACDB056637; GWHGACDB057011; GWHGACDB057546; GWHGACDB057757; GWHGACDB058580; GWHGACDB058740; GWHGACDB060831; GWHGACDB065668; GWHGACDB065710
GO:0010304	PSII associated light-harvesting complex II catabolic process	biological_process	4	2531	10	27306	0.00115252	0.0139712	4.31545	GWHGACDB000205; GWHGACDB042095; GWHGACDB047728; GWHGACDB058186
GO:0000281	mitotic cytokinesis	biological_process	4	2531	10	27306	0.00115252	0.0139712	4.31545	GWHGACDB002036; GWHGACDB042393; GWHGACDB046247; GWHGACDB052573
GO:0051315	attachment of mitotic spindle microtubules to kinetochore	biological_process	4	2531	10	27306	0.00115252	0.0139712	4.31545	GWHGACDB029657; GWHGACDB035606; GWHGACDB046247; GWHGACDB052573
GO:0007267	cell-cell signaling	biological_process	8	2531	30	27306	0.0011735	0.0141659	2.87697	GWHGACDB013729; GWHGACDB020040; GWHGACDB020041; GWHGACDB034163; GWHGACDB047087; GWHGACDB053526; GWHGACDB056993; GWHGACDB061480
GO:0051603	proteolysis involved in cellular protein catabolic process	biological_process	17	2531	89	27306	0.00120276	0.0143981	2.06075	GWHGACDB002506; GWHGACDB014651; GWHGACDB016142; GWHGACDB017196; GWHGACDB028750; GWHGACDB029583; GWHGACDB032889; GWHGACDB034005; GWHGACDB040744; GWHGACDB041497; GWHGACDB042415; GWHGACDB042752; GWHGACDB045594; GWHGACDB053296; GWHGACDB053654; GWHGACDB056485; GWHGACDB056489
GO:0042542	response to hydrogen peroxide	biological_process	17	2531	89	27306	0.00120276	0.0143981	2.06075	GWHGACDB002771; GWHGACDB003459; GWHGACDB004975; GWHGACDB005332; GWHGACDB005391; GWHGACDB034243; GWHGACDB041542; GWHGACDB041696; GWHGACDB044400; GWHGACDB044698; GWHGACDB047100; GWHGACDB053462; GWHGACDB053567; GWHGACDB054148; GWHGACDB057690; GWHGACDB060952; GWHGACDB062453
GO:0005506	iron ion binding	molecular_function	71	2531	542	27306	0.0012184	0.0145247	1.41327	GWHGACDB000265; GWHGACDB000646; GWHGACDB000691; GWHGACDB000694; GWHGACDB000766; GWHGACDB000964; GWHGACDB000971; GWHGACDB000974; GWHGACDB001548; GWHGACDB002389; GWHGACDB003216; GWHGACDB003221; GWHGACDB004796; GWHGACDB006464; GWHGACDB008418; GWHGACDB009686; GWHGACDB009813; GWHGACDB012674; GWHGACDB013749; GWHGACDB014714; GWHGACDB015223; GWHGACDB015397; GWHGACDB016123; GWHGACDB016399; GWHGACDB017114;…
GO:0004565	beta-galactosidase activity	molecular_function	9	2531	36	27306	0.00122681	0.0145645	2.69716	GWHGACDB005643; GWHGACDB008010; GWHGACDB015004; GWHGACDB033892; GWHGACDB044065; GWHGACDB046843; GWHGACDB048446; GWHGACDB058447; GWHGACDB062695
GO:0005507	copper ion binding	molecular_function	35	2531	230	27306	0.001291	0.0152636	1.64175	GWHGACDB000878; GWHGACDB003169; GWHGACDB003199; GWHGACDB007977; GWHGACDB010369; GWHGACDB013018; GWHGACDB013110; GWHGACDB022646; GWHGACDB024125; GWHGACDB025262; GWHGACDB026872; GWHGACDB028509; GWHGACDB029588; GWHGACDB032154; GWHGACDB033054; GWHGACDB037863; GWHGACDB040695; GWHGACDB040823; GWHGACDB040926; GWHGACDB041292; GWHGACDB041329; GWHGACDB045090; GWHGACDB046785; GWHGACDB049165; GWHGACDB049674;…
GO:0046274	lignin catabolic process	biological_process	14	2531	69	27306	0.00140259	0.0164476	2.189	GWHGACDB013018; GWHGACDB025262; GWHGACDB033054; GWHGACDB040695; GWHGACDB045090; GWHGACDB049165; GWHGACDB049674; GWHGACDB050301; GWHGACDB052322; GWHGACDB056043; GWHGACDB063519; GWHGACDB065610; GWHGACDB065619; GWHGACDB065642
GO:0052716	hydroquinone:oxygen oxidoreductase activity	molecular_function	14	2531	69	27306	0.00140259	0.0164476	2.189	GWHGACDB013018; GWHGACDB025262; GWHGACDB033054; GWHGACDB040695; GWHGACDB045090; GWHGACDB049165; GWHGACDB049674; GWHGACDB050301; GWHGACDB052322; GWHGACDB056043; GWHGACDB063519; GWHGACDB065610; GWHGACDB065619; GWHGACDB065642
GO:0020037	heme binding	molecular_function	79	2531	618	27306	0.00143185	0.0167224	1.37913	GWHGACDB000265; GWHGACDB000646; GWHGACDB000691; GWHGACDB000694; GWHGACDB000766; GWHGACDB000964; GWHGACDB000971; GWHGACDB000974; GWHGACDB001548; GWHGACDB002713; GWHGACDB002920; GWHGACDB003216; GWHGACDB003221; GWHGACDB003565; GWHGACDB004796; GWHGACDB006464; GWHGACDB007714; GWHGACDB007941; GWHGACDB008418; GWHGACDB009686; GWHGACDB009813; GWHGACDB012986; GWHGACDB013749; GWHGACDB014944; GWHGACDB015223;…
GO:0009647	skotomorphogenesis	biological_process	5	2531	15	27306	0.0015097	0.0173495	3.59621	GWHGACDB005444; GWHGACDB033094; GWHGACDB060894; GWHGACDB060992; GWHGACDB062599
GO:0009815	1-aminocyclopropane-1-carboxylate oxidase activity	molecular_function	5	2531	15	27306	0.0015097	0.0173495	3.59621	GWHGACDB008977; GWHGACDB030349; GWHGACDB030618; GWHGACDB035840; GWHGACDB035846
GO:0000741	karyogamy	biological_process	5	2531	15	27306	0.0015097	0.0173495	3.59621	GWHGACDB010524; GWHGACDB047043; GWHGACDB053373; GWHGACDB054110; GWHGACDB058273
GO:0043069	negative regulation of programmed cell death	biological_process	5	2531	15	27306	0.0015097	0.0173495	3.59621	GWHGACDB021156; GWHGACDB029679; GWHGACDB041604; GWHGACDB041807; GWHGACDB042204
GO:0015333	peptide:proton symporter activity	molecular_function	17	2531	91	27306	0.00156868	0.0178842	2.01546	GWHGACDB001853; GWHGACDB007404; GWHGACDB008414; GWHGACDB012966; GWHGACDB020309; GWHGACDB026557; GWHGACDB029094; GWHGACDB030575; GWHGACDB033316; GWHGACDB048355; GWHGACDB053678; GWHGACDB055932; GWHGACDB059524; GWHGACDB059530; GWHGACDB059531; GWHGACDB065132; GWHGACDB065419
GO:1904680	peptide transmembrane transporter activity	molecular_function	17	2531	91	27306	0.00156868	0.0178842	2.01546	GWHGACDB001853; GWHGACDB007404; GWHGACDB008414; GWHGACDB012966; GWHGACDB020309; GWHGACDB026557; GWHGACDB029094; GWHGACDB030575; GWHGACDB033316; GWHGACDB048355; GWHGACDB053678; GWHGACDB055932; GWHGACDB059524; GWHGACDB059530; GWHGACDB059531; GWHGACDB065132; GWHGACDB065419
GO:0048527	lateral root development	biological_process	14	2531	70	27306	0.00163467	0.0185628	2.15772	GWHGACDB001310; GWHGACDB003670; GWHGACDB005477; GWHGACDB005680; GWHGACDB012880; GWHGACDB029119; GWHGACDB032609; GWHGACDB043034; GWHGACDB044743; GWHGACDB045116; GWHGACDB051145; GWHGACDB053718; GWHGACDB058145; GWHGACDB060959
GO:0010417	glucuronoxylan biosynthetic process	biological_process	7	2531	26	27306	0.00183023	0.0206206	2.90463	GWHGACDB000559; GWHGACDB001102; GWHGACDB012980; GWHGACDB046656; GWHGACDB053655; GWHGACDB057570; GWHGACDB063944
GO:0006636	unsaturated fatty acid biosynthetic process	biological_process	7	2531	26	27306	0.00183023	0.0206206	2.90463	GWHGACDB004975; GWHGACDB005332; GWHGACDB010365; GWHGACDB014673; GWHGACDB041711; GWHGACDB050270; GWHGACDB058645
GO:0008970	phospholipase A1 activity	molecular_function	9	2531	38	27306	0.00192266	0.0215774	2.5552	GWHGACDB022128; GWHGACDB022264; GWHGACDB024137; GWHGACDB024151; GWHGACDB044964; GWHGACDB045119; GWHGACDB052706; GWHGACDB053414; GWHGACDB062777
GO:0000038	very long-chain fatty acid metabolic process	biological_process	4	2531	11	27306	0.00195202	0.0216347	3.92313	GWHGACDB002389; GWHGACDB032982; GWHGACDB045245; GWHGACDB054028
GO:0010430	fatty acid omega-oxidation	biological_process	4	2531	11	27306	0.00195202	0.0216347	3.92313	GWHGACDB020040; GWHGACDB020041; GWHGACDB053526; GWHGACDB061480
GO:0005773	vacuole	cellular_component	89	2531	718	27306	0.0020061	0.0216347	1.33731	GWHGACDB000059; GWHGACDB000070; GWHGACDB000412; GWHGACDB000595; GWHGACDB000884; GWHGACDB001280; GWHGACDB001294; GWHGACDB001310; GWHGACDB002057; GWHGACDB002506; GWHGACDB002637; GWHGACDB004250; GWHGACDB004524; GWHGACDB005415; GWHGACDB005650; GWHGACDB006481; GWHGACDB007969; GWHGACDB008010; GWHGACDB008404; GWHGACDB008414; GWHGACDB009616; GWHGACDB009876; GWHGACDB010637; GWHGACDB012581; GWHGACDB013014;…
GO:0006572	tyrosine catabolic process	biological_process	3	2531	7	27306	0.00204826	0.0216347	4.62369	GWHGACDB000414; GWHGACDB015632; GWHGACDB060170
GO:0010371	regulation of gibberellin biosynthetic process	biological_process	3	2531	7	27306	0.00204826	0.0216347	4.62369	GWHGACDB001106; GWHGACDB005734; GWHGACDB030446
GO:0008692	3-hydroxybutyryl-CoA epimerase activity	molecular_function	3	2531	7	27306	0.00204826	0.0216347	4.62369	GWHGACDB002100; GWHGACDB030304; GWHGACDB031431
GO:0018812	3-hydroxyacyl-CoA dehydratase activity	molecular_function	3	2531	7	27306	0.00204826	0.0216347	4.62369	GWHGACDB002100; GWHGACDB030304; GWHGACDB031431
GO:0016135	saponin biosynthetic process	biological_process	3	2531	7	27306	0.00204826	0.0216347	4.62369	GWHGACDB004796; GWHGACDB024877; GWHGACDB057497
GO:0004069	L-aspartate:2-oxoglutarate aminotransferase activity	molecular_function	3	2531	7	27306	0.00204826	0.0216347	4.62369	GWHGACDB005768; GWHGACDB030475; GWHGACDB063828
GO:0032511	late endosome to vacuole transport via multivesicular body sorting pathway	biological_process	3	2531	7	27306	0.00204826	0.0216347	4.62369	GWHGACDB010637; GWHGACDB030342; GWHGACDB058151
GO:0030775	glucuronoxylan 4-O-methyltransferase activity	molecular_function	3	2531	7	27306	0.00204826	0.0216347	4.62369	GWHGACDB011419; GWHGACDB012640; GWHGACDB032316
GO:0004349	glutamate 5-kinase activity	molecular_function	3	2531	7	27306	0.00204826	0.0216347	4.62369	GWHGACDB015196; GWHGACDB037248; GWHGACDB052315
GO:0004350	glutamate-5-semialdehyde dehydrogenase activity	molecular_function	3	2531	7	27306	0.00204826	0.0216347	4.62369	GWHGACDB015196; GWHGACDB037248; GWHGACDB052315
GO:0004629	phospholipase C activity	molecular_function	3	2531	7	27306	0.00204826	0.0216347	4.62369	GWHGACDB034963; GWHGACDB051193; GWHGACDB057711
GO:0052739	phosphatidylserine 1-acylhydrolase activity	molecular_function	3	2531	7	27306	0.00204826	0.0216347	4.62369	GWHGACDB044964; GWHGACDB045119; GWHGACDB052706
GO:0052740	1-acyl-2-lysophosphatidylserine acylhydrolase activity	molecular_function	3	2531	7	27306	0.00204826	0.0216347	4.62369	GWHGACDB044964; GWHGACDB045119; GWHGACDB052706
GO:0006559	L-phenylalanine catabolic process	biological_process	6	2531	21	27306	0.00210667	0.0221702	3.08246	GWHGACDB000414; GWHGACDB015632; GWHGACDB020710; GWHGACDB028338; GWHGACDB037213; GWHGACDB060170
GO:0006355	regulation of transcription, DNA-templated	biological_process	135	2531	1155	27306	0.00211519	0.0221787	1.26101	GWHGACDB000679; GWHGACDB001024; GWHGACDB001378; GWHGACDB003118; GWHGACDB003122; GWHGACDB003587; GWHGACDB003645; GWHGACDB003671; GWHGACDB004197; GWHGACDB004457; GWHGACDB005177; GWHGACDB005329; GWHGACDB005934; GWHGACDB006447; GWHGACDB007785; GWHGACDB008398; GWHGACDB008485; GWHGACDB009001; GWHGACDB009526; GWHGACDB010245; GWHGACDB010345; GWHGACDB011053; GWHGACDB011650; GWHGACDB012606; GWHGACDB012692;…
GO:0006633	fatty acid biosynthetic process	biological_process	26	2531	163	27306	0.00216905	0.0226597	1.72088	GWHGACDB002308; GWHGACDB002389; GWHGACDB003080; GWHGACDB006517; GWHGACDB010280; GWHGACDB010369; GWHGACDB015993; GWHGACDB017114; GWHGACDB019014; GWHGACDB019220; GWHGACDB020174; GWHGACDB020177; GWHGACDB024125; GWHGACDB026370; GWHGACDB026708; GWHGACDB028127; GWHGACDB030040; GWHGACDB031416; GWHGACDB033419; GWHGACDB035059; GWHGACDB035790; GWHGACDB035906; GWHGACDB042363; GWHGACDB048336; GWHGACDB059049;…
GO:0035673	oligopeptide transmembrane transporter activity	molecular_function	18	2531	101	27306	0.00217685	0.0226597	1.92272	GWHGACDB000720; GWHGACDB001853; GWHGACDB007404; GWHGACDB008414; GWHGACDB012966; GWHGACDB020309; GWHGACDB026557; GWHGACDB029094; GWHGACDB030575; GWHGACDB033316; GWHGACDB048355; GWHGACDB053678; GWHGACDB055932; GWHGACDB059524; GWHGACDB059530; GWHGACDB059531; GWHGACDB065132; GWHGACDB065419
GO:0009611	response to wounding	biological_process	39	2531	271	27306	0.00222307	0.0229352	1.55261	GWHGACDB001548; GWHGACDB002608; GWHGACDB003718; GWHGACDB004975; GWHGACDB005332; GWHGACDB005648; GWHGACDB015851; GWHGACDB016035; GWHGACDB016484; GWHGACDB024030; GWHGACDB024426; GWHGACDB025122; GWHGACDB029737; GWHGACDB030357; GWHGACDB030575; GWHGACDB033316; GWHGACDB034163; GWHGACDB034852; GWHGACDB037453; GWHGACDB038424; GWHGACDB040069; GWHGACDB040550; GWHGACDB041521; GWHGACDB041610; GWHGACDB041744;…
GO:0010279	indole-3-acetic acid amido synthetase activity	molecular_function	5	2531	16	27306	0.00222726	0.0229352	3.37144	GWHGACDB000537; GWHGACDB004849; GWHGACDB007676; GWHGACDB015523; GWHGACDB042643
GO:1900057	positive regulation of leaf senescence	biological_process	5	2531	16	27306	0.00222726	0.0229352	3.37144	GWHGACDB000640; GWHGACDB004779; GWHGACDB013612; GWHGACDB045960; GWHGACDB057566
GO:0042742	defense response to bacterium	biological_process	56	2531	420	27306	0.00230616	0.0236628	1.43848	GWHGACDB001310; GWHGACDB003279; GWHGACDB003459; GWHGACDB003718; GWHGACDB005648; GWHGACDB007907; GWHGACDB008189; GWHGACDB008397; GWHGACDB012936; GWHGACDB014854; GWHGACDB016484; GWHGACDB019269; GWHGACDB020948; GWHGACDB021156; GWHGACDB021186; GWHGACDB023706; GWHGACDB024426; GWHGACDB026650; GWHGACDB029933; GWHGACDB030263; GWHGACDB030357; GWHGACDB033316; GWHGACDB033317; GWHGACDB033703; GWHGACDB034737;…
GO:0009873	ethylene-activated signaling pathway	biological_process	44	2531	315	27306	0.00237702	0.0243031	1.50698	GWHGACDB001111; GWHGACDB001196; GWHGACDB002076; GWHGACDB005397; GWHGACDB005686; GWHGACDB005697; GWHGACDB005891; GWHGACDB005923; GWHGACDB009917; GWHGACDB010229; GWHGACDB013719; GWHGACDB014854; GWHGACDB017081; GWHGACDB017473; GWHGACDB017842; GWHGACDB018938; GWHGACDB022075; GWHGACDB023115; GWHGACDB024488; GWHGACDB026714; GWHGACDB028580; GWHGACDB029119; GWHGACDB029679; GWHGACDB029851; GWHGACDB033156;…
GO:0016998	cell wall macromolecule catabolic process	biological_process	7	2531	27	27306	0.00239192	0.0243688	2.79705	GWHGACDB002067; GWHGACDB007969; GWHGACDB032189; GWHGACDB037582; GWHGACDB042280; GWHGACDB050546; GWHGACDB064945
GO:0051301	cell division	biological_process	47	2531	342	27306	0.0025062	0.0254428	1.48265	GWHGACDB000179; GWHGACDB001310; GWHGACDB001347; GWHGACDB003459; GWHGACDB006183; GWHGACDB008901; GWHGACDB013651; GWHGACDB015873; GWHGACDB017116; GWHGACDB017863; GWHGACDB019414; GWHGACDB020718; GWHGACDB021600; GWHGACDB028580; GWHGACDB029522; GWHGACDB032913; GWHGACDB034208; GWHGACDB035606; GWHGACDB037786; GWHGACDB038624; GWHGACDB040468; GWHGACDB041136; GWHGACDB042267; GWHGACDB043013; GWHGACDB043594;…
GO:0009738	abscisic acid-activated signaling pathway	biological_process	51	2531	379	27306	0.00277528	0.0270922	1.45177	GWHGACDB000640; GWHGACDB001140; GWHGACDB003678; GWHGACDB004524; GWHGACDB007947; GWHGACDB008398; GWHGACDB012645; GWHGACDB012705; GWHGACDB013612; GWHGACDB014720; GWHGACDB015186; GWHGACDB020940; GWHGACDB022457; GWHGACDB022634; GWHGACDB026186; GWHGACDB026404; GWHGACDB026421; GWHGACDB026712; GWHGACDB027392; GWHGACDB029679; GWHGACDB029737; GWHGACDB030153; GWHGACDB030367; GWHGACDB032519; GWHGACDB033228;…
GO:0005819	spindle	cellular_component	17	2531	96	27306	0.0029135	0.0270922	1.91048	GWHGACDB000179; GWHGACDB003021; GWHGACDB005267; GWHGACDB013157; GWHGACDB013651; GWHGACDB014841; GWHGACDB015873; GWHGACDB018938; GWHGACDB019414; GWHGACDB020698; GWHGACDB032913; GWHGACDB033712; GWHGACDB043013; GWHGACDB047263; GWHGACDB050447; GWHGACDB058028; GWHGACDB065409
GO:0010200	response to chitin	biological_process	29	2531	191	27306	0.00295029	0.0270922	1.63806	GWHGACDB009526; GWHGACDB009917; GWHGACDB014720; GWHGACDB015105; GWHGACDB015152; GWHGACDB017197; GWHGACDB017966; GWHGACDB025062; GWHGACDB028580; GWHGACDB029737; GWHGACDB030263; GWHGACDB032730; GWHGACDB034952; GWHGACDB041438; GWHGACDB041610; GWHGACDB041744; GWHGACDB042446; GWHGACDB044760; GWHGACDB044981; GWHGACDB045116; GWHGACDB046670; GWHGACDB049483; GWHGACDB053519; GWHGACDB054922; GWHGACDB057151;…
GO:0010413	glucuronoxylan metabolic process	biological_process	2	2531	4	27306	0.002961	0.0270922	5.39431	GWHGACDB000559; GWHGACDB012980
GO:0071497	cellular response to freezing	biological_process	2	2531	4	27306	0.002961	0.0270922	5.39431	GWHGACDB001196; GWHGACDB042746
GO:0090416	nicotinate transmembrane transporter activity	molecular_function	2	2531	4	27306	0.002961	0.0270922	5.39431	GWHGACDB004683; GWHGACDB049373
GO:0090417	N-methylnicotinate transmembrane transporter activity	molecular_function	2	2531	4	27306	0.002961	0.0270922	5.39431	GWHGACDB004683; GWHGACDB049373
GO:2001142	nicotinate transport	biological_process	2	2531	4	27306	0.002961	0.0270922	5.39431	GWHGACDB004683; GWHGACDB049373
GO:2001143	N-methylnicotinate transport	biological_process	2	2531	4	27306	0.002961	0.0270922	5.39431	GWHGACDB004683; GWHGACDB049373
GO:0090229	negative regulation of red or far-red light signaling pathway	biological_process	2	2531	4	27306	0.002961	0.0270922	5.39431	GWHGACDB005329; GWHGACDB045011
GO:0042826	histone deacetylase binding	molecular_function	2	2531	4	27306	0.002961	0.0270922	5.39431	GWHGACDB005444; GWHGACDB060992
GO:0033947	mannosylglycoprotein endo-beta-mannosidase activity	molecular_function	2	2531	4	27306	0.002961	0.0270922	5.39431	GWHGACDB009616; GWHGACDB009617
GO:0005464	UDP-xylose transmembrane transporter activity	molecular_function	2	2531	4	27306	0.002961	0.0270922	5.39431	GWHGACDB014879; GWHGACDB057637
GO:0015790	UDP-xylose transmembrane transport	biological_process	2	2531	4	27306	0.002961	0.0270922	5.39431	GWHGACDB014879; GWHGACDB057637
GO:0004751	ribose-5-phosphate isomerase activity	molecular_function	2	2531	4	27306	0.002961	0.0270922	5.39431	GWHGACDB021591; GWHGACDB051638
GO:0031897	Tic complex	cellular_component	2	2531	4	27306	0.002961	0.0270922	5.39431	GWHGACDB021895; GWHGACDB058559
GO:0035195	gene silencing by miRNA	biological_process	2	2531	4	27306	0.002961	0.0270922	5.39431	GWHGACDB032827; GWHGACDB056032
GO:0001673	male germ cell nucleus	cellular_component	2	2531	4	27306	0.002961	0.0270922	5.39431	GWHGACDB033266; GWHGACDB052590
GO:0010313	phytochrome binding	molecular_function	2	2531	4	27306	0.002961	0.0270922	5.39431	GWHGACDB033336; GWHGACDB052535
GO:0032797	SMN complex	cellular_component	2	2531	4	27306	0.002961	0.0270922	5.39431	GWHGACDB036555; GWHGACDB051694
GO:0033303	quercetin O-glucoside biosynthetic process	biological_process	2	2531	4	27306	0.002961	0.0270922	5.39431	GWHGACDB037627; GWHGACDB051429
GO:0033330	kaempferol O-glucoside biosynthetic process	biological_process	2	2531	4	27306	0.002961	0.0270922	5.39431	GWHGACDB037627; GWHGACDB051429
GO:0008710	8-amino-7-oxononanoate synthase activity	molecular_function	2	2531	4	27306	0.002961	0.0270922	5.39431	GWHGACDB039141; GWHGACDB043599
GO:0047617	acyl-CoA hydrolase activity	molecular_function	2	2531	4	27306	0.002961	0.0270922	5.39431	GWHGACDB041797; GWHGACDB057519
GO:0034256	chlorophyll(ide) b reductase activity	molecular_function	2	2531	4	27306	0.002961	0.0270922	5.39431	GWHGACDB042095; GWHGACDB058186
GO:0000799	nuclear condensin complex	cellular_component	2	2531	4	27306	0.002961	0.0270922	5.39431	GWHGACDB044295; GWHGACDB052181
GO:0070212	protein poly-ADP-ribosylation	biological_process	2	2531	4	27306	0.002961	0.0270922	5.39431	GWHGACDB044927; GWHGACDB052579
GO:1990404	protein ADP-ribosylase activity	molecular_function	2	2531	4	27306	0.002961	0.0270922	5.39431	GWHGACDB044927; GWHGACDB052579
GO:0010495	long-distance posttranscriptional gene silencing	biological_process	2	2531	4	27306	0.002961	0.0270922	5.39431	GWHGACDB045771; GWHGACDB045780
GO:0005366	myo-inositol:proton symporter activity	molecular_function	2	2531	4	27306	0.002961	0.0270922	5.39431	GWHGACDB062881; GWHGACDB064147
GO:0015798	myo-inositol transport	biological_process	2	2531	4	27306	0.002961	0.0270922	5.39431	GWHGACDB062881; GWHGACDB064147
GO:0045893	positive regulation of transcription, DNA-templated	biological_process	60	2531	461	27306	0.00299981	0.0273602	1.40416	GWHGACDB000481; GWHGACDB001140; GWHGACDB001196; GWHGACDB001372; GWHGACDB002056; GWHGACDB003068; GWHGACDB005680; GWHGACDB006274; GWHGACDB010493; GWHGACDB012050; GWHGACDB013088; GWHGACDB013533; GWHGACDB013719; GWHGACDB014999; GWHGACDB017197; GWHGACDB017473; GWHGACDB020313; GWHGACDB021095; GWHGACDB021096; GWHGACDB021976; GWHGACDB021977; GWHGACDB022048; GWHGACDB022634; GWHGACDB023897; GWHGACDB027998;…
GO:0016117	carotenoid biosynthetic process	biological_process	8	2531	34	27306	0.00306568	0.0276748	2.5385	GWHGACDB010090; GWHGACDB012674; GWHGACDB014427; GWHGACDB021433; GWHGACDB029988; GWHGACDB053244; GWHGACDB054428; GWHGACDB059191
GO:0042973	glucan endo-1,3-beta-D-glucosidase activity	molecular_function	16	2531	89	27306	0.00307225	0.0276748	1.93953	GWHGACDB002057; GWHGACDB008306; GWHGACDB022738; GWHGACDB024871; GWHGACDB027003; GWHGACDB028820; GWHGACDB033506; GWHGACDB034833; GWHGACDB036538; GWHGACDB041076; GWHGACDB041398; GWHGACDB046335; GWHGACDB046419; GWHGACDB046805; GWHGACDB057049; GWHGACDB062832
GO:0007005	mitochondrion organization	biological_process	7	2531	28	27306	0.00308008	0.0276748	2.69716	GWHGACDB001310; GWHGACDB004462; GWHGACDB006864; GWHGACDB021600; GWHGACDB022646; GWHGACDB053718; GWHGACDB057338
GO:0009864	induced systemic resistance, jasmonic acid mediated signaling pathway	biological_process	7	2531	28	27306	0.00308008	0.0276748	2.69716	GWHGACDB003459; GWHGACDB004975; GWHGACDB005332; GWHGACDB009917; GWHGACDB034163; GWHGACDB047087; GWHGACDB056993
GO:0005199	structural constituent of cell wall	molecular_function	4	2531	12	27306	0.0030921	0.0276748	3.59621	GWHGACDB000976; GWHGACDB058161; GWHGACDB058193; GWHGACDB064494
GO:0006777	Mo-molybdopterin cofactor biosynthetic process	biological_process	4	2531	12	27306	0.0030921	0.0276748	3.59621	GWHGACDB024060; GWHGACDB043428; GWHGACDB052828; GWHGACDB053760
GO:0071365	cellular response to auxin stimulus	biological_process	5	2531	17	27306	0.00317442	0.0281485	3.17312	GWHGACDB010616; GWHGACDB017433; GWHGACDB022035; GWHGACDB023340; GWHGACDB055298
GO:0033320	UDP-D-xylose biosynthetic process	biological_process	5	2531	17	27306	0.00317442	0.0281485	3.17312	GWHGACDB014754; GWHGACDB014755; GWHGACDB025344; GWHGACDB044921; GWHGACDB065491
GO:0031012	extracellular matrix	cellular_component	5	2531	17	27306	0.00317442	0.0281485	3.17312	GWHGACDB022241; GWHGACDB045973; GWHGACDB046951; GWHGACDB049254; GWHGACDB049259
GO:0010105	negative regulation of ethylene-activated signaling pathway	biological_process	10	2531	47	27306	0.00320086	0.0282956	2.29545	GWHGACDB001111; GWHGACDB005731; GWHGACDB005923; GWHGACDB009917; GWHGACDB012411; GWHGACDB027182; GWHGACDB030445; GWHGACDB040314; GWHGACDB055469; GWHGACDB056648
GO:0046910	pectinesterase inhibitor activity	molecular_function	15	2531	83	27306	0.00364617	0.0321333	1.94975	GWHGACDB017659; GWHGACDB017711; GWHGACDB017719; GWHGACDB022404; GWHGACDB023345; GWHGACDB027305; GWHGACDB029798; GWHGACDB032647; GWHGACDB033162; GWHGACDB039110; GWHGACDB044930; GWHGACDB045961; GWHGACDB046131; GWHGACDB058677; GWHGACDB062338
GO:0009643	photosynthetic acclimation	biological_process	3	2531	8	27306	0.00379624	0.0328512	4.04573	GWHGACDB000573; GWHGACDB029120; GWHGACDB042254
GO:0046527	glucosyltransferase activity	molecular_function	3	2531	8	27306	0.00379624	0.0328512	4.04573	GWHGACDB000777; GWHGACDB005285; GWHGACDB046125
GO:0046473	phosphatidic acid metabolic process	biological_process	3	2531	8	27306	0.00379624	0.0328512	4.04573	GWHGACDB000884; GWHGACDB016045; GWHGACDB046532
GO:0008661	1-deoxy-D-xylulose-5-phosphate synthase activity	molecular_function	3	2531	8	27306	0.00379624	0.0328512	4.04573	GWHGACDB004852; GWHGACDB023959; GWHGACDB046741
GO:0052865	1-deoxy-D-xylulose 5-phosphate biosynthetic process	biological_process	3	2531	8	27306	0.00379624	0.0328512	4.04573	GWHGACDB004852; GWHGACDB023959; GWHGACDB046741
GO:0055129	L-proline biosynthetic process	biological_process	3	2531	8	27306	0.00379624	0.0328512	4.04573	GWHGACDB015196; GWHGACDB037248; GWHGACDB052315
GO:0030599	pectinesterase activity	molecular_function	18	2531	106	27306	0.00382745	0.032923	1.83203	GWHGACDB000696; GWHGACDB017659; GWHGACDB017711; GWHGACDB017719; GWHGACDB022404; GWHGACDB023345; GWHGACDB027305; GWHGACDB029798; GWHGACDB030327; GWHGACDB033162; GWHGACDB039110; GWHGACDB044930; GWHGACDB045961; GWHGACDB046131; GWHGACDB055214; GWHGACDB058677; GWHGACDB060691; GWHGACDB062338
GO:0045330	aspartyl esterase activity	molecular_function	18	2531	106	27306	0.00382745	0.032923	1.83203	GWHGACDB000696; GWHGACDB017659; GWHGACDB017711; GWHGACDB017719; GWHGACDB022404; GWHGACDB023345; GWHGACDB027305; GWHGACDB029798; GWHGACDB030327; GWHGACDB033162; GWHGACDB039110; GWHGACDB044930; GWHGACDB045961; GWHGACDB046131; GWHGACDB055214; GWHGACDB058677; GWHGACDB060691; GWHGACDB062338
GO:0016788	hydrolase activity, acting on ester bonds	molecular_function	19	2531	114	27306	0.00394317	0.0337415	1.7981	GWHGACDB005216; GWHGACDB015230; GWHGACDB019254; GWHGACDB032552; GWHGACDB033084; GWHGACDB034075; GWHGACDB036262; GWHGACDB036264; GWHGACDB040430; GWHGACDB040657; GWHGACDB044414; GWHGACDB046611; GWHGACDB049627; GWHGACDB051452; GWHGACDB051455; GWHGACDB052727; GWHGACDB059395; GWHGACDB064949; GWHGACDB065728
GO:0048653	anther development	biological_process	11	2531	55	27306	0.0039461	0.0337415	2.15772	GWHGACDB005463; GWHGACDB006379; GWHGACDB014999; GWHGACDB022847; GWHGACDB032956; GWHGACDB033048; GWHGACDB036788; GWHGACDB036792; GWHGACDB043021; GWHGACDB045614; GWHGACDB064440
GO:0005516	calmodulin binding	molecular_function	36	2531	254	27306	0.00396253	0.0337814	1.5291	GWHGACDB000508; GWHGACDB003062; GWHGACDB007509; GWHGACDB008369; GWHGACDB012800; GWHGACDB014959; GWHGACDB016141; GWHGACDB017284; GWHGACDB021156; GWHGACDB026787; GWHGACDB028264; GWHGACDB028392; GWHGACDB028523; GWHGACDB030263; GWHGACDB031544; GWHGACDB032696; GWHGACDB032747; GWHGACDB033314; GWHGACDB034742; GWHGACDB036344; GWHGACDB038595; GWHGACDB042660; GWHGACDB044219; GWHGACDB044793; GWHGACDB045906;…
GO:0042335	cuticle development	biological_process	9	2531	42	27306	0.00425462	0.0360903	2.31185	GWHGACDB003140; GWHGACDB003148; GWHGACDB017938; GWHGACDB030685; GWHGACDB036262; GWHGACDB036264; GWHGACDB044831; GWHGACDB051452; GWHGACDB055242
GO:0042545	cell wall modification	biological_process	18	2531	107	27306	0.00425848	0.0360903	1.81491	GWHGACDB000696; GWHGACDB017659; GWHGACDB017711; GWHGACDB017719; GWHGACDB022404; GWHGACDB023345; GWHGACDB027305; GWHGACDB029798; GWHGACDB030327; GWHGACDB033162; GWHGACDB039110; GWHGACDB044930; GWHGACDB045961; GWHGACDB046131; GWHGACDB055214; GWHGACDB058677; GWHGACDB060691; GWHGACDB062338
GO:0048040	UDP-glucuronate decarboxylase activity	molecular_function	5	2531	18	27306	0.00439207	0.037113	2.99684	GWHGACDB014754; GWHGACDB014755; GWHGACDB025344; GWHGACDB044921; GWHGACDB065491
GO:0016887	ATPase activity	molecular_function	40	2531	291	27306	0.00459949	0.0384499	1.48297	GWHGACDB000617; GWHGACDB000731; GWHGACDB001308; GWHGACDB002036; GWHGACDB003065; GWHGACDB004879; GWHGACDB008065; GWHGACDB012105; GWHGACDB013651; GWHGACDB014841; GWHGACDB017861; GWHGACDB019339; GWHGACDB019414; GWHGACDB020698; GWHGACDB024620; GWHGACDB024777; GWHGACDB025843; GWHGACDB026489; GWHGACDB032014; GWHGACDB032591; GWHGACDB040060; GWHGACDB042393; GWHGACDB044946; GWHGACDB045082; GWHGACDB046581;…
GO:0015691	cadmium ion transport	biological_process	4	2531	13	27306	0.00464396	0.0384499	3.31958	GWHGACDB005292; GWHGACDB041963; GWHGACDB050809; GWHGACDB057369
GO:0047196	long-chain-alcohol O-fatty-acyltransferase activity	molecular_function	4	2531	13	27306	0.00464396	0.0384499	3.31958	GWHGACDB005385; GWHGACDB027981; GWHGACDB042405; GWHGACDB042407
GO:0102966	arachidoyl-CoA:1-dodecanol O-acyltransferase activity	molecular_function	4	2531	13	27306	0.00464396	0.0384499	3.31958	GWHGACDB005385; GWHGACDB027981; GWHGACDB042405; GWHGACDB042407
GO:0103095	wax ester synthase activity	molecular_function	4	2531	13	27306	0.00464396	0.0384499	3.31958	GWHGACDB005385; GWHGACDB027981; GWHGACDB042405; GWHGACDB042407
GO:0050664	oxidoreductase activity, acting on NAD(P)H, oxygen as acceptor	molecular_function	4	2531	13	27306	0.00464396	0.0384499	3.31958	GWHGACDB005684; GWHGACDB011512; GWHGACDB030398; GWHGACDB041387
GO:0010369	chromocenter	cellular_component	4	2531	13	27306	0.00464396	0.0384499	3.31958	GWHGACDB019137; GWHGACDB030573; GWHGACDB031400; GWHGACDB040350
GO:0016709	oxidoreductase activity, acting on paired donors, with incorporation or reduction of molecular oxygen, NAD(P)H as one donor, and incorporation of one atom of oxygen	molecular_function	23	2531	148	27306	0.00486965	0.0400656	1.67661	GWHGACDB000265; GWHGACDB000646; GWHGACDB000691; GWHGACDB000694; GWHGACDB000766; GWHGACDB000971; GWHGACDB000974; GWHGACDB004796; GWHGACDB009686; GWHGACDB009813; GWHGACDB015397; GWHGACDB016123; GWHGACDB016399; GWHGACDB024877; GWHGACDB026861; GWHGACDB033048; GWHGACDB044149; GWHGACDB047177; GWHGACDB053594; GWHGACDB056742; GWHGACDB056743; GWHGACDB057497; GWHGACDB065248
GO:0030570	pectate lyase activity	molecular_function	6	2531	24	27306	0.00489782	0.0400656	2.69716	GWHGACDB001659; GWHGACDB008512; GWHGACDB022632; GWHGACDB043684; GWHGACDB044692; GWHGACDB055419
GO:0045491	xylan metabolic process	biological_process	6	2531	24	27306	0.00489782	0.0400656	2.69716	GWHGACDB004596; GWHGACDB011419; GWHGACDB012640; GWHGACDB032316; GWHGACDB048745; GWHGACDB054006
GO:0010588	cotyledon vascular tissue pattern formation	biological_process	6	2531	24	27306	0.00489782	0.0400656	2.69716	GWHGACDB015570; GWHGACDB028123; GWHGACDB033094; GWHGACDB055610; GWHGACDB060894; GWHGACDB062123
GO:0051289	protein homotetramerization	biological_process	7	2531	30	27306	0.00490884	0.0400656	2.51734	GWHGACDB013172; GWHGACDB029733; GWHGACDB029737; GWHGACDB048336; GWHGACDB052253; GWHGACDB060910; GWHGACDB061471
GO:0010029	regulation of seed germination	biological_process	12	2531	64	27306	0.00527816	0.042958	2.02287	GWHGACDB008397; GWHGACDB026404; GWHGACDB030153; GWHGACDB032519; GWHGACDB033228; GWHGACDB033336; GWHGACDB038475; GWHGACDB038521; GWHGACDB045060; GWHGACDB045960; GWHGACDB046615; GWHGACDB052535
GO:0015250	water channel activity	molecular_function	8	2531	37	27306	0.00564601	0.0455249	2.33267	GWHGACDB000059; GWHGACDB005415; GWHGACDB011549; GWHGACDB013014; GWHGACDB014861; GWHGACDB042293; GWHGACDB050501; GWHGACDB061471
GO:0005666	RNA polymerase III complex	cellular_component	5	2531	19	27306	0.00592204	0.0455249	2.83911	GWHGACDB003732; GWHGACDB004732; GWHGACDB015769; GWHGACDB045771; GWHGACDB045780
GO:0015140	malate transmembrane transporter activity	molecular_function	5	2531	19	27306	0.00592204	0.0455249	2.83911	GWHGACDB004250; GWHGACDB007586; GWHGACDB037911; GWHGACDB042513; GWHGACDB042544
GO:0019252	starch biosynthetic process	biological_process	12	2531	65	27306	0.00605014	0.0455249	1.99175	GWHGACDB012048; GWHGACDB019441; GWHGACDB020948; GWHGACDB022322; GWHGACDB026708; GWHGACDB026754; GWHGACDB026801; GWHGACDB029745; GWHGACDB030040; GWHGACDB033341; GWHGACDB033986; GWHGACDB038244
GO:0005975	carbohydrate metabolic process	biological_process	60	2531	476	27306	0.00607549	0.0455249	1.35991	GWHGACDB001338; GWHGACDB001521; GWHGACDB001525; GWHGACDB002057; GWHGACDB002067; GWHGACDB004596; GWHGACDB005643; GWHGACDB008010; GWHGACDB008306; GWHGACDB008428; GWHGACDB009066; GWHGACDB009616; GWHGACDB009617; GWHGACDB009895; GWHGACDB013283; GWHGACDB014440; GWHGACDB015004; GWHGACDB017513; GWHGACDB020026; GWHGACDB020762; GWHGACDB022738; GWHGACDB023080; GWHGACDB024871; GWHGACDB027003; GWHGACDB027347;…
GO:0010197	polar nucleus fusion	biological_process	7	2531	31	27306	0.00608791	0.0455249	2.43614	GWHGACDB010524; GWHGACDB014564; GWHGACDB047043; GWHGACDB053373; GWHGACDB054110; GWHGACDB058273; GWHGACDB058431
GO:0051782	negative regulation of cell division	biological_process	3	2531	9	27306	0.00633411	0.0455249	3.59621	GWHGACDB001310; GWHGACDB024899; GWHGACDB053718
GO:0030247	polysaccharide binding	molecular_function	3	2531	9	27306	0.00633411	0.0455249	3.59621	GWHGACDB002223; GWHGACDB008440; GWHGACDB038244
GO:0004473	malate dehydrogenase (decarboxylating) (NADP+) activity	molecular_function	3	2531	9	27306	0.00633411	0.0455249	3.59621	GWHGACDB005759; GWHGACDB024394; GWHGACDB048336
GO:0016717	oxidoreductase activity, acting on paired donors, with oxidation of a pair of donors resulting in the reduction of molecular oxygen to two molecules of water	molecular_function	3	2531	9	27306	0.00633411	0.0455249	3.59621	GWHGACDB014673; GWHGACDB041711; GWHGACDB050270
GO:0000418	RNA polymerase IV complex	cellular_component	3	2531	9	27306	0.00633411	0.0455249	3.59621	GWHGACDB015769; GWHGACDB045771; GWHGACDB045780
GO:0005310	dicarboxylic acid transmembrane transporter activity	molecular_function	3	2531	9	27306	0.00633411	0.0455249	3.59621	GWHGACDB024108; GWHGACDB037911; GWHGACDB042513
GO:0047213	anthocyanidin 3-O-glucosyltransferase activity	molecular_function	3	2531	9	27306	0.00633411	0.0455249	3.59621	GWHGACDB037627; GWHGACDB051429; GWHGACDB053645
GO:1990937	xylan acetylation	biological_process	4	2531	14	27306	0.00667808	0.0455249	3.08246	GWHGACDB004302; GWHGACDB004596; GWHGACDB021131; GWHGACDB048745
GO:0006536	glutamate metabolic process	biological_process	4	2531	14	27306	0.00667808	0.0455249	3.08246	GWHGACDB005768; GWHGACDB030475; GWHGACDB032696; GWHGACDB063828
GO:0090447	glycerol-3-phosphate 2-O-acyltransferase activity	molecular_function	4	2531	14	27306	0.00667808	0.0455249	3.08246	GWHGACDB006862; GWHGACDB026184; GWHGACDB046882; GWHGACDB060869
GO:0009807	lignan biosynthetic process	biological_process	4	2531	14	27306	0.00667808	0.0455249	3.08246	GWHGACDB013172; GWHGACDB013176; GWHGACDB041387; GWHGACDB052253
GO:0016614	oxidoreductase activity, acting on CH-OH group of donors	molecular_function	4	2531	14	27306	0.00667808	0.0455249	3.08246	GWHGACDB020040; GWHGACDB020041; GWHGACDB053526; GWHGACDB061480
GO:0046593	mandelonitrile lyase activity	molecular_function	4	2531	14	27306	0.00667808	0.0455249	3.08246	GWHGACDB020040; GWHGACDB020041; GWHGACDB053526; GWHGACDB061480
GO:0048575	short-day photoperiodism, flowering	biological_process	4	2531	14	27306	0.00667808	0.0455249	3.08246	GWHGACDB026705; GWHGACDB046836; GWHGACDB046841; GWHGACDB052846
GO:0006000	fructose metabolic process	biological_process	4	2531	14	27306	0.00667808	0.0455249	3.08246	GWHGACDB026708; GWHGACDB030040; GWHGACDB033341; GWHGACDB037251
GO:0009555	pollen development	biological_process	31	2531	219	27306	0.00668514	0.0455249	1.52716	GWHGACDB001491; GWHGACDB003021; GWHGACDB003199; GWHGACDB003459; GWHGACDB005633; GWHGACDB011439; GWHGACDB012356; GWHGACDB012779; GWHGACDB013408; GWHGACDB013430; GWHGACDB014999; GWHGACDB016191; GWHGACDB019616; GWHGACDB020754; GWHGACDB023915; GWHGACDB024158; GWHGACDB028387; GWHGACDB028605; GWHGACDB033266; GWHGACDB035186; GWHGACDB035809; GWHGACDB042663; GWHGACDB043806; GWHGACDB044977; GWHGACDB045614;…
GO:0016132	brassinosteroid biosynthetic process	biological_process	8	2531	38	27306	0.00680153	0.0455249	2.27129	GWHGACDB004796; GWHGACDB015223; GWHGACDB047177; GWHGACDB052951; GWHGACDB053611; GWHGACDB057497; GWHGACDB057928; GWHGACDB065698
GO:0043153	entrainment of circadian clock by photoperiod	biological_process	2	2531	5	27306	0.00689098	0.0455249	4.31545	GWHGACDB002245; GWHGACDB019569
GO:0010166	wax metabolic process	biological_process	2	2531	5	27306	0.00689098	0.0455249	4.31545	GWHGACDB005891; GWHGACDB063321
GO:0016719	carotene 7,8-desaturase activity	molecular_function	2	2531	5	27306	0.00689098	0.0455249	4.31545	GWHGACDB010090; GWHGACDB059191
GO:0052886	9,9'-dicis-carotene:quinone oxidoreductase activity	molecular_function	2	2531	5	27306	0.00689098	0.0455249	4.31545	GWHGACDB010090; GWHGACDB059191
GO:0052887	7,9,9'-tricis-neurosporene:quinone oxidoreductase activity	molecular_function	2	2531	5	27306	0.00689098	0.0455249	4.31545	GWHGACDB010090; GWHGACDB059191
GO:0052889	9,9'-di-cis-zeta-carotene desaturation to 7,9,7',9'-tetra-cis-lycopene	biological_process	2	2531	5	27306	0.00689098	0.0455249	4.31545	GWHGACDB010090; GWHGACDB059191
GO:0005835	fatty acid synthase complex	cellular_component	2	2531	5	27306	0.00689098	0.0455249	4.31545	GWHGACDB010369; GWHGACDB024125
GO:0050308	sugar-phosphatase activity	molecular_function	2	2531	5	27306	0.00689098	0.0455249	4.31545	GWHGACDB010645; GWHGACDB010646
GO:0006210	thymine catabolic process	biological_process	2	2531	5	27306	0.00689098	0.0455249	4.31545	GWHGACDB012771; GWHGACDB037863
GO:0008569	ATP-dependent microtubule motor activity, minus-end-directed	molecular_function	2	2531	5	27306	0.00689098	0.0455249	4.31545	GWHGACDB013651; GWHGACDB019414
GO:0004310	farnesyl-diphosphate farnesyltransferase activity	molecular_function	2	2531	5	27306	0.00689098	0.0455249	4.31545	GWHGACDB014427; GWHGACDB054428
GO:0051996	squalene synthase activity	molecular_function	2	2531	5	27306	0.00689098	0.0455249	4.31545	GWHGACDB014427; GWHGACDB054428
GO:0004807	triose-phosphate isomerase activity	molecular_function	2	2531	5	27306	0.00689098	0.0455249	4.31545	GWHGACDB015106; GWHGACDB041933
GO:0010360	negative regulation of anion channel activity	biological_process	2	2531	5	27306	0.00689098	0.0455249	4.31545	GWHGACDB015186; GWHGACDB020940
GO:0048657	anther wall tapetum cell differentiation	biological_process	2	2531	5	27306	0.00689098	0.0455249	4.31545	GWHGACDB015223; GWHGACDB065698
GO:0015181	arginine transmembrane transporter activity	molecular_function	2	2531	5	27306	0.00689098	0.0455249	4.31545	GWHGACDB019001; GWHGACDB054674
GO:0008309	double-stranded DNA exodeoxyribonuclease activity	molecular_function	2	2531	5	27306	0.00689098	0.0455249	4.31545	GWHGACDB019376; GWHGACDB062697
GO:0009052	pentose-phosphate shunt, non-oxidative branch	biological_process	2	2531	5	27306	0.00689098	0.0455249	4.31545	GWHGACDB021591; GWHGACDB051638
GO:0003896	DNA primase activity	molecular_function	2	2531	5	27306	0.00689098	0.0455249	4.31545	GWHGACDB022062; GWHGACDB053660
GO:0004737	pyruvate decarboxylase activity	molecular_function	2	2531	5	27306	0.00689098	0.0455249	4.31545	GWHGACDB023977; GWHGACDB026590
GO:0009558	embryo sac cellularization	biological_process	2	2531	5	27306	0.00689098	0.0455249	4.31545	GWHGACDB028554; GWHGACDB059045
GO:0016174	NAD(P)H oxidase activity	molecular_function	2	2531	5	27306	0.00689098	0.0455249	4.31545	GWHGACDB029679; GWHGACDB051784
GO:0010599	production of lsiRNA involved in RNA interference	biological_process	2	2531	5	27306	0.00689098	0.0455249	4.31545	GWHGACDB032827; GWHGACDB056032
GO:0052694	jasmonoyl-isoleucine-12-hydroxylase activity	molecular_function	2	2531	5	27306	0.00689098	0.0455249	4.31545	GWHGACDB034852; GWHGACDB045614
GO:0034757	negative regulation of iron ion transport	biological_process	2	2531	5	27306	0.00689098	0.0455249	4.31545	GWHGACDB038475; GWHGACDB038521
GO:0010285	L,L-diaminopimelate aminotransferase activity	molecular_function	2	2531	5	27306	0.00689098	0.0455249	4.31545	GWHGACDB040823; GWHGACDB040926
GO:0071163	DNA replication preinitiation complex assembly	biological_process	2	2531	5	27306	0.00689098	0.0455249	4.31545	GWHGACDB046247; GWHGACDB052573
GO:0030643	cellular phosphate ion homeostasis	biological_process	2	2531	5	27306	0.00689098	0.0455249	4.31545	GWHGACDB047062; GWHGACDB053567
GO:0006272	leading strand elongation	biological_process	2	2531	5	27306	0.00689098	0.0455249	4.31545	GWHGACDB053660; GWHGACDB058404
GO:0006021	inositol biosynthetic process	biological_process	2	2531	5	27306	0.00689098	0.0455249	4.31545	GWHGACDB053951; GWHGACDB057011
GO:0000278	mitotic cell cycle	biological_process	17	2531	104	27306	0.00696898	0.0455249	1.76352	GWHGACDB000179; GWHGACDB006183; GWHGACDB008901; GWHGACDB015873; GWHGACDB025270; GWHGACDB037786; GWHGACDB038624; GWHGACDB039306; GWHGACDB040612; GWHGACDB046247; GWHGACDB047102; GWHGACDB052157; GWHGACDB052573; GWHGACDB056734; GWHGACDB058404; GWHGACDB058730; GWHGACDB062671
GO:0003993	acid phosphatase activity	molecular_function	11	2531	59	27306	0.00713309	0.0455249	2.01144	GWHGACDB001542; GWHGACDB003230; GWHGACDB003969; GWHGACDB008404; GWHGACDB011425; GWHGACDB033084; GWHGACDB042339; GWHGACDB051193; GWHGACDB053567; GWHGACDB058965; GWHGACDB060722
GO:0050826	response to freezing	biological_process	9	2531	45	27306	0.00714937	0.0455249	2.15772	GWHGACDB000293; GWHGACDB003459; GWHGACDB021095; GWHGACDB021096; GWHGACDB030502; GWHGACDB034957; GWHGACDB034961; GWHGACDB047978; GWHGACDB056389
GO:0009524	phragmoplast	cellular_component	27	2531	187	27306	0.00771324	0.0455249	1.55772	GWHGACDB000179; GWHGACDB002036; GWHGACDB003021; GWHGACDB003065; GWHGACDB003459; GWHGACDB008901; GWHGACDB013651; GWHGACDB015873; GWHGACDB016776; GWHGACDB017861; GWHGACDB018938; GWHGACDB019414; GWHGACDB020698; GWHGACDB021600; GWHGACDB028554; GWHGACDB029522; GWHGACDB033712; GWHGACDB039838; GWHGACDB040060; GWHGACDB042393; GWHGACDB042660; GWHGACDB043013; GWHGACDB043416; GWHGACDB047263; GWHGACDB058028;…
GO:0004805	trehalose-phosphatase activity	molecular_function	5	2531	20	27306	0.00780629	0.0455249	2.69716	GWHGACDB001164; GWHGACDB021947; GWHGACDB029424; GWHGACDB029891; GWHGACDB039113
GO:0000419	RNA polymerase V complex	cellular_component	5	2531	20	27306	0.00780629	0.0455249	2.69716	GWHGACDB004732; GWHGACDB007783; GWHGACDB015769; GWHGACDB020207; GWHGACDB062335
GO:0010325	raffinose family oligosaccharide biosynthetic process	biological_process	5	2531	20	27306	0.00780629	0.0455249	2.69716	GWHGACDB030604; GWHGACDB034774; GWHGACDB043694; GWHGACDB044883; GWHGACDB059786
GO:0044212	transcription regulatory region DNA binding	molecular_function	63	2531	511	27306	0.00831485	0.0455249	1.3301	GWHGACDB001196; GWHGACDB002056; GWHGACDB002245; GWHGACDB005326; GWHGACDB005391; GWHGACDB005668; GWHGACDB005744; GWHGACDB006274; GWHGACDB008398; GWHGACDB010493; GWHGACDB011718; GWHGACDB012590; GWHGACDB012593; GWHGACDB012606; GWHGACDB013533; GWHGACDB014854; GWHGACDB014869; GWHGACDB016074; GWHGACDB017197; GWHGACDB019090; GWHGACDB019569; GWHGACDB022048; GWHGACDB022239; GWHGACDB022864; GWHGACDB022895;…
GO:0031347	regulation of defense response	biological_process	13	2531	75	27306	0.00841893	0.0455249	1.87003	GWHGACDB008065; GWHGACDB015851; GWHGACDB026711; GWHGACDB026787; GWHGACDB033261; GWHGACDB034748; GWHGACDB036434; GWHGACDB041744; GWHGACDB044803; GWHGACDB051619; GWHGACDB054275; GWHGACDB057468; GWHGACDB058543
GO:0003785	actin monomer binding	molecular_function	1	2531	2	27306	0.0085884	0.0455249	5.39431	GWHGACDB001188
GO:0016307	phosphatidylinositol phosphate kinase activity	molecular_function	1	2531	2	27306	0.0085884	0.0455249	5.39431	GWHGACDB001188
GO:0031000	response to caffeine	biological_process	1	2531	2	27306	0.0085884	0.0455249	5.39431	GWHGACDB002771
GO:0032355	response to estradiol	biological_process	1	2531	2	27306	0.0085884	0.0455249	5.39431	GWHGACDB002771
GO:1900039	positive regulation of cellular response to hypoxia	biological_process	1	2531	2	27306	0.0085884	0.0455249	5.39431	GWHGACDB002771
GO:1901430	positive regulation of syringal lignin biosynthetic process	biological_process	1	2531	2	27306	0.0085884	0.0455249	5.39431	GWHGACDB003565
GO:0007142	male meiosis II	biological_process	1	2531	2	27306	0.0085884	0.0455249	5.39431	GWHGACDB003587
GO:0016122	xanthophyll metabolic process	biological_process	1	2531	2	27306	0.0085884	0.0455249	5.39431	GWHGACDB003649
GO:0060416	response to growth hormone	biological_process	1	2531	2	27306	0.0085884	0.0455249	5.39431	GWHGACDB003670
GO:0046467	membrane lipid biosynthetic process	biological_process	1	2531	2	27306	0.0085884	0.0455249	5.39431	GWHGACDB004489
GO:1901031	regulation of response to reactive oxygen species	biological_process	1	2531	2	27306	0.0085884	0.0455249	5.39431	GWHGACDB004489
GO:0034470	ncRNA processing	biological_process	1	2531	2	27306	0.0085884	0.0455249	5.39431	GWHGACDB005770
GO:0001018	mitochondrial promoter sequence-specific DNA binding	molecular_function	1	2531	2	27306	0.0085884	0.0455249	5.39431	GWHGACDB006864
GO:0048307	ferredoxin-nitrite reductase activity	molecular_function	1	2531	2	27306	0.0085884	0.0455249	5.39431	GWHGACDB007714
GO:0071452	cellular response to singlet oxygen	biological_process	1	2531	2	27306	0.0085884	0.0455249	5.39431	GWHGACDB009001
GO:0019742	pentacyclic triterpenoid metabolic process	biological_process	1	2531	2	27306	0.0085884	0.0455249	5.39431	GWHGACDB009686
GO:0015217	ADP transmembrane transporter activity	molecular_function	1	2531	2	27306	0.0085884	0.0455249	5.39431	GWHGACDB010112
GO:0015866	ADP transport	biological_process	1	2531	2	27306	0.0085884	0.0455249	5.39431	GWHGACDB010112
GO:0015867	ATP transport	biological_process	1	2531	2	27306	0.0085884	0.0455249	5.39431	GWHGACDB010112
GO:0030912	response to deep water	biological_process	1	2531	2	27306	0.0085884	0.0455249	5.39431	GWHGACDB010245
GO:0102985	Delta12-fatty-acid desaturase activity	molecular_function	1	2531	2	27306	0.0085884	0.0455249	5.39431	GWHGACDB010365
GO:0004668	protein-arginine deiminase activity	molecular_function	1	2531	2	27306	0.0085884	0.0455249	5.39431	GWHGACDB011274
GO:0047632	agmatine deiminase activity	molecular_function	1	2531	2	27306	0.0085884	0.0455249	5.39431	GWHGACDB011274
GO:0004048	anthranilate phosphoribosyltransferase activity	molecular_function	1	2531	2	27306	0.0085884	0.0455249	5.39431	GWHGACDB011972
GO:0002058	uracil binding	molecular_function	1	2531	2	27306	0.0085884	0.0455249	5.39431	GWHGACDB012771
GO:0017113	dihydropyrimidine dehydrogenase (NADP+) activity	molecular_function	1	2531	2	27306	0.0085884	0.0455249	5.39431	GWHGACDB012771
GO:0004458	D-lactate dehydrogenase (cytochrome) activity	molecular_function	1	2531	2	27306	0.0085884	0.0455249	5.39431	GWHGACDB018812
GO:0019516	lactate oxidation	biological_process	1	2531	2	27306	0.0085884	0.0455249	5.39431	GWHGACDB018812
GO:0051990	(R)-2-hydroxyglutarate dehydrogenase activity	molecular_function	1	2531	2	27306	0.0085884	0.0455249	5.39431	GWHGACDB018812
GO:0006844	acyl carnitine transport	biological_process	1	2531	2	27306	0.0085884	0.0455249	5.39431	GWHGACDB019001
GO:0010063	positive regulation of trichoblast fate specification	biological_process	1	2531	2	27306	0.0085884	0.0455249	5.39431	GWHGACDB019370
GO:0055081	anion homeostasis	biological_process	1	2531	2	27306	0.0085884	0.0455249	5.39431	GWHGACDB021156
GO:0008398	sterol 14-demethylase activity	molecular_function	1	2531	2	27306	0.0085884	0.0455249	5.39431	GWHGACDB021520
GO:0033528	S-methylmethionine cycle	biological_process	1	2531	2	27306	0.0085884	0.0455249	5.39431	GWHGACDB023502
GO:0004485	methylcrotonoyl-CoA carboxylase activity	molecular_function	1	2531	2	27306	0.0085884	0.0455249	5.39431	GWHGACDB023503
GO:0009821	alkaloid biosynthetic process	biological_process	1	2531	2	27306	0.0085884	0.0455249	5.39431	GWHGACDB023610
GO:0102917	(S)-reticuline 7-O-methyltransferase activity	molecular_function	1	2531	2	27306	0.0085884	0.0455249	5.39431	GWHGACDB023610
GO:0102918	(R)-reticuline 7-O-methyltransferase activity	molecular_function	1	2531	2	27306	0.0085884	0.0455249	5.39431	GWHGACDB023610
GO:0006835	dicarboxylic acid transport	biological_process	1	2531	2	27306	0.0085884	0.0455249	5.39431	GWHGACDB024108
GO:0015142	tricarboxylic acid transmembrane transporter activity	molecular_function	1	2531	2	27306	0.0085884	0.0455249	5.39431	GWHGACDB024108
GO:0015367	oxoglutarate:malate antiporter activity	molecular_function	1	2531	2	27306	0.0085884	0.0455249	5.39431	GWHGACDB024108
GO:0035674	tricarboxylic acid transmembrane transport	biological_process	1	2531	2	27306	0.0085884	0.0455249	5.39431	GWHGACDB024108
GO:0036290	protein trans-autophosphorylation	biological_process	1	2531	2	27306	0.0085884	0.0455249	5.39431	GWHGACDB024899
GO:0090357	regulation of tryptophan metabolic process	biological_process	1	2531	2	27306	0.0085884	0.0455249	5.39431	GWHGACDB028580
GO:0010383	cell wall polysaccharide metabolic process	biological_process	1	2531	2	27306	0.0085884	0.0455249	5.39431	GWHGACDB028616
GO:0047513	1,2-alpha-L-fucosidase activity	molecular_function	1	2531	2	27306	0.0085884	0.0455249	5.39431	GWHGACDB028616
GO:0034629	cellular protein-containing complex localization	biological_process	1	2531	2	27306	0.0085884	0.0455249	5.39431	GWHGACDB029657
GO:0002083	4-hydroxybenzoate decaprenyltransferase activity	molecular_function	1	2531	2	27306	0.0085884	0.0455249	5.39431	GWHGACDB029857
GO:0016765	transferase activity, transferring alkyl or aryl (other than methyl) groups	molecular_function	1	2531	2	27306	0.0085884	0.0455249	5.39431	GWHGACDB029857
GO:0047293	4-hydroxybenzoate nonaprenyltransferase activity	molecular_function	1	2531	2	27306	0.0085884	0.0455249	5.39431	GWHGACDB029857
GO:0005451	monovalent cation:proton antiporter activity	molecular_function	1	2531	2	27306	0.0085884	0.0455249	5.39431	GWHGACDB030058
GO:0071398	cellular response to fatty acid	biological_process	1	2531	2	27306	0.0085884	0.0455249	5.39431	GWHGACDB030349
GO:0030644	cellular chloride ion homeostasis	biological_process	1	2531	2	27306	0.0085884	0.0455249	5.39431	GWHGACDB030502
GO:0050105	L-gulonolactone oxidase activity	molecular_function	1	2531	2	27306	0.0085884	0.0455249	5.39431	GWHGACDB033066
GO:0017038	protein import	biological_process	1	2531	2	27306	0.0085884	0.0455249	5.39431	GWHGACDB033098
GO:0061388	regulation of rate of cell growth	biological_process	1	2531	2	27306	0.0085884	0.0455249	5.39431	GWHGACDB033440
GO:0034614	cellular response to reactive oxygen species	biological_process	1	2531	2	27306	0.0085884	0.0455249	5.39431	GWHGACDB034737
GO:0051383	kinetochore organization	biological_process	1	2531	2	27306	0.0085884	0.0455249	5.39431	GWHGACDB035606
GO:0047162	17-O-deacetylvindoline O-acetyltransferase activity	molecular_function	1	2531	2	27306	0.0085884	0.0455249	5.39431	GWHGACDB035757
GO:0046422	violaxanthin de-epoxidase activity	molecular_function	1	2531	2	27306	0.0085884	0.0455249	5.39431	GWHGACDB036192
GO:0000146	microfilament motor activity	molecular_function	1	2531	2	27306	0.0085884	0.0455249	5.39431	GWHGACDB036344
GO:0051640	organelle localization	biological_process	1	2531	2	27306	0.0085884	0.0455249	5.39431	GWHGACDB036344
GO:0052667	phosphomethylethanolamine N-methyltransferase activity	molecular_function	1	2531	2	27306	0.0085884	0.0455249	5.39431	GWHGACDB038802
GO:0016300	tRNA (uracil) methyltransferase activity	molecular_function	1	2531	2	27306	0.0085884	0.0455249	5.39431	GWHGACDB039102
GO:1903461	Okazaki fragment processing involved in mitotic DNA replication	biological_process	1	2531	2	27306	0.0085884	0.0455249	5.39431	GWHGACDB039306
GO:0033473	indoleacetic acid conjugate metabolic process	biological_process	1	2531	2	27306	0.0085884	0.0455249	5.39431	GWHGACDB040430
GO:0032453	histone demethylase activity (H3-K4 specific)	molecular_function	1	2531	2	27306	0.0085884	0.0455249	5.39431	GWHGACDB041806
GO:0032025	response to cobalt ion	biological_process	1	2531	2	27306	0.0085884	0.0455249	5.39431	GWHGACDB041963
GO:0042371	vitamin K biosynthetic process	biological_process	1	2531	2	27306	0.0085884	0.0455249	5.39431	GWHGACDB042546
GO:0046428	1,4-dihydroxy-2-naphthoate octaprenyltransferase activity	molecular_function	1	2531	2	27306	0.0085884	0.0455249	5.39431	GWHGACDB042546
GO:0009270	response to humidity	biological_process	1	2531	2	27306	0.0085884	0.0455249	5.39431	GWHGACDB043630
GO:0010792	DNA double-strand break processing involved in repair via single-strand annealing	biological_process	1	2531	2	27306	0.0085884	0.0455249	5.39431	GWHGACDB044415
GO:0017009	protein-phycocyanobilin linkage	biological_process	1	2531	2	27306	0.0085884	0.0455249	5.39431	GWHGACDB045590
GO:0046741	transport of virus in host, tissue to tissue	biological_process	1	2531	2	27306	0.0085884	0.0455249	5.39431	GWHGACDB045590
GO:0098586	cellular response to virus	biological_process	1	2531	2	27306	0.0085884	0.0455249	5.39431	GWHGACDB045590
GO:1901683	arsenate ion transmembrane transporter activity	molecular_function	1	2531	2	27306	0.0085884	0.0455249	5.39431	GWHGACDB046470
GO:0004648	O-phospho-L-serine:2-oxoglutarate aminotransferase activity	molecular_function	1	2531	2	27306	0.0085884	0.0455249	5.39431	GWHGACDB046529
GO:0051574	positive regulation of histone H3-K9 methylation	biological_process	1	2531	2	27306	0.0085884	0.0455249	5.39431	GWHGACDB046581
GO:0090241	negative regulation of histone H4 acetylation	biological_process	1	2531	2	27306	0.0085884	0.0455249	5.39431	GWHGACDB046581
GO:0047517	1,4-beta-D-xylan synthase activity	molecular_function	1	2531	2	27306	0.0085884	0.0455249	5.39431	GWHGACDB046656
GO:0008447	L-ascorbate oxidase activity	molecular_function	1	2531	2	27306	0.0085884	0.0455249	5.39431	GWHGACDB046785
GO:0033614	chloroplast proton-transporting ATP synthase complex assembly	biological_process	1	2531	2	27306	0.0085884	0.0455249	5.39431	GWHGACDB046871
GO:0009236	cobalamin biosynthetic process	biological_process	1	2531	2	27306	0.0085884	0.0455249	5.39431	GWHGACDB046991
GO:0019354	siroheme biosynthetic process	biological_process	1	2531	2	27306	0.0085884	0.0455249	5.39431	GWHGACDB046991
GO:0000025	maltose catabolic process	biological_process	1	2531	2	27306	0.0085884	0.0455249	5.39431	GWHGACDB047440
GO:0045281	succinate dehydrogenase complex	cellular_component	1	2531	2	27306	0.0085884	0.0455249	5.39431	GWHGACDB047867
GO:0006148	inosine catabolic process	biological_process	1	2531	2	27306	0.0085884	0.0455249	5.39431	GWHGACDB050218
GO:0042219	cellular modified amino acid catabolic process	biological_process	1	2531	2	27306	0.0085884	0.0455249	5.39431	GWHGACDB051103
GO:0061929	gamma-glutamylaminecyclotransferase activity	molecular_function	1	2531	2	27306	0.0085884	0.0455249	5.39431	GWHGACDB051103
GO:0018171	peptidyl-cysteine oxidation	biological_process	1	2531	2	27306	0.0085884	0.0455249	5.39431	GWHGACDB051316
GO:0070483	detection of hypoxia	biological_process	1	2531	2	27306	0.0085884	0.0455249	5.39431	GWHGACDB051316
GO:0051171	regulation of nitrogen compound metabolic process	biological_process	1	2531	2	27306	0.0085884	0.0455249	5.39431	GWHGACDB051697
GO:0036310	annealing helicase activity	molecular_function	1	2531	2	27306	0.0085884	0.0455249	5.39431	GWHGACDB051845
GO:0010032	meiotic chromosome condensation	biological_process	1	2531	2	27306	0.0085884	0.0455249	5.39431	GWHGACDB052181
GO:0051307	meiotic chromosome separation	biological_process	1	2531	2	27306	0.0085884	0.0455249	5.39431	GWHGACDB052181
GO:0061799	cyclic pyranopterin monophosphate synthase activity	molecular_function	1	2531	2	27306	0.0085884	0.0455249	5.39431	GWHGACDB052828
GO:0071211	protein targeting to vacuole involved in autophagy	biological_process	1	2531	2	27306	0.0085884	0.0455249	5.39431	GWHGACDB052882
GO:1904962	plastid to vacuole vesicle-mediated transport	biological_process	1	2531	2	27306	0.0085884	0.0455249	5.39431	GWHGACDB052882
GO:0102193	protein-ribulosamine 3-kinase activity	molecular_function	1	2531	2	27306	0.0085884	0.0455249	5.39431	GWHGACDB052922
GO:0010422	regulation of brassinosteroid biosynthetic process	biological_process	1	2531	2	27306	0.0085884	0.0455249	5.39431	GWHGACDB052951
GO:0010012	steroid 22-alpha hydroxylase activity	molecular_function	1	2531	2	27306	0.0085884	0.0455249	5.39431	GWHGACDB053611
GO:0001882	nucleoside binding	molecular_function	1	2531	2	27306	0.0085884	0.0455249	5.39431	GWHGACDB053660
GO:0017076	purine nucleotide binding	molecular_function	1	2531	2	27306	0.0085884	0.0455249	5.39431	GWHGACDB053660
GO:0004034	aldose 1-epimerase activity	molecular_function	1	2531	2	27306	0.0085884	0.0455249	5.39431	GWHGACDB053796
GO:0004512	inositol-3-phosphate synthase activity	molecular_function	1	2531	2	27306	0.0085884	0.0455249	5.39431	GWHGACDB053951
GO:0016859	cis-trans isomerase activity	molecular_function	1	2531	2	27306	0.0085884	0.0455249	5.39431	GWHGACDB055392
GO:0033819	lipoyl(octanoyl) transferase activity	molecular_function	1	2531	2	27306	0.0085884	0.0455249	5.39431	GWHGACDB056831
GO:0102555	octanoyl transferase activity (acting on glycine-cleavage complex H protein)	molecular_function	1	2531	2	27306	0.0085884	0.0455249	5.39431	GWHGACDB056831
GO:0009268	response to pH	biological_process	1	2531	2	27306	0.0085884	0.0455249	5.39431	GWHGACDB057546
GO:0003996	acyl-CoA ligase activity	molecular_function	1	2531	2	27306	0.0085884	0.0455249	5.39431	GWHGACDB057928
GO:0033206	meiotic cytokinesis	biological_process	1	2531	2	27306	0.0085884	0.0455249	5.39431	GWHGACDB058209
GO:1900033	negative regulation of trichome patterning	biological_process	1	2531	2	27306	0.0085884	0.0455249	5.39431	GWHGACDB058209
GO:1905614	negative regulation of developmental vegetative growth	biological_process	1	2531	2	27306	0.0085884	0.0455249	5.39431	GWHGACDB058209
GO:1905622	negative regulation of leaf development	biological_process	1	2531	2	27306	0.0085884	0.0455249	5.39431	GWHGACDB058209
GO:0010833	telomere maintenance via telomere lengthening	biological_process	1	2531	2	27306	0.0085884	0.0455249	5.39431	GWHGACDB058243
GO:0045740	positive regulation of DNA replication	biological_process	1	2531	2	27306	0.0085884	0.0455249	5.39431	GWHGACDB058243
GO:1990879	CST complex	cellular_component	1	2531	2	27306	0.0085884	0.0455249	5.39431	GWHGACDB058243
GO:0005344	oxygen carrier activity	molecular_function	1	2531	2	27306	0.0085884	0.0455249	5.39431	GWHGACDB058597
GO:0015671	oxygen transport	biological_process	1	2531	2	27306	0.0085884	0.0455249	5.39431	GWHGACDB058597
GO:0000213	tRNA-intron endonuclease activity	molecular_function	1	2531	2	27306	0.0085884	0.0455249	5.39431	GWHGACDB059951
GO:0000214	tRNA-intron endonuclease complex	cellular_component	1	2531	2	27306	0.0085884	0.0455249	5.39431	GWHGACDB059951
GO:0000379	tRNA-type intron splice site recognition and cleavage	biological_process	1	2531	2	27306	0.0085884	0.0455249	5.39431	GWHGACDB059951
GO:0055073	cadmium ion homeostasis	biological_process	1	2531	2	27306	0.0085884	0.0455249	5.39431	GWHGACDB060124
GO:0071585	detoxification of cadmium ion	biological_process	1	2531	2	27306	0.0085884	0.0455249	5.39431	GWHGACDB060124
GO:0043240	Fanconi anaemia nuclear complex	cellular_component	1	2531	2	27306	0.0085884	0.0455249	5.39431	GWHGACDB062161
GO:0071821	FANCM-MHF complex	cellular_component	1	2531	2	27306	0.0085884	0.0455249	5.39431	GWHGACDB062161
GO:0070603	SWI/SNF superfamily-type complex	cellular_component	1	2531	2	27306	0.0085884	0.0455249	5.39431	GWHGACDB064440
GO:0016491	oxidoreductase activity	molecular_function	45	2531	347	27306	0.00871312	0.0461009	1.3991	GWHGACDB000878; GWHGACDB001154; GWHGACDB001267; GWHGACDB004596; GWHGACDB007977; GWHGACDB008415; GWHGACDB012371; GWHGACDB012674; GWHGACDB012921; GWHGACDB016094; GWHGACDB016967; GWHGACDB016968; GWHGACDB021408; GWHGACDB021433; GWHGACDB021671; GWHGACDB025262; GWHGACDB028264; GWHGACDB029688; GWHGACDB029887; GWHGACDB029988; GWHGACDB032154; GWHGACDB038265; GWHGACDB038266; GWHGACDB038271; GWHGACDB041292;…
GO:0042546	cell wall biogenesis	biological_process	12	2531	68	27306	0.00891626	0.047089	1.90387	GWHGACDB005285; GWHGACDB010573; GWHGACDB026445; GWHGACDB031672; GWHGACDB032709; GWHGACDB045084; GWHGACDB046125; GWHGACDB046868; GWHGACDB047311; GWHGACDB047704; GWHGACDB047707; GWHGACDB050546
GO:0004518	nuclease activity	molecular_function	7	2531	33	27306	0.00907541	0.0476666	2.2885	GWHGACDB002524; GWHGACDB015016; GWHGACDB017205; GWHGACDB024605; GWHGACDB031486; GWHGACDB039790; GWHGACDB055446
GO:0015116	sulfate transmembrane transporter activity	molecular_function	7	2531	33	27306	0.00907541	0.0476666	2.2885	GWHGACDB032629; GWHGACDB037911; GWHGACDB041684; GWHGACDB042513; GWHGACDB046218; GWHGACDB052605; GWHGACDB065467
GO:0015020	glucuronosyltransferase activity	molecular_function	7	2531	33	27306	0.00907541	0.0476666	2.2885	GWHGACDB035781; GWHGACDB045490; GWHGACDB051272; GWHGACDB053042; GWHGACDB053777; GWHGACDB057570; GWHGACDB063944
GO:0010206	photosystem II repair	biological_process	4	2531	15	27306	0.00926227	0.0481203	2.87697	GWHGACDB000205; GWHGACDB005926; GWHGACDB046182; GWHGACDB047728
GO:0042937	tripeptide transmembrane transporter activity	molecular_function	4	2531	15	27306	0.00926227	0.0481203	2.87697	GWHGACDB001853; GWHGACDB008414; GWHGACDB026557; GWHGACDB033316
GO:0042938	dipeptide transport	biological_process	4	2531	15	27306	0.00926227	0.0481203	2.87697	GWHGACDB001853; GWHGACDB008414; GWHGACDB026557; GWHGACDB033316
GO:0009228	thiamine biosynthetic process	biological_process	4	2531	15	27306	0.00926227	0.0481203	2.87697	GWHGACDB004852; GWHGACDB023959; GWHGACDB046741; GWHGACDB064372
GO:0010271	regulation of chlorophyll catabolic process	biological_process	4	2531	15	27306	0.00926227	0.0481203	2.87697	GWHGACDB012654; GWHGACDB038475; GWHGACDB038521; GWHGACDB064097
GO:0006189	'de novo' IMP biosynthetic process	biological_process	4	2531	15	27306	0.00926227	0.0481203	2.87697	GWHGACDB028387; GWHGACDB032376; GWHGACDB042326; GWHGACDB050488
GO:0008948	oxaloacetate decarboxylase activity	molecular_function	3	2531	10	27306	0.0097885	0.0498623	3.23659	GWHGACDB005759; GWHGACDB024394; GWHGACDB048336
GO:0006103	2-oxoglutarate metabolic process	biological_process	3	2531	10	27306	0.0097885	0.0498623	3.23659	GWHGACDB005768; GWHGACDB030475; GWHGACDB063828
GO:0051131	chaperone-mediated protein complex assembly	biological_process	3	2531	10	27306	0.0097885	0.0498623	3.23659	GWHGACDB006864; GWHGACDB015992; GWHGACDB053462
GO:0015131	oxaloacetate transmembrane transporter activity	molecular_function	3	2531	10	27306	0.0097885	0.0498623	3.23659	GWHGACDB007586; GWHGACDB037911; GWHGACDB042513
GO:0015729	oxaloacetate transport	biological_process	3	2531	10	27306	0.0097885	0.0498623	3.23659	GWHGACDB007586; GWHGACDB037911; GWHGACDB042513
GO:0004506	squalene monooxygenase activity	molecular_function	3	2531	10	27306	0.0097885	0.0498623	3.23659	GWHGACDB007921; GWHGACDB016175; GWHGACDB049832
GO:0004124	cysteine synthase activity	molecular_function	3	2531	10	27306	0.0097885	0.0498623	3.23659	GWHGACDB009596; GWHGACDB045176; GWHGACDB052881
GO:0016790	thiolester hydrolase activity	molecular_function	3	2531	10	27306	0.0097885	0.0498623	3.23659	GWHGACDB010280; GWHGACDB031416; GWHGACDB063241
GO:0009942	longitudinal axis specification	biological_process	3	2531	10	27306	0.0097885	0.0498623	3.23659	GWHGACDB010461; GWHGACDB016074; GWHGACDB047712
GO:0102911	(-)-secoisolariciresinol dehydrogenase activity	molecular_function	3	2531	10	27306	0.0097885	0.0498623	3.23659	GWHGACDB013172; GWHGACDB013176; GWHGACDB052253
GO:0031298	replication fork protection complex	cellular_component	3	2531	10	27306	0.0097885	0.0498623	3.23659	GWHGACDB033357; GWHGACDB039306; GWHGACDB046323
GO:0009678	hydrogen-translocating pyrophosphatase activity	molecular_function	5	2531	21	27306	0.0100861	0.0510167	2.56872	GWHGACDB000070; GWHGACDB008556; GWHGACDB030616; GWHGACDB059589; GWHGACDB062522
GO:0010038	response to metal ion	biological_process	5	2531	21	27306	0.0100861	0.0510167	2.56872	GWHGACDB004975; GWHGACDB005332; GWHGACDB041963; GWHGACDB044400; GWHGACDB051207
GO:0042732	D-xylose metabolic process	biological_process	5	2531	21	27306	0.0100861	0.0510167	2.56872	GWHGACDB014754; GWHGACDB014755; GWHGACDB025344; GWHGACDB044921; GWHGACDB065491
GO:0070403	NAD+ binding	molecular_function	5	2531	21	27306	0.0100861	0.0510167	2.56872	GWHGACDB014754; GWHGACDB014755; GWHGACDB025344; GWHGACDB044921; GWHGACDB065491
GO:0007049	cell cycle	biological_process	28	2531	200	27306	0.0104917	0.052975	1.51041	GWHGACDB001347; GWHGACDB002415; GWHGACDB008068; GWHGACDB017116; GWHGACDB017124; GWHGACDB017863; GWHGACDB018938; GWHGACDB021600; GWHGACDB024773; GWHGACDB029522; GWHGACDB031996; GWHGACDB032913; GWHGACDB034208; GWHGACDB037505; GWHGACDB040468; GWHGACDB041086; GWHGACDB042267; GWHGACDB043013; GWHGACDB045294; GWHGACDB045590; GWHGACDB052619; GWHGACDB052712; GWHGACDB053582; GWHGACDB056599; GWHGACDB057838;…
GO:0010411	xyloglucan metabolic process	biological_process	12	2531	70	27306	0.0113533	0.0569918	1.84948	GWHGACDB004596; GWHGACDB010573; GWHGACDB031672; GWHGACDB032709; GWHGACDB034733; GWHGACDB046868; GWHGACDB047311; GWHGACDB047704; GWHGACDB047707; GWHGACDB047777; GWHGACDB048745; GWHGACDB050546
GO:0005315	inorganic phosphate transmembrane transporter activity	molecular_function	8	2531	41	27306	0.0113666	0.0569918	2.1051	GWHGACDB000573; GWHGACDB033293; GWHGACDB033500; GWHGACDB042034; GWHGACDB045181; GWHGACDB046249; GWHGACDB046470; GWHGACDB052886
GO:0008810	cellulase activity	molecular_function	8	2531	41	27306	0.0113666	0.0569918	2.1051	GWHGACDB000913; GWHGACDB022061; GWHGACDB029652; GWHGACDB037733; GWHGACDB052421; GWHGACDB053573; GWHGACDB054842; GWHGACDB063352
GO:0009501	amyloplast	cellular_component	8	2531	41	27306	0.0113666	0.0569918	2.1051	GWHGACDB012048; GWHGACDB019441; GWHGACDB022322; GWHGACDB026754; GWHGACDB026801; GWHGACDB029745; GWHGACDB033986; GWHGACDB047440
GO:0002237	response to molecule of bacterial origin	biological_process	11	2531	63	27306	0.0120614	0.059282	1.88373	GWHGACDB000293; GWHGACDB006379; GWHGACDB008350; GWHGACDB032591; GWHGACDB035809; GWHGACDB040247; GWHGACDB041744; GWHGACDB057468; GWHGACDB057586; GWHGACDB058543; GWHGACDB060611
GO:0008272	sulfate transport	biological_process	6	2531	28	27306	0.0120791	0.059282	2.31185	GWHGACDB008397; GWHGACDB037911; GWHGACDB040600; GWHGACDB042513; GWHGACDB046218; GWHGACDB052605
GO:0009505	plant-type cell wall	cellular_component	46	2531	363	27306	0.0122114	0.059282	1.36715	GWHGACDB000632; GWHGACDB001280; GWHGACDB001347; GWHGACDB001376; GWHGACDB001491; GWHGACDB001717; GWHGACDB002658; GWHGACDB002677; GWHGACDB003613; GWHGACDB005379; GWHGACDB007941; GWHGACDB010525; GWHGACDB012676; GWHGACDB012986; GWHGACDB015004; GWHGACDB020762; GWHGACDB021353; GWHGACDB021640; GWHGACDB026872; GWHGACDB029588; GWHGACDB029798; GWHGACDB030619; GWHGACDB031500; GWHGACDB032552; GWHGACDB033892;…
GO:0004564	beta-fructofuranosidase activity	molecular_function	4	2531	16	27306	0.01246	0.059282	2.69716	GWHGACDB001521; GWHGACDB001525; GWHGACDB052818; GWHGACDB059535
GO:0048437	floral organ development	biological_process	4	2531	16	27306	0.01246	0.059282	2.69716	GWHGACDB004779; GWHGACDB019370; GWHGACDB034963; GWHGACDB057711
GO:0051753	mannan synthase activity	molecular_function	4	2531	16	27306	0.01246	0.059282	2.69716	GWHGACDB005285; GWHGACDB029478; GWHGACDB035508; GWHGACDB046125
GO:0019139	cytokinin dehydrogenase activity	molecular_function	4	2531	16	27306	0.01246	0.059282	2.69716	GWHGACDB005650; GWHGACDB034925; GWHGACDB056898; GWHGACDB058667
GO:0010117	photoprotection	biological_process	4	2531	16	27306	0.01246	0.059282	2.69716	GWHGACDB017194; GWHGACDB041610; GWHGACDB056592; GWHGACDB056910
GO:0051259	protein complex oligomerization	biological_process	4	2531	16	27306	0.01246	0.059282	2.69716	GWHGACDB041542; GWHGACDB044698; GWHGACDB054148; GWHGACDB057690
GO:0031969	chloroplast membrane	cellular_component	27	2531	194	27306	0.01247	0.059282	1.50151	GWHGACDB000573; GWHGACDB003649; GWHGACDB010706; GWHGACDB012674; GWHGACDB017391; GWHGACDB021433; GWHGACDB022273; GWHGACDB025116; GWHGACDB029533; GWHGACDB029688; GWHGACDB029988; GWHGACDB030502; GWHGACDB040124; GWHGACDB041711; GWHGACDB042034; GWHGACDB042254; GWHGACDB042546; GWHGACDB044375; GWHGACDB044964; GWHGACDB050029; GWHGACDB050270; GWHGACDB052706; GWHGACDB052882; GWHGACDB054428; GWHGACDB058743;…
GO:0005365	myo-inositol transmembrane transporter activity	molecular_function	2	2531	6	27306	0.0128345	0.059282	3.59621	GWHGACDB000121; GWHGACDB015942
GO:0015148	D-xylose transmembrane transporter activity	molecular_function	2	2531	6	27306	0.0128345	0.059282	3.59621	GWHGACDB000121; GWHGACDB015942
GO:0015575	mannitol transmembrane transporter activity	molecular_function	2	2531	6	27306	0.0128345	0.059282	3.59621	GWHGACDB000121; GWHGACDB015942
GO:0015576	sorbitol transmembrane transporter activity	molecular_function	2	2531	6	27306	0.0128345	0.059282	3.59621	GWHGACDB000121; GWHGACDB015942
GO:0015591	D-ribose transmembrane transporter activity	molecular_function	2	2531	6	27306	0.0128345	0.059282	3.59621	GWHGACDB000121; GWHGACDB015942
GO:0004809	tRNA (guanine-N2-)-methyltransferase activity	molecular_function	2	2531	6	27306	0.0128345	0.059282	3.59621	GWHGACDB000148; GWHGACDB056217
GO:0060236	regulation of mitotic spindle organization	biological_process	2	2531	6	27306	0.0128345	0.059282	3.59621	GWHGACDB000179; GWHGACDB015873
GO:0080132	fatty acid alpha-hydroxylase activity	molecular_function	2	2531	6	27306	0.0128345	0.059282	3.59621	GWHGACDB002389; GWHGACDB017114
GO:0000323	lytic vacuole	cellular_component	2	2531	6	27306	0.0128345	0.059282	3.59621	GWHGACDB002506; GWHGACDB017196
GO:0035671	enone reductase activity	molecular_function	2	2531	6	27306	0.0128345	0.059282	3.59621	GWHGACDB002608; GWHGACDB041521
GO:0009703	nitrate reductase (NADH) activity	molecular_function	2	2531	6	27306	0.0128345	0.059282	3.59621	GWHGACDB002713; GWHGACDB016259
GO:0050464	nitrate reductase (NADPH) activity	molecular_function	2	2531	6	27306	0.0128345	0.059282	3.59621	GWHGACDB002713; GWHGACDB016259
GO:0015813	L-glutamate transmembrane transport	biological_process	2	2531	6	27306	0.0128345	0.059282	3.59621	GWHGACDB007586; GWHGACDB042544
GO:0004318	enoyl-[acyl-carrier-protein] reductase (NADH) activity	molecular_function	2	2531	6	27306	0.0128345	0.059282	3.59621	GWHGACDB010369; GWHGACDB024125
GO:0016631	enoyl-[acyl-carrier-protein] reductase activity	molecular_function	2	2531	6	27306	0.0128345	0.059282	3.59621	GWHGACDB010369; GWHGACDB024125
GO:0043186	P granule	cellular_component	2	2531	6	27306	0.0128345	0.059282	3.59621	GWHGACDB012353; GWHGACDB036528
GO:0048658	anther wall tapetum development	biological_process	2	2531	6	27306	0.0128345	0.059282	3.59621	GWHGACDB012590; GWHGACDB012593
GO:0010366	negative regulation of ethylene biosynthetic process	biological_process	2	2531	6	27306	0.0128345	0.059282	3.59621	GWHGACDB014877; GWHGACDB024122
GO:0055070	copper ion homeostasis	biological_process	2	2531	6	27306	0.0128345	0.059282	3.59621	GWHGACDB014877; GWHGACDB050029
GO:0022904	respiratory electron transport chain	biological_process	2	2531	6	27306	0.0128345	0.059282	3.59621	GWHGACDB018812; GWHGACDB047867
GO:0043765	T/G mismatch-specific endonuclease activity	molecular_function	2	2531	6	27306	0.0128345	0.059282	3.59621	GWHGACDB019376; GWHGACDB062697
GO:0090502	RNA phosphodiester bond hydrolysis, endonucleolytic	biological_process	2	2531	6	27306	0.0128345	0.059282	3.59621	GWHGACDB019376; GWHGACDB062697
GO:0010608	posttranscriptional regulation of gene expression	biological_process	2	2531	6	27306	0.0128345	0.059282	3.59621	GWHGACDB019411; GWHGACDB056605
GO:0016871	cycloartenol synthase activity	molecular_function	2	2531	6	27306	0.0128345	0.059282	3.59621	GWHGACDB024156; GWHGACDB024158
GO:0008152	metabolic process	biological_process	2	2531	6	27306	0.0128345	0.059282	3.59621	GWHGACDB024889; GWHGACDB032552
GO:0004033	aldo-keto reductase (NADP) activity	molecular_function	2	2531	6	27306	0.0128345	0.059282	3.59621	GWHGACDB026510; GWHGACDB050340
GO:0016229	steroid dehydrogenase activity	molecular_function	2	2531	6	27306	0.0128345	0.059282	3.59621	GWHGACDB026510; GWHGACDB050340
GO:0070401	NADP+ binding	molecular_function	2	2531	6	27306	0.0128345	0.059282	3.59621	GWHGACDB026510; GWHGACDB050340
GO:0004560	alpha-L-fucosidase activity	molecular_function	2	2531	6	27306	0.0128345	0.059282	3.59621	GWHGACDB028616; GWHGACDB032552
GO:0010074	maintenance of meristem identity	biological_process	2	2531	6	27306	0.0128345	0.059282	3.59621	GWHGACDB029512; GWHGACDB055295
GO:0035252	UDP-xylosyltransferase activity	molecular_function	2	2531	6	27306	0.0128345	0.059282	3.59621	GWHGACDB030608; GWHGACDB060954
GO:0040034	regulation of development, heterochronic	biological_process	2	2531	6	27306	0.0128345	0.059282	3.59621	GWHGACDB032827; GWHGACDB056032
GO:0060145	viral gene silencing in virus induced gene silencing	biological_process	2	2531	6	27306	0.0128345	0.059282	3.59621	GWHGACDB032827; GWHGACDB056032
GO:0010161	red light signaling pathway	biological_process	2	2531	6	27306	0.0128345	0.059282	3.59621	GWHGACDB033336; GWHGACDB052535
GO:0033485	cyanidin 3-O-glucoside biosynthetic process	biological_process	2	2531	6	27306	0.0128345	0.059282	3.59621	GWHGACDB037627; GWHGACDB051429
GO:0080117	secondary growth	biological_process	2	2531	6	27306	0.0128345	0.059282	3.59621	GWHGACDB038475; GWHGACDB038521
GO:0009360	DNA polymerase III complex	cellular_component	2	2531	6	27306	0.0128345	0.059282	3.59621	GWHGACDB039398; GWHGACDB062456
GO:0102867	molybdenum cofactor sulfurtransferase activity	molecular_function	2	2531	6	27306	0.0128345	0.059282	3.59621	GWHGACDB043428; GWHGACDB053760
GO:0016207	4-coumarate-CoA ligase activity	molecular_function	2	2531	6	27306	0.0128345	0.059282	3.59621	GWHGACDB058315; GWHGACDB062947
GO:0010187	negative regulation of seed germination	biological_process	7	2531	35	27306	0.0130377	0.0601241	2.15772	GWHGACDB015872; GWHGACDB017081; GWHGACDB033336; GWHGACDB046199; GWHGACDB052535; GWHGACDB058209; GWHGACDB062777
GO:0009644	response to high light intensity	biological_process	9	2531	49	27306	0.013131	0.0604574	1.98158	GWHGACDB009001; GWHGACDB020213; GWHGACDB030502; GWHGACDB041542; GWHGACDB041610; GWHGACDB041696; GWHGACDB053462; GWHGACDB056592; GWHGACDB060952
GO:1902600	proton transmembrane transport	biological_process	8	2531	42	27306	0.0133063	0.0611662	2.05498	GWHGACDB008556; GWHGACDB010630; GWHGACDB030616; GWHGACDB053792; GWHGACDB055289; GWHGACDB059589; GWHGACDB062522; GWHGACDB063358
GO:0090307	mitotic spindle assembly	biological_process	3	2531	11	27306	0.0142665	0.0642439	2.94235	GWHGACDB000179; GWHGACDB005267; GWHGACDB015873
GO:2000038	regulation of stomatal complex development	biological_process	3	2531	11	27306	0.0142665	0.0642439	2.94235	GWHGACDB000640; GWHGACDB013612; GWHGACDB057566
GO:2000035	regulation of stem cell division	biological_process	3	2531	11	27306	0.0142665	0.0642439	2.94235	GWHGACDB001111; GWHGACDB040314; GWHGACDB056648
GO:2000069	regulation of post-embryonic root development	biological_process	3	2531	11	27306	0.0142665	0.0642439	2.94235	GWHGACDB001111; GWHGACDB040314; GWHGACDB056648
GO:0003857	3-hydroxyacyl-CoA dehydrogenase activity	molecular_function	3	2531	11	27306	0.0142665	0.0642439	2.94235	GWHGACDB002100; GWHGACDB030304; GWHGACDB031431
GO:0004165	dodecenoyl-CoA delta-isomerase activity	molecular_function	3	2531	11	27306	0.0142665	0.0642439	2.94235	GWHGACDB002100; GWHGACDB030304; GWHGACDB031431
GO:0009986	cell surface	cellular_component	3	2531	11	27306	0.0142665	0.0642439	2.94235	GWHGACDB014846; GWHGACDB037514; GWHGACDB053567
GO:0006561	proline biosynthetic process	biological_process	3	2531	11	27306	0.0142665	0.0642439	2.94235	GWHGACDB019001; GWHGACDB052315; GWHGACDB059692
GO:0016320	endoplasmic reticulum membrane fusion	biological_process	3	2531	11	27306	0.0142665	0.0642439	2.94235	GWHGACDB019180; GWHGACDB062912; GWHGACDB062921
GO:0048309	endoplasmic reticulum inheritance	biological_process	3	2531	11	27306	0.0142665	0.0642439	2.94235	GWHGACDB019180; GWHGACDB062912; GWHGACDB062921
GO:0045549	9-cis-epoxycarotenoid dioxygenase activity	molecular_function	3	2531	11	27306	0.0142665	0.0642439	2.94235	GWHGACDB019205; GWHGACDB048710; GWHGACDB062874
GO:0006552	leucine catabolic process	biological_process	3	2531	11	27306	0.0142665	0.0642439	2.94235	GWHGACDB023503; GWHGACDB030765; GWHGACDB052161
GO:0007112	male meiosis cytokinesis	biological_process	3	2531	11	27306	0.0142665	0.0642439	2.94235	GWHGACDB028554; GWHGACDB040060; GWHGACDB059045
GO:0004601	peroxidase activity	molecular_function	21	2531	145	27306	0.0145165	0.0652675	1.56249	GWHGACDB002920; GWHGACDB003565; GWHGACDB005684; GWHGACDB007941; GWHGACDB011512; GWHGACDB012986; GWHGACDB014944; GWHGACDB017642; GWHGACDB026020; GWHGACDB029679; GWHGACDB030398; GWHGACDB032687; GWHGACDB034737; GWHGACDB034856; GWHGACDB041366; GWHGACDB046954; GWHGACDB051784; GWHGACDB053567; GWHGACDB058965; GWHGACDB063853; GWHGACDB064984
GO:0016324	apical plasma membrane	cellular_component	6	2531	29	27306	0.0146775	0.0658884	2.23213	GWHGACDB003577; GWHGACDB028123; GWHGACDB034742; GWHGACDB035436; GWHGACDB041295; GWHGACDB056637
GO:0010268	brassinosteroid homeostasis	biological_process	7	2531	36	27306	0.0154347	0.0689642	2.09779	GWHGACDB000964; GWHGACDB004796; GWHGACDB015223; GWHGACDB047177; GWHGACDB053611; GWHGACDB057497; GWHGACDB065698
GO:0010143	cutin biosynthetic process	biological_process	7	2531	36	27306	0.0154347	0.0689642	2.09779	GWHGACDB005891; GWHGACDB006862; GWHGACDB026184; GWHGACDB034985; GWHGACDB046882; GWHGACDB060869; GWHGACDB063321
GO:0004427	inorganic diphosphatase activity	molecular_function	7	2531	36	27306	0.0154347	0.0689642	2.09779	GWHGACDB008350; GWHGACDB008556; GWHGACDB030616; GWHGACDB041629; GWHGACDB050440; GWHGACDB059589; GWHGACDB062522
GO:0045489	pectin biosynthetic process	biological_process	12	2531	73	27306	0.0159388	0.071106	1.77347	GWHGACDB000559; GWHGACDB026445; GWHGACDB028085; GWHGACDB030608; GWHGACDB035740; GWHGACDB038259; GWHGACDB044877; GWHGACDB047770; GWHGACDB050266; GWHGACDB050765; GWHGACDB050768; GWHGACDB051255
GO:0010215	cellulose microfibril organization	biological_process	5	2531	23	27306	0.0159904	0.071115	2.34535	GWHGACDB015494; GWHGACDB017633; GWHGACDB035436; GWHGACDB043738; GWHGACDB064935
GO:0009902	chloroplast relocation	biological_process	5	2531	23	27306	0.0159904	0.071115	2.34535	GWHGACDB019290; GWHGACDB026404; GWHGACDB048322; GWHGACDB049557; GWHGACDB062778
GO:0030151	molybdenum ion binding	molecular_function	4	2531	17	27306	0.016329	0.0717527	2.5385	GWHGACDB002713; GWHGACDB016259; GWHGACDB043428; GWHGACDB053760
GO:0004144	diacylglycerol O-acyltransferase activity	molecular_function	4	2531	17	27306	0.016329	0.0717527	2.5385	GWHGACDB005385; GWHGACDB027981; GWHGACDB042405; GWHGACDB042407
GO:0009768	photosynthesis, light harvesting in photosystem I	biological_process	4	2531	17	27306	0.016329	0.0717527	2.5385	GWHGACDB005676; GWHGACDB032601; GWHGACDB048741; GWHGACDB055577
GO:0071423	malate transmembrane transport	biological_process	4	2531	17	27306	0.016329	0.0717527	2.5385	GWHGACDB007586; GWHGACDB037911; GWHGACDB042513; GWHGACDB042544
GO:0071705	nitrogen compound transport	biological_process	4	2531	17	27306	0.016329	0.0717527	2.5385	GWHGACDB013932; GWHGACDB016031; GWHGACDB047140; GWHGACDB058000
GO:0047763	caffeate O-methyltransferase activity	molecular_function	4	2531	17	27306	0.016329	0.0717527	2.5385	GWHGACDB022366; GWHGACDB029772; GWHGACDB045446; GWHGACDB057830
GO:0008375	acetylglucosaminyltransferase activity	molecular_function	4	2531	17	27306	0.016329	0.0717527	2.5385	GWHGACDB035781; GWHGACDB051272; GWHGACDB053042; GWHGACDB053777
GO:0001666	response to hypoxia	biological_process	10	2531	58	27306	0.0163585	0.0717527	1.86011	GWHGACDB001111; GWHGACDB002771; GWHGACDB014854; GWHGACDB026590; GWHGACDB035737; GWHGACDB040314; GWHGACDB051250; GWHGACDB051316; GWHGACDB056648; GWHGACDB058597
GO:0016125	sterol metabolic process	biological_process	10	2531	58	27306	0.0163585	0.0717527	1.86011	GWHGACDB004796; GWHGACDB006464; GWHGACDB015223; GWHGACDB021520; GWHGACDB041084; GWHGACDB047177; GWHGACDB053611; GWHGACDB057497; GWHGACDB061141; GWHGACDB065698
GO:0000155	phosphorelay sensor kinase activity	molecular_function	9	2531	51	27306	0.0172515	0.0755543	1.90387	GWHGACDB008397; GWHGACDB012411; GWHGACDB014846; GWHGACDB027182; GWHGACDB033156; GWHGACDB038475; GWHGACDB038521; GWHGACDB046126; GWHGACDB061959
GO:0009734	auxin-activated signaling pathway	biological_process	53	2531	436	27306	0.0175233	0.0766278	1.31146	GWHGACDB000537; GWHGACDB003120; GWHGACDB003122; GWHGACDB003549; GWHGACDB004975; GWHGACDB005332; GWHGACDB005477; GWHGACDB005680; GWHGACDB005934; GWHGACDB008045; GWHGACDB008048; GWHGACDB012880; GWHGACDB013047; GWHGACDB013408; GWHGACDB014988; GWHGACDB014999; GWHGACDB015001; GWHGACDB015523; GWHGACDB016074; GWHGACDB017433; GWHGACDB018938; GWHGACDB019128; GWHGACDB020313; GWHGACDB020718; GWHGACDB023152;…
GO:0006541	glutamine metabolic process	biological_process	6	2531	30	27306	0.0176506	0.0770672	2.15772	GWHGACDB025223; GWHGACDB028387; GWHGACDB042326; GWHGACDB050488; GWHGACDB053208; GWHGACDB064089
GO:0006334	nucleosome assembly	biological_process	8	2531	44	27306	0.0179049	0.0780589	1.96157	GWHGACDB019137; GWHGACDB019163; GWHGACDB025347; GWHGACDB031400; GWHGACDB035479; GWHGACDB035482; GWHGACDB036355; GWHGACDB058795
GO:0004553	hydrolase activity, hydrolyzing O-glycosyl compounds	molecular_function	11	2531	67	27306	0.0192571	0.0828789	1.77127	GWHGACDB010573; GWHGACDB020026; GWHGACDB031672; GWHGACDB032709; GWHGACDB036471; GWHGACDB036472; GWHGACDB046868; GWHGACDB047311; GWHGACDB047704; GWHGACDB047707; GWHGACDB050546
GO:0050662	coenzyme binding	molecular_function	9	2531	52	27306	0.0196368	0.0828789	1.86726	GWHGACDB001267; GWHGACDB021671; GWHGACDB042329; GWHGACDB051083; GWHGACDB052647; GWHGACDB052837; GWHGACDB052951; GWHGACDB057466; GWHGACDB061966
GO:2000652	regulation of secondary cell wall biogenesis	biological_process	5	2531	24	27306	0.0196879	0.0828789	2.24763	GWHGACDB006274; GWHGACDB010493; GWHGACDB023897; GWHGACDB031319; GWHGACDB058880
GO:0035194	posttranscriptional gene silencing by RNA	biological_process	3	2531	12	27306	0.0198537	0.0828789	2.69716	GWHGACDB004732; GWHGACDB012353; GWHGACDB036528
GO:0009884	cytokinin receptor activity	molecular_function	3	2531	12	27306	0.0198537	0.0828789	2.69716	GWHGACDB008397; GWHGACDB038475; GWHGACDB038521
GO:0009395	phospholipid catabolic process	biological_process	3	2531	12	27306	0.0198537	0.0828789	2.69716	GWHGACDB011425; GWHGACDB051193; GWHGACDB060722
GO:0070180	large ribosomal subunit rRNA binding	molecular_function	3	2531	12	27306	0.0198537	0.0828789	2.69716	GWHGACDB015227; GWHGACDB025234; GWHGACDB034982
GO:0010436	carotenoid dioxygenase activity	molecular_function	3	2531	12	27306	0.0198537	0.0828789	2.69716	GWHGACDB019205; GWHGACDB048710; GWHGACDB062874
GO:0016121	carotene catabolic process	biological_process	3	2531	12	27306	0.0198537	0.0828789	2.69716	GWHGACDB019205; GWHGACDB048710; GWHGACDB062874
GO:0000014	single-stranded DNA endodeoxyribonuclease activity	molecular_function	3	2531	12	27306	0.0198537	0.0828789	2.69716	GWHGACDB019376; GWHGACDB044415; GWHGACDB062697
GO:0019745	pentacyclic triterpenoid biosynthetic process	biological_process	3	2531	12	27306	0.0198537	0.0828789	2.69716	GWHGACDB024158; GWHGACDB041774; GWHGACDB057495
GO:0019200	carbohydrate kinase activity	molecular_function	3	2531	12	27306	0.0198537	0.0828789	2.69716	GWHGACDB026708; GWHGACDB030040; GWHGACDB033341
GO:0010601	positive regulation of auxin biosynthetic process	biological_process	3	2531	12	27306	0.0198537	0.0828789	2.69716	GWHGACDB034963; GWHGACDB038588; GWHGACDB057711
GO:0034720	histone H3-K4 demethylation	biological_process	3	2531	12	27306	0.0198537	0.0828789	2.69716	GWHGACDB035808; GWHGACDB035809; GWHGACDB041806
GO:0009102	biotin biosynthetic process	biological_process	3	2531	12	27306	0.0198537	0.0828789	2.69716	GWHGACDB039141; GWHGACDB043599; GWHGACDB044453
GO:0004300	enoyl-CoA hydratase activity	molecular_function	4	2531	18	27306	0.0209201	0.0828789	2.39747	GWHGACDB002100; GWHGACDB017359; GWHGACDB030304; GWHGACDB031431
GO:1901698	response to nitrogen compound	biological_process	4	2531	18	27306	0.0209201	0.0828789	2.39747	GWHGACDB013932; GWHGACDB016031; GWHGACDB047140; GWHGACDB058000
GO:0005354	galactose transmembrane transporter activity	molecular_function	2	2531	7	27306	0.0209241	0.0828789	3.08246	GWHGACDB000121; GWHGACDB015942
GO:0006792	regulation of sulfur utilization	biological_process	2	2531	7	27306	0.0209241	0.0828789	3.08246	GWHGACDB003698; GWHGACDB021223
GO:0010438	cellular response to sulfur starvation	biological_process	2	2531	7	27306	0.0209241	0.0828789	3.08246	GWHGACDB003698; GWHGACDB021223
GO:0090568	nuclear transcriptional repressor complex	cellular_component	2	2531	7	27306	0.0209241	0.0828789	3.08246	GWHGACDB003698; GWHGACDB021223
GO:0097295	morphine biosynthetic process	biological_process	2	2531	7	27306	0.0209241	0.0828789	3.08246	GWHGACDB003916; GWHGACDB014297
GO:0004470	malic enzyme activity	molecular_function	2	2531	7	27306	0.0209241	0.0828789	3.08246	GWHGACDB005759; GWHGACDB048336
GO:0032940	secretion by cell	biological_process	2	2531	7	27306	0.0209241	0.0828789	3.08246	GWHGACDB006079; GWHGACDB057943
GO:0019676	ammonia assimilation cycle	biological_process	2	2531	7	27306	0.0209241	0.0828789	3.08246	GWHGACDB007586; GWHGACDB029887
GO:0010597	green leaf volatile biosynthetic process	biological_process	2	2531	7	27306	0.0209241	0.0828789	3.08246	GWHGACDB010378; GWHGACDB062738
GO:1902448	positive regulation of shade avoidance	biological_process	2	2531	7	27306	0.0209241	0.0828789	3.08246	GWHGACDB012759; GWHGACDB056592
GO:0080051	cutin transport	biological_process	2	2531	7	27306	0.0209241	0.0828789	3.08246	GWHGACDB014482; GWHGACDB062123
GO:0010201	response to continuous far red light stimulus by the high-irradiance response system	biological_process	2	2531	7	27306	0.0209241	0.0828789	3.08246	GWHGACDB014564; GWHGACDB058431
GO:0010112	regulation of systemic acquired resistance	biological_process	2	2531	7	27306	0.0209241	0.0828789	3.08246	GWHGACDB015851; GWHGACDB043378
GO:0006308	DNA catabolic process	biological_process	2	2531	7	27306	0.0209241	0.0828789	3.08246	GWHGACDB019376; GWHGACDB062697
GO:0080187	floral organ senescence	biological_process	2	2531	7	27306	0.0209241	0.0828789	3.08246	GWHGACDB019376; GWHGACDB062697
GO:0009838	abscission	biological_process	2	2531	7	27306	0.0209241	0.0828789	3.08246	GWHGACDB019725; GWHGACDB062751
GO:0036377	arbuscular mycorrhizal association	biological_process	2	2531	7	27306	0.0209241	0.0828789	3.08246	GWHGACDB021976; GWHGACDB021977
GO:0016629	12-oxophytodienoate reductase activity	molecular_function	2	2531	7	27306	0.0209241	0.0828789	3.08246	GWHGACDB024505; GWHGACDB057477
GO:0006564	L-serine biosynthetic process	biological_process	2	2531	7	27306	0.0209241	0.0828789	3.08246	GWHGACDB028605; GWHGACDB046529
GO:0009113	purine nucleobase biosynthetic process	biological_process	2	2531	7	27306	0.0209241	0.0828789	3.08246	GWHGACDB032376; GWHGACDB042326
GO:0055047	generative cell mitosis	biological_process	2	2531	7	27306	0.0209241	0.0828789	3.08246	GWHGACDB033266; GWHGACDB052590
GO:0000727	double-strand break repair via break-induced replication	biological_process	2	2531	7	27306	0.0209241	0.0828789	3.08246	GWHGACDB033357; GWHGACDB046323
GO:0000778	condensed nuclear chromosome kinetochore	cellular_component	2	2531	7	27306	0.0209241	0.0828789	3.08246	GWHGACDB035606; GWHGACDB040350
GO:0015117	thiosulfate transmembrane transporter activity	molecular_function	2	2531	7	27306	0.0209241	0.0828789	3.08246	GWHGACDB037911; GWHGACDB042513
GO:0015709	thiosulfate transport	biological_process	2	2531	7	27306	0.0209241	0.0828789	3.08246	GWHGACDB037911; GWHGACDB042513
GO:0071422	succinate transmembrane transport	biological_process	2	2531	7	27306	0.0209241	0.0828789	3.08246	GWHGACDB037911; GWHGACDB042513
GO:0071483	cellular response to blue light	biological_process	2	2531	7	27306	0.0209241	0.0828789	3.08246	GWHGACDB041407; GWHGACDB050528
GO:0019374	galactolipid metabolic process	biological_process	2	2531	7	27306	0.0209241	0.0828789	3.08246	GWHGACDB041797; GWHGACDB057519
GO:0008265	Mo-molybdopterin cofactor sulfurase activity	molecular_function	2	2531	7	27306	0.0209241	0.0828789	3.08246	GWHGACDB043428; GWHGACDB053760
GO:0047325	inositol tetrakisphosphate 1-kinase activity	molecular_function	2	2531	7	27306	0.0209241	0.0828789	3.08246	GWHGACDB053386; GWHGACDB056683
GO:0052725	inositol-1,3,4-trisphosphate 6-kinase activity	molecular_function	2	2531	7	27306	0.0209241	0.0828789	3.08246	GWHGACDB053386; GWHGACDB056683
GO:0052726	inositol-1,3,4-trisphosphate 5-kinase activity	molecular_function	2	2531	7	27306	0.0209241	0.0828789	3.08246	GWHGACDB053386; GWHGACDB056683
GO:0052746	inositol phosphorylation	biological_process	2	2531	7	27306	0.0209241	0.0828789	3.08246	GWHGACDB053386; GWHGACDB056683
GO:0009789	positive regulation of abscisic acid-activated signaling pathway	biological_process	13	2531	84	27306	0.0218806	0.0828789	1.66967	GWHGACDB000640; GWHGACDB000884; GWHGACDB004524; GWHGACDB013612; GWHGACDB016045; GWHGACDB032572; GWHGACDB034131; GWHGACDB040069; GWHGACDB042951; GWHGACDB046532; GWHGACDB057566; GWHGACDB057646; GWHGACDB060611
GO:0080167	response to karrikin	biological_process	20	2531	143	27306	0.0232496	0.0828789	1.5089	GWHGACDB000573; GWHGACDB003475; GWHGACDB003555; GWHGACDB003613; GWHGACDB003670; GWHGACDB005379; GWHGACDB010461; GWHGACDB021353; GWHGACDB033892; GWHGACDB035169; GWHGACDB037514; GWHGACDB046843; GWHGACDB046882; GWHGACDB051103; GWHGACDB052362; GWHGACDB053316; GWHGACDB057011; GWHGACDB057831; GWHGACDB059049; GWHGACDB059786
GO:0030246	carbohydrate binding	molecular_function	18	2531	126	27306	0.023283	0.0828789	1.54123	GWHGACDB008010; GWHGACDB008479; GWHGACDB022061; GWHGACDB029652; GWHGACDB029663; GWHGACDB036773; GWHGACDB042851; GWHGACDB044065; GWHGACDB047144; GWHGACDB048446; GWHGACDB051692; GWHGACDB053796; GWHGACDB054842; GWHGACDB056285; GWHGACDB058447; GWHGACDB059604; GWHGACDB060700; GWHGACDB062695
GO:0009751	response to salicylic acid	biological_process	31	2531	240	27306	0.0234178	0.0828789	1.39353	GWHGACDB001196; GWHGACDB001372; GWHGACDB004975; GWHGACDB005332; GWHGACDB005391; GWHGACDB005744; GWHGACDB008350; GWHGACDB016484; GWHGACDB019311; GWHGACDB021107; GWHGACDB031319; GWHGACDB033316; GWHGACDB034737; GWHGACDB034952; GWHGACDB035093; GWHGACDB035737; GWHGACDB041438; GWHGACDB041744; GWHGACDB042746; GWHGACDB045116; GWHGACDB051250; GWHGACDB052374; GWHGACDB052780; GWHGACDB057468; GWHGACDB058145;…
GO:0030245	cellulose catabolic process	biological_process	8	2531	46	27306	0.0235615	0.0828789	1.87628	GWHGACDB000913; GWHGACDB022061; GWHGACDB029652; GWHGACDB037733; GWHGACDB052421; GWHGACDB053573; GWHGACDB054842; GWHGACDB063352
GO:0071281	cellular response to iron ion	biological_process	8	2531	46	27306	0.0235615	0.0828789	1.87628	GWHGACDB000974; GWHGACDB001111; GWHGACDB014854; GWHGACDB016343; GWHGACDB030349; GWHGACDB040314; GWHGACDB056648; GWHGACDB060611
GO:0030552	cAMP binding	molecular_function	5	2531	25	27306	0.0239261	0.0828789	2.15772	GWHGACDB012800; GWHGACDB034742; GWHGACDB045906; GWHGACDB046025; GWHGACDB059116
GO:0030553	cGMP binding	molecular_function	5	2531	25	27306	0.0239261	0.0828789	2.15772	GWHGACDB012800; GWHGACDB034742; GWHGACDB045906; GWHGACDB046025; GWHGACDB059116
GO:0002940	tRNA N2-guanine methylation	biological_process	1	2531	3	27306	0.0241742	0.0828789	3.59621	GWHGACDB000148
GO:0005432	calcium:sodium antiporter activity	molecular_function	1	2531	3	27306	0.0241742	0.0828789	3.59621	GWHGACDB000412
GO:0055074	calcium ion homeostasis	biological_process	1	2531	3	27306	0.0241742	0.0828789	3.59621	GWHGACDB000412
GO:0019239	deaminase activity	molecular_function	1	2531	3	27306	0.0241742	0.0828789	3.59621	GWHGACDB000595
GO:1901565	organonitrogen compound catabolic process	biological_process	1	2531	3	27306	0.0241742	0.0828789	3.59621	GWHGACDB000595
GO:0010442	guard cell morphogenesis	biological_process	1	2531	3	27306	0.0241742	0.0828789	3.59621	GWHGACDB000632
GO:0052541	plant-type cell wall cellulose metabolic process	biological_process	1	2531	3	27306	0.0241742	0.0828789	3.59621	GWHGACDB000632
GO:0015927	trehalase activity	molecular_function	1	2531	3	27306	0.0241742	0.0828789	3.59621	GWHGACDB001164
GO:0080136	priming of cellular response to stress	biological_process	1	2531	3	27306	0.0241742	0.0828789	3.59621	GWHGACDB003459
GO:0102803	thebane O-demethylase activity	molecular_function	1	2531	3	27306	0.0241742	0.0828789	3.59621	GWHGACDB003916
GO:0102805	codeine O-demethylase activity	molecular_function	1	2531	3	27306	0.0241742	0.0828789	3.59621	GWHGACDB003916
GO:0034551	mitochondrial respiratory chain complex III assembly	biological_process	1	2531	3	27306	0.0241742	0.0828789	3.59621	GWHGACDB006013
GO:0071588	hydrogen peroxide mediated signaling pathway	biological_process	1	2531	3	27306	0.0241742	0.0828789	3.59621	GWHGACDB006379
GO:0048838	release of seed from dormancy	biological_process	1	2531	3	27306	0.0241742	0.0828789	3.59621	GWHGACDB006464
GO:0070407	oxidation-dependent protein catabolic process	biological_process	1	2531	3	27306	0.0241742	0.0828789	3.59621	GWHGACDB006864
GO:1904526	regulation of microtubule binding	biological_process	1	2531	3	27306	0.0241742	0.0828789	3.59621	GWHGACDB006924
GO:0031618	nuclear pericentric heterochromatin	cellular_component	1	2531	3	27306	0.0241742	0.0828789	3.59621	GWHGACDB007783
GO:0035563	positive regulation of chromatin binding	biological_process	1	2531	3	27306	0.0241742	0.0828789	3.59621	GWHGACDB007783
GO:0071360	cellular response to exogenous dsRNA	biological_process	1	2531	3	27306	0.0241742	0.0828789	3.59621	GWHGACDB007783
GO:0090577	RNA polymerase IV transcription factor complex	cellular_component	1	2531	3	27306	0.0241742	0.0828789	3.59621	GWHGACDB007783
GO:0004451	isocitrate lyase activity	molecular_function	1	2531	3	27306	0.0241742	0.0828789	3.59621	GWHGACDB008363
GO:0030598	rRNA N-glycosylase activity	molecular_function	1	2531	3	27306	0.0241742	0.0828789	3.59621	GWHGACDB008479
GO:0090729	toxin activity	molecular_function	1	2531	3	27306	0.0241742	0.0828789	3.59621	GWHGACDB008479
GO:0004412	homoserine dehydrogenase activity	molecular_function	1	2531	3	27306	0.0241742	0.0828789	3.59621	GWHGACDB009673
GO:0009090	homoserine biosynthetic process	biological_process	1	2531	3	27306	0.0241742	0.0828789	3.59621	GWHGACDB009673
GO:0051562	negative regulation of mitochondrial calcium ion concentration	biological_process	1	2531	3	27306	0.0241742	0.0828789	3.59621	GWHGACDB010184
GO:2000009	negative regulation of protein localization to cell surface	biological_process	1	2531	3	27306	0.0241742	0.0828789	3.59621	GWHGACDB010637
GO:0048451	petal formation	biological_process	1	2531	3	27306	0.0241742	0.0828789	3.59621	GWHGACDB012754
GO:0004159	dihydrouracil dehydrogenase (NAD+) activity	molecular_function	1	2531	3	27306	0.0241742	0.0828789	3.59621	GWHGACDB012771
GO:0019483	beta-alanine biosynthetic process	biological_process	1	2531	3	27306	0.0241742	0.0828789	3.59621	GWHGACDB012771
GO:0030010	establishment of cell polarity	biological_process	1	2531	3	27306	0.0241742	0.0828789	3.59621	GWHGACDB012880
GO:0102802	thebaine 6-O-demethylase activity	molecular_function	1	2531	3	27306	0.0241742	0.0828789	3.59621	GWHGACDB014297
GO:0102804	oripavine 6-O-demethylase activity	molecular_function	1	2531	3	27306	0.0241742	0.0828789	3.59621	GWHGACDB014297
GO:0010362	negative regulation of anion channel activity by blue light	biological_process	1	2531	3	27306	0.0241742	0.0828789	3.59621	GWHGACDB014846
GO:0008476	protein-tyrosine sulfotransferase activity	molecular_function	1	2531	3	27306	0.0241742	0.0828789	3.59621	GWHGACDB014877
GO:0015015	heparan sulfate proteoglycan biosynthetic process, enzymatic modification	biological_process	1	2531	3	27306	0.0241742	0.0828789	3.59621	GWHGACDB014877
GO:0017095	heparan sulfate 6-O-sulfotransferase activity	molecular_function	1	2531	3	27306	0.0241742	0.0828789	3.59621	GWHGACDB014877
GO:0033259	plastid DNA replication	biological_process	1	2531	3	27306	0.0241742	0.0828789	3.59621	GWHGACDB015476
GO:0031210	phosphatidylcholine binding	molecular_function	1	2531	3	27306	0.0241742	0.0828789	3.59621	GWHGACDB016421
GO:0031234	extrinsic component of cytoplasmic side of plasma membrane	cellular_component	1	2531	3	27306	0.0241742	0.0828789	3.59621	GWHGACDB018812
GO:0047545	2-hydroxyglutarate dehydrogenase activity	molecular_function	1	2531	3	27306	0.0241742	0.0828789	3.59621	GWHGACDB018812
GO:0003862	3-isopropylmalate dehydrogenase activity	molecular_function	1	2531	3	27306	0.0241742	0.0828789	3.59621	GWHGACDB018937
GO:0005290	L-histidine transmembrane transporter activity	molecular_function	1	2531	3	27306	0.0241742	0.0828789	3.59621	GWHGACDB019001
GO:0090409	malonyl-CoA synthetase activity	molecular_function	1	2531	3	27306	0.0241742	0.0828789	3.59621	GWHGACDB019014
GO:0090410	malonate catabolic process	biological_process	1	2531	3	27306	0.0241742	0.0828789	3.59621	GWHGACDB019014
GO:1903298	negative regulation of hypoxia-induced intrinsic apoptotic signaling pathway	biological_process	1	2531	3	27306	0.0241742	0.0828789	3.59621	GWHGACDB020480
GO:0035437	maintenance of protein localization in endoplasmic reticulum	biological_process	1	2531	3	27306	0.0241742	0.0828789	3.59621	GWHGACDB021616
GO:0047364	desulfoglucosinolate sulfotransferase activity	molecular_function	1	2531	3	27306	0.0241742	0.0828789	3.59621	GWHGACDB021848
GO:0019365	pyridine nucleotide salvage	biological_process	1	2531	3	27306	0.0241742	0.0828789	3.59621	GWHGACDB022468
GO:0004592	pantoate-beta-alanine ligase activity	molecular_function	1	2531	3	27306	0.0241742	0.0828789	3.59621	GWHGACDB022606
GO:0052634	C-19 gibberellin 2-beta-dioxygenase activity	molecular_function	1	2531	3	27306	0.0241742	0.0828789	3.59621	GWHGACDB023262
GO:0008898	S-adenosylmethionine-homocysteine S-methyltransferase activity	molecular_function	1	2531	3	27306	0.0241742	0.0828789	3.59621	GWHGACDB023502
GO:0045298	tubulin complex	cellular_component	1	2531	3	27306	0.0241742	0.0828789	3.59621	GWHGACDB025270
GO:0003995	acyl-CoA dehydrogenase activity	molecular_function	1	2531	3	27306	0.0241742	0.0828789	3.59621	GWHGACDB026582
GO:0046459	short-chain fatty acid metabolic process	biological_process	1	2531	3	27306	0.0241742	0.0828789	3.59621	GWHGACDB026582
GO:0005080	protein kinase C binding	molecular_function	1	2531	3	27306	0.0241742	0.0828789	3.59621	GWHGACDB026665
GO:0098807	chloroplast thylakoid membrane protein complex	cellular_component	1	2531	3	27306	0.0241742	0.0828789	3.59621	GWHGACDB028002
GO:0019894	kinesin binding	molecular_function	1	2531	3	27306	0.0241742	0.0828789	3.59621	GWHGACDB028554
GO:0090440	abscisic acid transmembrane transporter activity	molecular_function	1	2531	3	27306	0.0241742	0.0828789	3.59621	GWHGACDB029094
GO:0042548	regulation of photosynthesis, light reaction	biological_process	1	2531	3	27306	0.0241742	0.0828789	3.59621	GWHGACDB029120
GO:0061700	GATOR2 complex	cellular_component	1	2531	3	27306	0.0241742	0.0828789	3.59621	GWHGACDB029657
GO:0002679	respiratory burst involved in defense response	biological_process	1	2531	3	27306	0.0241742	0.0828789	3.59621	GWHGACDB029679
GO:0006883	cellular sodium ion homeostasis	biological_process	1	2531	3	27306	0.0241742	0.0828789	3.59621	GWHGACDB030502
GO:0031436	BRCA1-BARD1 complex	cellular_component	1	2531	3	27306	0.0241742	0.0828789	3.59621	GWHGACDB032413
GO:0045717	negative regulation of fatty acid biosynthetic process	biological_process	1	2531	3	27306	0.0241742	0.0828789	3.59621	GWHGACDB032413
GO:0070531	BRCA1-A complex	cellular_component	1	2531	3	27306	0.0241742	0.0828789	3.59621	GWHGACDB032413
GO:0071158	positive regulation of cell cycle arrest	biological_process	1	2531	3	27306	0.0241742	0.0828789	3.59621	GWHGACDB032413
GO:0004164	diphthine synthase activity	molecular_function	1	2531	3	27306	0.0241742	0.0828789	3.59621	GWHGACDB032486
GO:0006163	purine nucleotide metabolic process	biological_process	1	2531	3	27306	0.0241742	0.0828789	3.59621	GWHGACDB032579
GO:0033549	MAP kinase phosphatase activity	molecular_function	1	2531	3	27306	0.0241742	0.0828789	3.59621	GWHGACDB033440
GO:0043407	negative regulation of MAP kinase activity	biological_process	1	2531	3	27306	0.0241742	0.0828789	3.59621	GWHGACDB033440
GO:0045158	electron transporter, transferring electrons within cytochrome b6/f complex of photosystem II activity	molecular_function	1	2531	3	27306	0.0241742	0.0828789	3.59621	GWHGACDB034560
GO:1902609	(R)-2-hydroxy-alpha-linolenic acid biosynthetic process	biological_process	1	2531	3	27306	0.0241742	0.0828789	3.59621	GWHGACDB034737
GO:0031262	Ndc80 complex	cellular_component	1	2531	3	27306	0.0241742	0.0828789	3.59621	GWHGACDB035606
GO:0004316	3-oxoacyl-[acyl-carrier-protein] reductase (NADPH) activity	molecular_function	1	2531	3	27306	0.0241742	0.0828789	3.59621	GWHGACDB035790
GO:0102131	3-oxo-glutaryl-[acp] methyl ester reductase activity	molecular_function	1	2531	3	27306	0.0241742	0.0828789	3.59621	GWHGACDB035790
GO:0102132	3-oxo-pimeloyl-[acp] methyl ester reductase activity	molecular_function	1	2531	3	27306	0.0241742	0.0828789	3.59621	GWHGACDB035790
GO:0004491	methylmalonate-semialdehyde dehydrogenase (acylating) activity	molecular_function	1	2531	3	27306	0.0241742	0.0828789	3.59621	GWHGACDB037863
GO:0018478	malonate-semialdehyde dehydrogenase (acetylating) activity	molecular_function	1	2531	3	27306	0.0241742	0.0828789	3.59621	GWHGACDB037863
GO:0080175	phragmoplast microtubule organization	biological_process	1	2531	3	27306	0.0241742	0.0828789	3.59621	GWHGACDB040060
GO:0051754	meiotic sister chromatid cohesion, centromeric	biological_process	1	2531	3	27306	0.0241742	0.0828789	3.59621	GWHGACDB040350
GO:0000249	C-22 sterol desaturase activity	molecular_function	1	2531	3	27306	0.0241742	0.0828789	3.59621	GWHGACDB041084
GO:0031956	medium-chain fatty acid-CoA ligase activity	molecular_function	1	2531	3	27306	0.0241742	0.0828789	3.59621	GWHGACDB043022
GO:0046949	fatty-acyl-CoA biosynthetic process	biological_process	1	2531	3	27306	0.0241742	0.0828789	3.59621	GWHGACDB043022
GO:0006562	proline catabolic process	biological_process	1	2531	3	27306	0.0241742	0.0828789	3.59621	GWHGACDB044314
GO:0000406	double-strand/single-strand DNA junction binding	molecular_function	1	2531	3	27306	0.0241742	0.0828789	3.59621	GWHGACDB044415
GO:0070336	flap-structured DNA binding	molecular_function	1	2531	3	27306	0.0241742	0.0828789	3.59621	GWHGACDB044415
GO:0034387	4-aminobutyrate:pyruvate transaminase activity	molecular_function	1	2531	3	27306	0.0241742	0.0828789	3.59621	GWHGACDB044453
GO:0102351	gamma-aminobutyrate transaminase (glyoxylate dependent) activity	molecular_function	1	2531	3	27306	0.0241742	0.0828789	3.59621	GWHGACDB044453
GO:0010168	ER body	cellular_component	1	2531	3	27306	0.0241742	0.0828789	3.59621	GWHGACDB044601
GO:1900457	regulation of brassinosteroid mediated signaling pathway	biological_process	1	2531	3	27306	0.0241742	0.0828789	3.59621	GWHGACDB045116
GO:0006464	cellular protein modification process	biological_process	1	2531	3	27306	0.0241742	0.0828789	3.59621	GWHGACDB046229
GO:0046475	glycerophospholipid catabolic process	biological_process	1	2531	3	27306	0.0241742	0.0828789	3.59621	GWHGACDB047062
GO:0042814	monopolar cell growth	biological_process	1	2531	3	27306	0.0241742	0.0828789	3.59621	GWHGACDB047177
GO:0004134	4-alpha-glucanotransferase activity	molecular_function	1	2531	3	27306	0.0241742	0.0828789	3.59621	GWHGACDB047440
GO:0102500	beta-maltose 4-alpha-glucanotransferase activity	molecular_function	1	2531	3	27306	0.0241742	0.0828789	3.59621	GWHGACDB047440
GO:1902806	regulation of cell cycle G1/S phase transition	biological_process	1	2531	3	27306	0.0241742	0.0828789	3.59621	GWHGACDB047546
GO:0004326	tetrahydrofolylpolyglutamate synthase activity	molecular_function	1	2531	3	27306	0.0241742	0.0828789	3.59621	GWHGACDB049206
GO:0000836	Hrd1p ubiquitin ligase complex	cellular_component	1	2531	3	27306	0.0241742	0.0828789	3.59621	GWHGACDB049891
GO:0035434	copper ion transmembrane transport	biological_process	1	2531	3	27306	0.0241742	0.0828789	3.59621	GWHGACDB050029
GO:0045038	protein import into chloroplast thylakoid membrane	biological_process	1	2531	3	27306	0.0241742	0.0828789	3.59621	GWHGACDB050129
GO:0051304	chromosome separation	biological_process	1	2531	3	27306	0.0241742	0.0828789	3.59621	GWHGACDB052181
GO:1904667	negative regulation of ubiquitin protein ligase activity	biological_process	1	2531	3	27306	0.0241742	0.0828789	3.59621	GWHGACDB052195
GO:0009540	zeaxanthin epoxidase [overall] activity	molecular_function	1	2531	3	27306	0.0241742	0.0828789	3.59621	GWHGACDB053664
GO:0015800	acidic amino acid transport	biological_process	1	2531	3	27306	0.0241742	0.0828789	3.59621	GWHGACDB053903
GO:1903533	regulation of protein targeting	biological_process	1	2531	3	27306	0.0241742	0.0828789	3.59621	GWHGACDB054419
GO:1903553	positive regulation of extracellular exosome assembly	biological_process	1	2531	3	27306	0.0241742	0.0828789	3.59621	GWHGACDB054419
GO:0009202	deoxyribonucleoside triphosphate biosynthetic process	biological_process	1	2531	3	27306	0.0241742	0.0828789	3.59621	GWHGACDB054552
GO:0050513	glycoprotein 2-beta-D-xylosyltransferase activity	molecular_function	1	2531	3	27306	0.0241742	0.0828789	3.59621	GWHGACDB055455
GO:0008934	inositol monophosphate 1-phosphatase activity	molecular_function	1	2531	3	27306	0.0241742	0.0828789	3.59621	GWHGACDB057011
GO:0052832	inositol monophosphate 3-phosphatase activity	molecular_function	1	2531	3	27306	0.0241742	0.0828789	3.59621	GWHGACDB057011
GO:0052833	inositol monophosphate 4-phosphatase activity	molecular_function	1	2531	3	27306	0.0241742	0.0828789	3.59621	GWHGACDB057011
GO:1905642	negative regulation of DNA methylation	biological_process	1	2531	3	27306	0.0241742	0.0828789	3.59621	GWHGACDB057429
GO:0004760	serine-pyruvate transaminase activity	molecular_function	1	2531	3	27306	0.0241742	0.0828789	3.59621	GWHGACDB057826
GO:0019265	glycine biosynthetic process, by transamination of glyoxylate	biological_process	1	2531	3	27306	0.0241742	0.0828789	3.59621	GWHGACDB057826
GO:0050281	serine-glyoxylate transaminase activity	molecular_function	1	2531	3	27306	0.0241742	0.0828789	3.59621	GWHGACDB057826
GO:0031297	replication fork processing	biological_process	1	2531	3	27306	0.0241742	0.0828789	3.59621	GWHGACDB062161
GO:0070921	regulation of production of siRNA involved in chromatin silencing by small RNA	biological_process	1	2531	3	27306	0.0241742	0.0828789	3.59621	GWHGACDB062335
GO:0051762	sesquiterpene biosynthetic process	biological_process	1	2531	3	27306	0.0241742	0.0828789	3.59621	GWHGACDB062658
GO:0009765	photosynthesis, light harvesting	biological_process	1	2531	3	27306	0.0241742	0.0828789	3.59621	GWHGACDB062833
GO:0019863	IgE binding	molecular_function	1	2531	3	27306	0.0241742	0.0828789	3.59621	GWHGACDB064949
GO:0004521	endoribonuclease activity	molecular_function	7	2531	39	27306	0.0245193	0.0839618	1.93642	GWHGACDB013967; GWHGACDB019376; GWHGACDB021689; GWHGACDB044601; GWHGACDB048763; GWHGACDB057617; GWHGACDB062697
GO:0045037	protein import into chloroplast stroma	biological_process	6	2531	32	27306	0.0248179	0.0848833	2.02287	GWHGACDB008343; GWHGACDB021895; GWHGACDB050129; GWHGACDB053760; GWHGACDB057679; GWHGACDB058559
GO:0015706	nitrate transport	biological_process	9	2531	54	27306	0.0251161	0.085801	1.7981	GWHGACDB008414; GWHGACDB010630; GWHGACDB013932; GWHGACDB016031; GWHGACDB047140; GWHGACDB048355; GWHGACDB055289; GWHGACDB058000; GWHGACDB065419
GO:0055085	transmembrane transport	biological_process	21	2531	153	27306	0.0255506	0.0871815	1.48079	GWHGACDB001464; GWHGACDB003549; GWHGACDB007486; GWHGACDB009876; GWHGACDB014482; GWHGACDB015570; GWHGACDB018884; GWHGACDB020708; GWHGACDB022164; GWHGACDB023915; GWHGACDB037219; GWHGACDB040447; GWHGACDB045844; GWHGACDB047080; GWHGACDB050809; GWHGACDB053513; GWHGACDB053881; GWHGACDB055610; GWHGACDB057369; GWHGACDB057831; GWHGACDB062123
GO:0010119	regulation of stomatal movement	biological_process	14	2531	94	27306	0.0259492	0.0884366	1.60682	GWHGACDB002076; GWHGACDB012645; GWHGACDB014846; GWHGACDB015186; GWHGACDB020940; GWHGACDB027392; GWHGACDB029094; GWHGACDB029679; GWHGACDB029798; GWHGACDB030153; GWHGACDB032519; GWHGACDB060611; GWHGACDB062338; GWHGACDB062599
GO:0012501	programmed cell death	biological_process	4	2531	19	27306	0.0262766	0.0888149	2.27129	GWHGACDB000884; GWHGACDB007959; GWHGACDB016045; GWHGACDB046532
GO:0042127	regulation of cell proliferation	biological_process	4	2531	19	27306	0.0262766	0.0888149	2.27129	GWHGACDB002415; GWHGACDB005496; GWHGACDB017124; GWHGACDB019370
GO:0008381	mechanosensitive ion channel activity	molecular_function	4	2531	19	27306	0.0262766	0.0888149	2.27129	GWHGACDB007984; GWHGACDB009609; GWHGACDB030430; GWHGACDB052641
GO:0009898	cytoplasmic side of plasma membrane	cellular_component	4	2531	19	27306	0.0262766	0.0888149	2.27129	GWHGACDB014846; GWHGACDB030502; GWHGACDB062809; GWHGACDB063868
GO:0045551	cinnamyl-alcohol dehydrogenase activity	molecular_function	4	2531	19	27306	0.0262766	0.0888149	2.27129	GWHGACDB028615; GWHGACDB041310; GWHGACDB042423; GWHGACDB046734
GO:0052747	sinapyl alcohol dehydrogenase activity	molecular_function	4	2531	19	27306	0.0262766	0.0888149	2.27129	GWHGACDB028615; GWHGACDB041310; GWHGACDB042423; GWHGACDB046734
GO:0010050	vegetative phase change	biological_process	4	2531	19	27306	0.0262766	0.0888149	2.27129	GWHGACDB032827; GWHGACDB033649; GWHGACDB056032; GWHGACDB063564
GO:0009607	response to biotic stimulus	biological_process	12	2531	78	27306	0.0265356	0.0890114	1.65979	GWHGACDB002810; GWHGACDB006083; GWHGACDB010344; GWHGACDB014959; GWHGACDB019986; GWHGACDB020014; GWHGACDB028820; GWHGACDB044219; GWHGACDB046512; GWHGACDB054957; GWHGACDB055626; GWHGACDB059260
GO:0042939	tripeptide transport	biological_process	3	2531	13	27306	0.0266136	0.0890114	2.48968	GWHGACDB001853; GWHGACDB008414; GWHGACDB033316
GO:0016075	rRNA catabolic process	biological_process	3	2531	13	27306	0.0266136	0.0890114	2.48968	GWHGACDB005342; GWHGACDB042302; GWHGACDB044601
GO:0004576	oligosaccharyl transferase activity	molecular_function	3	2531	13	27306	0.0266136	0.0890114	2.48968	GWHGACDB005597; GWHGACDB010269; GWHGACDB065200
GO:0009823	cytokinin catabolic process	biological_process	3	2531	13	27306	0.0266136	0.0890114	2.48968	GWHGACDB005650; GWHGACDB056898; GWHGACDB058667
GO:0004471	malate dehydrogenase (decarboxylating) (NAD+) activity	molecular_function	3	2531	13	27306	0.0266136	0.0890114	2.48968	GWHGACDB005759; GWHGACDB024394; GWHGACDB048336
GO:0006535	cysteine biosynthetic process from serine	biological_process	3	2531	13	27306	0.0266136	0.0890114	2.48968	GWHGACDB009596; GWHGACDB045176; GWHGACDB052881
GO:1905157	positive regulation of photosynthesis	biological_process	3	2531	13	27306	0.0266136	0.0890114	2.48968	GWHGACDB017194; GWHGACDB042254; GWHGACDB056910
GO:0046688	response to copper ion	biological_process	3	2531	13	27306	0.0266136	0.0890114	2.48968	GWHGACDB040695; GWHGACDB049165; GWHGACDB049674
GO:0048366	leaf development	biological_process	23	2531	172	27306	0.0281746	0.0941142	1.44266	GWHGACDB005397; GWHGACDB005680; GWHGACDB009934; GWHGACDB012754; GWHGACDB018938; GWHGACDB019370; GWHGACDB022075; GWHGACDB022312; GWHGACDB023115; GWHGACDB026705; GWHGACDB029119; GWHGACDB036345; GWHGACDB039910; GWHGACDB040452; GWHGACDB045127; GWHGACDB046020; GWHGACDB046836; GWHGACDB046841; GWHGACDB047177; GWHGACDB053611; GWHGACDB058145; GWHGACDB062997; GWHGACDB064440
GO:0051225	spindle assembly	biological_process	7	2531	40	27306	0.0282375	0.0941142	1.88801	GWHGACDB000179; GWHGACDB007665; GWHGACDB013651; GWHGACDB015873; GWHGACDB019414; GWHGACDB041612; GWHGACDB047263
GO:0016791	phosphatase activity	molecular_function	7	2531	40	27306	0.0282375	0.0941142	1.88801	GWHGACDB006862; GWHGACDB015186; GWHGACDB020940; GWHGACDB026184; GWHGACDB046882; GWHGACDB053567; GWHGACDB060869
GO:0009060	aerobic respiration	biological_process	5	2531	26	27306	0.0287336	0.0953253	2.07473	GWHGACDB000617; GWHGACDB000731; GWHGACDB006013; GWHGACDB047867; GWHGACDB055388
GO:0042343	indole glucosinolate metabolic process	biological_process	5	2531	26	27306	0.0287336	0.0953253	2.07473	GWHGACDB000971; GWHGACDB000974; GWHGACDB016123; GWHGACDB056742; GWHGACDB056743
GO:0045493	xylan catabolic process	biological_process	5	2531	26	27306	0.0287336	0.0953253	2.07473	GWHGACDB001280; GWHGACDB013576; GWHGACDB032110; GWHGACDB037951; GWHGACDB064940
GO:0009567	double fertilization forming a zygote and endosperm	biological_process	5	2531	26	27306	0.0287336	0.0953253	2.07473	GWHGACDB030600; GWHGACDB033261; GWHGACDB036434; GWHGACDB044803; GWHGACDB051619
GO:0009753	response to jasmonic acid	biological_process	29	2531	226	27306	0.0289583	0.0959599	1.38438	GWHGACDB001196; GWHGACDB001372; GWHGACDB005648; GWHGACDB005783; GWHGACDB015851; GWHGACDB018938; GWHGACDB024426; GWHGACDB029737; GWHGACDB030357; GWHGACDB030575; GWHGACDB031319; GWHGACDB033316; GWHGACDB034952; GWHGACDB035737; GWHGACDB036957; GWHGACDB041438; GWHGACDB042746; GWHGACDB051250; GWHGACDB051279; GWHGACDB052117; GWHGACDB052374; GWHGACDB052780; GWHGACDB053611; GWHGACDB055603; GWHGACDB058145;…
GO:0051119	sugar transmembrane transporter activity	molecular_function	6	2531	33	27306	0.0290563	0.0961737	1.96157	GWHGACDB002776; GWHGACDB011008; GWHGACDB017449; GWHGACDB017701; GWHGACDB026372; GWHGACDB047793
GO:0019901	protein kinase binding	molecular_function	15	2531	104	27306	0.0298946	0.0988345	1.55605	GWHGACDB006183; GWHGACDB008397; GWHGACDB015186; GWHGACDB020940; GWHGACDB037786; GWHGACDB038624; GWHGACDB045294; GWHGACDB046247; GWHGACDB047102; GWHGACDB052157; GWHGACDB052573; GWHGACDB052619; GWHGACDB056734; GWHGACDB061042; GWHGACDB062671
GO:0009082	branched-chain amino acid biosynthetic process	biological_process	2	2531	8	27306	0.0312008	0.101864	2.69716	GWHGACDB000595; GWHGACDB003199
GO:0001872	(1->3)-beta-D-glucan binding	molecular_function	2	2531	8	27306	0.0312008	0.101864	2.69716	GWHGACDB002223; GWHGACDB008440
GO:1900367	positive regulation of defense response to insect	biological_process	2	2531	8	27306	0.0312008	0.101864	2.69716	GWHGACDB004975; GWHGACDB005332
GO:0005548	phospholipid transporter activity	molecular_function	2	2531	8	27306	0.0312008	0.101864	2.69716	GWHGACDB008089; GWHGACDB032455
GO:0017057	6-phosphogluconolactonase activity	molecular_function	2	2531	8	27306	0.0312008	0.101864	2.69716	GWHGACDB008428; GWHGACDB038680
GO:0031930	mitochondria-nucleus signaling pathway	biological_process	2	2531	8	27306	0.0312008	0.101864	2.69716	GWHGACDB013110; GWHGACDB022634
GO:0016051	carbohydrate biosynthetic process	biological_process	2	2531	8	27306	0.0312008	0.101864	2.69716	GWHGACDB026708; GWHGACDB030040
GO:0080168	abscisic acid transport	biological_process	2	2531	8	27306	0.0312008	0.101864	2.69716	GWHGACDB029094; GWHGACDB040447
GO:0015141	succinate transmembrane transporter activity	molecular_function	2	2531	8	27306	0.0312008	0.101864	2.69716	GWHGACDB037911; GWHGACDB042513
GO:0000280	nuclear division	biological_process	2	2531	8	27306	0.0312008	0.101864	2.69716	GWHGACDB043416; GWHGACDB046559
GO:0001736	establishment of planar polarity	biological_process	2	2531	8	27306	0.0312008	0.101864	2.69716	GWHGACDB047712; GWHGACDB060611
GO:0010182	sugar mediated signaling pathway	biological_process	10	2531	64	27306	0.0321716	0.104914	1.68572	GWHGACDB001111; GWHGACDB002056; GWHGACDB014854; GWHGACDB040314; GWHGACDB041136; GWHGACDB052712; GWHGACDB053760; GWHGACDB056648; GWHGACDB059692; GWHGACDB060611
GO:0015301	anion:anion antiporter activity	molecular_function	7	2531	41	27306	0.0323275	0.104934	1.84196	GWHGACDB012581; GWHGACDB017514; GWHGACDB032629; GWHGACDB041684; GWHGACDB046218; GWHGACDB052605; GWHGACDB065467
GO:0008643	carbohydrate transport	biological_process	15	2531	105	27306	0.0323436	0.104934	1.54123	GWHGACDB014683; GWHGACDB014879; GWHGACDB019251; GWHGACDB019387; GWHGACDB028771; GWHGACDB029545; GWHGACDB037982; GWHGACDB039143; GWHGACDB039804; GWHGACDB040231; GWHGACDB042055; GWHGACDB047952; GWHGACDB055415; GWHGACDB057637; GWHGACDB058743
GO:0071949	FAD binding	molecular_function	17	2531	122	27306	0.0323994	0.104934	1.50333	GWHGACDB005650; GWHGACDB008369; GWHGACDB016967; GWHGACDB016968; GWHGACDB018701; GWHGACDB018812; GWHGACDB021408; GWHGACDB027638; GWHGACDB032747; GWHGACDB033066; GWHGACDB034925; GWHGACDB044314; GWHGACDB053664; GWHGACDB056592; GWHGACDB056898; GWHGACDB058667; GWHGACDB062559
GO:0004366	glycerol-3-phosphate O-acyltransferase activity	molecular_function	4	2531	20	27306	0.0324333	0.104934	2.15772	GWHGACDB006862; GWHGACDB026184; GWHGACDB046882; GWHGACDB060869
GO:0102420	sn-1-glycerol-3-phosphate C16:0-DCA-CoA acyl transferase activity	molecular_function	4	2531	20	27306	0.0324333	0.104934	2.15772	GWHGACDB006862; GWHGACDB026184; GWHGACDB046882; GWHGACDB060869
GO:0048509	regulation of meristem development	biological_process	4	2531	20	27306	0.0324333	0.104934	2.15772	GWHGACDB008397; GWHGACDB038475; GWHGACDB038521; GWHGACDB041893
GO:0008138	protein tyrosine/serine/threonine phosphatase activity	molecular_function	4	2531	20	27306	0.0324333	0.104934	2.15772	GWHGACDB012645; GWHGACDB027392; GWHGACDB033440; GWHGACDB053224
GO:0048579	negative regulation of long-day photoperiodism, flowering	biological_process	6	2531	34	27306	0.0337571	0.109094	1.90387	GWHGACDB041806; GWHGACDB049960; GWHGACDB052458; GWHGACDB055539; GWHGACDB058206; GWHGACDB058404
GO:0034485	phosphatidylinositol-3,4,5-trisphosphate 5-phosphatase activity	molecular_function	5	2531	27	27306	0.0341349	0.109198	1.99789	GWHGACDB002854; GWHGACDB023501; GWHGACDB040494; GWHGACDB046946; GWHGACDB050446
GO:0010439	regulation of glucosinolate biosynthetic process	biological_process	5	2531	27	27306	0.0341349	0.109198	1.99789	GWHGACDB003698; GWHGACDB021223; GWHGACDB033285; GWHGACDB035840; GWHGACDB035846
GO:0010267	production of ta-siRNAs involved in RNA interference	biological_process	5	2531	27	27306	0.0341349	0.109198	1.99789	GWHGACDB008110; GWHGACDB032827; GWHGACDB035809; GWHGACDB041893; GWHGACDB056032
GO:0010929	positive regulation of auxin mediated signaling pathway	biological_process	5	2531	27	27306	0.0341349	0.109198	1.99789	GWHGACDB019128; GWHGACDB032789; GWHGACDB034952; GWHGACDB041438; GWHGACDB041540
GO:0004575	sucrose alpha-glucosidase activity	molecular_function	5	2531	27	27306	0.0341349	0.109198	1.99789	GWHGACDB029589; GWHGACDB032073; GWHGACDB052818; GWHGACDB059535; GWHGACDB059776
GO:0046854	phosphatidylinositol phosphorylation	biological_process	8	2531	49	27306	0.0342697	0.109198	1.76141	GWHGACDB003616; GWHGACDB008342; GWHGACDB029643; GWHGACDB032617; GWHGACDB032779; GWHGACDB043053; GWHGACDB048587; GWHGACDB057011
GO:0005694	chromosome	cellular_component	8	2531	49	27306	0.0342697	0.109198	1.76141	GWHGACDB038461; GWHGACDB043594; GWHGACDB044718; GWHGACDB045352; GWHGACDB051845; GWHGACDB053040; GWHGACDB053813; GWHGACDB054367
GO:0010109	regulation of photosynthesis	biological_process	3	2531	14	27306	0.0345878	0.109198	2.31185	GWHGACDB000573; GWHGACDB033098; GWHGACDB042254
GO:0016131	brassinosteroid metabolic process	biological_process	3	2531	14	27306	0.0345878	0.109198	2.31185	GWHGACDB000777; GWHGACDB000964; GWHGACDB052951
GO:0046556	alpha-L-arabinofuranosidase activity	molecular_function	3	2531	14	27306	0.0345878	0.109198	2.31185	GWHGACDB001280; GWHGACDB037951; GWHGACDB064940
GO:0060966	regulation of gene silencing by RNA	biological_process	3	2531	14	27306	0.0345878	0.109198	2.31185	GWHGACDB007783; GWHGACDB035808; GWHGACDB035809
GO:0071329	cellular response to sucrose stimulus	biological_process	3	2531	14	27306	0.0345878	0.109198	2.31185	GWHGACDB008397; GWHGACDB038475; GWHGACDB038521
GO:0010115	regulation of abscisic acid biosynthetic process	biological_process	3	2531	14	27306	0.0345878	0.109198	2.31185	GWHGACDB012654; GWHGACDB059692; GWHGACDB064097
GO:0005216	ion channel activity	molecular_function	3	2531	14	27306	0.0345878	0.109198	2.31185	GWHGACDB012800; GWHGACDB045906; GWHGACDB046025
GO:0005875	microtubule associated complex	cellular_component	3	2531	14	27306	0.0345878	0.109198	2.31185	GWHGACDB016077; GWHGACDB035529; GWHGACDB045669
GO:0045548	phenylalanine ammonia-lyase activity	molecular_function	3	2531	14	27306	0.0345878	0.109198	2.31185	GWHGACDB020710; GWHGACDB028338; GWHGACDB037213
GO:0045544	gibberellin 20-oxidase activity	molecular_function	3	2531	14	27306	0.0345878	0.109198	2.31185	GWHGACDB026705; GWHGACDB046836; GWHGACDB046841
GO:0048480	stigma development	biological_process	3	2531	14	27306	0.0345878	0.109198	2.31185	GWHGACDB036788; GWHGACDB036792; GWHGACDB045614
GO:0007129	synapsis	biological_process	3	2531	14	27306	0.0345878	0.109198	2.31185	GWHGACDB038461; GWHGACDB038624; GWHGACDB062161
GO:0016829	lyase activity	molecular_function	3	2531	14	27306	0.0345878	0.109198	2.31185	GWHGACDB043428; GWHGACDB045590; GWHGACDB059951
GO:0048441	petal development	biological_process	3	2531	14	27306	0.0345878	0.109198	2.31185	GWHGACDB047177; GWHGACDB052138; GWHGACDB053631
GO:0048510	regulation of timing of transition from vegetative to reproductive phase	biological_process	9	2531	57	27306	0.0352695	0.111107	1.70347	GWHGACDB001111; GWHGACDB013088; GWHGACDB013533; GWHGACDB017473; GWHGACDB034298; GWHGACDB040314; GWHGACDB043021; GWHGACDB046812; GWHGACDB056648
GO:0000122	negative regulation of transcription by RNA polymerase II	biological_process	9	2531	57	27306	0.0352695	0.111107	1.70347	GWHGACDB019311; GWHGACDB032609; GWHGACDB043034; GWHGACDB053997; GWHGACDB054308; GWHGACDB058145; GWHGACDB060840; GWHGACDB060959; GWHGACDB062753
GO:0006970	response to osmotic stress	biological_process	27	2531	212	27306	0.0358564	0.112832	1.37402	GWHGACDB000640; GWHGACDB001164; GWHGACDB002056; GWHGACDB002771; GWHGACDB003459; GWHGACDB005285; GWHGACDB013612; GWHGACDB019269; GWHGACDB026404; GWHGACDB032812; GWHGACDB033228; GWHGACDB038475; GWHGACDB038521; GWHGACDB040600; GWHGACDB043539; GWHGACDB044314; GWHGACDB046125; GWHGACDB046615; GWHGACDB053224; GWHGACDB053760; GWHGACDB053858; GWHGACDB057566; GWHGACDB060611; GWHGACDB062614; GWHGACDB062794;…
GO:0009409	response to cold	biological_process	49	2531	417	27306	0.0360108	0.113194	1.26773	GWHGACDB000293; GWHGACDB000884; GWHGACDB002771; GWHGACDB003123; GWHGACDB003459; GWHGACDB009526; GWHGACDB011439; GWHGACDB012147; GWHGACDB012779; GWHGACDB013719; GWHGACDB015186; GWHGACDB015993; GWHGACDB016045; GWHGACDB018589; GWHGACDB020174; GWHGACDB020177; GWHGACDB020940; GWHGACDB021095; GWHGACDB021096; GWHGACDB023194; GWHGACDB026510; GWHGACDB029478; GWHGACDB030047; GWHGACDB030502; GWHGACDB034961;…
GO:0050832	defense response to fungus	biological_process	44	2531	370	27306	0.0365242	0.114682	1.28297	GWHGACDB001876; GWHGACDB002524; GWHGACDB004732; GWHGACDB004975; GWHGACDB005332; GWHGACDB006378; GWHGACDB007783; GWHGACDB009526; GWHGACDB012986; GWHGACDB015016; GWHGACDB016212; GWHGACDB017205; GWHGACDB019269; GWHGACDB023706; GWHGACDB026714; GWHGACDB028565; GWHGACDB028580; GWHGACDB029093; GWHGACDB029522; GWHGACDB031723; GWHGACDB033317; GWHGACDB034737; GWHGACDB035525; GWHGACDB037582; GWHGACDB038765;…
GO:0004672	protein kinase activity	molecular_function	28	2531	222	27306	0.0375894	0.117898	1.36073	GWHGACDB000640; GWHGACDB003459; GWHGACDB003956; GWHGACDB004713; GWHGACDB013612; GWHGACDB014846; GWHGACDB018589; GWHGACDB020213; GWHGACDB024899; GWHGACDB025529; GWHGACDB026211; GWHGACDB029120; GWHGACDB033743; GWHGACDB037514; GWHGACDB040350; GWHGACDB041628; GWHGACDB041830; GWHGACDB044693; GWHGACDB044902; GWHGACDB046615; GWHGACDB052846; GWHGACDB056592; GWHGACDB057546; GWHGACDB057566; GWHGACDB057943;…
GO:0016762	xyloglucan:xyloglucosyl transferase activity	molecular_function	8	2531	50	27306	0.0384805	0.12043	1.72618	GWHGACDB010573; GWHGACDB031672; GWHGACDB032709; GWHGACDB046868; GWHGACDB047311; GWHGACDB047704; GWHGACDB047707; GWHGACDB050546
GO:0004185	serine-type carboxypeptidase activity	molecular_function	8	2531	50	27306	0.0384805	0.12043	1.72618	GWHGACDB014651; GWHGACDB032889; GWHGACDB034005; GWHGACDB040744; GWHGACDB042752; GWHGACDB045594; GWHGACDB053296; GWHGACDB056485
GO:0090406	pollen tube	cellular_component	11	2531	74	27306	0.0388813	0.121552	1.60371	GWHGACDB001376; GWHGACDB003577; GWHGACDB003956; GWHGACDB011549; GWHGACDB014317; GWHGACDB042998; GWHGACDB044877; GWHGACDB055787; GWHGACDB056637; GWHGACDB058191; GWHGACDB062881
GO:0004620	phospholipase activity	molecular_function	6	2531	35	27306	0.038937	0.121593	1.84948	GWHGACDB022128; GWHGACDB022264; GWHGACDB041797; GWHGACDB053414; GWHGACDB057519; GWHGACDB062636
GO:0048573	photoperiodism, flowering	biological_process	10	2531	66	27306	0.0392766	0.12164	1.63464	GWHGACDB001378; GWHGACDB002245; GWHGACDB004975; GWHGACDB005332; GWHGACDB016398; GWHGACDB019569; GWHGACDB035808; GWHGACDB035809; GWHGACDB041806; GWHGACDB062599
GO:0009880	embryonic pattern specification	biological_process	4	2531	21	27306	0.0394168	0.12164	2.05498	GWHGACDB010461; GWHGACDB012880; GWHGACDB042934; GWHGACDB047712
GO:0005086	ARF guanyl-nucleotide exchange factor activity	molecular_function	4	2531	21	27306	0.0394168	0.12164	2.05498	GWHGACDB022433; GWHGACDB023851; GWHGACDB047712; GWHGACDB058191
GO:0032012	regulation of ARF protein signal transduction	biological_process	4	2531	21	27306	0.0394168	0.12164	2.05498	GWHGACDB022433; GWHGACDB023851; GWHGACDB047712; GWHGACDB058191
GO:0009699	phenylpropanoid biosynthetic process	biological_process	4	2531	21	27306	0.0394168	0.12164	2.05498	GWHGACDB028615; GWHGACDB042423; GWHGACDB044149; GWHGACDB053594
GO:0005987	sucrose catabolic process	biological_process	4	2531	21	27306	0.0394168	0.12164	2.05498	GWHGACDB032073; GWHGACDB052818; GWHGACDB059535; GWHGACDB059776
GO:0033926	glycopeptide alpha-N-acetylgalactosaminidase activity	molecular_function	4	2531	21	27306	0.0394168	0.12164	2.05498	GWHGACDB032073; GWHGACDB052818; GWHGACDB059535; GWHGACDB059776
GO:0009640	photomorphogenesis	biological_process	13	2531	91	27306	0.040381	0.12164	1.54123	GWHGACDB004535; GWHGACDB005444; GWHGACDB005734; GWHGACDB017194; GWHGACDB030446; GWHGACDB038690; GWHGACDB041738; GWHGACDB046690; GWHGACDB052846; GWHGACDB056592; GWHGACDB056910; GWHGACDB060992; GWHGACDB062599
GO:0005764	lysosome	cellular_component	7	2531	43	27306	0.0416767	0.12164	1.75629	GWHGACDB002506; GWHGACDB016142; GWHGACDB017196; GWHGACDB028750; GWHGACDB041497; GWHGACDB042415; GWHGACDB053654
GO:0042026	protein refolding	biological_process	7	2531	43	27306	0.0416767	0.12164	1.75629	GWHGACDB004462; GWHGACDB015992; GWHGACDB022646; GWHGACDB026489; GWHGACDB032766; GWHGACDB047674; GWHGACDB057338
GO:0008289	lipid binding	molecular_function	21	2531	161	27306	0.042075	0.12164	1.40721	GWHGACDB002448; GWHGACDB003140; GWHGACDB003148; GWHGACDB004197; GWHGACDB014869; GWHGACDB017116; GWHGACDB017743; GWHGACDB017938; GWHGACDB024113; GWHGACDB024700; GWHGACDB030143; GWHGACDB032751; GWHGACDB036957; GWHGACDB039594; GWHGACDB040468; GWHGACDB041664; GWHGACDB042959; GWHGACDB044831; GWHGACDB063745; GWHGACDB063804; GWHGACDB063805
GO:0016114	terpenoid biosynthetic process	biological_process	10	2531	67	27306	0.043209	0.12164	1.61024	GWHGACDB004852; GWHGACDB011507; GWHGACDB017854; GWHGACDB023959; GWHGACDB036788; GWHGACDB036792; GWHGACDB046741; GWHGACDB051910; GWHGACDB051944; GWHGACDB062240
GO:0042744	hydrogen peroxide catabolic process	biological_process	18	2531	135	27306	0.0434457	0.12164	1.43848	GWHGACDB002920; GWHGACDB003565; GWHGACDB007941; GWHGACDB012986; GWHGACDB014944; GWHGACDB017642; GWHGACDB026020; GWHGACDB032687; GWHGACDB034856; GWHGACDB041280; GWHGACDB041366; GWHGACDB046954; GWHGACDB047100; GWHGACDB054271; GWHGACDB058789; GWHGACDB058965; GWHGACDB063853; GWHGACDB064984
GO:0015168	glycerol transmembrane transporter activity	molecular_function	2	2531	9	27306	0.0436342	0.12164	2.39747	GWHGACDB000121; GWHGACDB015942
GO:0045487	gibberellin catabolic process	biological_process	2	2531	9	27306	0.0436342	0.12164	2.39747	GWHGACDB001106; GWHGACDB023262
GO:0080177	plastoglobule organization	biological_process	2	2531	9	27306	0.0436342	0.12164	2.39747	GWHGACDB004489; GWHGACDB020213
GO:0080186	developmental vegetative growth	biological_process	2	2531	9	27306	0.0436342	0.12164	2.39747	GWHGACDB004975; GWHGACDB005332
GO:0044375	regulation of peroxisome size	biological_process	2	2531	9	27306	0.0436342	0.12164	2.39747	GWHGACDB005433; GWHGACDB045234
GO:0006090	pyruvate metabolic process	biological_process	2	2531	9	27306	0.0436342	0.12164	2.39747	GWHGACDB005759; GWHGACDB048336
GO:0042995	cell projection	cellular_component	2	2531	9	27306	0.0436342	0.12164	2.39747	GWHGACDB005951; GWHGACDB012499
GO:0019048	modulation by virus of host morphology or physiology	biological_process	2	2531	9	27306	0.0436342	0.12164	2.39747	GWHGACDB006079; GWHGACDB057617
GO:0010086	embryonic root morphogenesis	biological_process	2	2531	9	27306	0.0436342	0.12164	2.39747	GWHGACDB008397; GWHGACDB058404
GO:0006596	polyamine biosynthetic process	biological_process	2	2531	9	27306	0.0436342	0.12164	2.39747	GWHGACDB011274; GWHGACDB011909
GO:0006696	ergosterol biosynthetic process	biological_process	2	2531	9	27306	0.0436342	0.12164	2.39747	GWHGACDB014427; GWHGACDB054428
GO:0015189	L-lysine transmembrane transporter activity	molecular_function	2	2531	9	27306	0.0436342	0.12164	2.39747	GWHGACDB019001; GWHGACDB054674
GO:0004396	hexokinase activity	molecular_function	2	2531	9	27306	0.0436342	0.12164	2.39747	GWHGACDB019037; GWHGACDB058987
GO:0080133	midchain alkane hydroxylase activity	molecular_function	2	2531	9	27306	0.0436342	0.12164	2.39747	GWHGACDB028572; GWHGACDB040718
GO:1900459	positive regulation of brassinosteroid mediated signaling pathway	biological_process	2	2531	9	27306	0.0436342	0.12164	2.39747	GWHGACDB029629; GWHGACDB029630
GO:0004351	glutamate decarboxylase activity	molecular_function	2	2531	9	27306	0.0436342	0.12164	2.39747	GWHGACDB032696; GWHGACDB038595
GO:0004435	phosphatidylinositol phospholipase C activity	molecular_function	2	2531	9	27306	0.0436342	0.12164	2.39747	GWHGACDB034963; GWHGACDB057711
GO:0051026	chiasma assembly	biological_process	2	2531	9	27306	0.0436342	0.12164	2.39747	GWHGACDB038461; GWHGACDB038624
GO:0055069	zinc ion homeostasis	biological_process	2	2531	9	27306	0.0436342	0.12164	2.39747	GWHGACDB040210; GWHGACDB041963
GO:0004096	catalase activity	molecular_function	2	2531	9	27306	0.0436342	0.12164	2.39747	GWHGACDB041280; GWHGACDB047100
GO:1903507	negative regulation of nucleic acid-templated transcription	biological_process	2	2531	9	27306	0.0436342	0.12164	2.39747	GWHGACDB049960; GWHGACDB058206
GO:0005375	copper ion transmembrane transporter activity	molecular_function	2	2531	9	27306	0.0436342	0.12164	2.39747	GWHGACDB050029; GWHGACDB059053
GO:0009957	epidermal cell fate specification	biological_process	2	2531	9	27306	0.0436342	0.12164	2.39747	GWHGACDB053451; GWHGACDB062094
GO:0005779	integral component of peroxisomal membrane	cellular_component	3	2531	15	27306	0.043797	0.12164	2.15772	GWHGACDB005433; GWHGACDB010112; GWHGACDB045234
GO:0005313	L-glutamate transmembrane transporter activity	molecular_function	3	2531	15	27306	0.043797	0.12164	2.15772	GWHGACDB007586; GWHGACDB042544; GWHGACDB054674
GO:0007231	osmosensory signaling pathway	biological_process	3	2531	15	27306	0.043797	0.12164	2.15772	GWHGACDB008397; GWHGACDB029679; GWHGACDB040600
GO:0009800	cinnamic acid biosynthetic process	biological_process	3	2531	15	27306	0.043797	0.12164	2.15772	GWHGACDB020710; GWHGACDB028338; GWHGACDB037213
GO:0005663	DNA replication factor C complex	cellular_component	3	2531	15	27306	0.043797	0.12164	2.15772	GWHGACDB039398; GWHGACDB061498; GWHGACDB062456
GO:0000070	mitotic sister chromatid segregation	biological_process	3	2531	15	27306	0.043797	0.12164	2.15772	GWHGACDB052181; GWHGACDB053813; GWHGACDB054367
GO:0019432	triglyceride biosynthetic process	biological_process	6	2531	36	27306	0.04461	0.12164	1.7981	GWHGACDB005385; GWHGACDB027981; GWHGACDB031491; GWHGACDB042405; GWHGACDB042407; GWHGACDB045119
GO:0006261	DNA-dependent DNA replication	biological_process	6	2531	36	27306	0.04461	0.12164	1.7981	GWHGACDB015476; GWHGACDB039306; GWHGACDB039307; GWHGACDB039398; GWHGACDB061498; GWHGACDB062456
GO:0045892	negative regulation of transcription, DNA-templated	biological_process	30	2531	244	27306	0.0448453	0.12164	1.32647	GWHGACDB000144; GWHGACDB003120; GWHGACDB005326; GWHGACDB009917; GWHGACDB021659; GWHGACDB026787; GWHGACDB027994; GWHGACDB029119; GWHGACDB029933; GWHGACDB033366; GWHGACDB035169; GWHGACDB035178; GWHGACDB035808; GWHGACDB035809; GWHGACDB041610; GWHGACDB041678; GWHGACDB041744; GWHGACDB041806; GWHGACDB042446; GWHGACDB044653; GWHGACDB045020; GWHGACDB046072; GWHGACDB052780; GWHGACDB053853; GWHGACDB054308;…
GO:0006869	lipid transport	biological_process	12	2531	84	27306	0.0451626	0.12164	1.54123	GWHGACDB002448; GWHGACDB003140; GWHGACDB003148; GWHGACDB017743; GWHGACDB017938; GWHGACDB024113; GWHGACDB024700; GWHGACDB029179; GWHGACDB036957; GWHGACDB044831; GWHGACDB063804; GWHGACDB063805
GO:0009405	pathogenesis	biological_process	1	2531	4	27306	0.0453875	0.12164	2.69716	GWHGACDB000144
GO:2000026	regulation of multicellular organismal development	biological_process	1	2531	4	27306	0.0453875	0.12164	2.69716	GWHGACDB000144
GO:0046715	active borate transmembrane transporter activity	molecular_function	1	2531	4	27306	0.0453875	0.12164	2.69716	GWHGACDB002166
GO:0004160	dihydroxy-acid dehydratase activity	molecular_function	1	2531	4	27306	0.0453875	0.12164	2.69716	GWHGACDB003199
GO:0016836	hydro-lyase activity	molecular_function	1	2531	4	27306	0.0453875	0.12164	2.69716	GWHGACDB003199
GO:0047251	thiohydroximate beta-D-glucosyltransferase activity	molecular_function	1	2531	4	27306	0.0453875	0.12164	2.69716	GWHGACDB008189
GO:0102659	UDP-glucose: 4-methylthiobutylhydroximate S-glucosyltransferase activity	molecular_function	1	2531	4	27306	0.0453875	0.12164	2.69716	GWHGACDB008189
GO:0103099	UDP-glucose:5-methylthiopentylhydroximate S-glucosyltransferase activity	molecular_function	1	2531	4	27306	0.0453875	0.12164	2.69716	GWHGACDB008189
GO:0103100	UDP-glucose: 6-methylthiohexylhydroximate S-glucosyltransferase activity	molecular_function	1	2531	4	27306	0.0453875	0.12164	2.69716	GWHGACDB008189
GO:0103101	UDP-glucose:7-methylthioheptylhydroximate S-glucosyltransferase activity	molecular_function	1	2531	4	27306	0.0453875	0.12164	2.69716	GWHGACDB008189
GO:0103102	UDP-glucose:8-methylthiooctylhydroximate S-glucosyltransferase activity	molecular_function	1	2531	4	27306	0.0453875	0.12164	2.69716	GWHGACDB008189
GO:0103103	UDP-glucose: 9-methylthiononylhydroximate S-glucosyltransferase activity	molecular_function	1	2531	4	27306	0.0453875	0.12164	2.69716	GWHGACDB008189
GO:0010157	response to chlorate	biological_process	1	2531	4	27306	0.0453875	0.12164	2.69716	GWHGACDB008343
GO:0045025	mitochondrial degradosome	cellular_component	1	2531	4	27306	0.0453875	0.12164	2.69716	GWHGACDB012356
GO:0006212	uracil catabolic process	biological_process	1	2531	4	27306	0.0453875	0.12164	2.69716	GWHGACDB012771
GO:0080065	4-alpha-methyl-delta7-sterol oxidation	biological_process	1	2531	4	27306	0.0453875	0.12164	2.69716	GWHGACDB014714
GO:0010155	regulation of proton transport	biological_process	1	2531	4	27306	0.0453875	0.12164	2.69716	GWHGACDB014846
GO:0090355	positive regulation of auxin metabolic process	biological_process	1	2531	4	27306	0.0453875	0.12164	2.69716	GWHGACDB015001
GO:0090358	positive regulation of tryptophan metabolic process	biological_process	1	2531	4	27306	0.0453875	0.12164	2.69716	GWHGACDB015001
GO:1990137	plant seed peroxidase activity	molecular_function	1	2531	4	27306	0.0453875	0.12164	2.69716	GWHGACDB016754
GO:0046624	sphingolipid transporter activity	molecular_function	1	2531	4	27306	0.0453875	0.12164	2.69716	GWHGACDB017299
GO:0034663	endoplasmic reticulum chaperone complex	cellular_component	1	2531	4	27306	0.0453875	0.12164	2.69716	GWHGACDB020480
GO:0050278	sedoheptulose-bisphosphatase activity	molecular_function	1	2531	4	27306	0.0453875	0.12164	2.69716	GWHGACDB020948
GO:0042349	guiding stereospecific synthesis activity	molecular_function	1	2531	4	27306	0.0453875	0.12164	2.69716	GWHGACDB022087
GO:1901599	(-)-pinoresinol biosynthetic process	biological_process	1	2531	4	27306	0.0453875	0.12164	2.69716	GWHGACDB022087
GO:0045550	geranylgeranyl reductase activity	molecular_function	1	2531	4	27306	0.0453875	0.12164	2.69716	GWHGACDB025116
GO:0102067	geranylgeranyl diphosphate reductase activity	molecular_function	1	2531	4	27306	0.0453875	0.12164	2.69716	GWHGACDB025116
GO:0004066	asparagine synthase (glutamine-hydrolyzing) activity	molecular_function	1	2531	4	27306	0.0453875	0.12164	2.69716	GWHGACDB025223
GO:0070981	L-asparagine biosynthetic process	biological_process	1	2531	4	27306	0.0453875	0.12164	2.69716	GWHGACDB025223
GO:0048531	beta-1,3-galactosyltransferase activity	molecular_function	1	2531	4	27306	0.0453875	0.12164	2.69716	GWHGACDB026445
GO:0001934	positive regulation of protein phosphorylation	biological_process	1	2531	4	27306	0.0453875	0.12164	2.69716	GWHGACDB026665
GO:1904263	positive regulation of TORC1 signaling	biological_process	1	2531	4	27306	0.0453875	0.12164	2.69716	GWHGACDB029657
GO:0048655	anther wall tapetum morphogenesis	biological_process	1	2531	4	27306	0.0453875	0.12164	2.69716	GWHGACDB029704
GO:0006537	glutamate biosynthetic process	biological_process	1	2531	4	27306	0.0453875	0.12164	2.69716	GWHGACDB029887
GO:0097054	L-glutamate biosynthetic process	biological_process	1	2531	4	27306	0.0453875	0.12164	2.69716	GWHGACDB029887
GO:1902884	positive regulation of response to oxidative stress	biological_process	1	2531	4	27306	0.0453875	0.12164	2.69716	GWHGACDB030502
GO:0072546	ER membrane protein complex	cellular_component	1	2531	4	27306	0.0453875	0.12164	2.69716	GWHGACDB031559
GO:0004637	phosphoribosylamine-glycine ligase activity	molecular_function	1	2531	4	27306	0.0453875	0.12164	2.69716	GWHGACDB032376
GO:0071480	cellular response to gamma radiation	biological_process	1	2531	4	27306	0.0453875	0.12164	2.69716	GWHGACDB032413
GO:0031648	protein destabilization	biological_process	1	2531	4	27306	0.0453875	0.12164	2.69716	GWHGACDB032616
GO:0003885	D-arabinono-1,4-lactone oxidase activity	molecular_function	1	2531	4	27306	0.0453875	0.12164	2.69716	GWHGACDB033066
GO:0015462	ATPase-coupled protein transmembrane transporter activity	molecular_function	1	2531	4	27306	0.0453875	0.12164	2.69716	GWHGACDB033098
GO:0047209	coniferyl-alcohol glucosyltransferase activity	molecular_function	1	2531	4	27306	0.0453875	0.12164	2.69716	GWHGACDB033626
GO:0001561	fatty acid alpha-oxidation	biological_process	1	2531	4	27306	0.0453875	0.12164	2.69716	GWHGACDB034737
GO:0051179	localization	biological_process	1	2531	4	27306	0.0453875	0.12164	2.69716	GWHGACDB034985
GO:0030833	regulation of actin filament polymerization	biological_process	1	2531	4	27306	0.0453875	0.12164	2.69716	GWHGACDB035436
GO:0051650	establishment of vesicle localization	biological_process	1	2531	4	27306	0.0453875	0.12164	2.69716	GWHGACDB035436
GO:0045132	meiotic chromosome segregation	biological_process	1	2531	4	27306	0.0453875	0.12164	2.69716	GWHGACDB035606
GO:0006573	valine metabolic process	biological_process	1	2531	4	27306	0.0453875	0.12164	2.69716	GWHGACDB037863
GO:0010581	regulation of starch biosynthetic process	biological_process	1	2531	4	27306	0.0453875	0.12164	2.69716	GWHGACDB038244
GO:0000234	phosphoethanolamine N-methyltransferase activity	molecular_function	1	2531	4	27306	0.0453875	0.12164	2.69716	GWHGACDB038802
GO:0042646	plastid nucleoid	cellular_component	1	2531	4	27306	0.0453875	0.12164	2.69716	GWHGACDB040094
GO:0015271	outward rectifier potassium channel activity	molecular_function	1	2531	4	27306	0.0453875	0.12164	2.69716	GWHGACDB041818
GO:0008551	cadmium-exporting ATPase activity	molecular_function	1	2531	4	27306	0.0453875	0.12164	2.69716	GWHGACDB041963
GO:0016463	zinc-exporting ATPase activity	molecular_function	1	2531	4	27306	0.0453875	0.12164	2.69716	GWHGACDB041963
GO:0004044	amidophosphoribosyltransferase activity	molecular_function	1	2531	4	27306	0.0453875	0.12164	2.69716	GWHGACDB042326
GO:0004659	prenyltransferase activity	molecular_function	1	2531	4	27306	0.0453875	0.12164	2.69716	GWHGACDB042546
GO:0060548	negative regulation of cell death	biological_process	1	2531	4	27306	0.0453875	0.12164	2.69716	GWHGACDB043630
GO:0004657	proline dehydrogenase activity	molecular_function	1	2531	4	27306	0.0453875	0.12164	2.69716	GWHGACDB044314
GO:0010133	proline catabolic process to glutamate	biological_process	1	2531	4	27306	0.0453875	0.12164	2.69716	GWHGACDB044314
GO:0000403	Y-form DNA binding	molecular_function	1	2531	4	27306	0.0453875	0.12164	2.69716	GWHGACDB044415
GO:0007276	gamete generation	biological_process	1	2531	4	27306	0.0453875	0.12164	2.69716	GWHGACDB044415
GO:0007050	cell cycle arrest	biological_process	1	2531	4	27306	0.0453875	0.12164	2.69716	GWHGACDB044902
GO:0043661	peribacteroid membrane	cellular_component	1	2531	4	27306	0.0453875	0.12164	2.69716	GWHGACDB045223
GO:0006346	methylation-dependent chromatin silencing	biological_process	1	2531	4	27306	0.0453875	0.12164	2.69716	GWHGACDB046581
GO:0040009	regulation of growth rate	biological_process	1	2531	4	27306	0.0453875	0.12164	2.69716	GWHGACDB047085
GO:0000104	succinate dehydrogenase activity	molecular_function	1	2531	4	27306	0.0453875	0.12164	2.69716	GWHGACDB047867
GO:0008177	succinate dehydrogenase (ubiquinone) activity	molecular_function	1	2531	4	27306	0.0453875	0.12164	2.69716	GWHGACDB047867
GO:0032183	SUMO binding	molecular_function	1	2531	4	27306	0.0453875	0.12164	2.69716	GWHGACDB049891
GO:0034067	protein localization to Golgi apparatus	biological_process	1	2531	4	27306	0.0453875	0.12164	2.69716	GWHGACDB049891
GO:0035103	sterol regulatory element binding protein cleavage	biological_process	1	2531	4	27306	0.0453875	0.12164	2.69716	GWHGACDB049891
GO:0016531	copper chaperone activity	molecular_function	1	2531	4	27306	0.0453875	0.12164	2.69716	GWHGACDB050029
GO:0043682	copper-transporting ATPase activity	molecular_function	1	2531	4	27306	0.0453875	0.12164	2.69716	GWHGACDB050029
GO:0002094	polyprenyltransferase activity	molecular_function	1	2531	4	27306	0.0453875	0.12164	2.69716	GWHGACDB050041
GO:0016094	polyprenol biosynthetic process	biological_process	1	2531	4	27306	0.0453875	0.12164	2.69716	GWHGACDB050041
GO:0045437	uridine nucleosidase activity	molecular_function	1	2531	4	27306	0.0453875	0.12164	2.69716	GWHGACDB050218
GO:0047724	inosine nucleosidase activity	molecular_function	1	2531	4	27306	0.0453875	0.12164	2.69716	GWHGACDB050218
GO:0009943	adaxial/abaxial axis specification	biological_process	1	2531	4	27306	0.0453875	0.12164	2.69716	GWHGACDB052138
GO:0016314	phosphatidylinositol-3,4,5-trisphosphate 3-phosphatase activity	molecular_function	1	2531	4	27306	0.0453875	0.12164	2.69716	GWHGACDB053224
GO:0035335	peptidyl-tyrosine dephosphorylation	biological_process	1	2531	4	27306	0.0453875	0.12164	2.69716	GWHGACDB053224
GO:0052866	phosphatidylinositol phosphate phosphatase activity	molecular_function	1	2531	4	27306	0.0453875	0.12164	2.69716	GWHGACDB053224
GO:0005971	ribonucleoside-diphosphate reductase complex	cellular_component	1	2531	4	27306	0.0453875	0.12164	2.69716	GWHGACDB054552
GO:0009583	detection of light stimulus	biological_process	1	2531	4	27306	0.0453875	0.12164	2.69716	GWHGACDB056592
GO:0071000	response to magnetism	biological_process	1	2531	4	27306	0.0453875	0.12164	2.69716	GWHGACDB056592
GO:0009865	pollen tube adhesion	biological_process	1	2531	4	27306	0.0453875	0.12164	2.69716	GWHGACDB056637
GO:0017048	Rho GTPase binding	molecular_function	1	2531	4	27306	0.0453875	0.12164	2.69716	GWHGACDB056637
GO:0035024	negative regulation of Rho protein signal transduction	biological_process	1	2531	4	27306	0.0453875	0.12164	2.69716	GWHGACDB056637
GO:0070382	exocytic vesicle	cellular_component	1	2531	4	27306	0.0453875	0.12164	2.69716	GWHGACDB056637
GO:0010006	Toc complex	cellular_component	1	2531	4	27306	0.0453875	0.12164	2.69716	GWHGACDB057679
GO:0008886	glyceraldehyde-3-phosphate dehydrogenase (NADP+) (non-phosphorylating) activity	molecular_function	1	2531	4	27306	0.0453875	0.12164	2.69716	GWHGACDB057982
GO:0006808	regulation of nitrogen utilization	biological_process	1	2531	4	27306	0.0453875	0.12164	2.69716	GWHGACDB058209
GO:0006287	base-excision repair, gap-filling	biological_process	1	2531	4	27306	0.0453875	0.12164	2.69716	GWHGACDB058404
GO:0045004	DNA replication proofreading	biological_process	1	2531	4	27306	0.0453875	0.12164	2.69716	GWHGACDB058404
GO:0019825	oxygen binding	molecular_function	1	2531	4	27306	0.0453875	0.12164	2.69716	GWHGACDB058597
GO:0034484	raffinose catabolic process	biological_process	1	2531	4	27306	0.0453875	0.12164	2.69716	GWHGACDB059786
GO:0052642	lysophosphatidic acid phosphatase activity	molecular_function	1	2531	4	27306	0.0453875	0.12164	2.69716	GWHGACDB060722
GO:0010334	sesquiterpene synthase activity	molecular_function	1	2531	4	27306	0.0453875	0.12164	2.69716	GWHGACDB062658
GO:0090693	plant organ senescence	biological_process	1	2531	4	27306	0.0453875	0.12164	2.69716	GWHGACDB062751
GO:0016444	somatic cell DNA recombination	biological_process	1	2531	4	27306	0.0453875	0.12164	2.69716	GWHGACDB062769
GO:0016570	histone modification	biological_process	1	2531	4	27306	0.0453875	0.12164	2.69716	GWHGACDB062769
GO:0046340	diacylglycerol catabolic process	biological_process	1	2531	4	27306	0.0453875	0.12164	2.69716	GWHGACDB062777
GO:0052651	monoacylglycerol catabolic process	biological_process	1	2531	4	27306	0.0453875	0.12164	2.69716	GWHGACDB062777
GO:0000086	G2/M transition of mitotic cell cycle	biological_process	1	2531	4	27306	0.0453875	0.12164	2.69716	GWHGACDB063120
GO:0000107	imidazoleglycerol-phosphate synthase activity	molecular_function	1	2531	4	27306	0.0453875	0.12164	2.69716	GWHGACDB064089
GO:0016833	oxo-acid-lyase activity	molecular_function	1	2531	4	27306	0.0453875	0.12164	2.69716	GWHGACDB064089
GO:0008253	5'-nucleotidase activity	molecular_function	1	2531	4	27306	0.0453875	0.12164	2.69716	GWHGACDB064369
GO:0009522	photosystem I	cellular_component	5	2531	29	27306	0.0467951	0.125179	1.86011	GWHGACDB005676; GWHGACDB032601; GWHGACDB048741; GWHGACDB055577; GWHGACDB062833
GO:0019761	glucosinolate biosynthetic process	biological_process	5	2531	29	27306	0.0467951	0.125179	1.86011	GWHGACDB008189; GWHGACDB021848; GWHGACDB033285; GWHGACDB035840; GWHGACDB035846
GO:0006817	phosphate ion transport	biological_process	7	2531	44	27306	0.0469594	0.125502	1.71637	GWHGACDB002464; GWHGACDB033293; GWHGACDB033500; GWHGACDB040209; GWHGACDB040210; GWHGACDB046249; GWHGACDB046470
GO:0010107	potassium ion import	biological_process	4	2531	22	27306	0.0472449	0.12603	1.96157	GWHGACDB001917; GWHGACDB030270; GWHGACDB051392; GWHGACDB058747
GO:0009963	positive regulation of flavonoid biosynthetic process	biological_process	4	2531	22	27306	0.0472449	0.12603	1.96157	GWHGACDB024345; GWHGACDB029737; GWHGACDB057481; GWHGACDB060910
GO:0000302	response to reactive oxygen species	biological_process	8	2531	52	27306	0.0479257	0.127499	1.65979	GWHGACDB003459; GWHGACDB026020; GWHGACDB041542; GWHGACDB044698; GWHGACDB045590; GWHGACDB049483; GWHGACDB054148; GWHGACDB057690
GO:0005351	carbohydrate:proton symporter activity	molecular_function	9	2531	60	27306	0.0479729	0.127499	1.61829	GWHGACDB000121; GWHGACDB014317; GWHGACDB015906; GWHGACDB015942; GWHGACDB042701; GWHGACDB051717; GWHGACDB057008; GWHGACDB057700; GWHGACDB062881
GO:0005355	glucose transmembrane transporter activity	molecular_function	9	2531	60	27306	0.0479729	0.127499	1.61829	GWHGACDB000121; GWHGACDB014317; GWHGACDB015906; GWHGACDB015942; GWHGACDB042701; GWHGACDB051717; GWHGACDB057008; GWHGACDB057700; GWHGACDB062881
GO:0008645	hexose transmembrane transport	biological_process	9	2531	60	27306	0.0479729	0.127499	1.61829	GWHGACDB000121; GWHGACDB014317; GWHGACDB015906; GWHGACDB015942; GWHGACDB042701; GWHGACDB051717; GWHGACDB057008; GWHGACDB057700; GWHGACDB062881
GO:0006635	fatty acid beta-oxidation	biological_process	9	2531	61	27306	0.0528109	0.140227	1.59176	GWHGACDB002100; GWHGACDB010112; GWHGACDB017359; GWHGACDB018701; GWHGACDB026582; GWHGACDB030304; GWHGACDB030614; GWHGACDB031431; GWHGACDB040069
GO:0010218	response to far red light	biological_process	8	2531	53	27306	0.0531766	0.141068	1.62847	GWHGACDB004975; GWHGACDB005332; GWHGACDB005676; GWHGACDB038692; GWHGACDB052846; GWHGACDB056592; GWHGACDB058209; GWHGACDB065615
GO:0052689	carboxylic ester hydrolase activity	molecular_function	5	2531	30	27306	0.0540812	0.142189	1.7981	GWHGACDB002571; GWHGACDB009845; GWHGACDB017133; GWHGACDB045251; GWHGACDB045541
GO:0016604	nuclear body	cellular_component	5	2531	30	27306	0.0540812	0.142189	1.7981	GWHGACDB004732; GWHGACDB009917; GWHGACDB052846; GWHGACDB056592; GWHGACDB062599
GO:0019253	reductive pentose-phosphate cycle	biological_process	5	2531	30	27306	0.0540812	0.142189	1.7981	GWHGACDB018917; GWHGACDB020948; GWHGACDB037251; GWHGACDB051638; GWHGACDB052319
GO:0008271	secondary active sulfate transmembrane transporter activity	molecular_function	5	2531	30	27306	0.0540812	0.142189	1.7981	GWHGACDB032629; GWHGACDB041684; GWHGACDB046218; GWHGACDB052605; GWHGACDB065467
GO:0046470	phosphatidylcholine metabolic process	biological_process	3	2531	16	27306	0.0542427	0.142189	2.02287	GWHGACDB000884; GWHGACDB016045; GWHGACDB046532
GO:0009044	xylan 1,4-beta-xylosidase activity	molecular_function	3	2531	16	27306	0.0542427	0.142189	2.02287	GWHGACDB001280; GWHGACDB037951; GWHGACDB064940
GO:0006833	water transport	biological_process	3	2531	16	27306	0.0542427	0.142189	2.02287	GWHGACDB005415; GWHGACDB013014; GWHGACDB050501
GO:0031048	chromatin silencing by small RNA	biological_process	3	2531	16	27306	0.0542427	0.142189	2.02287	GWHGACDB015105; GWHGACDB015152; GWHGACDB057617
GO:0042054	histone methyltransferase activity	molecular_function	3	2531	16	27306	0.0542427	0.142189	2.02287	GWHGACDB015105; GWHGACDB015152; GWHGACDB041806
GO:0042162	telomeric DNA binding	molecular_function	3	2531	16	27306	0.0542427	0.142189	2.02287	GWHGACDB015119; GWHGACDB020924; GWHGACDB058243
GO:0048354	mucilage biosynthetic process involved in seed coat development	biological_process	3	2531	16	27306	0.0542427	0.142189	2.02287	GWHGACDB042851; GWHGACDB046035; GWHGACDB046656
GO:0048229	gametophyte development	biological_process	3	2531	16	27306	0.0542427	0.142189	2.02287	GWHGACDB046247; GWHGACDB052573; GWHGACDB059045
GO:0019915	lipid storage	biological_process	3	2531	16	27306	0.0542427	0.142189	2.02287	GWHGACDB048769; GWHGACDB056389; GWHGACDB062777
GO:0009750	response to fructose	biological_process	4	2531	23	27306	0.0559267	0.14647	1.87628	GWHGACDB001111; GWHGACDB040314; GWHGACDB056648; GWHGACDB059692
GO:0009736	cytokinin-activated signaling pathway	biological_process	15	2531	113	27306	0.0574464	0.146908	1.43212	GWHGACDB002076; GWHGACDB005397; GWHGACDB008397; GWHGACDB012880; GWHGACDB022075; GWHGACDB023115; GWHGACDB036583; GWHGACDB038475; GWHGACDB038521; GWHGACDB042838; GWHGACDB042934; GWHGACDB045127; GWHGACDB046020; GWHGACDB050925; GWHGACDB060611
GO:0004617	phosphoglycerate dehydrogenase activity	molecular_function	2	2531	10	27306	0.0581395	0.146908	2.15772	GWHGACDB002534; GWHGACDB028605
GO:0006809	nitric oxide biosynthetic process	biological_process	2	2531	10	27306	0.0581395	0.146908	2.15772	GWHGACDB002713; GWHGACDB016259
GO:0043546	molybdopterin cofactor binding	molecular_function	2	2531	10	27306	0.0581395	0.146908	2.15772	GWHGACDB002713; GWHGACDB016259
GO:0010103	stomatal complex morphogenesis	biological_process	2	2531	10	27306	0.0581395	0.146908	2.15772	GWHGACDB005496; GWHGACDB034925
GO:0019897	extrinsic component of plasma membrane	cellular_component	2	2531	10	27306	0.0581395	0.146908	2.15772	GWHGACDB005686; GWHGACDB010229
GO:0009051	pentose-phosphate shunt, oxidative branch	biological_process	2	2531	10	27306	0.0581395	0.146908	2.15772	GWHGACDB005759; GWHGACDB038680
GO:0016846	carbon-sulfur lyase activity	molecular_function	2	2531	10	27306	0.0581395	0.146908	2.15772	GWHGACDB005816; GWHGACDB016308
GO:0090359	negative regulation of abscisic acid biosynthetic process	biological_process	2	2531	10	27306	0.0581395	0.146908	2.15772	GWHGACDB012654; GWHGACDB064097
GO:0009653	anatomical structure morphogenesis	biological_process	2	2531	10	27306	0.0581395	0.146908	2.15772	GWHGACDB013408; GWHGACDB063387
GO:0045543	gibberellin 2-beta-dioxygenase activity	molecular_function	2	2531	10	27306	0.0581395	0.146908	2.15772	GWHGACDB015743; GWHGACDB032740
GO:0010277	chlorophyllide a oxygenase [overall] activity	molecular_function	2	2531	10	27306	0.0581395	0.146908	2.15772	GWHGACDB017391; GWHGACDB057903
GO:0045041	protein import into mitochondrial intermembrane space	biological_process	2	2531	10	27306	0.0581395	0.146908	2.15772	GWHGACDB022646; GWHGACDB057338
GO:0047205	quinate O-hydroxycinnamoyltransferase activity	molecular_function	2	2531	10	27306	0.0581395	0.146908	2.15772	GWHGACDB024345; GWHGACDB057481
GO:0004665	prephenate dehydrogenase (NADP+) activity	molecular_function	2	2531	10	27306	0.0581395	0.146908	2.15772	GWHGACDB024704; GWHGACDB024705
GO:0008977	prephenate dehydrogenase (NAD+) activity	molecular_function	2	2531	10	27306	0.0581395	0.146908	2.15772	GWHGACDB024704; GWHGACDB024705
GO:0033730	arogenate dehydrogenase (NADP+) activity	molecular_function	2	2531	10	27306	0.0581395	0.146908	2.15772	GWHGACDB024704; GWHGACDB024705
GO:0043971	histone H3-K18 acetylation	biological_process	2	2531	10	27306	0.0581395	0.146908	2.15772	GWHGACDB025228; GWHGACDB059325
GO:0043972	histone H3-K23 acetylation	biological_process	2	2531	10	27306	0.0581395	0.146908	2.15772	GWHGACDB025228; GWHGACDB059325
GO:0050665	hydrogen peroxide biosynthetic process	biological_process	2	2531	10	27306	0.0581395	0.146908	2.15772	GWHGACDB029679; GWHGACDB041068
GO:0043619	regulation of transcription from RNA polymerase II promoter in response to oxidative stress	biological_process	2	2531	10	27306	0.0581395	0.146908	2.15772	GWHGACDB029737; GWHGACDB060910
GO:2000068	regulation of defense response to insect	biological_process	2	2531	10	27306	0.0581395	0.146908	2.15772	GWHGACDB029737; GWHGACDB060910
GO:0051538	3 iron, 4 sulfur cluster binding	molecular_function	2	2531	10	27306	0.0581395	0.146908	2.15772	GWHGACDB029887; GWHGACDB047867
GO:0006574	valine catabolic process	biological_process	2	2531	10	27306	0.0581395	0.146908	2.15772	GWHGACDB030614; GWHGACDB037863
GO:0012511	monolayer-surrounded lipid storage body	cellular_component	2	2531	10	27306	0.0581395	0.146908	2.15772	GWHGACDB034737; GWHGACDB056389
GO:0010274	hydrotropism	biological_process	2	2531	10	27306	0.0581395	0.146908	2.15772	GWHGACDB035185; GWHGACDB047712
GO:0042132	fructose 1,6-bisphosphate 1-phosphatase activity	molecular_function	2	2531	10	27306	0.0581395	0.146908	2.15772	GWHGACDB037251; GWHGACDB052319
GO:0009642	response to light intensity	biological_process	2	2531	10	27306	0.0581395	0.146908	2.15772	GWHGACDB040094; GWHGACDB040712
GO:0009652	thigmotropism	biological_process	2	2531	10	27306	0.0581395	0.146908	2.15772	GWHGACDB040600; GWHGACDB047263
GO:0042300	beta-amyrin synthase activity	molecular_function	2	2531	10	27306	0.0581395	0.146908	2.15772	GWHGACDB041774; GWHGACDB057495
GO:0015908	fatty acid transport	biological_process	2	2531	10	27306	0.0581395	0.146908	2.15772	GWHGACDB045119; GWHGACDB062123
GO:1900140	regulation of seedling development	biological_process	2	2531	10	27306	0.0581395	0.146908	2.15772	GWHGACDB047518; GWHGACDB062088
GO:0006610	ribosomal protein import into nucleus	biological_process	2	2531	10	27306	0.0581395	0.146908	2.15772	GWHGACDB050236; GWHGACDB058908
GO:0042344	indole glucosinolate catabolic process	biological_process	2	2531	10	27306	0.0581395	0.146908	2.15772	GWHGACDB050809; GWHGACDB057369
GO:0071366	cellular response to indolebutyric acid stimulus	biological_process	2	2531	10	27306	0.0581395	0.146908	2.15772	GWHGACDB050809; GWHGACDB057369
GO:0045486	naringenin 3-dioxygenase activity	molecular_function	2	2531	10	27306	0.0581395	0.146908	2.15772	GWHGACDB052362; GWHGACDB058949
GO:0016605	PML body	cellular_component	2	2531	10	27306	0.0581395	0.146908	2.15772	GWHGACDB052846; GWHGACDB056592
GO:1901332	negative regulation of lateral root development	biological_process	2	2531	10	27306	0.0581395	0.146908	2.15772	GWHGACDB056489; GWHGACDB056592
GO:0008453	alanine-glyoxylate transaminase activity	molecular_function	2	2531	10	27306	0.0581395	0.146908	2.15772	GWHGACDB057826; GWHGACDB063857
GO:0052692	raffinose alpha-galactosidase activity	molecular_function	2	2531	10	27306	0.0581395	0.146908	2.15772	GWHGACDB059786; GWHGACDB065015
GO:0102336	3-oxo-arachidoyl-CoA synthase activity	molecular_function	7	2531	46	27306	0.058786	0.147898	1.64175	GWHGACDB006517; GWHGACDB015993; GWHGACDB020174; GWHGACDB020177; GWHGACDB035059; GWHGACDB042363; GWHGACDB059049
GO:0102337	3-oxo-cerotoyl-CoA synthase activity	molecular_function	7	2531	46	27306	0.058786	0.147898	1.64175	GWHGACDB006517; GWHGACDB015993; GWHGACDB020174; GWHGACDB020177; GWHGACDB035059; GWHGACDB042363; GWHGACDB059049
GO:0102338	3-oxo-lignoceronyl-CoA synthase activity	molecular_function	7	2531	46	27306	0.058786	0.147898	1.64175	GWHGACDB006517; GWHGACDB015993; GWHGACDB020174; GWHGACDB020177; GWHGACDB035059; GWHGACDB042363; GWHGACDB059049
GO:0102756	very-long-chain 3-ketoacyl-CoA synthase activity	molecular_function	7	2531	46	27306	0.058786	0.147898	1.64175	GWHGACDB006517; GWHGACDB015993; GWHGACDB020174; GWHGACDB020177; GWHGACDB035059; GWHGACDB042363; GWHGACDB059049
GO:0009741	response to brassinosteroid	biological_process	8	2531	54	27306	0.0587887	0.147898	1.59831	GWHGACDB002677; GWHGACDB008673; GWHGACDB029119; GWHGACDB040945; GWHGACDB044930; GWHGACDB053611; GWHGACDB056602; GWHGACDB057928
GO:0015297	antiporter activity	molecular_function	18	2531	140	27306	0.0589809	0.148252	1.38711	GWHGACDB003993; GWHGACDB005292; GWHGACDB010112; GWHGACDB014683; GWHGACDB014879; GWHGACDB016121; GWHGACDB028771; GWHGACDB031120; GWHGACDB033522; GWHGACDB037911; GWHGACDB037982; GWHGACDB042513; GWHGACDB043434; GWHGACDB047070; GWHGACDB053973; GWHGACDB055056; GWHGACDB057058; GWHGACDB057637
GO:0015171	amino acid transmembrane transporter activity	molecular_function	12	2531	88	27306	0.0617354	0.15504	1.47118	GWHGACDB001246; GWHGACDB002637; GWHGACDB010706; GWHGACDB022273; GWHGACDB025860; GWHGACDB028109; GWHGACDB029533; GWHGACDB033499; GWHGACDB040268; GWHGACDB053316; GWHGACDB053903; GWHGACDB058225
GO:0009932	cell tip growth	biological_process	5	2531	31	27306	0.0620151	0.155471	1.7401	GWHGACDB000632; GWHGACDB026872; GWHGACDB029588; GWHGACDB041329; GWHGACDB047924
GO:0046930	pore complex	cellular_component	5	2531	31	27306	0.0620151	0.155471	1.7401	GWHGACDB002538; GWHGACDB007655; GWHGACDB015901; GWHGACDB041603; GWHGACDB046939
GO:0009723	response to ethylene	biological_process	30	2531	252	27306	0.0638155	0.159478	1.28436	GWHGACDB001111; GWHGACDB001310; GWHGACDB002076; GWHGACDB003459; GWHGACDB004975; GWHGACDB005332; GWHGACDB005680; GWHGACDB005731; GWHGACDB005923; GWHGACDB009917; GWHGACDB011650; GWHGACDB014854; GWHGACDB029679; GWHGACDB030445; GWHGACDB034952; GWHGACDB035737; GWHGACDB036957; GWHGACDB040314; GWHGACDB041438; GWHGACDB042746; GWHGACDB046690; GWHGACDB051250; GWHGACDB051593; GWHGACDB052780; GWHGACDB053264;…
GO:0009561	megagametogenesis	biological_process	6	2531	39	27306	0.0646878	0.159478	1.65979	GWHGACDB003732; GWHGACDB012356; GWHGACDB028605; GWHGACDB032913; GWHGACDB052195; GWHGACDB055787
GO:0030422	production of siRNA involved in RNA interference	biological_process	7	2531	47	27306	0.0653428	0.159478	1.60682	GWHGACDB004732; GWHGACDB005342; GWHGACDB008110; GWHGACDB010222; GWHGACDB045771; GWHGACDB045780; GWHGACDB057617
GO:0004430	1-phosphatidylinositol 4-kinase activity	molecular_function	4	2531	24	27306	0.0654632	0.159478	1.7981	GWHGACDB003616; GWHGACDB008342; GWHGACDB029643; GWHGACDB032779
GO:0008308	voltage-gated anion channel activity	molecular_function	4	2531	24	27306	0.0654632	0.159478	1.7981	GWHGACDB007655; GWHGACDB041603; GWHGACDB043492; GWHGACDB046939
GO:0010380	regulation of chlorophyll biosynthetic process	biological_process	4	2531	24	27306	0.0654632	0.159478	1.7981	GWHGACDB012654; GWHGACDB021895; GWHGACDB058559; GWHGACDB064097
GO:0042761	very long-chain fatty acid biosynthetic process	biological_process	4	2531	24	27306	0.0654632	0.159478	1.7981	GWHGACDB012880; GWHGACDB016191; GWHGACDB035737; GWHGACDB051250
GO:0038199	ethylene receptor activity	molecular_function	3	2531	17	27306	0.0659084	0.159478	1.90387	GWHGACDB012411; GWHGACDB027182; GWHGACDB046126
GO:0051740	ethylene binding	molecular_function	3	2531	17	27306	0.0659084	0.159478	1.90387	GWHGACDB012411; GWHGACDB027182; GWHGACDB046126
GO:0009011	starch synthase activity	molecular_function	3	2531	17	27306	0.0659084	0.159478	1.90387	GWHGACDB019441; GWHGACDB026754; GWHGACDB033986
GO:0033201	alpha-1,4-glucan synthase activity	molecular_function	3	2531	17	27306	0.0659084	0.159478	1.90387	GWHGACDB019441; GWHGACDB026754; GWHGACDB033986
GO:0008865	fructokinase activity	molecular_function	3	2531	17	27306	0.0659084	0.159478	1.90387	GWHGACDB026708; GWHGACDB030040; GWHGACDB033341
GO:0000285	1-phosphatidylinositol-3-phosphate 5-kinase activity	molecular_function	3	2531	17	27306	0.0659084	0.159478	1.90387	GWHGACDB032617; GWHGACDB043053; GWHGACDB048587
GO:0010100	negative regulation of photomorphogenesis	biological_process	3	2531	17	27306	0.0659084	0.159478	1.90387	GWHGACDB033336; GWHGACDB052535; GWHGACDB052846
GO:0005794	Golgi apparatus	cellular_component	132	2531	1265	27306	0.0669283	0.159478	1.12577	GWHGACDB000070; GWHGACDB000559; GWHGACDB000607; GWHGACDB001102; GWHGACDB001279; GWHGACDB001365; GWHGACDB001891; GWHGACDB002677; GWHGACDB003565; GWHGACDB003612; GWHGACDB004302; GWHGACDB004596; GWHGACDB005285; GWHGACDB005731; GWHGACDB006270; GWHGACDB008089; GWHGACDB008368; GWHGACDB008414; GWHGACDB008492; GWHGACDB010405; GWHGACDB011419; GWHGACDB012640; GWHGACDB012980; GWHGACDB013165; GWHGACDB013988;…
GO:0009718	anthocyanin-containing compound biosynthetic process	biological_process	9	2531	64	27306	0.0692169	0.159478	1.51715	GWHGACDB000481; GWHGACDB002245; GWHGACDB003068; GWHGACDB019569; GWHGACDB037627; GWHGACDB048763; GWHGACDB051429; GWHGACDB053645; GWHGACDB057853
GO:0006306	DNA methylation	biological_process	5	2531	32	27306	0.0705991	0.159478	1.68572	GWHGACDB004732; GWHGACDB007783; GWHGACDB049212; GWHGACDB057617; GWHGACDB062335
GO:0004725	protein tyrosine phosphatase activity	molecular_function	5	2531	32	27306	0.0705991	0.159478	1.68572	GWHGACDB012645; GWHGACDB027392; GWHGACDB033440; GWHGACDB042506; GWHGACDB053224
GO:0019538	protein metabolic process	biological_process	5	2531	32	27306	0.0705991	0.159478	1.68572	GWHGACDB023927; GWHGACDB041762; GWHGACDB047674; GWHGACDB062395; GWHGACDB062396
GO:0098754	detoxification	biological_process	1	2531	5	27306	0.0710518	0.159478	2.15772	GWHGACDB000777
GO:0015802	basic amino acid transport	biological_process	1	2531	5	27306	0.0710518	0.159478	2.15772	GWHGACDB001246
GO:0019902	phosphatase binding	molecular_function	1	2531	5	27306	0.0710518	0.159478	2.15772	GWHGACDB003459
GO:0033356	UDP-L-arabinose metabolic process	biological_process	1	2531	5	27306	0.0710518	0.159478	2.15772	GWHGACDB003612
GO:0042789	mRNA transcription by RNA polymerase II	biological_process	1	2531	5	27306	0.0710518	0.159478	2.15772	GWHGACDB004403
GO:0070827	chromatin maintenance	biological_process	1	2531	5	27306	0.0710518	0.159478	2.15772	GWHGACDB004403
GO:0070829	heterochromatin maintenance	biological_process	1	2531	5	27306	0.0710518	0.159478	2.15772	GWHGACDB007783
GO:0034968	histone lysine methylation	biological_process	1	2531	5	27306	0.0710518	0.159478	2.15772	GWHGACDB008474
GO:0004072	aspartate kinase activity	molecular_function	1	2531	5	27306	0.0710518	0.159478	2.15772	GWHGACDB009673
GO:0005347	ATP transmembrane transporter activity	molecular_function	1	2531	5	27306	0.0710518	0.159478	2.15772	GWHGACDB010112
GO:0099636	cytoplasmic streaming	biological_process	1	2531	5	27306	0.0710518	0.159478	2.15772	GWHGACDB010339
GO:0004766	spermidine synthase activity	molecular_function	1	2531	5	27306	0.0710518	0.159478	2.15772	GWHGACDB011909
GO:0010036	response to boron-containing substance	biological_process	1	2531	5	27306	0.0710518	0.159478	2.15772	GWHGACDB012581
GO:0052543	callose deposition in cell wall	biological_process	1	2531	5	27306	0.0710518	0.159478	2.15772	GWHGACDB013408
GO:0048438	floral whorl development	biological_process	1	2531	5	27306	0.0710518	0.159478	2.15772	GWHGACDB013533
GO:1990570	GDP-mannose transmembrane transport	biological_process	1	2531	5	27306	0.0710518	0.159478	2.15772	GWHGACDB014683
GO:0006264	mitochondrial DNA replication	biological_process	1	2531	5	27306	0.0710518	0.159478	2.15772	GWHGACDB015476
GO:0004619	phosphoglycerate mutase activity	molecular_function	1	2531	5	27306	0.0710518	0.159478	2.15772	GWHGACDB018045
GO:0006007	glucose catabolic process	biological_process	1	2531	5	27306	0.0710518	0.159478	2.15772	GWHGACDB018045
GO:0003852	2-isopropylmalate synthase activity	molecular_function	1	2531	5	27306	0.0710518	0.159478	2.15772	GWHGACDB018372
GO:0015247	aminophospholipid transmembrane transporter activity	molecular_function	1	2531	5	27306	0.0710518	0.159478	2.15772	GWHGACDB019195
GO:0042255	ribosome assembly	biological_process	1	2531	5	27306	0.0710518	0.159478	2.15772	GWHGACDB019781
GO:0016798	hydrolase activity, acting on glycosyl bonds	molecular_function	1	2531	5	27306	0.0710518	0.159478	2.15772	GWHGACDB020026
GO:0004563	beta-N-acetylhexosaminidase activity	molecular_function	1	2531	5	27306	0.0710518	0.159478	2.15772	GWHGACDB020762
GO:0015929	hexosaminidase activity	molecular_function	1	2531	5	27306	0.0710518	0.159478	2.15772	GWHGACDB020762
GO:0102148	N-acetyl-beta-D-galactosaminidase activity	molecular_function	1	2531	5	27306	0.0710518	0.159478	2.15772	GWHGACDB020762
GO:0008936	nicotinamidase activity	molecular_function	1	2531	5	27306	0.0710518	0.159478	2.15772	GWHGACDB022468
GO:0016630	protochlorophyllide reductase activity	molecular_function	1	2531	5	27306	0.0710518	0.159478	2.15772	GWHGACDB027965
GO:0004123	cystathionine gamma-lyase activity	molecular_function	1	2531	5	27306	0.0710518	0.159478	2.15772	GWHGACDB029733
GO:0018826	methionine gamma-lyase activity	molecular_function	1	2531	5	27306	0.0710518	0.159478	2.15772	GWHGACDB029733
GO:0019458	methionine catabolic process via 2-oxobutanoate	biological_process	1	2531	5	27306	0.0710518	0.159478	2.15772	GWHGACDB029733
GO:0001731	formation of translation preinitiation complex	biological_process	1	2531	5	27306	0.0710518	0.159478	2.15772	GWHGACDB030358
GO:0002188	translation reinitiation	biological_process	1	2531	5	27306	0.0710518	0.159478	2.15772	GWHGACDB030358
GO:0050982	detection of mechanical stimulus	biological_process	1	2531	5	27306	0.0710518	0.159478	2.15772	GWHGACDB030430
GO:0097468	programmed cell death in response to reactive oxygen species	biological_process	1	2531	5	27306	0.0710518	0.159478	2.15772	GWHGACDB030430
GO:0030137	COPI-coated vesicle	cellular_component	1	2531	5	27306	0.0710518	0.159478	2.15772	GWHGACDB032439
GO:0090626	plant epidermis morphogenesis	biological_process	1	2531	5	27306	0.0710518	0.159478	2.15772	GWHGACDB034985
GO:0048577	negative regulation of short-day photoperiodism, flowering	biological_process	1	2531	5	27306	0.0710518	0.159478	2.15772	GWHGACDB035186
GO:0004793	threonine aldolase activity	molecular_function	1	2531	5	27306	0.0710518	0.159478	2.15772	GWHGACDB036317
GO:0006545	glycine biosynthetic process	biological_process	1	2531	5	27306	0.0710518	0.159478	2.15772	GWHGACDB036317
GO:0006567	threonine catabolic process	biological_process	1	2531	5	27306	0.0710518	0.159478	2.15772	GWHGACDB036317
GO:0008732	L-allo-threonine aldolase activity	molecular_function	1	2531	5	27306	0.0710518	0.159478	2.15772	GWHGACDB036317
GO:0006538	glutamate catabolic process	biological_process	1	2531	5	27306	0.0710518	0.159478	2.15772	GWHGACDB038595
GO:0015038	glutathione disulfide oxidoreductase activity	molecular_function	1	2531	5	27306	0.0710518	0.159478	2.15772	GWHGACDB038641
GO:0016706	oxidoreductase activity, acting on paired donors, with incorporation or reduction of molecular oxygen, 2-oxoglutarate as one donor, and incorporation of one atom each of oxygen into both donors	molecular_function	1	2531	5	27306	0.0710518	0.159478	2.15772	GWHGACDB039102
GO:0005662	DNA replication factor A complex	cellular_component	1	2531	5	27306	0.0710518	0.159478	2.15772	GWHGACDB039307
GO:0004067	asparaginase activity	molecular_function	1	2531	5	27306	0.0710518	0.159478	2.15772	GWHGACDB040564
GO:0033345	asparagine catabolic process via L-aspartate	biological_process	1	2531	5	27306	0.0710518	0.159478	2.15772	GWHGACDB040564
GO:0015292	uniporter activity	molecular_function	1	2531	5	27306	0.0710518	0.159478	2.15772	GWHGACDB040584
GO:0051560	mitochondrial calcium ion homeostasis	biological_process	1	2531	5	27306	0.0710518	0.159478	2.15772	GWHGACDB040584
GO:0045596	negative regulation of cell differentiation	biological_process	1	2531	5	27306	0.0710518	0.159478	2.15772	GWHGACDB040600
GO:0051019	mitogen-activated protein kinase binding	molecular_function	1	2531	5	27306	0.0710518	0.159478	2.15772	GWHGACDB040600
GO:0008891	glycolate oxidase activity	molecular_function	1	2531	5	27306	0.0710518	0.159478	2.15772	GWHGACDB041068
GO:0052731	phosphocholine phosphatase activity	molecular_function	1	2531	5	27306	0.0710518	0.159478	2.15772	GWHGACDB041629
GO:0052732	phosphoethanolamine phosphatase activity	molecular_function	1	2531	5	27306	0.0710518	0.159478	2.15772	GWHGACDB041629
GO:2000117	negative regulation of cysteine-type endopeptidase activity	biological_process	1	2531	5	27306	0.0710518	0.159478	2.15772	GWHGACDB042204
GO:0010236	plastoquinone biosynthetic process	biological_process	1	2531	5	27306	0.0710518	0.159478	2.15772	GWHGACDB042546
GO:0052096	formation by symbiont of syncytium involving giant cell for nutrient acquisition from host	biological_process	1	2531	5	27306	0.0710518	0.159478	2.15772	GWHGACDB043416
GO:0071277	cellular response to calcium ion	biological_process	1	2531	5	27306	0.0710518	0.159478	2.15772	GWHGACDB043630
GO:0004015	adenosylmethionine-8-amino-7-oxononanoate transaminase activity	molecular_function	1	2531	5	27306	0.0710518	0.159478	2.15772	GWHGACDB044453
GO:0005782	peroxisomal matrix	cellular_component	1	2531	5	27306	0.0710518	0.159478	2.15772	GWHGACDB044698
GO:0046481	digalactosyldiacylglycerol synthase activity	molecular_function	1	2531	5	27306	0.0710518	0.159478	2.15772	GWHGACDB045223
GO:0010190	cytochrome b6f complex assembly	biological_process	1	2531	5	27306	0.0710518	0.159478	2.15772	GWHGACDB045899
GO:0007000	nucleolus organization	biological_process	1	2531	5	27306	0.0710518	0.159478	2.15772	GWHGACDB046559
GO:0051211	anisotropic cell growth	biological_process	1	2531	5	27306	0.0710518	0.159478	2.15772	GWHGACDB046559
GO:0031110	regulation of microtubule polymerization or depolymerization	biological_process	1	2531	5	27306	0.0710518	0.159478	2.15772	GWHGACDB047263
GO:0035371	microtubule plus-end	cellular_component	1	2531	5	27306	0.0710518	0.159478	2.15772	GWHGACDB047263
GO:0035372	protein localization to microtubule	biological_process	1	2531	5	27306	0.0710518	0.159478	2.15772	GWHGACDB047263
GO:1904825	protein localization to microtubule plus-end	biological_process	1	2531	5	27306	0.0710518	0.159478	2.15772	GWHGACDB047263
GO:0006121	mitochondrial electron transport, succinate to ubiquinone	biological_process	1	2531	5	27306	0.0710518	0.159478	2.15772	GWHGACDB047867
GO:0140042	lipid droplet formation	biological_process	1	2531	5	27306	0.0710518	0.159478	2.15772	GWHGACDB048769
GO:0004016	adenylate cyclase activity	molecular_function	1	2531	5	27306	0.0710518	0.159478	2.15772	GWHGACDB050030
GO:0008477	purine nucleosidase activity	molecular_function	1	2531	5	27306	0.0710518	0.159478	2.15772	GWHGACDB050218
GO:0004866	endopeptidase inhibitor activity	molecular_function	1	2531	5	27306	0.0710518	0.159478	2.15772	GWHGACDB050967
GO:0017172	cysteine dioxygenase activity	molecular_function	1	2531	5	27306	0.0710518	0.159478	2.15772	GWHGACDB051316
GO:0009378	four-way junction helicase activity	molecular_function	1	2531	5	27306	0.0710518	0.159478	2.15772	GWHGACDB051845
GO:0034004	germacradienol synthase activity	molecular_function	1	2531	5	27306	0.0710518	0.159478	2.15772	GWHGACDB051910
GO:0052577	germacrene-D synthase activity	molecular_function	1	2531	5	27306	0.0710518	0.159478	2.15772	GWHGACDB051910
GO:0051091	positive regulation of DNA-binding transcription factor activity	biological_process	1	2531	5	27306	0.0710518	0.159478	2.15772	GWHGACDB052167
GO:0043007	maintenance of rDNA	biological_process	1	2531	5	27306	0.0710518	0.159478	2.15772	GWHGACDB052181
GO:0070330	aromatase activity	molecular_function	1	2531	5	27306	0.0710518	0.159478	2.15772	GWHGACDB052885
GO:0004088	carbamoyl-phosphate synthase (glutamine-hydrolyzing) activity	molecular_function	1	2531	5	27306	0.0710518	0.159478	2.15772	GWHGACDB053208
GO:0005951	carbamoyl-phosphate synthase complex	cellular_component	1	2531	5	27306	0.0710518	0.159478	2.15772	GWHGACDB053208
GO:0070409	carbamoyl phosphate biosynthetic process	biological_process	1	2531	5	27306	0.0710518	0.159478	2.15772	GWHGACDB053208
GO:0070678	preprotein binding	molecular_function	1	2531	5	27306	0.0710518	0.159478	2.15772	GWHGACDB053462
GO:0006273	lagging strand elongation	biological_process	1	2531	5	27306	0.0710518	0.159478	2.15772	GWHGACDB053660
GO:0097708	intracellular vesicle	cellular_component	1	2531	5	27306	0.0710518	0.159478	2.15772	GWHGACDB053678
GO:0009000	selenocysteine lyase activity	molecular_function	1	2531	5	27306	0.0710518	0.159478	2.15772	GWHGACDB053760
GO:0018315	molybdenum incorporation into molybdenum-molybdopterin complex	biological_process	1	2531	5	27306	0.0710518	0.159478	2.15772	GWHGACDB053760
GO:0004748	ribonucleoside-diphosphate reductase activity, thioredoxin disulfide as acceptor	molecular_function	1	2531	5	27306	0.0710518	0.159478	2.15772	GWHGACDB054552
GO:0009263	deoxyribonucleotide biosynthetic process	biological_process	1	2531	5	27306	0.0710518	0.159478	2.15772	GWHGACDB054552
GO:0015180	L-alanine transmembrane transporter activity	molecular_function	1	2531	5	27306	0.0710518	0.159478	2.15772	GWHGACDB054674
GO:0015185	gamma-aminobutyric acid transmembrane transporter activity	molecular_function	1	2531	5	27306	0.0710518	0.159478	2.15772	GWHGACDB054674
GO:0015812	gamma-aminobutyric acid transport	biological_process	1	2531	5	27306	0.0710518	0.159478	2.15772	GWHGACDB054674
GO:1901601	strigolactone biosynthetic process	biological_process	1	2531	5	27306	0.0710518	0.159478	2.15772	GWHGACDB055392
GO:0002191	cap-dependent translational initiation	biological_process	1	2531	5	27306	0.0710518	0.159478	2.15772	GWHGACDB057121
GO:0098808	mRNA cap binding	molecular_function	1	2531	5	27306	0.0710518	0.159478	2.15772	GWHGACDB057121
GO:0031060	regulation of histone methylation	biological_process	1	2531	5	27306	0.0710518	0.159478	2.15772	GWHGACDB057429
GO:0051570	regulation of histone H3-K9 methylation	biological_process	1	2531	5	27306	0.0710518	0.159478	2.15772	GWHGACDB057429
GO:0006297	nucleotide-excision repair, DNA gap filling	biological_process	1	2531	5	27306	0.0710518	0.159478	2.15772	GWHGACDB058404
GO:0008622	epsilon DNA polymerase complex	cellular_component	1	2531	5	27306	0.0710518	0.159478	2.15772	GWHGACDB058404
GO:0004126	cytidine deaminase activity	molecular_function	1	2531	5	27306	0.0710518	0.159478	2.15772	GWHGACDB059003
GO:0006216	cytidine catabolic process	biological_process	1	2531	5	27306	0.0710518	0.159478	2.15772	GWHGACDB059003
GO:0009972	cytidine deamination	biological_process	1	2531	5	27306	0.0710518	0.159478	2.15772	GWHGACDB059003
GO:0047844	deoxycytidine deaminase activity	molecular_function	1	2531	5	27306	0.0710518	0.159478	2.15772	GWHGACDB059003
GO:0009871	jasmonic acid and ethylene-dependent systemic resistance, ethylene mediated signaling pathway	biological_process	1	2531	5	27306	0.0710518	0.159478	2.15772	GWHGACDB060611
GO:0034059	response to anoxia	biological_process	1	2531	5	27306	0.0710518	0.159478	2.15772	GWHGACDB060851
GO:0032880	regulation of protein localization	biological_process	1	2531	5	27306	0.0710518	0.159478	2.15772	GWHGACDB062094
GO:0000152	nuclear ubiquitin ligase complex	cellular_component	1	2531	5	27306	0.0710518	0.159478	2.15772	GWHGACDB062599
GO:0006206	pyrimidine nucleobase metabolic process	biological_process	1	2531	5	27306	0.0710518	0.159478	2.15772	GWHGACDB064369
GO:0008252	nucleotidase activity	molecular_function	1	2531	5	27306	0.0710518	0.159478	2.15772	GWHGACDB064369
GO:0009166	nucleotide catabolic process	biological_process	1	2531	5	27306	0.0710518	0.159478	2.15772	GWHGACDB064369
GO:0009229	thiamine diphosphate biosynthetic process	biological_process	1	2531	5	27306	0.0710518	0.159478	2.15772	GWHGACDB064372
GO:0006066	alcohol metabolic process	biological_process	1	2531	5	27306	0.0710518	0.159478	2.15772	GWHGACDB064665
GO:0004557	alpha-galactosidase activity	molecular_function	1	2531	5	27306	0.0710518	0.159478	2.15772	GWHGACDB065015
GO:0030001	metal ion transport	biological_process	7	2531	48	27306	0.072334	0.162229	1.57334	GWHGACDB005398; GWHGACDB022350; GWHGACDB028509; GWHGACDB039020; GWHGACDB041963; GWHGACDB043548; GWHGACDB060124
GO:0046856	phosphatidylinositol dephosphorylation	biological_process	6	2531	40	27306	0.0724197	0.162295	1.61829	GWHGACDB002854; GWHGACDB023501; GWHGACDB040494; GWHGACDB046946; GWHGACDB050446; GWHGACDB053224
GO:0009860	pollen tube growth	biological_process	17	2531	135	27306	0.0741613	0.163965	1.35857	GWHGACDB000976; GWHGACDB006405; GWHGACDB012779; GWHGACDB017133; GWHGACDB019379; GWHGACDB026557; GWHGACDB034742; GWHGACDB034748; GWHGACDB035436; GWHGACDB036344; GWHGACDB041295; GWHGACDB050248; GWHGACDB050739; GWHGACDB054275; GWHGACDB056418; GWHGACDB056637; GWHGACDB058161
GO:0009697	salicylic acid biosynthetic process	biological_process	2	2531	11	27306	0.0745918	0.163965	1.96157	GWHGACDB001310; GWHGACDB053718
GO:0008131	primary amine oxidase activity	molecular_function	2	2531	11	27306	0.0745918	0.163965	1.96157	GWHGACDB003169; GWHGACDB005650
GO:0009897	external side of plasma membrane	cellular_component	2	2531	11	27306	0.0745918	0.163965	1.96157	GWHGACDB005496; GWHGACDB062123
GO:0031683	G-protein beta/gamma-subunit complex binding	molecular_function	2	2531	11	27306	0.0745918	0.163965	1.96157	GWHGACDB005705; GWHGACDB007907
GO:0010330	cellulose synthase complex	cellular_component	2	2531	11	27306	0.0745918	0.163965	1.96157	GWHGACDB006270; GWHGACDB058294
GO:0009687	abscisic acid metabolic process	biological_process	2	2531	11	27306	0.0745918	0.163965	1.96157	GWHGACDB006464; GWHGACDB061141
GO:0010113	negative regulation of systemic acquired resistance	biological_process	2	2531	11	27306	0.0745918	0.163965	1.96157	GWHGACDB008350; GWHGACDB062769
GO:0080183	response to photooxidative stress	biological_process	2	2531	11	27306	0.0745918	0.163965	1.96157	GWHGACDB009001; GWHGACDB020213
GO:0052793	pectin acetylesterase activity	molecular_function	2	2531	11	27306	0.0745918	0.163965	1.96157	GWHGACDB010525; GWHGACDB012676
GO:0003978	UDP-glucose 4-epimerase activity	molecular_function	2	2531	11	27306	0.0745918	0.163965	1.96157	GWHGACDB012066; GWHGACDB053796
GO:0031176	endo-1,4-beta-xylanase activity	molecular_function	2	2531	11	27306	0.0745918	0.163965	1.96157	GWHGACDB013576; GWHGACDB032110
GO:0009882	blue light photoreceptor activity	molecular_function	2	2531	11	27306	0.0745918	0.163965	1.96157	GWHGACDB014846; GWHGACDB056592
GO:0048262	determination of dorsal/ventral asymmetry	biological_process	2	2531	11	27306	0.0745918	0.163965	1.96157	GWHGACDB016097; GWHGACDB052323
GO:0031492	nucleosomal DNA binding	molecular_function	2	2531	11	27306	0.0745918	0.163965	1.96157	GWHGACDB019137; GWHGACDB031400
GO:2001070	starch binding	molecular_function	2	2531	11	27306	0.0745918	0.163965	1.96157	GWHGACDB019441; GWHGACDB038244
GO:0006571	tyrosine biosynthetic process	biological_process	2	2531	11	27306	0.0745918	0.163965	1.96157	GWHGACDB024704; GWHGACDB024705
GO:0009685	gibberellin metabolic process	biological_process	2	2531	11	27306	0.0745918	0.163965	1.96157	GWHGACDB032740; GWHGACDB062648
GO:0043138	3'-5' DNA helicase activity	molecular_function	2	2531	11	27306	0.0745918	0.163965	1.96157	GWHGACDB033357; GWHGACDB046323
GO:0006839	mitochondrial transport	biological_process	2	2531	11	27306	0.0745918	0.163965	1.96157	GWHGACDB037911; GWHGACDB042513
GO:0051276	chromosome organization	biological_process	2	2531	11	27306	0.0745918	0.163965	1.96157	GWHGACDB046247; GWHGACDB052573
GO:0070182	DNA polymerase binding	molecular_function	2	2531	11	27306	0.0745918	0.163965	1.96157	GWHGACDB046247; GWHGACDB052573
GO:0010452	histone H3-K36 methylation	biological_process	2	2531	11	27306	0.0745918	0.163965	1.96157	GWHGACDB049960; GWHGACDB058206
GO:0010336	gibberellic acid homeostasis	biological_process	2	2531	11	27306	0.0745918	0.163965	1.96157	GWHGACDB053678; GWHGACDB058209
GO:0004321	fatty-acyl-CoA synthase activity	molecular_function	2	2531	11	27306	0.0745918	0.163965	1.96157	GWHGACDB062447; GWHGACDB062469
GO:0010082	regulation of root meristem growth	biological_process	4	2531	25	27306	0.0758475	0.166217	1.72618	GWHGACDB002076; GWHGACDB002415; GWHGACDB014877; GWHGACDB017124
GO:0009688	abscisic acid biosynthetic process	biological_process	4	2531	25	27306	0.0758475	0.166217	1.72618	GWHGACDB003649; GWHGACDB053664; GWHGACDB053760; GWHGACDB059692
GO:0010216	maintenance of DNA methylation	biological_process	4	2531	25	27306	0.0758475	0.166217	1.72618	GWHGACDB007887; GWHGACDB008110; GWHGACDB041806; GWHGACDB062173
GO:0009827	plant-type cell wall modification	biological_process	4	2531	25	27306	0.0758475	0.166217	1.72618	GWHGACDB028085; GWHGACDB050266; GWHGACDB050765; GWHGACDB050768
GO:0009574	preprophase band	cellular_component	3	2531	18	27306	0.0787622	0.171687	1.7981	GWHGACDB003021; GWHGACDB003459; GWHGACDB043416
GO:0009554	megasporogenesis	biological_process	3	2531	18	27306	0.0787622	0.171687	1.7981	GWHGACDB005463; GWHGACDB022847; GWHGACDB032956
GO:0009785	blue light signaling pathway	biological_process	3	2531	18	27306	0.0787622	0.171687	1.7981	GWHGACDB005680; GWHGACDB056592; GWHGACDB062988
GO:0051536	iron-sulfur cluster binding	molecular_function	3	2531	18	27306	0.0787622	0.171687	1.7981	GWHGACDB012771; GWHGACDB042326; GWHGACDB046991
GO:0005227	calcium activated cation channel activity	molecular_function	3	2531	18	27306	0.0787622	0.171687	1.7981	GWHGACDB013611; GWHGACDB021990; GWHGACDB033456
GO:0010233	phloem transport	biological_process	3	2531	18	27306	0.0787622	0.171687	1.7981	GWHGACDB022762; GWHGACDB028123; GWHGACDB058209
GO:0009939	positive regulation of gibberellic acid mediated signaling pathway	biological_process	3	2531	18	27306	0.0787622	0.171687	1.7981	GWHGACDB042732; GWHGACDB044883; GWHGACDB058209
GO:0016874	ligase activity	molecular_function	7	2531	49	27306	0.0797612	0.173733	1.54123	GWHGACDB016035; GWHGACDB017164; GWHGACDB044269; GWHGACDB047962; GWHGACDB052675; GWHGACDB062447; GWHGACDB062469
GO:0006094	gluconeogenesis	biological_process	5	2531	33	27306	0.0798308	0.173753	1.63464	GWHGACDB013110; GWHGACDB015106; GWHGACDB037251; GWHGACDB041933; GWHGACDB046726
GO:0000775	chromosome, centromeric region	cellular_component	6	2531	41	27306	0.080674	0.175455	1.57882	GWHGACDB015105; GWHGACDB015152; GWHGACDB015154; GWHGACDB015162; GWHGACDB039306; GWHGACDB042267
GO:0000079	regulation of cyclin-dependent protein serine/threonine kinase activity	biological_process	9	2531	66	27306	0.081767	0.177698	1.47118	GWHGACDB006183; GWHGACDB037786; GWHGACDB038624; GWHGACDB045294; GWHGACDB047102; GWHGACDB052157; GWHGACDB052619; GWHGACDB056734; GWHGACDB062671
GO:0009686	gibberellin biosynthetic process	biological_process	10	2531	75	27306	0.0845231	0.183549	1.43848	GWHGACDB001111; GWHGACDB015743; GWHGACDB023262; GWHGACDB026705; GWHGACDB040314; GWHGACDB046836; GWHGACDB046841; GWHGACDB052615; GWHGACDB056648; GWHGACDB062648
GO:0055114	oxidation-reduction process	biological_process	19	2531	156	27306	0.0857585	0.186091	1.314	GWHGACDB004796; GWHGACDB006464; GWHGACDB015223; GWHGACDB021520; GWHGACDB026510; GWHGACDB033045; GWHGACDB033425; GWHGACDB041084; GWHGACDB046028; GWHGACDB047177; GWHGACDB048727; GWHGACDB050340; GWHGACDB053611; GWHGACDB056592; GWHGACDB057497; GWHGACDB061141; GWHGACDB063889; GWHGACDB064665; GWHGACDB065698
GO:0009625	response to insect	biological_process	4	2531	26	27306	0.0870651	0.188357	1.65979	GWHGACDB000293; GWHGACDB004975; GWHGACDB005332; GWHGACDB065615
GO:0006097	glyoxylate cycle	biological_process	4	2531	26	27306	0.0870651	0.188357	1.65979	GWHGACDB008363; GWHGACDB020065; GWHGACDB053099; GWHGACDB055596
GO:0060918	auxin transport	biological_process	4	2531	26	27306	0.0870651	0.188357	1.65979	GWHGACDB019128; GWHGACDB032789; GWHGACDB041540; GWHGACDB056592
GO:0004806	triglyceride lipase activity	molecular_function	4	2531	26	27306	0.0870651	0.188357	1.65979	GWHGACDB022128; GWHGACDB022264; GWHGACDB053414; GWHGACDB063398
GO:0000976	transcription regulatory region sequence-specific DNA binding	molecular_function	7	2531	50	27306	0.0876241	0.189424	1.51041	GWHGACDB007785; GWHGACDB014854; GWHGACDB030143; GWHGACDB035808; GWHGACDB035809; GWHGACDB041806; GWHGACDB058145
GO:0009735	response to cytokinin	biological_process	26	2531	222	27306	0.0879696	0.190028	1.26353	GWHGACDB002076; GWHGACDB005926; GWHGACDB010690; GWHGACDB012880; GWHGACDB013110; GWHGACDB021895; GWHGACDB022377; GWHGACDB029887; GWHGACDB030502; GWHGACDB037251; GWHGACDB037786; GWHGACDB040823; GWHGACDB040926; GWHGACDB041068; GWHGACDB045511; GWHGACDB046734; GWHGACDB047309; GWHGACDB050925; GWHGACDB051207; GWHGACDB051638; GWHGACDB052631; GWHGACDB054020; GWHGACDB057679; GWHGACDB058559; GWHGACDB062648;…
GO:0016616	oxidoreductase activity, acting on the CH-OH group of donors, NAD or NADP as acceptor	molecular_function	5	2531	34	27306	0.0897037	0.193337	1.58656	GWHGACDB001267; GWHGACDB051083; GWHGACDB052647; GWHGACDB052951; GWHGACDB057466
GO:0015288	porin activity	molecular_function	5	2531	34	27306	0.0897037	0.193337	1.58656	GWHGACDB002538; GWHGACDB007655; GWHGACDB015901; GWHGACDB041603; GWHGACDB046939
GO:0006814	sodium ion transport	biological_process	5	2531	34	27306	0.0897037	0.193337	1.58656	GWHGACDB003993; GWHGACDB004250; GWHGACDB007586; GWHGACDB030058; GWHGACDB042544
GO:0015145	monosaccharide transmembrane transporter activity	molecular_function	3	2531	19	27306	0.0927584	0.196699	1.70347	GWHGACDB000121; GWHGACDB015942; GWHGACDB057700
GO:0102797	geranial:oxygen oxidoreductase activity	molecular_function	3	2531	19	27306	0.0927584	0.196699	1.70347	GWHGACDB001876; GWHGACDB026807; GWHGACDB029093
GO:0102798	heptaldehyde:oxygen oxidoreductase activity	molecular_function	3	2531	19	27306	0.0927584	0.196699	1.70347	GWHGACDB001876; GWHGACDB026807; GWHGACDB029093
GO:0004022	alcohol dehydrogenase (NAD) activity	molecular_function	3	2531	19	27306	0.0927584	0.196699	1.70347	GWHGACDB002771; GWHGACDB017452; GWHGACDB059692
GO:0016442	RISC complex	cellular_component	3	2531	19	27306	0.0927584	0.196699	1.70347	GWHGACDB005342; GWHGACDB008110; GWHGACDB010222
GO:0005885	Arp2/3 protein complex	cellular_component	3	2531	19	27306	0.0927584	0.196699	1.70347	GWHGACDB005951; GWHGACDB012499; GWHGACDB028866
GO:0034314	Arp2/3 complex-mediated actin nucleation	biological_process	3	2531	19	27306	0.0927584	0.196699	1.70347	GWHGACDB005951; GWHGACDB012499; GWHGACDB028866
GO:0004673	protein histidine kinase activity	molecular_function	3	2531	19	27306	0.0927584	0.196699	1.70347	GWHGACDB008397; GWHGACDB038475; GWHGACDB038521
GO:0008889	glycerophosphodiester phosphodiesterase activity	molecular_function	2	2531	12	27306	0.0928379	0.196699	1.7981	GWHGACDB000632; GWHGACDB047062
GO:0010070	zygote asymmetric cell division	biological_process	2	2531	12	27306	0.0928379	0.196699	1.7981	GWHGACDB001376; GWHGACDB042998
GO:0080148	negative regulation of response to water deprivation	biological_process	2	2531	12	27306	0.0928379	0.196699	1.7981	GWHGACDB003670; GWHGACDB020208
GO:0035067	negative regulation of histone acetylation	biological_process	2	2531	12	27306	0.0928379	0.196699	1.7981	GWHGACDB007785; GWHGACDB032413
GO:0033500	carbohydrate homeostasis	biological_process	2	2531	12	27306	0.0928379	0.196699	1.7981	GWHGACDB008397; GWHGACDB029679
GO:0000777	condensed chromosome kinetochore	cellular_component	2	2531	12	27306	0.0928379	0.196699	1.7981	GWHGACDB013651; GWHGACDB019414
GO:0016987	sigma factor activity	molecular_function	2	2531	12	27306	0.0928379	0.196699	1.7981	GWHGACDB013968; GWHGACDB050528
GO:0001678	cellular glucose homeostasis	biological_process	2	2531	12	27306	0.0928379	0.196699	1.7981	GWHGACDB019037; GWHGACDB058987
GO:0005536	glucose binding	molecular_function	2	2531	12	27306	0.0928379	0.196699	1.7981	GWHGACDB019037; GWHGACDB058987
GO:0044154	histone H3-K14 acetylation	biological_process	2	2531	12	27306	0.0928379	0.196699	1.7981	GWHGACDB025228; GWHGACDB059325
GO:0051090	regulation of DNA-binding transcription factor activity	biological_process	2	2531	12	27306	0.0928379	0.196699	1.7981	GWHGACDB029737; GWHGACDB060910
GO:0019430	removal of superoxide radicals	biological_process	2	2531	12	27306	0.0928379	0.196699	1.7981	GWHGACDB038641; GWHGACDB045689
GO:0006796	phosphate-containing compound metabolic process	biological_process	2	2531	12	27306	0.0928379	0.196699	1.7981	GWHGACDB050440; GWHGACDB060722
GO:0080131	hydroxyjasmonate sulfotransferase activity	molecular_function	2	2531	12	27306	0.0928379	0.196699	1.7981	GWHGACDB051279; GWHGACDB065751
GO:0009954	proximal/distal pattern formation	biological_process	2	2531	12	27306	0.0928379	0.196699	1.7981	GWHGACDB052138; GWHGACDB053631
GO:0009408	response to heat	biological_process	25	2531	214	27306	0.0934557	0.196784	1.26035	GWHGACDB002223; GWHGACDB006330; GWHGACDB008343; GWHGACDB008440; GWHGACDB012779; GWHGACDB015992; GWHGACDB018589; GWHGACDB019411; GWHGACDB022646; GWHGACDB030502; GWHGACDB041182; GWHGACDB041542; GWHGACDB041696; GWHGACDB044400; GWHGACDB044698; GWHGACDB047674; GWHGACDB050248; GWHGACDB051207; GWHGACDB053462; GWHGACDB053760; GWHGACDB054148; GWHGACDB057690; GWHGACDB059692; GWHGACDB060611; GWHGACDB060952
GO:0015995	chlorophyll biosynthetic process	biological_process	7	2531	51	27306	0.0959208	0.196784	1.48079	GWHGACDB000481; GWHGACDB003068; GWHGACDB017391; GWHGACDB025116; GWHGACDB027965; GWHGACDB033336; GWHGACDB052535
GO:0090333	regulation of stomatal closure	biological_process	6	2531	43	27306	0.0987371	0.196784	1.50539	GWHGACDB000884; GWHGACDB016045; GWHGACDB030270; GWHGACDB046532; GWHGACDB051392; GWHGACDB058747
GO:0010167	response to nitrate	biological_process	6	2531	43	27306	0.0987371	0.196784	1.50539	GWHGACDB010630; GWHGACDB013932; GWHGACDB016031; GWHGACDB047140; GWHGACDB055289; GWHGACDB058000
GO:0009636	response to toxic substance	biological_process	4	2531	27	27306	0.0990947	0.196784	1.59831	GWHGACDB000595; GWHGACDB026510; GWHGACDB033626; GWHGACDB050340
GO:0010026	trichome differentiation	biological_process	4	2531	27	27306	0.0990947	0.196784	1.59831	GWHGACDB000632; GWHGACDB042838; GWHGACDB053451; GWHGACDB062094
GO:0004630	phospholipase D activity	molecular_function	4	2531	27	27306	0.0990947	0.196784	1.59831	GWHGACDB000884; GWHGACDB016045; GWHGACDB046532; GWHGACDB052927
GO:0070290	N-acylphosphatidylethanolamine-specific phospholipase D activity	molecular_function	4	2531	27	27306	0.0990947	0.196784	1.59831	GWHGACDB000884; GWHGACDB016045; GWHGACDB046532; GWHGACDB052927
GO:0010183	pollen tube guidance	biological_process	4	2531	27	27306	0.0990947	0.196784	1.59831	GWHGACDB003459; GWHGACDB021616; GWHGACDB028565; GWHGACDB030058
GO:0055075	potassium ion homeostasis	biological_process	4	2531	27	27306	0.0990947	0.196784	1.59831	GWHGACDB010630; GWHGACDB041818; GWHGACDB051392; GWHGACDB055289
GO:0090332	stomatal closure	biological_process	4	2531	27	27306	0.0990947	0.196784	1.59831	GWHGACDB013290; GWHGACDB032617; GWHGACDB043053; GWHGACDB048587
GO:0071249	cellular response to nitrate	biological_process	4	2531	27	27306	0.0990947	0.196784	1.59831	GWHGACDB013932; GWHGACDB016031; GWHGACDB047140; GWHGACDB058000
GO:0070822	Sin3-type complex	cellular_component	1	2531	6	27306	0.10016	0.196784	1.7981	GWHGACDB000144
GO:1902459	positive regulation of stem cell population maintenance	biological_process	1	2531	6	27306	0.10016	0.196784	1.7981	GWHGACDB000144
GO:0015152	glucose-6-phosphate transmembrane transporter activity	molecular_function	1	2531	6	27306	0.10016	0.196784	1.7981	GWHGACDB000573
GO:0015760	glucose-6-phosphate transport	biological_process	1	2531	6	27306	0.10016	0.196784	1.7981	GWHGACDB000573
GO:0035436	triose phosphate transmembrane transport	biological_process	1	2531	6	27306	0.10016	0.196784	1.7981	GWHGACDB000573
GO:0005267	potassium channel activity	molecular_function	1	2531	6	27306	0.10016	0.196784	1.7981	GWHGACDB001917
GO:0071333	cellular response to glucose stimulus	biological_process	1	2531	6	27306	0.10016	0.196784	1.7981	GWHGACDB002056
GO:0071368	cellular response to cytokinin stimulus	biological_process	1	2531	6	27306	0.10016	0.196784	1.7981	GWHGACDB002076
GO:0022843	voltage-gated cation channel activity	molecular_function	1	2531	6	27306	0.10016	0.196784	1.7981	GWHGACDB002538
GO:0000730	DNA recombinase assembly	biological_process	1	2531	6	27306	0.10016	0.196784	1.7981	GWHGACDB003127
GO:0042148	strand invasion	biological_process	1	2531	6	27306	0.10016	0.196784	1.7981	GWHGACDB003127
GO:0052593	tryptamine:oxygen oxidoreductase (deaminating) activity	molecular_function	1	2531	6	27306	0.10016	0.196784	1.7981	GWHGACDB003169
GO:0052594	aminoacetone:oxygen oxidoreductase(deaminating) activity	molecular_function	1	2531	6	27306	0.10016	0.196784	1.7981	GWHGACDB003169
GO:0052595	aliphatic-amine oxidase activity	molecular_function	1	2531	6	27306	0.10016	0.196784	1.7981	GWHGACDB003169
GO:0052596	phenethylamine:oxygen oxidoreductase (deaminating) activity	molecular_function	1	2531	6	27306	0.10016	0.196784	1.7981	GWHGACDB003169
GO:0071475	cellular hyperosmotic salinity response	biological_process	1	2531	6	27306	0.10016	0.196784	1.7981	GWHGACDB003475
GO:0000923	equatorial microtubule organizing center	cellular_component	1	2531	6	27306	0.10016	0.196784	1.7981	GWHGACDB005267
GO:0051415	microtubule nucleation by interphase microtubule organizing center	biological_process	1	2531	6	27306	0.10016	0.196784	1.7981	GWHGACDB005267
GO:1900370	positive regulation of RNA interference	biological_process	1	2531	6	27306	0.10016	0.196784	1.7981	GWHGACDB007783
GO:0006418	tRNA aminoacylation for protein translation	biological_process	1	2531	6	27306	0.10016	0.196784	1.7981	GWHGACDB007831
GO:0051214	RNA virus induced gene silencing	biological_process	1	2531	6	27306	0.10016	0.196784	1.7981	GWHGACDB008110
GO:0007026	negative regulation of microtubule depolymerization	biological_process	1	2531	6	27306	0.10016	0.196784	1.7981	GWHGACDB008901
GO:0033388	putrescine biosynthetic process from arginine	biological_process	1	2531	6	27306	0.10016	0.196784	1.7981	GWHGACDB011274
GO:0018458	isopiperitenol dehydrogenase activity	molecular_function	1	2531	6	27306	0.10016	0.196784	1.7981	GWHGACDB012596
GO:0018459	carveol dehydrogenase activity	molecular_function	1	2531	6	27306	0.10016	0.196784	1.7981	GWHGACDB012596
GO:0031525	menthol biosynthetic process	biological_process	1	2531	6	27306	0.10016	0.196784	1.7981	GWHGACDB012596
GO:0003954	NADH dehydrogenase activity	molecular_function	1	2531	6	27306	0.10016	0.196784	1.7981	GWHGACDB012771
GO:0000439	transcription factor TFIIH core complex	cellular_component	1	2531	6	27306	0.10016	0.196784	1.7981	GWHGACDB014531
GO:0000254	C-4 methylsterol oxidase activity	molecular_function	1	2531	6	27306	0.10016	0.196784	1.7981	GWHGACDB014714
GO:0009855	determination of bilateral symmetry	biological_process	1	2531	6	27306	0.10016	0.196784	1.7981	GWHGACDB014869
GO:0006880	intracellular sequestering of iron ion	biological_process	1	2531	6	27306	0.10016	0.196784	1.7981	GWHGACDB016343
GO:0000329	fungal-type vacuole membrane	cellular_component	1	2531	6	27306	0.10016	0.196784	1.7981	GWHGACDB017299
GO:0000064	L-ornithine transmembrane transporter activity	molecular_function	1	2531	6	27306	0.10016	0.196784	1.7981	GWHGACDB019001
GO:0016071	mRNA metabolic process	biological_process	1	2531	6	27306	0.10016	0.196784	1.7981	GWHGACDB019042
GO:0003923	GPI-anchor transamidase activity	molecular_function	1	2531	6	27306	0.10016	0.196784	1.7981	GWHGACDB022588
GO:0015940	pantothenate biosynthetic process	biological_process	1	2531	6	27306	0.10016	0.196784	1.7981	GWHGACDB022606
GO:0010054	trichoblast differentiation	biological_process	1	2531	6	27306	0.10016	0.196784	1.7981	GWHGACDB023340
GO:0016831	carboxy-lyase activity	molecular_function	1	2531	6	27306	0.10016	0.196784	1.7981	GWHGACDB026590
GO:0051980	iron-nicotianamine transmembrane transporter activity	molecular_function	1	2531	6	27306	0.10016	0.196784	1.7981	GWHGACDB026779
GO:0015203	polyamine transmembrane transporter activity	molecular_function	1	2531	6	27306	0.10016	0.196784	1.7981	GWHGACDB027750
GO:0015846	polyamine transport	biological_process	1	2531	6	27306	0.10016	0.196784	1.7981	GWHGACDB027750
GO:0022622	root system development	biological_process	1	2531	6	27306	0.10016	0.196784	1.7981	GWHGACDB028123
GO:0008081	phosphoric diester hydrolase activity	molecular_function	1	2531	6	27306	0.10016	0.196784	1.7981	GWHGACDB028589
GO:0006999	nuclear pore organization	biological_process	1	2531	6	27306	0.10016	0.196784	1.7981	GWHGACDB029657
GO:0007263	nitric oxide mediated signal transduction	biological_process	1	2531	6	27306	0.10016	0.196784	1.7981	GWHGACDB029933
GO:0009828	plant-type cell wall loosening	biological_process	1	2531	6	27306	0.10016	0.196784	1.7981	GWHGACDB030143
GO:0034975	protein folding in endoplasmic reticulum	biological_process	1	2531	6	27306	0.10016	0.196784	1.7981	GWHGACDB031559
GO:0004058	aromatic-L-amino-acid decarboxylase activity	molecular_function	1	2531	6	27306	0.10016	0.196784	1.7981	GWHGACDB032405
GO:0043201	response to leucine	biological_process	1	2531	6	27306	0.10016	0.196784	1.7981	GWHGACDB033316
GO:0080052	response to histidine	biological_process	1	2531	6	27306	0.10016	0.196784	1.7981	GWHGACDB033316
GO:0080053	response to phenylalanine	biological_process	1	2531	6	27306	0.10016	0.196784	1.7981	GWHGACDB033316
GO:0010373	negative regulation of gibberellin biosynthetic process	biological_process	1	2531	6	27306	0.10016	0.196784	1.7981	GWHGACDB034131
GO:0033188	sphingomyelin synthase activity	molecular_function	1	2531	6	27306	0.10016	0.196784	1.7981	GWHGACDB037249
GO:0045140	inositol phosphoceramide synthase activity	molecular_function	1	2531	6	27306	0.10016	0.196784	1.7981	GWHGACDB037249
GO:0047493	ceramide cholinephosphotransferase activity	molecular_function	1	2531	6	27306	0.10016	0.196784	1.7981	GWHGACDB037249
GO:0030388	fructose 1,6-bisphosphate metabolic process	biological_process	1	2531	6	27306	0.10016	0.196784	1.7981	GWHGACDB037251
GO:0000427	plastid-encoded plastid RNA polymerase complex	cellular_component	1	2531	6	27306	0.10016	0.196784	1.7981	GWHGACDB040094
GO:0004049	anthranilate synthase activity	molecular_function	1	2531	6	27306	0.10016	0.196784	1.7981	GWHGACDB040229
GO:0005950	anthranilate synthase complex	cellular_component	1	2531	6	27306	0.10016	0.196784	1.7981	GWHGACDB040229
GO:0005828	kinetochore microtubule	cellular_component	1	2531	6	27306	0.10016	0.196784	1.7981	GWHGACDB040350
GO:0090610	bundle sheath cell fate specification	biological_process	1	2531	6	27306	0.10016	0.196784	1.7981	GWHGACDB040452
GO:0051170	import into nucleus	biological_process	1	2531	6	27306	0.10016	0.196784	1.7981	GWHGACDB040600
GO:0005991	trehalose metabolic process	biological_process	1	2531	6	27306	0.10016	0.196784	1.7981	GWHGACDB041136
GO:0016854	racemase and epimerase activity	molecular_function	1	2531	6	27306	0.10016	0.196784	1.7981	GWHGACDB044357
GO:1905516	positive regulation of fertilization	biological_process	1	2531	6	27306	0.10016	0.196784	1.7981	GWHGACDB044883
GO:0004791	thioredoxin-disulfide reductase activity	molecular_function	1	2531	6	27306	0.10016	0.196784	1.7981	GWHGACDB045689
GO:0009921	auxin efflux carrier complex	cellular_component	1	2531	6	27306	0.10016	0.196784	1.7981	GWHGACDB045894
GO:0052631	sphingolipid delta-8 desaturase activity	molecular_function	1	2531	6	27306	0.10016	0.196784	1.7981	GWHGACDB046011
GO:1990110	callus formation	biological_process	1	2531	6	27306	0.10016	0.196784	1.7981	GWHGACDB046670
GO:0004612	phosphoenolpyruvate carboxykinase (ATP) activity	molecular_function	1	2531	6	27306	0.10016	0.196784	1.7981	GWHGACDB046726
GO:0098542	defense response to other organism	biological_process	1	2531	6	27306	0.10016	0.196784	1.7981	GWHGACDB047070
GO:0005881	cytoplasmic microtubule	cellular_component	1	2531	6	27306	0.10016	0.196784	1.7981	GWHGACDB047263
GO:2000037	regulation of stomatal complex patterning	biological_process	1	2531	6	27306	0.10016	0.196784	1.7981	GWHGACDB047546
GO:0009905	ent-copalyl diphosphate synthase activity	molecular_function	1	2531	6	27306	0.10016	0.196784	1.7981	GWHGACDB052615
GO:0004311	farnesyltranstransferase activity	molecular_function	1	2531	6	27306	0.10016	0.196784	1.7981	GWHGACDB053244
GO:0033386	geranylgeranyl diphosphate biosynthetic process	biological_process	1	2531	6	27306	0.10016	0.196784	1.7981	GWHGACDB053244
GO:1901529	positive regulation of anion channel activity	biological_process	1	2531	6	27306	0.10016	0.196784	1.7981	GWHGACDB056592
GO:0035197	siRNA binding	molecular_function	1	2531	6	27306	0.10016	0.196784	1.7981	GWHGACDB057617
GO:0048598	embryonic morphogenesis	biological_process	1	2531	6	27306	0.10016	0.196784	1.7981	GWHGACDB057679
GO:0045786	negative regulation of cell cycle	biological_process	1	2531	6	27306	0.10016	0.196784	1.7981	GWHGACDB057838
GO:0045839	negative regulation of mitotic nuclear division	biological_process	1	2531	6	27306	0.10016	0.196784	1.7981	GWHGACDB057838
GO:0045176	apical protein localization	biological_process	1	2531	6	27306	0.10016	0.196784	1.7981	GWHGACDB057911
GO:1903508	positive regulation of nucleic acid-templated transcription	biological_process	1	2531	6	27306	0.10016	0.196784	1.7981	GWHGACDB058209
GO:0051290	protein heterotetramerization	biological_process	1	2531	6	27306	0.10016	0.196784	1.7981	GWHGACDB061471
GO:0050505	hydroquinone glucosyltransferase activity	molecular_function	1	2531	6	27306	0.10016	0.196784	1.7981	GWHGACDB061965
GO:0032956	regulation of actin cytoskeleton organization	biological_process	1	2531	6	27306	0.10016	0.196784	1.7981	GWHGACDB062597
GO:0003935	GTP cyclohydrolase II activity	molecular_function	1	2531	6	27306	0.10016	0.196784	1.7981	GWHGACDB063646
GO:0008686	3,4-dihydroxy-2-butanone-4-phosphate synthase activity	molecular_function	1	2531	6	27306	0.10016	0.196784	1.7981	GWHGACDB063646
GO:0047501	(+)-neomenthol dehydrogenase activity	molecular_function	1	2531	6	27306	0.10016	0.196784	1.7981	GWHGACDB063889
GO:0004825	methionine-tRNA ligase activity	molecular_function	1	2531	6	27306	0.10016	0.196784	1.7981	GWHGACDB064067
GO:0006431	methionyl-tRNA aminoacylation	biological_process	1	2531	6	27306	0.10016	0.196784	1.7981	GWHGACDB064067
GO:0046577	long-chain-alcohol oxidase activity	molecular_function	1	2531	6	27306	0.10016	0.196784	1.7981	GWHGACDB064665
GO:0004176	ATP-dependent peptidase activity	molecular_function	5	2531	35	27306	0.100207	0.196784	1.54123	GWHGACDB000205; GWHGACDB006864; GWHGACDB021895; GWHGACDB047728; GWHGACDB058559
GO:0004439	phosphatidylinositol-4,5-bisphosphate 5-phosphatase activity	molecular_function	5	2531	35	27306	0.100207	0.196784	1.54123	GWHGACDB002854; GWHGACDB023501; GWHGACDB040494; GWHGACDB046946; GWHGACDB050446
GO:0005985	sucrose metabolic process	biological_process	5	2531	35	27306	0.100207	0.196784	1.54123	GWHGACDB008799; GWHGACDB029589; GWHGACDB037251; GWHGACDB053276; GWHGACDB056411
GO:0043622	cortical microtubule organization	biological_process	7	2531	52	27306	0.104647	0.205363	1.45231	GWHGACDB005267; GWHGACDB008901; GWHGACDB012645; GWHGACDB024122; GWHGACDB027392; GWHGACDB046559; GWHGACDB063352
GO:0009089	lysine biosynthetic process via diaminopimelate	biological_process	3	2531	20	27306	0.10784	0.210908	1.61829	GWHGACDB009673; GWHGACDB040823; GWHGACDB040926
GO:0010222	stem vascular tissue pattern formation	biological_process	3	2531	20	27306	0.10784	0.210908	1.61829	GWHGACDB015570; GWHGACDB055610; GWHGACDB062123
GO:0071732	cellular response to nitric oxide	biological_process	3	2531	20	27306	0.10784	0.210908	1.61829	GWHGACDB016343; GWHGACDB030349; GWHGACDB034737
GO:0090377	seed trichome initiation	biological_process	3	2531	20	27306	0.10784	0.210908	1.61829	GWHGACDB019339; GWHGACDB036788; GWHGACDB036792
GO:0009787	regulation of abscisic acid-activated signaling pathway	biological_process	3	2531	20	27306	0.10784	0.210908	1.61829	GWHGACDB026404; GWHGACDB030153; GWHGACDB032519
GO:0080188	RNA-directed DNA methylation	biological_process	6	2531	44	27306	0.108533	0.212119	1.47118	GWHGACDB007783; GWHGACDB025228; GWHGACDB044718; GWHGACDB057617; GWHGACDB059325; GWHGACDB062335
GO:0004497	monooxygenase activity	molecular_function	33	2531	295	27306	0.109225	0.213328	1.20686	GWHGACDB000964; GWHGACDB000974; GWHGACDB003216; GWHGACDB003221; GWHGACDB004796; GWHGACDB006464; GWHGACDB008418; GWHGACDB013749; GWHGACDB015223; GWHGACDB019430; GWHGACDB020507; GWHGACDB020588; GWHGACDB027638; GWHGACDB027967; GWHGACDB033486; GWHGACDB041084; GWHGACDB043444; GWHGACDB044149; GWHGACDB046453; GWHGACDB047177; GWHGACDB048575; GWHGACDB052265; GWHGACDB053594; GWHGACDB053611; GWHGACDB056742;…
GO:0010087	phloem or xylem histogenesis	biological_process	9	2531	70	27306	0.110778	0.216213	1.38711	GWHGACDB018938; GWHGACDB028580; GWHGACDB033250; GWHGACDB038475; GWHGACDB038521; GWHGACDB043182; GWHGACDB047712; GWHGACDB057928; GWHGACDB060611
GO:0015743	malate transport	biological_process	4	2531	28	27306	0.111909	0.21659	1.54123	GWHGACDB004250; GWHGACDB013213; GWHGACDB025073; GWHGACDB030827
GO:0003680	AT DNA binding	molecular_function	4	2531	28	27306	0.111909	0.21659	1.54123	GWHGACDB005444; GWHGACDB036333; GWHGACDB051551; GWHGACDB060992
GO:0009116	nucleoside metabolic process	biological_process	4	2531	28	27306	0.111909	0.21659	1.54123	GWHGACDB008397; GWHGACDB038475; GWHGACDB038521; GWHGACDB042326
GO:0047461	(+)-delta-cadinene synthase activity	molecular_function	4	2531	28	27306	0.111909	0.21659	1.54123	GWHGACDB017854; GWHGACDB036788; GWHGACDB036792; GWHGACDB051944
GO:0044030	regulation of DNA methylation	biological_process	4	2531	28	27306	0.111909	0.21659	1.54123	GWHGACDB025228; GWHGACDB046581; GWHGACDB057429; GWHGACDB059325
GO:0048574	long-day photoperiodism, flowering	biological_process	4	2531	28	27306	0.111909	0.21659	1.54123	GWHGACDB041182; GWHGACDB044400; GWHGACDB052780; GWHGACDB063344
GO:0009788	negative regulation of abscisic acid-activated signaling pathway	biological_process	10	2531	79	27306	0.11205	0.21659	1.36565	GWHGACDB001140; GWHGACDB008398; GWHGACDB014272; GWHGACDB015186; GWHGACDB020940; GWHGACDB041738; GWHGACDB047022; GWHGACDB047874; GWHGACDB057929; GWHGACDB057943
GO:0006855	drug transmembrane transport	biological_process	11	2531	88	27306	0.112548	0.21659	1.34858	GWHGACDB005292; GWHGACDB016121; GWHGACDB031120; GWHGACDB033522; GWHGACDB043434; GWHGACDB047070; GWHGACDB050809; GWHGACDB053973; GWHGACDB055056; GWHGACDB057058; GWHGACDB057369
GO:0000922	spindle pole	cellular_component	2	2531	13	27306	0.112705	0.21659	1.65979	GWHGACDB005267; GWHGACDB043013
GO:0006820	anion transport	biological_process	2	2531	13	27306	0.112705	0.21659	1.65979	GWHGACDB007984; GWHGACDB030430
GO:0051010	microtubule plus-end binding	molecular_function	2	2531	13	27306	0.112705	0.21659	1.65979	GWHGACDB008901; GWHGACDB047263
GO:0009509	chromoplast	cellular_component	2	2531	13	27306	0.112705	0.21659	1.65979	GWHGACDB010090; GWHGACDB059191
GO:0003724	RNA helicase activity	molecular_function	2	2531	13	27306	0.112705	0.21659	1.65979	GWHGACDB012353; GWHGACDB036528
GO:0009616	virus induced gene silencing	biological_process	2	2531	13	27306	0.112705	0.21659	1.65979	GWHGACDB012353; GWHGACDB036528
GO:0010428	methyl-CpNpG binding	molecular_function	2	2531	13	27306	0.112705	0.21659	1.65979	GWHGACDB015154; GWHGACDB015162
GO:0010429	methyl-CpNpN binding	molecular_function	2	2531	13	27306	0.112705	0.21659	1.65979	GWHGACDB015154; GWHGACDB015162
GO:0003997	acyl-CoA oxidase activity	molecular_function	2	2531	13	27306	0.112705	0.21659	1.65979	GWHGACDB018701; GWHGACDB026582
GO:1902476	chloride transmembrane transport	biological_process	2	2531	13	27306	0.112705	0.21659	1.65979	GWHGACDB024698; GWHGACDB058263
GO:0006783	heme biosynthetic process	biological_process	2	2531	13	27306	0.112705	0.21659	1.65979	GWHGACDB033336; GWHGACDB052535
GO:0010262	somatic embryogenesis	biological_process	2	2531	13	27306	0.112705	0.21659	1.65979	GWHGACDB034131; GWHGACDB062988
GO:0032541	cortical endoplasmic reticulum	cellular_component	2	2531	13	27306	0.112705	0.21659	1.65979	GWHGACDB035185; GWHGACDB040298
GO:0051233	spindle midzone	cellular_component	2	2531	13	27306	0.112705	0.21659	1.65979	GWHGACDB047263; GWHGACDB058028
GO:0032957	inositol trisphosphate metabolic process	biological_process	2	2531	13	27306	0.112705	0.21659	1.65979	GWHGACDB053386; GWHGACDB056683
GO:0007088	regulation of mitotic nuclear division	biological_process	7	2531	53	27306	0.113797	0.218543	1.42491	GWHGACDB006183; GWHGACDB037786; GWHGACDB038624; GWHGACDB047102; GWHGACDB052157; GWHGACDB056734; GWHGACDB062671
GO:0003677	DNA binding	molecular_function	225	2531	2262	27306	0.115986	0.222596	1.07314	GWHGACDB000089; GWHGACDB001024; GWHGACDB001106; GWHGACDB001140; GWHGACDB001378; GWHGACDB001543; GWHGACDB002076; GWHGACDB002294; GWHGACDB002415; GWHGACDB003118; GWHGACDB003732; GWHGACDB004403; GWHGACDB004457; GWHGACDB004470; GWHGACDB004732; GWHGACDB005177; GWHGACDB005329; GWHGACDB005342; GWHGACDB005397; GWHGACDB005463; GWHGACDB005477; GWHGACDB005680; GWHGACDB005697; GWHGACDB005734; GWHGACDB005874;…
GO:0009740	gibberellic acid mediated signaling pathway	biological_process	14	2531	116	27306	0.117269	0.22491	1.30207	GWHGACDB012631; GWHGACDB014999; GWHGACDB026705; GWHGACDB032501; GWHGACDB033336; GWHGACDB042732; GWHGACDB042838; GWHGACDB042934; GWHGACDB046836; GWHGACDB046841; GWHGACDB049960; GWHGACDB052535; GWHGACDB058206; GWHGACDB058209
GO:0009651	response to salt stress	biological_process	73	2531	696	27306	0.118244	0.226628	1.13157	GWHGACDB001164; GWHGACDB001310; GWHGACDB002056; GWHGACDB002771; GWHGACDB003199; GWHGACDB003459; GWHGACDB003670; GWHGACDB004975; GWHGACDB005285; GWHGACDB005332; GWHGACDB005597; GWHGACDB005783; GWHGACDB008343; GWHGACDB009752; GWHGACDB010405; GWHGACDB010524; GWHGACDB011650; GWHGACDB012779; GWHGACDB013110; GWHGACDB014272; GWHGACDB014482; GWHGACDB016142; GWHGACDB017081; GWHGACDB018589; GWHGACDB025270;…
GO:0010286	heat acclimation	biological_process	6	2531	45	27306	0.118825	0.22731	1.43848	GWHGACDB019411; GWHGACDB030502; GWHGACDB041885; GWHGACDB053462; GWHGACDB056489; GWHGACDB065248
GO:0010154	fruit development	biological_process	6	2531	45	27306	0.118825	0.22731	1.43848	GWHGACDB032709; GWHGACDB045614; GWHGACDB046656; GWHGACDB046944; GWHGACDB054305; GWHGACDB054312
GO:0015238	drug transmembrane transporter activity	molecular_function	9	2531	71	27306	0.118837	0.22731	1.36757	GWHGACDB005292; GWHGACDB016121; GWHGACDB031120; GWHGACDB033522; GWHGACDB043434; GWHGACDB047070; GWHGACDB053973; GWHGACDB055056; GWHGACDB057058
GO:0009534	chloroplast thylakoid	cellular_component	18	2531	154	27306	0.121615	0.232468	1.26101	GWHGACDB005926; GWHGACDB007586; GWHGACDB010378; GWHGACDB019111; GWHGACDB019254; GWHGACDB025116; GWHGACDB035983; GWHGACDB040712; GWHGACDB045119; GWHGACDB046529; GWHGACDB046871; GWHGACDB048576; GWHGACDB049473; GWHGACDB049627; GWHGACDB050129; GWHGACDB062738; GWHGACDB063009; GWHGACDB063453
GO:0034599	cellular response to oxidative stress	biological_process	5	2531	37	27306	0.123044	0.234887	1.45792	GWHGACDB004489; GWHGACDB006864; GWHGACDB026020; GWHGACDB038641; GWHGACDB064984
GO:0016571	histone methylation	biological_process	5	2531	37	27306	0.123044	0.234887	1.45792	GWHGACDB010318; GWHGACDB015105; GWHGACDB015152; GWHGACDB015154; GWHGACDB015162
GO:0034765	regulation of ion transmembrane transport	biological_process	7	2531	54	27306	0.123364	0.235342	1.39852	GWHGACDB002538; GWHGACDB024698; GWHGACDB030270; GWHGACDB041818; GWHGACDB042214; GWHGACDB058263; GWHGACDB058747
GO:0004031	aldehyde oxidase activity	molecular_function	3	2531	21	27306	0.123939	0.235657	1.54123	GWHGACDB001876; GWHGACDB026807; GWHGACDB029093
GO:0000919	cell plate assembly	biological_process	3	2531	21	27306	0.123939	0.235657	1.54123	GWHGACDB005285; GWHGACDB016776; GWHGACDB046125
GO:0004525	ribonuclease III activity	molecular_function	3	2531	21	27306	0.123939	0.235657	1.54123	GWHGACDB005342; GWHGACDB008110; GWHGACDB010222
GO:0048194	Golgi vesicle budding	biological_process	3	2531	21	27306	0.123939	0.235657	1.54123	GWHGACDB008089; GWHGACDB032455; GWHGACDB046976
GO:0009266	response to temperature stimulus	biological_process	3	2531	21	27306	0.123939	0.235657	1.54123	GWHGACDB043630; GWHGACDB049960; GWHGACDB058206
GO:0043231	intracellular membrane-bounded organelle	cellular_component	19	2531	164	27306	0.124686	0.23692	1.2499	GWHGACDB000777; GWHGACDB001548; GWHGACDB003475; GWHGACDB003956; GWHGACDB008189; GWHGACDB013076; GWHGACDB024030; GWHGACDB025122; GWHGACDB029179; GWHGACDB033626; GWHGACDB041407; GWHGACDB041824; GWHGACDB042149; GWHGACDB042959; GWHGACDB045490; GWHGACDB050615; GWHGACDB052882; GWHGACDB062597; GWHGACDB064665
GO:0009904	chloroplast accumulation movement	biological_process	4	2531	29	27306	0.125474	0.23826	1.48809	GWHGACDB014846; GWHGACDB014981; GWHGACDB041407; GWHGACDB041452
GO:0000911	cytokinesis by cell plate formation	biological_process	8	2531	63	27306	0.125955	0.238692	1.36998	GWHGACDB002036; GWHGACDB003021; GWHGACDB028554; GWHGACDB042393; GWHGACDB043416; GWHGACDB046559; GWHGACDB047712; GWHGACDB059045
GO:0042538	hyperosmotic salinity response	biological_process	9	2531	72	27306	0.127212	0.238692	1.34858	GWHGACDB008496; GWHGACDB011439; GWHGACDB030502; GWHGACDB033316; GWHGACDB042446; GWHGACDB058209; GWHGACDB058290; GWHGACDB058580; GWHGACDB063352
GO:0032119	sequestering of zinc ion	biological_process	1	2531	7	27306	0.131855	0.238692	1.54123	GWHGACDB000070
GO:0043181	vacuolar sequestering	biological_process	1	2531	7	27306	0.131855	0.238692	1.54123	GWHGACDB000070
GO:0070072	vacuolar proton-transporting V-type ATPase complex assembly	biological_process	1	2531	7	27306	0.131855	0.238692	1.54123	GWHGACDB000070
GO:0004407	histone deacetylase activity	molecular_function	1	2531	7	27306	0.131855	0.238692	1.54123	GWHGACDB000144
GO:0070932	histone H3 deacetylation	biological_process	1	2531	7	27306	0.131855	0.238692	1.54123	GWHGACDB000144
GO:0070933	histone H4 deacetylation	biological_process	1	2531	7	27306	0.131855	0.238692	1.54123	GWHGACDB000144
GO:0071917	triose-phosphate transmembrane transporter activity	molecular_function	1	2531	7	27306	0.131855	0.238692	1.54123	GWHGACDB000573
GO:0050502	cis-zeatin O-beta-D-glucosyltransferase activity	molecular_function	1	2531	7	27306	0.131855	0.238692	1.54123	GWHGACDB000777
GO:0034426	etioplast membrane	cellular_component	1	2531	7	27306	0.131855	0.238692	1.54123	GWHGACDB002538
GO:0000150	recombinase activity	molecular_function	1	2531	7	27306	0.131855	0.238692	1.54123	GWHGACDB003127
GO:0052691	UDP-arabinopyranose mutase activity	molecular_function	1	2531	7	27306	0.131855	0.238692	1.54123	GWHGACDB003612
GO:0004834	tryptophan synthase activity	molecular_function	1	2531	7	27306	0.131855	0.238692	1.54123	GWHGACDB004201
GO:0005816	spindle pole body	cellular_component	1	2531	7	27306	0.131855	0.238692	1.54123	GWHGACDB005267
GO:0043015	gamma-tubulin binding	molecular_function	1	2531	7	27306	0.131855	0.238692	1.54123	GWHGACDB005267
GO:0046345	abscisic acid catabolic process	biological_process	1	2531	7	27306	0.131855	0.238692	1.54123	GWHGACDB006464
GO:1900368	regulation of RNA interference	biological_process	1	2531	7	27306	0.131855	0.238692	1.54123	GWHGACDB007783
GO:0001664	G protein-coupled receptor binding	molecular_function	1	2531	7	27306	0.131855	0.238692	1.54123	GWHGACDB007907
GO:0007188	adenylate cyclase-modulating G protein-coupled receptor signaling pathway	biological_process	1	2531	7	27306	0.131855	0.238692	1.54123	GWHGACDB007907
GO:0009885	transmembrane histidine kinase cytokinin receptor activity	molecular_function	1	2531	7	27306	0.131855	0.238692	1.54123	GWHGACDB008397
GO:0030532	small nuclear ribonucleoprotein complex	cellular_component	1	2531	7	27306	0.131855	0.238692	1.54123	GWHGACDB011395
GO:0048826	cotyledon morphogenesis	biological_process	1	2531	7	27306	0.131855	0.238692	1.54123	GWHGACDB011568
GO:0000965	mitochondrial RNA 3'-end processing	biological_process	1	2531	7	27306	0.131855	0.238692	1.54123	GWHGACDB012356
GO:0005742	mitochondrial outer membrane translocase complex	cellular_component	1	2531	7	27306	0.131855	0.238692	1.54123	GWHGACDB015901
GO:1902171	regulation of tocopherol cyclase activity	biological_process	1	2531	7	27306	0.131855	0.238692	1.54123	GWHGACDB020213
GO:0004614	phosphoglucomutase activity	molecular_function	1	2531	7	27306	0.131855	0.238692	1.54123	GWHGACDB021374
GO:0043001	Golgi to plasma membrane protein transport	biological_process	1	2531	7	27306	0.131855	0.238692	1.54123	GWHGACDB023851
GO:2001295	malonyl-CoA biosynthetic process	biological_process	1	2531	7	27306	0.131855	0.238692	1.54123	GWHGACDB028127
GO:0003962	cystathionine gamma-synthase activity	molecular_function	1	2531	7	27306	0.131855	0.238692	1.54123	GWHGACDB029733
GO:0035102	PRC1 complex	cellular_component	1	2531	7	27306	0.131855	0.238692	1.54123	GWHGACDB031486
GO:0004837	tyrosine decarboxylase activity	molecular_function	1	2531	7	27306	0.131855	0.238692	1.54123	GWHGACDB032405
GO:0010332	response to gamma radiation	biological_process	1	2531	7	27306	0.131855	0.238692	1.54123	GWHGACDB032413
GO:0035066	positive regulation of histone acetylation	biological_process	1	2531	7	27306	0.131855	0.238692	1.54123	GWHGACDB032413
GO:0000210	NAD+ diphosphatase activity	molecular_function	1	2531	7	27306	0.131855	0.238692	1.54123	GWHGACDB038789
GO:0047631	ADP-ribose diphosphatase activity	molecular_function	1	2531	7	27306	0.131855	0.238692	1.54123	GWHGACDB038789
GO:0006656	phosphatidylcholine biosynthetic process	biological_process	1	2531	7	27306	0.131855	0.238692	1.54123	GWHGACDB038802
GO:0008175	tRNA methyltransferase activity	molecular_function	1	2531	7	27306	0.131855	0.238692	1.54123	GWHGACDB039102
GO:0030702	chromatin silencing at centromere	biological_process	1	2531	7	27306	0.131855	0.238692	1.54123	GWHGACDB039306
GO:0010124	phenylacetate catabolic process	biological_process	1	2531	7	27306	0.131855	0.238692	1.54123	GWHGACDB040069
GO:1990578	perinuclear endoplasmic reticulum membrane	cellular_component	1	2531	7	27306	0.131855	0.238692	1.54123	GWHGACDB040298
GO:0019919	peptidyl-arginine methylation, to asymmetrical-dimethyl arginine	biological_process	1	2531	7	27306	0.131855	0.238692	1.54123	GWHGACDB040348
GO:0008798	beta-aspartyl-peptidase activity	molecular_function	1	2531	7	27306	0.131855	0.238692	1.54123	GWHGACDB040564
GO:0003825	alpha,alpha-trehalose-phosphate synthase (UDP-forming) activity	molecular_function	1	2531	7	27306	0.131855	0.238692	1.54123	GWHGACDB041136
GO:0051262	protein tetramerization	biological_process	1	2531	7	27306	0.131855	0.238692	1.54123	GWHGACDB041629
GO:0005846	nuclear cap binding complex	cellular_component	1	2531	7	27306	0.131855	0.238692	1.54123	GWHGACDB041893
GO:0042391	regulation of membrane potential	biological_process	1	2531	7	27306	0.131855	0.238692	1.54123	GWHGACDB042214
GO:0034504	protein localization to nucleus	biological_process	1	2531	7	27306	0.131855	0.238692	1.54123	GWHGACDB042732
GO:0047134	protein-disulfide reductase activity	molecular_function	1	2531	7	27306	0.131855	0.238692	1.54123	GWHGACDB043821
GO:0051592	response to calcium ion	biological_process	1	2531	7	27306	0.131855	0.238692	1.54123	GWHGACDB044400
GO:0009533	chloroplast stromal thylakoid	cellular_component	1	2531	7	27306	0.131855	0.238692	1.54123	GWHGACDB046182
GO:0006344	maintenance of chromatin silencing	biological_process	1	2531	7	27306	0.131855	0.238692	1.54123	GWHGACDB046581
GO:0008080	N-acetyltransferase activity	molecular_function	1	2531	7	27306	0.131855	0.238692	1.54123	GWHGACDB046690
GO:0034389	lipid droplet organization	biological_process	1	2531	7	27306	0.131855	0.238692	1.54123	GWHGACDB048769
GO:0006152	purine nucleoside catabolic process	biological_process	1	2531	7	27306	0.131855	0.238692	1.54123	GWHGACDB050218
GO:0080027	response to herbivore	biological_process	1	2531	7	27306	0.131855	0.238692	1.54123	GWHGACDB051593
GO:0000050	urea cycle	biological_process	1	2531	7	27306	0.131855	0.238692	1.54123	GWHGACDB053208
GO:0051879	Hsp90 protein binding	molecular_function	1	2531	7	27306	0.131855	0.238692	1.54123	GWHGACDB053462
GO:0010358	leaf shaping	biological_process	1	2531	7	27306	0.131855	0.238692	1.54123	GWHGACDB053611
GO:0015804	neutral amino acid transport	biological_process	1	2531	7	27306	0.131855	0.238692	1.54123	GWHGACDB053903
GO:0010343	singlet oxygen-mediated programmed cell death	biological_process	1	2531	7	27306	0.131855	0.238692	1.54123	GWHGACDB056592
GO:0010617	circadian regulation of calcium ion oscillation	biological_process	1	2531	7	27306	0.131855	0.238692	1.54123	GWHGACDB056592
GO:0072387	flavin adenine dinucleotide metabolic process	biological_process	1	2531	7	27306	0.131855	0.238692	1.54123	GWHGACDB056592
GO:0009249	protein lipoylation	biological_process	1	2531	7	27306	0.131855	0.238692	1.54123	GWHGACDB056831
GO:0001522	pseudouridine synthesis	biological_process	1	2531	7	27306	0.131855	0.238692	1.54123	GWHGACDB057065
GO:2000033	regulation of seed dormancy process	biological_process	1	2531	7	27306	0.131855	0.238692	1.54123	GWHGACDB058209
GO:0004014	adenosylmethionine decarboxylase activity	molecular_function	1	2531	7	27306	0.131855	0.238692	1.54123	GWHGACDB058301
GO:0006557	S-adenosylmethioninamine biosynthetic process	biological_process	1	2531	7	27306	0.131855	0.238692	1.54123	GWHGACDB058301
GO:0006597	spermine biosynthetic process	biological_process	1	2531	7	27306	0.131855	0.238692	1.54123	GWHGACDB058301
GO:0032440	2-alkenal reductase [NAD(P)] activity	molecular_function	1	2531	7	27306	0.131855	0.238692	1.54123	GWHGACDB062207
GO:0052635	C-20 gibberellin 2-beta-dioxygenase activity	molecular_function	1	2531	7	27306	0.131855	0.238692	1.54123	GWHGACDB062648
GO:0044255	cellular lipid metabolic process	biological_process	1	2531	7	27306	0.131855	0.238692	1.54123	GWHGACDB063398
GO:0004450	isocitrate dehydrogenase (NADP+) activity	molecular_function	1	2531	7	27306	0.131855	0.238692	1.54123	GWHGACDB063453
GO:0006739	NADP metabolic process	biological_process	1	2531	7	27306	0.131855	0.238692	1.54123	GWHGACDB063453
GO:0005992	trehalose biosynthetic process	biological_process	7	2531	55	27306	0.133338	0.238692	1.3731	GWHGACDB001164; GWHGACDB021947; GWHGACDB029424; GWHGACDB029891; GWHGACDB039113; GWHGACDB041136; GWHGACDB061215
GO:0042128	nitrate assimilation	biological_process	7	2531	55	27306	0.133338	0.238692	1.3731	GWHGACDB002713; GWHGACDB007714; GWHGACDB016259; GWHGACDB029094; GWHGACDB030575; GWHGACDB033419; GWHGACDB053678
GO:0045787	positive regulation of cell cycle	biological_process	7	2531	55	27306	0.133338	0.238692	1.3731	GWHGACDB006183; GWHGACDB037786; GWHGACDB038624; GWHGACDB047102; GWHGACDB052157; GWHGACDB056734; GWHGACDB062671
GO:0009861	jasmonic acid and ethylene-dependent systemic resistance	biological_process	2	2531	14	27306	0.13401	0.238692	1.54123	GWHGACDB000144; GWHGACDB065615
GO:0016407	acetyltransferase activity	molecular_function	2	2531	14	27306	0.13401	0.238692	1.54123	GWHGACDB004596; GWHGACDB048745
GO:0003886	DNA (cytosine-5-)-methyltransferase activity	molecular_function	2	2531	14	27306	0.13401	0.238692	1.54123	GWHGACDB007887; GWHGACDB062173
GO:0010424	DNA methylation on cytosine within a CG sequence	biological_process	2	2531	14	27306	0.13401	0.238692	1.54123	GWHGACDB007887; GWHGACDB062173
GO:0008964	phosphoenolpyruvate carboxylase activity	molecular_function	2	2531	14	27306	0.13401	0.238692	1.54123	GWHGACDB009934; GWHGACDB021747
GO:0015977	carbon fixation	biological_process	2	2531	14	27306	0.13401	0.238692	1.54123	GWHGACDB009934; GWHGACDB021747
GO:0010507	negative regulation of autophagy	biological_process	2	2531	14	27306	0.13401	0.238692	1.54123	GWHGACDB011439; GWHGACDB044601
GO:0009610	response to symbiotic fungus	biological_process	2	2531	14	27306	0.13401	0.238692	1.54123	GWHGACDB014564; GWHGACDB058431
GO:0080170	hydrogen peroxide transmembrane transport	biological_process	2	2531	14	27306	0.13401	0.238692	1.54123	GWHGACDB014861; GWHGACDB048772
GO:0006360	transcription by RNA polymerase I	biological_process	2	2531	14	27306	0.13401	0.238692	1.54123	GWHGACDB015769; GWHGACDB020207
GO:0015450	P-P-bond-hydrolysis-driven protein transmembrane transporter activity	molecular_function	2	2531	14	27306	0.13401	0.238692	1.54123	GWHGACDB015901; GWHGACDB057679
GO:0035198	miRNA binding	molecular_function	2	2531	14	27306	0.13401	0.238692	1.54123	GWHGACDB020718; GWHGACDB057617
GO:1905582	response to mannose	biological_process	2	2531	14	27306	0.13401	0.238692	1.54123	GWHGACDB023499; GWHGACDB024492
GO:0009970	cellular response to sulfate starvation	biological_process	2	2531	14	27306	0.13401	0.238692	1.54123	GWHGACDB029733; GWHGACDB040600
GO:0009773	photosynthetic electron transport in photosystem I	biological_process	2	2531	14	27306	0.13401	0.238692	1.54123	GWHGACDB037251; GWHGACDB051692
GO:0005815	microtubule organizing center	cellular_component	2	2531	14	27306	0.13401	0.238692	1.54123	GWHGACDB040350; GWHGACDB047263
GO:0080030	methyl indole-3-acetate esterase activity	molecular_function	2	2531	14	27306	0.13401	0.238692	1.54123	GWHGACDB040430; GWHGACDB046611
GO:0032452	histone demethylase activity	molecular_function	2	2531	14	27306	0.13401	0.238692	1.54123	GWHGACDB041806; GWHGACDB059213
GO:0034647	histone demethylase activity (H3-trimethyl-K4 specific)	molecular_function	2	2531	14	27306	0.13401	0.238692	1.54123	GWHGACDB041806; GWHGACDB059213
GO:0035097	histone methyltransferase complex	cellular_component	2	2531	14	27306	0.13401	0.238692	1.54123	GWHGACDB041806; GWHGACDB059213
GO:0015996	chlorophyll catabolic process	biological_process	2	2531	14	27306	0.13401	0.238692	1.54123	GWHGACDB042095; GWHGACDB058186
GO:0080054	low-affinity nitrate transmembrane transporter activity	molecular_function	2	2531	14	27306	0.13401	0.238692	1.54123	GWHGACDB048355; GWHGACDB065419
GO:0046283	anthocyanin-containing compound metabolic process	biological_process	2	2531	14	27306	0.13401	0.238692	1.54123	GWHGACDB056592; GWHGACDB062599
GO:0016020	membrane	cellular_component	137	2531	1359	27306	0.134697	0.239767	1.08759	GWHGACDB000059; GWHGACDB000070; GWHGACDB000265; GWHGACDB000412; GWHGACDB000646; GWHGACDB000691; GWHGACDB000694; GWHGACDB000720; GWHGACDB000766; GWHGACDB000884; GWHGACDB000971; GWHGACDB000974; GWHGACDB001294; GWHGACDB001310; GWHGACDB001728; GWHGACDB003613; GWHGACDB004480; GWHGACDB004590; GWHGACDB005230; GWHGACDB005379; GWHGACDB005415; GWHGACDB005597; GWHGACDB005759; GWHGACDB006013; GWHGACDB006330;…
GO:0042631	cellular response to water deprivation	biological_process	5	2531	38	27306	0.135338	0.240758	1.41956	GWHGACDB000541; GWHGACDB003475; GWHGACDB029733; GWHGACDB051434; GWHGACDB051845
GO:0009707	chloroplast outer membrane	cellular_component	10	2531	82	27306	0.13569	0.241235	1.31569	GWHGACDB019037; GWHGACDB019290; GWHGACDB045223; GWHGACDB045590; GWHGACDB048322; GWHGACDB049557; GWHGACDB050129; GWHGACDB058987; GWHGACDB062709; GWHGACDB062778
GO:0006865	amino acid transport	biological_process	4	2531	30	27306	0.139753	0.247998	1.43848	GWHGACDB006079; GWHGACDB026179; GWHGACDB026565; GWHGACDB061035
GO:0009641	shade avoidance	biological_process	4	2531	30	27306	0.139753	0.247998	1.43848	GWHGACDB017194; GWHGACDB056910; GWHGACDB062599; GWHGACDB065615
GO:0015086	cadmium ion transmembrane transporter activity	molecular_function	4	2531	30	27306	0.139753	0.247998	1.43848	GWHGACDB041963; GWHGACDB050809; GWHGACDB057369; GWHGACDB060611
GO:0031359	integral component of chloroplast outer membrane	cellular_component	3	2531	22	27306	0.140982	0.248645	1.47118	GWHGACDB002538; GWHGACDB032293; GWHGACDB057679
GO:0006302	double-strand break repair	biological_process	3	2531	22	27306	0.140982	0.248645	1.47118	GWHGACDB005633; GWHGACDB044927; GWHGACDB052579
GO:0015386	potassium:proton antiporter activity	molecular_function	3	2531	22	27306	0.140982	0.248645	1.47118	GWHGACDB010630; GWHGACDB051392; GWHGACDB055289
GO:0010628	positive regulation of gene expression	biological_process	3	2531	22	27306	0.140982	0.248645	1.47118	GWHGACDB014945; GWHGACDB051692; GWHGACDB058209
GO:0007029	endoplasmic reticulum organization	biological_process	3	2531	22	27306	0.140982	0.248645	1.47118	GWHGACDB019180; GWHGACDB062912; GWHGACDB062921
GO:0032991	protein-containing complex	cellular_component	3	2531	22	27306	0.140982	0.248645	1.47118	GWHGACDB026478; GWHGACDB061471; GWHGACDB063706
GO:0009933	meristem structural organization	biological_process	3	2531	22	27306	0.140982	0.248645	1.47118	GWHGACDB029512; GWHGACDB055295; GWHGACDB063120
GO:0009269	response to desiccation	biological_process	3	2531	22	27306	0.140982	0.248645	1.47118	GWHGACDB029737; GWHGACDB060910; GWHGACDB064984
GO:0006002	fructose 6-phosphate metabolic process	biological_process	3	2531	22	27306	0.140982	0.248645	1.47118	GWHGACDB030459; GWHGACDB037251; GWHGACDB058994
GO:0031982	vesicle	cellular_component	3	2531	22	27306	0.140982	0.248645	1.47118	GWHGACDB040247; GWHGACDB041407; GWHGACDB057586
GO:0016301	kinase activity	molecular_function	19	2531	167	27306	0.141626	0.249627	1.22745	GWHGACDB001376; GWHGACDB004489; GWHGACDB006405; GWHGACDB007540; GWHGACDB008350; GWHGACDB008673; GWHGACDB012645; GWHGACDB012767; GWHGACDB014846; GWHGACDB018589; GWHGACDB024899; GWHGACDB027392; GWHGACDB037514; GWHGACDB042998; GWHGACDB046615; GWHGACDB050635; GWHGACDB052922; GWHGACDB056592; GWHGACDB058222
GO:0000978	RNA polymerase II proximal promoter sequence-specific DNA binding	molecular_function	7	2531	56	27306	0.143709	0.253142	1.34858	GWHGACDB026995; GWHGACDB032609; GWHGACDB043034; GWHGACDB047592; GWHGACDB049483; GWHGACDB053519; GWHGACDB060959
GO:0010287	plastoglobule	cellular_component	8	2531	65	27306	0.144868	0.254749	1.32783	GWHGACDB001155; GWHGACDB004489; GWHGACDB005676; GWHGACDB020213; GWHGACDB026211; GWHGACDB032601; GWHGACDB048741; GWHGACDB055577
GO:0000307	cyclin-dependent protein kinase holoenzyme complex	cellular_component	8	2531	65	27306	0.144868	0.254749	1.32783	GWHGACDB006183; GWHGACDB037786; GWHGACDB038624; GWHGACDB047102; GWHGACDB047546; GWHGACDB052157; GWHGACDB056734; GWHGACDB062671
GO:0004222	metalloendopeptidase activity	molecular_function	9	2531	74	27306	0.144887	0.254749	1.31213	GWHGACDB000205; GWHGACDB013967; GWHGACDB022241; GWHGACDB042128; GWHGACDB046951; GWHGACDB047728; GWHGACDB049254; GWHGACDB049259; GWHGACDB063936
GO:0009965	leaf morphogenesis	biological_process	13	2531	111	27306	0.14643	0.257305	1.26353	GWHGACDB011568; GWHGACDB013088; GWHGACDB038588; GWHGACDB039910; GWHGACDB043182; GWHGACDB043931; GWHGACDB046598; GWHGACDB047177; GWHGACDB047216; GWHGACDB053631; GWHGACDB053640; GWHGACDB053660; GWHGACDB063532
GO:0009733	response to auxin	biological_process	41	2531	384	27306	0.147878	0.25969	1.15191	GWHGACDB000537; GWHGACDB001310; GWHGACDB001372; GWHGACDB003120; GWHGACDB003549; GWHGACDB004849; GWHGACDB005680; GWHGACDB005686; GWHGACDB005934; GWHGACDB010229; GWHGACDB014877; GWHGACDB015523; GWHGACDB016074; GWHGACDB018938; GWHGACDB020718; GWHGACDB022634; GWHGACDB033094; GWHGACDB033250; GWHGACDB033440; GWHGACDB034131; GWHGACDB035737; GWHGACDB037514; GWHGACDB039910; GWHGACDB042643; GWHGACDB042934;…
GO:0048511	rhythmic process	biological_process	5	2531	39	27306	0.148183	0.25975	1.38316	GWHGACDB002245; GWHGACDB012986; GWHGACDB019569; GWHGACDB022356; GWHGACDB058067
GO:0030173	integral component of Golgi membrane	cellular_component	5	2531	39	27306	0.148183	0.25975	1.38316	GWHGACDB015023; GWHGACDB029478; GWHGACDB035508; GWHGACDB037249; GWHGACDB048489
GO:0051707	response to other organism	biological_process	5	2531	39	27306	0.148183	0.25975	1.38316	GWHGACDB038615; GWHGACDB040550; GWHGACDB041797; GWHGACDB046017; GWHGACDB057519
GO:0009693	ethylene biosynthetic process	biological_process	6	2531	48	27306	0.152544	0.267231	1.34858	GWHGACDB008977; GWHGACDB030349; GWHGACDB030618; GWHGACDB033028; GWHGACDB043143; GWHGACDB045154
GO:0004315	3-oxoacyl-[acyl-carrier-protein] synthase activity	molecular_function	2	2531	15	27306	0.156563	0.270776	1.43848	GWHGACDB003080; GWHGACDB019220
GO:0009704	de-etiolation	biological_process	2	2531	15	27306	0.156563	0.270776	1.43848	GWHGACDB003670; GWHGACDB008343
GO:0006812	cation transport	biological_process	2	2531	15	27306	0.156563	0.270776	1.43848	GWHGACDB003993; GWHGACDB013611
GO:0006829	zinc ion transport	biological_process	2	2531	15	27306	0.156563	0.270776	1.43848	GWHGACDB006481; GWHGACDB041963
GO:0005880	nuclear microtubule	cellular_component	2	2531	15	27306	0.156563	0.270776	1.43848	GWHGACDB007665; GWHGACDB041612
GO:0019899	enzyme binding	molecular_function	2	2531	15	27306	0.156563	0.270776	1.43848	GWHGACDB008397; GWHGACDB026665
GO:0008295	spermidine biosynthetic process	biological_process	2	2531	15	27306	0.156563	0.270776	1.43848	GWHGACDB011909; GWHGACDB058301
GO:0005452	inorganic anion exchanger activity	molecular_function	2	2531	15	27306	0.156563	0.270776	1.43848	GWHGACDB012581; GWHGACDB017514
GO:0080139	borate efflux transmembrane transporter activity	molecular_function	2	2531	15	27306	0.156563	0.270776	1.43848	GWHGACDB012581; GWHGACDB017514
GO:0009956	radial pattern formation	biological_process	2	2531	15	27306	0.156563	0.270776	1.43848	GWHGACDB014869; GWHGACDB040452
GO:0006626	protein targeting to mitochondrion	biological_process	2	2531	15	27306	0.156563	0.270776	1.43848	GWHGACDB015901; GWHGACDB015992
GO:0010039	response to iron ion	biological_process	2	2531	15	27306	0.156563	0.270776	1.43848	GWHGACDB016343; GWHGACDB026779
GO:0048544	recognition of pollen	biological_process	2	2531	15	27306	0.156563	0.270776	1.43848	GWHGACDB017276; GWHGACDB056285
GO:0016281	eukaryotic translation initiation factor 4F complex	cellular_component	2	2531	15	27306	0.156563	0.270776	1.43848	GWHGACDB017507; GWHGACDB061047
GO:0010162	seed dormancy process	biological_process	2	2531	15	27306	0.156563	0.270776	1.43848	GWHGACDB023499; GWHGACDB048769
GO:0034707	chloride channel complex	cellular_component	2	2531	15	27306	0.156563	0.270776	1.43848	GWHGACDB024698; GWHGACDB058263
GO:0005242	inward rectifier potassium channel activity	molecular_function	2	2531	15	27306	0.156563	0.270776	1.43848	GWHGACDB030270; GWHGACDB058747
GO:0010099	regulation of photomorphogenesis	biological_process	2	2531	15	27306	0.156563	0.270776	1.43848	GWHGACDB033336; GWHGACDB052535
GO:0009767	photosynthetic electron transport chain	biological_process	2	2531	15	27306	0.156563	0.270776	1.43848	GWHGACDB034560; GWHGACDB050029
GO:0001227	DNA-binding transcription repressor activity, RNA polymerase II-specific	molecular_function	2	2531	15	27306	0.156563	0.270776	1.43848	GWHGACDB041806; GWHGACDB059213
GO:1901348	positive regulation of secondary cell wall biogenesis	biological_process	2	2531	15	27306	0.156563	0.270776	1.43848	GWHGACDB046670; GWHGACDB058880
GO:0009867	jasmonic acid mediated signaling pathway	biological_process	12	2531	103	27306	0.156769	0.270776	1.25693	GWHGACDB017842; GWHGACDB018938; GWHGACDB019311; GWHGACDB044758; GWHGACDB052117; GWHGACDB053451; GWHGACDB053611; GWHGACDB056149; GWHGACDB057779; GWHGACDB058209; GWHGACDB062753; GWHGACDB065615
GO:0005929	cilium	cellular_component	3	2531	23	27306	0.158889	0.270776	1.40721	GWHGACDB002109; GWHGACDB044891; GWHGACDB063538
GO:0061512	protein localization to cilium	biological_process	3	2531	23	27306	0.158889	0.270776	1.40721	GWHGACDB002109; GWHGACDB044891; GWHGACDB063538
GO:0000794	condensed nuclear chromosome	cellular_component	3	2531	23	27306	0.158889	0.270776	1.40721	GWHGACDB003127; GWHGACDB018938; GWHGACDB038461
GO:0016157	sucrose synthase activity	molecular_function	3	2531	23	27306	0.158889	0.270776	1.40721	GWHGACDB005949; GWHGACDB008799; GWHGACDB053276
GO:0033897	ribonuclease T2 activity	molecular_function	3	2531	23	27306	0.158889	0.270776	1.40721	GWHGACDB021689; GWHGACDB044601; GWHGACDB048763
GO:0010072	primary shoot apical meristem specification	biological_process	5	2531	40	27306	0.161553	0.270776	1.34858	GWHGACDB005477; GWHGACDB036710; GWHGACDB041720; GWHGACDB044743; GWHGACDB051818
GO:0008283	cell proliferation	biological_process	5	2531	40	27306	0.161553	0.270776	1.34858	GWHGACDB010616; GWHGACDB022035; GWHGACDB028641; GWHGACDB036345; GWHGACDB055298
GO:0009903	chloroplast avoidance movement	biological_process	5	2531	40	27306	0.161553	0.270776	1.34858	GWHGACDB014846; GWHGACDB014981; GWHGACDB026404; GWHGACDB041407; GWHGACDB041452
GO:0009553	embryo sac development	biological_process	10	2531	85	27306	0.161782	0.270776	1.26925	GWHGACDB003199; GWHGACDB005633; GWHGACDB020040; GWHGACDB020041; GWHGACDB034963; GWHGACDB053526; GWHGACDB055787; GWHGACDB057711; GWHGACDB061480; GWHGACDB062453
GO:0000139	Golgi membrane	cellular_component	77	2531	753	27306	0.162871	0.270776	1.10322	GWHGACDB000559; GWHGACDB000607; GWHGACDB001102; GWHGACDB001365; GWHGACDB001891; GWHGACDB002525; GWHGACDB004480; GWHGACDB004596; GWHGACDB005285; GWHGACDB005731; GWHGACDB008089; GWHGACDB008492; GWHGACDB009092; GWHGACDB009093; GWHGACDB011419; GWHGACDB012640; GWHGACDB012980; GWHGACDB013086; GWHGACDB013988; GWHGACDB014683; GWHGACDB014877; GWHGACDB014879; GWHGACDB017305; GWHGACDB021095; GWHGACDB021096;…
GO:0010311	lateral root formation	biological_process	9	2531	76	27306	0.16375	0.270776	1.2776	GWHGACDB000121; GWHGACDB005680; GWHGACDB015942; GWHGACDB017433; GWHGACDB017783; GWHGACDB024122; GWHGACDB047085; GWHGACDB047712; GWHGACDB059612
GO:0048235	pollen sperm cell differentiation	biological_process	6	2531	49	27306	0.164674	0.270776	1.32106	GWHGACDB011549; GWHGACDB024065; GWHGACDB030685; GWHGACDB030787; GWHGACDB038322; GWHGACDB046882
GO:0051607	defense response to virus	biological_process	6	2531	49	27306	0.164674	0.270776	1.32106	GWHGACDB016484; GWHGACDB019463; GWHGACDB032827; GWHGACDB046017; GWHGACDB056032; GWHGACDB057617
GO:0000724	double-strand break repair via homologous recombination	biological_process	6	2531	49	27306	0.164674	0.270776	1.32106	GWHGACDB032413; GWHGACDB038624; GWHGACDB039307; GWHGACDB044415; GWHGACDB045814; GWHGACDB051845
GO:0010114	response to red light	biological_process	8	2531	67	27306	0.165119	0.270776	1.28819	GWHGACDB004975; GWHGACDB005332; GWHGACDB005676; GWHGACDB006464; GWHGACDB020213; GWHGACDB038692; GWHGACDB052846; GWHGACDB056592
GO:0015120	phosphoglycerate transmembrane transporter activity	molecular_function	1	2531	8	27306	0.165406	0.270776	1.34858	GWHGACDB000573
GO:0015713	phosphoglycerate transmembrane transport	biological_process	1	2531	8	27306	0.165406	0.270776	1.34858	GWHGACDB000573
GO:0015714	phosphoenolpyruvate transport	biological_process	1	2531	8	27306	0.165406	0.270776	1.34858	GWHGACDB000573
GO:0050403	trans-zeatin O-beta-D-glucosyltransferase activity	molecular_function	1	2531	8	27306	0.165406	0.270776	1.34858	GWHGACDB000777
GO:0006116	NADH oxidation	biological_process	1	2531	8	27306	0.165406	0.270776	1.34858	GWHGACDB001338
GO:0047952	glycerol-3-phosphate dehydrogenase [NAD(P)+] activity	molecular_function	1	2531	8	27306	0.165406	0.270776	1.34858	GWHGACDB001338
GO:0052638	indole-3-butyrate beta-glucosyltransferase activity	molecular_function	1	2531	8	27306	0.165406	0.270776	1.34858	GWHGACDB003475
GO:0004714	transmembrane receptor protein tyrosine kinase activity	molecular_function	1	2531	8	27306	0.165406	0.270776	1.34858	GWHGACDB003956
GO:0008023	transcription elongation factor complex	cellular_component	1	2531	8	27306	0.165406	0.270776	1.34858	GWHGACDB004403
GO:0034728	nucleosome organization	biological_process	1	2531	8	27306	0.165406	0.270776	1.34858	GWHGACDB004403
GO:0035327	transcriptionally active chromatin	cellular_component	1	2531	8	27306	0.165406	0.270776	1.34858	GWHGACDB004403
GO:0000930	gamma-tubulin complex	cellular_component	1	2531	8	27306	0.165406	0.270776	1.34858	GWHGACDB005267
GO:0007020	microtubule nucleation	biological_process	1	2531	8	27306	0.165406	0.270776	1.34858	GWHGACDB005267
GO:0008843	endochitinase activity	molecular_function	1	2531	8	27306	0.165406	0.270776	1.34858	GWHGACDB005783
GO:0035885	exochitinase activity	molecular_function	1	2531	8	27306	0.165406	0.270776	1.34858	GWHGACDB005783
GO:0006515	protein quality control for misfolded or incompletely synthesized proteins	biological_process	1	2531	8	27306	0.165406	0.270776	1.34858	GWHGACDB006864
GO:0015840	urea transport	biological_process	1	2531	8	27306	0.165406	0.270776	1.34858	GWHGACDB011549
GO:0043631	RNA polyadenylation	biological_process	1	2531	8	27306	0.165406	0.270776	1.34858	GWHGACDB012754
GO:0043562	cellular response to nitrogen levels	biological_process	1	2531	8	27306	0.165406	0.270776	1.34858	GWHGACDB012771
GO:0010220	positive regulation of vernalization response	biological_process	1	2531	8	27306	0.165406	0.270776	1.34858	GWHGACDB013533
GO:0004475	mannose-1-phosphate guanylyltransferase activity	molecular_function	1	2531	8	27306	0.165406	0.270776	1.34858	GWHGACDB015192
GO:0005736	RNA polymerase I complex	cellular_component	1	2531	8	27306	0.165406	0.270776	1.34858	GWHGACDB015769
GO:2000762	regulation of phenylpropanoid metabolic process	biological_process	1	2531	8	27306	0.165406	0.270776	1.34858	GWHGACDB017755
GO:0047100	glyceraldehyde-3-phosphate dehydrogenase (NADP+) (phosphorylating) activity	molecular_function	1	2531	8	27306	0.165406	0.270776	1.34858	GWHGACDB018917
GO:1902626	assembly of large subunit precursor of preribosome	biological_process	1	2531	8	27306	0.165406	0.270776	1.34858	GWHGACDB019781
GO:0006101	citrate metabolic process	biological_process	1	2531	8	27306	0.165406	0.270776	1.34858	GWHGACDB020065
GO:0016255	attachment of GPI anchor to protein	biological_process	1	2531	8	27306	0.165406	0.270776	1.34858	GWHGACDB022588
GO:0042765	GPI-anchor transamidase complex	cellular_component	1	2531	8	27306	0.165406	0.270776	1.34858	GWHGACDB022588
GO:0015783	GDP-fucose transmembrane transport	biological_process	1	2531	8	27306	0.165406	0.270776	1.34858	GWHGACDB028771
GO:0015786	UDP-glucose transmembrane transport	biological_process	1	2531	8	27306	0.165406	0.270776	1.34858	GWHGACDB028771
GO:0047938	glucose-6-phosphate 1-epimerase activity	molecular_function	1	2531	8	27306	0.165406	0.270776	1.34858	GWHGACDB029663
GO:0016123	xanthophyll biosynthetic process	biological_process	1	2531	8	27306	0.165406	0.270776	1.34858	GWHGACDB029688
GO:1901562	response to paraquat	biological_process	1	2531	8	27306	0.165406	0.270776	1.34858	GWHGACDB030502
GO:0006723	cuticle hydrocarbon biosynthetic process	biological_process	1	2531	8	27306	0.165406	0.270776	1.34858	GWHGACDB030685
GO:0046027	phospholipid:diacylglycerol acyltransferase activity	molecular_function	1	2531	8	27306	0.165406	0.270776	1.34858	GWHGACDB031491
GO:0009808	lignin metabolic process	biological_process	1	2531	8	27306	0.165406	0.270776	1.34858	GWHGACDB033626
GO:0071446	cellular response to salicylic acid stimulus	biological_process	1	2531	8	27306	0.165406	0.270776	1.34858	GWHGACDB034737
GO:0000082	G1/S transition of mitotic cell cycle	biological_process	1	2531	8	27306	0.165406	0.270776	1.34858	GWHGACDB037786
GO:0035242	protein-arginine omega-N asymmetric methyltransferase activity	molecular_function	1	2531	8	27306	0.165406	0.270776	1.34858	GWHGACDB040348
GO:0030124	AP-4 adaptor complex	cellular_component	1	2531	8	27306	0.165406	0.270776	1.34858	GWHGACDB040914
GO:2001108	positive regulation of Rho guanyl-nucleotide exchange factor activity	biological_process	1	2531	8	27306	0.165406	0.270776	1.34858	GWHGACDB041295
GO:0072318	clathrin coat disassembly	biological_process	1	2531	8	27306	0.165406	0.270776	1.34858	GWHGACDB041407
GO:2000011	regulation of adaxial/abaxial pattern formation	biological_process	1	2531	8	27306	0.165406	0.270776	1.34858	GWHGACDB041893
GO:0070847	core mediator complex	cellular_component	1	2531	8	27306	0.165406	0.270776	1.34858	GWHGACDB042062
GO:0050688	regulation of defense response to virus	biological_process	1	2531	8	27306	0.165406	0.270776	1.34858	GWHGACDB042264
GO:0033466	trans-zeatin biosynthetic process	biological_process	1	2531	8	27306	0.165406	0.270776	1.34858	GWHGACDB043444
GO:0006873	cellular ion homeostasis	biological_process	1	2531	8	27306	0.165406	0.270776	1.34858	GWHGACDB043492
GO:0043572	plastid fission	biological_process	1	2531	8	27306	0.165406	0.270776	1.34858	GWHGACDB045590
GO:0016050	vesicle organization	biological_process	1	2531	8	27306	0.165406	0.270776	1.34858	GWHGACDB046106
GO:0061024	membrane organization	biological_process	1	2531	8	27306	0.165406	0.270776	1.34858	GWHGACDB046106
GO:0032875	regulation of DNA endoreduplication	biological_process	1	2531	8	27306	0.165406	0.270776	1.34858	GWHGACDB047546
GO:0048209	regulation of vesicle targeting, to, from or within Golgi	biological_process	1	2531	8	27306	0.165406	0.270776	1.34858	GWHGACDB047712
GO:1990112	RQC complex	cellular_component	1	2531	8	27306	0.165406	0.270776	1.34858	GWHGACDB049891
GO:1990116	ribosome-associated ubiquitin-dependent protein catabolic process	biological_process	1	2531	8	27306	0.165406	0.270776	1.34858	GWHGACDB049891
GO:0061087	positive regulation of histone H3-K27 methylation	biological_process	1	2531	8	27306	0.165406	0.270776	1.34858	GWHGACDB049973
GO:1990058	fruit replum development	biological_process	1	2531	8	27306	0.165406	0.270776	1.34858	GWHGACDB050739
GO:0000808	origin recognition complex	cellular_component	1	2531	8	27306	0.165406	0.270776	1.34858	GWHGACDB051145
GO:0005664	nuclear origin of replication recognition complex	cellular_component	1	2531	8	27306	0.165406	0.270776	1.34858	GWHGACDB051145
GO:0052622	ATP dimethylallyltransferase activity	molecular_function	1	2531	8	27306	0.165406	0.270776	1.34858	GWHGACDB052631
GO:0052623	ADP dimethylallyltransferase activity	molecular_function	1	2531	8	27306	0.165406	0.270776	1.34858	GWHGACDB052631
GO:0042754	negative regulation of circadian rhythm	biological_process	1	2531	8	27306	0.165406	0.270776	1.34858	GWHGACDB052780
GO:0033499	galactose catabolic process via UDP-galactose	biological_process	1	2531	8	27306	0.165406	0.270776	1.34858	GWHGACDB053796
GO:0004345	glucose-6-phosphate dehydrogenase activity	molecular_function	1	2531	8	27306	0.165406	0.270776	1.34858	GWHGACDB054136
GO:0045177	apical part of cell	cellular_component	1	2531	8	27306	0.165406	0.270776	1.34858	GWHGACDB056637
GO:0060776	simple leaf morphogenesis	biological_process	1	2531	8	27306	0.165406	0.270776	1.34858	GWHGACDB056726
GO:0001558	regulation of cell growth	biological_process	1	2531	8	27306	0.165406	0.270776	1.34858	GWHGACDB057928
GO:0016572	histone phosphorylation	biological_process	1	2531	8	27306	0.165406	0.270776	1.34858	GWHGACDB058028
GO:0031616	spindle pole centrosome	cellular_component	1	2531	8	27306	0.165406	0.270776	1.34858	GWHGACDB058028
GO:0032133	chromosome passenger complex	cellular_component	1	2531	8	27306	0.165406	0.270776	1.34858	GWHGACDB058028
GO:0035174	histone serine kinase activity	molecular_function	1	2531	8	27306	0.165406	0.270776	1.34858	GWHGACDB058028
GO:0035175	histone kinase activity (H3-S10 specific)	molecular_function	1	2531	8	27306	0.165406	0.270776	1.34858	GWHGACDB058028
GO:0004028	3-chloroallyl aldehyde dehydrogenase activity	molecular_function	1	2531	8	27306	0.165406	0.270776	1.34858	GWHGACDB058479
GO:0006081	cellular aldehyde metabolic process	biological_process	1	2531	8	27306	0.165406	0.270776	1.34858	GWHGACDB058479
GO:0030838	positive regulation of actin filament polymerization	biological_process	1	2531	8	27306	0.165406	0.270776	1.34858	GWHGACDB061042
GO:0031532	actin cytoskeleton reorganization	biological_process	1	2531	8	27306	0.165406	0.270776	1.34858	GWHGACDB061042
GO:0015245	fatty acid transmembrane transporter activity	molecular_function	1	2531	8	27306	0.165406	0.270776	1.34858	GWHGACDB062123
GO:0030915	Smc5-Smc6 complex	cellular_component	1	2531	8	27306	0.165406	0.270776	1.34858	GWHGACDB062769
GO:0010231	maintenance of seed dormancy	biological_process	1	2531	8	27306	0.165406	0.270776	1.34858	GWHGACDB064984
GO:0006032	chitin catabolic process	biological_process	7	2531	58	27306	0.165588	0.27092	1.30207	GWHGACDB002067; GWHGACDB005783; GWHGACDB007969; GWHGACDB032189; GWHGACDB037582; GWHGACDB042280; GWHGACDB064945
GO:0006813	potassium ion transport	biological_process	13	2531	114	27306	0.169577	0.27713	1.23028	GWHGACDB003993; GWHGACDB007331; GWHGACDB007332; GWHGACDB007915; GWHGACDB030058; GWHGACDB030270; GWHGACDB041818; GWHGACDB042254; GWHGACDB047924; GWHGACDB048278; GWHGACDB050030; GWHGACDB054897; GWHGACDB058747
GO:0005759	mitochondrial matrix	cellular_component	13	2531	114	27306	0.169577	0.27713	1.23028	GWHGACDB006864; GWHGACDB022646; GWHGACDB023503; GWHGACDB024060; GWHGACDB028814; GWHGACDB030765; GWHGACDB040671; GWHGACDB045689; GWHGACDB049206; GWHGACDB052161; GWHGACDB052828; GWHGACDB059526; GWHGACDB063828
GO:0000162	tryptophan biosynthetic process	biological_process	4	2531	32	27306	0.170277	0.277485	1.34858	GWHGACDB004201; GWHGACDB011972; GWHGACDB015001; GWHGACDB040229
GO:0016024	CDP-diacylglycerol biosynthetic process	biological_process	4	2531	32	27306	0.170277	0.277485	1.34858	GWHGACDB006862; GWHGACDB026184; GWHGACDB046882; GWHGACDB060869
GO:0009959	negative gravitropism	biological_process	4	2531	32	27306	0.170277	0.277485	1.34858	GWHGACDB009943; GWHGACDB019264; GWHGACDB033336; GWHGACDB052535
GO:0010431	seed maturation	biological_process	4	2531	32	27306	0.170277	0.277485	1.34858	GWHGACDB030502; GWHGACDB046944; GWHGACDB054305; GWHGACDB054312
GO:0070417	cellular response to cold	biological_process	4	2531	32	27306	0.170277	0.277485	1.34858	GWHGACDB038475; GWHGACDB038521; GWHGACDB046011; GWHGACDB051845
GO:0031146	SCF-dependent proteasomal ubiquitin-dependent protein catabolic process	biological_process	10	2531	86	27306	0.170997	0.278343	1.25449	GWHGACDB001894; GWHGACDB005923; GWHGACDB010225; GWHGACDB017433; GWHGACDB033266; GWHGACDB043597; GWHGACDB052590; GWHGACDB056489; GWHGACDB056605; GWHGACDB065615
GO:0008284	positive regulation of cell proliferation	biological_process	10	2531	86	27306	0.170997	0.278343	1.25449	GWHGACDB006183; GWHGACDB010461; GWHGACDB034131; GWHGACDB036494; GWHGACDB037786; GWHGACDB038624; GWHGACDB047102; GWHGACDB052157; GWHGACDB056734; GWHGACDB062671
GO:0003682	chromatin binding	molecular_function	14	2531	124	27306	0.173512	0.282276	1.21807	GWHGACDB007785; GWHGACDB007887; GWHGACDB031486; GWHGACDB033357; GWHGACDB039306; GWHGACDB040600; GWHGACDB041806; GWHGACDB046323; GWHGACDB052181; GWHGACDB057429; GWHGACDB057617; GWHGACDB059213; GWHGACDB062161; GWHGACDB062173
GO:0004675	transmembrane receptor protein serine/threonine kinase activity	molecular_function	5	2531	41	27306	0.175418	0.284893	1.31569	GWHGACDB001491; GWHGACDB018274; GWHGACDB019370; GWHGACDB053686; GWHGACDB060700
GO:0005543	phospholipid binding	molecular_function	5	2531	41	27306	0.175418	0.284893	1.31569	GWHGACDB004524; GWHGACDB012779; GWHGACDB019494; GWHGACDB029512; GWHGACDB055295
GO:0010017	red or far-red light signaling pathway	biological_process	5	2531	41	27306	0.175418	0.284893	1.31569	GWHGACDB035356; GWHGACDB038692; GWHGACDB052846; GWHGACDB058513; GWHGACDB065116
GO:0000166	nucleotide binding	molecular_function	7	2531	59	27306	0.177069	0.287258	1.28001	GWHGACDB002658; GWHGACDB002771; GWHGACDB012596; GWHGACDB013172; GWHGACDB052253; GWHGACDB058404; GWHGACDB058486
GO:0008378	galactosyltransferase activity	molecular_function	3	2531	24	27306	0.177574	0.287258	1.34858	GWHGACDB000607; GWHGACDB013988; GWHGACDB032756
GO:0070696	transmembrane receptor protein serine/threonine kinase binding	molecular_function	3	2531	24	27306	0.177574	0.287258	1.34858	GWHGACDB003678; GWHGACDB012654; GWHGACDB064097
GO:0005986	sucrose biosynthetic process	biological_process	3	2531	24	27306	0.177574	0.287258	1.34858	GWHGACDB005949; GWHGACDB020948; GWHGACDB037251
GO:0010047	fruit dehiscence	biological_process	3	2531	24	27306	0.177574	0.287258	1.34858	GWHGACDB012050; GWHGACDB033068; GWHGACDB038322
GO:0045824	negative regulation of innate immune response	biological_process	3	2531	24	27306	0.177574	0.287258	1.34858	GWHGACDB012754; GWHGACDB036333; GWHGACDB051551
GO:0010208	pollen wall assembly	biological_process	3	2531	24	27306	0.177574	0.287258	1.34858	GWHGACDB013408; GWHGACDB029704; GWHGACDB050303
GO:0044877	protein-containing complex binding	molecular_function	2	2531	16	27306	0.180176	0.289835	1.34858	GWHGACDB001310; GWHGACDB053718
GO:0006312	mitotic recombination	biological_process	2	2531	16	27306	0.180176	0.289835	1.34858	GWHGACDB003127; GWHGACDB062161
GO:0006098	pentose-phosphate shunt	biological_process	2	2531	16	27306	0.180176	0.289835	1.34858	GWHGACDB008428; GWHGACDB054136
GO:0030041	actin filament polymerization	biological_process	2	2531	16	27306	0.180176	0.289835	1.34858	GWHGACDB012499; GWHGACDB039838
GO:0005665	RNA polymerase II, core complex	cellular_component	2	2531	16	27306	0.180176	0.289835	1.34858	GWHGACDB015769; GWHGACDB047119
GO:0032509	endosome transport via multivesicular body sorting pathway	biological_process	2	2531	16	27306	0.180176	0.289835	1.34858	GWHGACDB019061; GWHGACDB047712
GO:0005247	voltage-gated chloride channel activity	molecular_function	2	2531	16	27306	0.180176	0.289835	1.34858	GWHGACDB024698; GWHGACDB058263
GO:0010310	regulation of hydrogen peroxide metabolic process	biological_process	2	2531	16	27306	0.180176	0.289835	1.34858	GWHGACDB026650; GWHGACDB056592
GO:0035435	phosphate ion transmembrane transport	biological_process	2	2531	16	27306	0.180176	0.289835	1.34858	GWHGACDB037911; GWHGACDB042513
GO:2000280	regulation of root development	biological_process	2	2531	16	27306	0.180176	0.289835	1.34858	GWHGACDB046064; GWHGACDB060851
GO:0004252	serine-type endopeptidase activity	molecular_function	20	2531	183	27306	0.180854	0.290762	1.17908	GWHGACDB005496; GWHGACDB006864; GWHGACDB008063; GWHGACDB019488; GWHGACDB026716; GWHGACDB029979; GWHGACDB031500; GWHGACDB038851; GWHGACDB041314; GWHGACDB041566; GWHGACDB044375; GWHGACDB045973; GWHGACDB046182; GWHGACDB046503; GWHGACDB048762; GWHGACDB055242; GWHGACDB057527; GWHGACDB060514; GWHGACDB062074; GWHGACDB062811
GO:0005634	nucleus	cellular_component	671	2531	7043	27306	0.186256	0.299281	1.02785	GWHGACDB000059; GWHGACDB000089; GWHGACDB000144; GWHGACDB000148; GWHGACDB000179; GWHGACDB000481; GWHGACDB000640; GWHGACDB000679; GWHGACDB000680; GWHGACDB001024; GWHGACDB001106; GWHGACDB001110; GWHGACDB001140; GWHGACDB001196; GWHGACDB001260; GWHGACDB001372; GWHGACDB001378; GWHGACDB001451; GWHGACDB001917; GWHGACDB002056; GWHGACDB002076; GWHGACDB002245; GWHGACDB002294; GWHGACDB002524; GWHGACDB002544;…
GO:0071215	cellular response to abscisic acid stimulus	biological_process	4	2531	33	27306	0.186428	0.299389	1.30771	GWHGACDB003475; GWHGACDB003678; GWHGACDB038475; GWHGACDB038521
GO:0008061	chitin binding	molecular_function	7	2531	60	27306	0.188889	0.303002	1.25867	GWHGACDB005783; GWHGACDB007969; GWHGACDB032189; GWHGACDB037582; GWHGACDB042280; GWHGACDB051593; GWHGACDB051615
GO:0016747	transferase activity, transferring acyl groups other than amino-acyl groups	molecular_function	7	2531	60	27306	0.188889	0.303002	1.25867	GWHGACDB012861; GWHGACDB016191; GWHGACDB034985; GWHGACDB046690; GWHGACDB052759; GWHGACDB057928; GWHGACDB059268
GO:0006351	transcription, DNA-templated	biological_process	14	2531	126	27306	0.1894	0.303653	1.19874	GWHGACDB001372; GWHGACDB006379; GWHGACDB010245; GWHGACDB012725; GWHGACDB012759; GWHGACDB014531; GWHGACDB017290; GWHGACDB022312; GWHGACDB029103; GWHGACDB035809; GWHGACDB041044; GWHGACDB062997; GWHGACDB063655; GWHGACDB065170
GO:0009694	jasmonic acid metabolic process	biological_process	5	2531	42	27306	0.189746	0.304038	1.28436	GWHGACDB034852; GWHGACDB045614; GWHGACDB046611; GWHGACDB051279; GWHGACDB065751
GO:0010252	auxin homeostasis	biological_process	10	2531	88	27306	0.190162	0.304534	1.22598	GWHGACDB000537; GWHGACDB004849; GWHGACDB007676; GWHGACDB015523; GWHGACDB024345; GWHGACDB042643; GWHGACDB045894; GWHGACDB047085; GWHGACDB057481; GWHGACDB058145
GO:0005887	integral component of plasma membrane	cellular_component	25	2531	234	27306	0.19186	0.307082	1.15263	GWHGACDB000121; GWHGACDB000720; GWHGACDB002776; GWHGACDB003042; GWHGACDB011008; GWHGACDB012581; GWHGACDB014317; GWHGACDB015906; GWHGACDB015942; GWHGACDB017449; GWHGACDB017514; GWHGACDB017701; GWHGACDB021156; GWHGACDB026372; GWHGACDB037249; GWHGACDB040124; GWHGACDB042701; GWHGACDB047793; GWHGACDB051624; GWHGACDB051717; GWHGACDB053903; GWHGACDB056411; GWHGACDB057008; GWHGACDB057700; GWHGACDB062881
GO:0016308	1-phosphatidylinositol-4-phosphate 5-kinase activity	molecular_function	3	2531	25	27306	0.19695	0.308568	1.29463	GWHGACDB001188; GWHGACDB003577; GWHGACDB027603
GO:0006955	immune response	biological_process	3	2531	25	27306	0.19695	0.308568	1.29463	GWHGACDB001229; GWHGACDB016269; GWHGACDB047574
GO:0005876	spindle microtubule	cellular_component	3	2531	25	27306	0.19695	0.308568	1.29463	GWHGACDB008901; GWHGACDB040350; GWHGACDB058028
GO:0071482	cellular response to light stimulus	biological_process	3	2531	25	27306	0.19695	0.308568	1.29463	GWHGACDB013968; GWHGACDB028002; GWHGACDB050528
GO:0048367	shoot system development	biological_process	10	2531	89	27306	0.200094	0.308568	1.2122	GWHGACDB005285; GWHGACDB008089; GWHGACDB009804; GWHGACDB019370; GWHGACDB032455; GWHGACDB040430; GWHGACDB041893; GWHGACDB046125; GWHGACDB046656; GWHGACDB063352
GO:0009308	amine metabolic process	biological_process	1	2531	9	27306	0.200198	0.308568	1.19874	GWHGACDB003169
GO:0046524	sucrose-phosphate synthase activity	molecular_function	1	2531	9	27306	0.200198	0.308568	1.19874	GWHGACDB005949
GO:0060964	regulation of gene silencing by miRNA	biological_process	1	2531	9	27306	0.200198	0.308568	1.19874	GWHGACDB007783
GO:0004815	aspartate-tRNA ligase activity	molecular_function	1	2531	9	27306	0.200198	0.308568	1.19874	GWHGACDB007831
GO:1904580	regulation of intracellular mRNA localization	biological_process	1	2531	9	27306	0.200198	0.308568	1.19874	GWHGACDB008855
GO:0051014	actin filament severing	biological_process	1	2531	9	27306	0.200198	0.308568	1.19874	GWHGACDB010339
GO:0016070	RNA metabolic process	biological_process	1	2531	9	27306	0.200198	0.308568	1.19874	GWHGACDB012356
GO:0004652	polynucleotide adenylyltransferase activity	molecular_function	1	2531	9	27306	0.200198	0.308568	1.19874	GWHGACDB012754
GO:0010434	bract formation	biological_process	1	2531	9	27306	0.200198	0.308568	1.19874	GWHGACDB013088
GO:0000060	protein import into nucleus, translocation	biological_process	1	2531	9	27306	0.200198	0.308568	1.19874	GWHGACDB013533
GO:0051300	spindle pole body organization	biological_process	1	2531	9	27306	0.200198	0.308568	1.19874	GWHGACDB013782
GO:2001141	regulation of RNA biosynthetic process	biological_process	1	2531	9	27306	0.200198	0.308568	1.19874	GWHGACDB013968
GO:0005675	transcription factor TFIIH holo complex	cellular_component	1	2531	9	27306	0.200198	0.308568	1.19874	GWHGACDB014531
GO:0080006	internode patterning	biological_process	1	2531	9	27306	0.200198	0.308568	1.19874	GWHGACDB014887
GO:0008409	5'-3' exonuclease activity	molecular_function	1	2531	9	27306	0.200198	0.308568	1.19874	GWHGACDB015476
GO:0045047	protein targeting to ER	biological_process	1	2531	9	27306	0.200198	0.308568	1.19874	GWHGACDB015992
GO:0047150	betaine-homocysteine S-methyltransferase activity	molecular_function	1	2531	9	27306	0.200198	0.308568	1.19874	GWHGACDB023502
GO:0004356	glutamate-ammonia ligase activity	molecular_function	1	2531	9	27306	0.200198	0.308568	1.19874	GWHGACDB026652
GO:0006542	glutamine biosynthetic process	biological_process	1	2531	9	27306	0.200198	0.308568	1.19874	GWHGACDB026652
GO:0016099	monoterpenoid biosynthetic process	biological_process	1	2531	9	27306	0.200198	0.308568	1.19874	GWHGACDB026861
GO:0005457	GDP-fucose transmembrane transporter activity	molecular_function	1	2531	9	27306	0.200198	0.308568	1.19874	GWHGACDB028771
GO:0006624	vacuolar protein processing	biological_process	1	2531	9	27306	0.200198	0.308568	1.19874	GWHGACDB029583
GO:0031080	nuclear pore outer ring	cellular_component	1	2531	9	27306	0.200198	0.308568	1.19874	GWHGACDB029657
GO:0003860	3-hydroxyisobutyryl-CoA hydrolase activity	molecular_function	1	2531	9	27306	0.200198	0.308568	1.19874	GWHGACDB030614
GO:0035098	ESC/E(Z) complex	cellular_component	1	2531	9	27306	0.200198	0.308568	1.19874	GWHGACDB031486
GO:0005680	anaphase-promoting complex	cellular_component	1	2531	9	27306	0.200198	0.308568	1.19874	GWHGACDB032913
GO:0046620	regulation of organ growth	biological_process	1	2531	9	27306	0.200198	0.308568	1.19874	GWHGACDB033440
GO:0009955	adaxial/abaxial pattern specification	biological_process	1	2531	9	27306	0.200198	0.308568	1.19874	GWHGACDB036345
GO:0009830	cell wall modification involved in abscission	biological_process	1	2531	9	27306	0.200198	0.308568	1.19874	GWHGACDB038322
GO:0008469	histone-arginine N-methyltransferase activity	molecular_function	1	2531	9	27306	0.200198	0.308568	1.19874	GWHGACDB040348
GO:0010023	proanthocyanidin biosynthetic process	biological_process	1	2531	9	27306	0.200198	0.308568	1.19874	GWHGACDB040695
GO:0052852	very-long-chain-(S)-2-hydroxy-acid oxidase activity	molecular_function	1	2531	9	27306	0.200198	0.308568	1.19874	GWHGACDB041068
GO:0052853	long-chain-(S)-2-hydroxy-long-chain-acid oxidase activity	molecular_function	1	2531	9	27306	0.200198	0.308568	1.19874	GWHGACDB041068
GO:0052854	medium-chain-(S)-2-hydroxy-acid oxidase activity	molecular_function	1	2531	9	27306	0.200198	0.308568	1.19874	GWHGACDB041068
GO:0071051	polyadenylation-dependent snoRNA 3'-end processing	biological_process	1	2531	9	27306	0.200198	0.308568	1.19874	GWHGACDB042302
GO:0030140	trans-Golgi network transport vesicle	cellular_component	1	2531	9	27306	0.200198	0.308568	1.19874	GWHGACDB043182
GO:0000793	condensed chromosome	cellular_component	1	2531	9	27306	0.200198	0.308568	1.19874	GWHGACDB044295
GO:0010331	gibberellin binding	molecular_function	1	2531	9	27306	0.200198	0.308568	1.19874	GWHGACDB044883
GO:0071782	endoplasmic reticulum tubular network	cellular_component	1	2531	9	27306	0.200198	0.308568	1.19874	GWHGACDB045749
GO:0071786	endoplasmic reticulum tubular network organization	biological_process	1	2531	9	27306	0.200198	0.308568	1.19874	GWHGACDB045749
GO:0032790	ribosome disassembly	biological_process	1	2531	9	27306	0.200198	0.308568	1.19874	GWHGACDB045783
GO:0000813	ESCRT I complex	cellular_component	1	2531	9	27306	0.200198	0.308568	1.19874	GWHGACDB046229
GO:0006349	regulation of gene expression by genetic imprinting	biological_process	1	2531	9	27306	0.200198	0.308568	1.19874	GWHGACDB046581
GO:0030865	cortical cytoskeleton organization	biological_process	1	2531	9	27306	0.200198	0.308568	1.19874	GWHGACDB047263
GO:0015105	arsenite transmembrane transporter activity	molecular_function	1	2531	9	27306	0.200198	0.308568	1.19874	GWHGACDB048772
GO:0004097	catechol oxidase activity	molecular_function	1	2531	9	27306	0.200198	0.308568	1.19874	GWHGACDB049297
GO:0046148	pigment biosynthetic process	biological_process	1	2531	9	27306	0.200198	0.308568	1.19874	GWHGACDB049297
GO:0004032	alditol:NADP+ 1-oxidoreductase activity	molecular_function	1	2531	9	27306	0.200198	0.308568	1.19874	GWHGACDB050340
GO:0010555	response to mannitol	biological_process	1	2531	9	27306	0.200198	0.308568	1.19874	GWHGACDB052202
GO:0004161	dimethylallyltranstransferase activity	molecular_function	1	2531	9	27306	0.200198	0.308568	1.19874	GWHGACDB053244
GO:0004337	geranyltranstransferase activity	molecular_function	1	2531	9	27306	0.200198	0.308568	1.19874	GWHGACDB053244
GO:0033384	geranyl diphosphate biosynthetic process	biological_process	1	2531	9	27306	0.200198	0.308568	1.19874	GWHGACDB053244
GO:0045337	farnesyl diphosphate biosynthetic process	biological_process	1	2531	9	27306	0.200198	0.308568	1.19874	GWHGACDB053244
GO:0008198	ferrous iron binding	molecular_function	1	2531	9	27306	0.200198	0.308568	1.19874	GWHGACDB053567
GO:0008199	ferric iron binding	molecular_function	1	2531	9	27306	0.200198	0.308568	1.19874	GWHGACDB053567
GO:0016656	monodehydroascorbate reductase (NADH) activity	molecular_function	1	2531	9	27306	0.200198	0.308568	1.19874	GWHGACDB054271
GO:0031204	posttranslational protein targeting to membrane, translocation	biological_process	1	2531	9	27306	0.200198	0.308568	1.19874	GWHGACDB055455
GO:0010244	response to low fluence blue light stimulus by blue low-fluence system	biological_process	1	2531	9	27306	0.200198	0.308568	1.19874	GWHGACDB056592
GO:1901672	positive regulation of systemic acquired resistance	biological_process	1	2531	9	27306	0.200198	0.308568	1.19874	GWHGACDB056592
GO:0061927	TOC-TIC supercomplex I	cellular_component	1	2531	9	27306	0.200198	0.308568	1.19874	GWHGACDB057679
GO:0000780	condensed nuclear chromosome, centromeric region	cellular_component	1	2531	9	27306	0.200198	0.308568	1.19874	GWHGACDB058028
GO:0016688	L-ascorbate peroxidase activity	molecular_function	1	2531	9	27306	0.200198	0.308568	1.19874	GWHGACDB058789
GO:0010389	regulation of G2/M transition of mitotic cell cycle	biological_process	1	2531	9	27306	0.200198	0.308568	1.19874	GWHGACDB058908
GO:0051513	regulation of monopolar cell growth	biological_process	1	2531	9	27306	0.200198	0.308568	1.19874	GWHGACDB062383
GO:0009826	unidimensional cell growth	biological_process	16	2531	147	27306	0.20238	0.311763	1.17427	GWHGACDB000537; GWHGACDB008901; GWHGACDB012880; GWHGACDB015001; GWHGACDB015523; GWHGACDB026705; GWHGACDB029512; GWHGACDB042643; GWHGACDB046690; GWHGACDB046836; GWHGACDB046841; GWHGACDB047712; GWHGACDB053042; GWHGACDB053611; GWHGACDB055295; GWHGACDB063352
GO:0008285	negative regulation of cell proliferation	biological_process	4	2531	34	27306	0.203105	0.311767	1.26925	GWHGACDB004779; GWHGACDB005734; GWHGACDB012754; GWHGACDB030446
GO:0045332	phospholipid translocation	biological_process	4	2531	34	27306	0.203105	0.311767	1.26925	GWHGACDB008089; GWHGACDB019195; GWHGACDB032455; GWHGACDB046976
GO:0009532	plastid stroma	cellular_component	4	2531	34	27306	0.203105	0.311767	1.26925	GWHGACDB021895; GWHGACDB042326; GWHGACDB047674; GWHGACDB058559
GO:0008066	glutamate receptor activity	molecular_function	4	2531	34	27306	0.203105	0.311767	1.26925	GWHGACDB030562; GWHGACDB034163; GWHGACDB047087; GWHGACDB056993
GO:1900426	positive regulation of defense response to bacterium	biological_process	6	2531	52	27306	0.203452	0.311767	1.24484	GWHGACDB026787; GWHGACDB040247; GWHGACDB043378; GWHGACDB052195; GWHGACDB056592; GWHGACDB057586
GO:0006811	ion transport	biological_process	5	2531	43	27306	0.204504	0.311767	1.25449	GWHGACDB000541; GWHGACDB009609; GWHGACDB015901; GWHGACDB026779; GWHGACDB052641
GO:0009638	phototropism	biological_process	5	2531	43	27306	0.204504	0.311767	1.25449	GWHGACDB005680; GWHGACDB014846; GWHGACDB035356; GWHGACDB038692; GWHGACDB056592
GO:0006816	calcium ion transport	biological_process	5	2531	43	27306	0.204504	0.311767	1.25449	GWHGACDB010184; GWHGACDB030562; GWHGACDB034163; GWHGACDB047087; GWHGACDB056993
GO:0071230	cellular response to amino acid stimulus	biological_process	5	2531	43	27306	0.204504	0.311767	1.25449	GWHGACDB030562; GWHGACDB034163; GWHGACDB047087; GWHGACDB053208; GWHGACDB056993
GO:0010069	zygote asymmetric cytokinesis in embryo sac	biological_process	2	2531	17	27306	0.204661	0.311767	1.26925	GWHGACDB001376; GWHGACDB042998
GO:0045300	acyl-[acyl-carrier-protein] desaturase activity	molecular_function	2	2531	17	27306	0.204661	0.311767	1.26925	GWHGACDB002308; GWHGACDB026370
GO:0102786	stearoyl-[acp] desaturase activity	molecular_function	2	2531	17	27306	0.204661	0.311767	1.26925	GWHGACDB002308; GWHGACDB026370
GO:0005732	small nucleolar ribonucleoprotein complex	cellular_component	2	2531	17	27306	0.204661	0.311767	1.26925	GWHGACDB011395; GWHGACDB040958
GO:0006352	DNA-templated transcription, initiation	biological_process	2	2531	17	27306	0.204661	0.311767	1.26925	GWHGACDB013968; GWHGACDB050528
GO:0002238	response to molecule of fungal origin	biological_process	2	2531	17	27306	0.204661	0.311767	1.26925	GWHGACDB023373; GWHGACDB050326
GO:0030976	thiamine pyrophosphate binding	molecular_function	2	2531	17	27306	0.204661	0.311767	1.26925	GWHGACDB023977; GWHGACDB026590
GO:0048589	developmental growth	biological_process	2	2531	17	27306	0.204661	0.311767	1.26925	GWHGACDB029887; GWHGACDB057943
GO:0004017	adenylate kinase activity	molecular_function	2	2531	17	27306	0.204661	0.311767	1.26925	GWHGACDB032579; GWHGACDB034101
GO:0048442	sepal development	biological_process	2	2531	17	27306	0.204661	0.311767	1.26925	GWHGACDB036788; GWHGACDB036792
GO:0046685	response to arsenic-containing substance	biological_process	2	2531	17	27306	0.204661	0.311767	1.26925	GWHGACDB040589; GWHGACDB048772
GO:0004467	long-chain fatty acid-CoA ligase activity	molecular_function	2	2531	17	27306	0.204661	0.311767	1.26925	GWHGACDB043022; GWHGACDB052093
GO:0003697	single-stranded DNA binding	molecular_function	8	2531	71	27306	0.209276	0.318627	1.21562	GWHGACDB003127; GWHGACDB006864; GWHGACDB022062; GWHGACDB033357; GWHGACDB039307; GWHGACDB044415; GWHGACDB046323; GWHGACDB058243
GO:0016538	cyclin-dependent protein serine/threonine kinase regulator activity	molecular_function	7	2531	62	27306	0.213476	0.32485	1.21807	GWHGACDB006183; GWHGACDB037786; GWHGACDB038624; GWHGACDB047102; GWHGACDB052157; GWHGACDB056734; GWHGACDB062671
GO:0016705	oxidoreductase activity, acting on paired donors, with incorporation or reduction of molecular oxygen	molecular_function	25	2531	238	27306	0.216332	0.328539	1.13326	GWHGACDB000964; GWHGACDB003216; GWHGACDB003221; GWHGACDB008418; GWHGACDB013749; GWHGACDB015223; GWHGACDB019430; GWHGACDB020507; GWHGACDB020588; GWHGACDB027967; GWHGACDB033486; GWHGACDB034852; GWHGACDB043444; GWHGACDB045614; GWHGACDB046453; GWHGACDB048575; GWHGACDB052265; GWHGACDB053611; GWHGACDB057853; GWHGACDB060800; GWHGACDB060991; GWHGACDB061141; GWHGACDB065013; GWHGACDB065029; GWHGACDB065698
GO:0006071	glycerol metabolic process	biological_process	3	2531	26	27306	0.21693	0.328539	1.24484	GWHGACDB000632; GWHGACDB031491; GWHGACDB047062
GO:0048765	root hair cell differentiation	biological_process	3	2531	26	27306	0.21693	0.328539	1.24484	GWHGACDB000632; GWHGACDB047712; GWHGACDB060611
GO:0006807	nitrogen compound metabolic process	biological_process	3	2531	26	27306	0.21693	0.328539	1.24484	GWHGACDB001853; GWHGACDB018812; GWHGACDB056726
GO:0015114	phosphate ion transmembrane transporter activity	molecular_function	3	2531	26	27306	0.21693	0.328539	1.24484	GWHGACDB002464; GWHGACDB040209; GWHGACDB040210
GO:2000070	regulation of response to water deprivation	biological_process	3	2531	26	27306	0.21693	0.328539	1.24484	GWHGACDB003055; GWHGACDB029851; GWHGACDB045116
GO:0010582	floral meristem determinacy	biological_process	3	2531	26	27306	0.21693	0.328539	1.24484	GWHGACDB013088; GWHGACDB033649; GWHGACDB063564
GO:0090378	seed trichome elongation	biological_process	3	2531	26	27306	0.21693	0.328539	1.24484	GWHGACDB019339; GWHGACDB063804; GWHGACDB063805
GO:0010256	endomembrane system organization	biological_process	3	2531	26	27306	0.21693	0.328539	1.24484	GWHGACDB019725; GWHGACDB048587; GWHGACDB062751
GO:0005262	calcium channel activity	molecular_function	6	2531	53	27306	0.217095	0.328616	1.22135	GWHGACDB030562; GWHGACDB034163; GWHGACDB034742; GWHGACDB040584; GWHGACDB047087; GWHGACDB056993
GO:0009294	DNA mediated transformation	biological_process	5	2531	44	27306	0.219658	0.331448	1.22598	GWHGACDB000144; GWHGACDB007887; GWHGACDB031804; GWHGACDB040600; GWHGACDB046581
GO:0009058	biosynthetic process	biological_process	5	2531	44	27306	0.219658	0.331448	1.22598	GWHGACDB001294; GWHGACDB005768; GWHGACDB021640; GWHGACDB030475; GWHGACDB063828
GO:0005345	purine nucleobase transmembrane transporter activity	molecular_function	5	2531	44	27306	0.219658	0.331448	1.22598	GWHGACDB004590; GWHGACDB018107; GWHGACDB033238; GWHGACDB040895; GWHGACDB057214
GO:0006863	purine nucleobase transport	biological_process	5	2531	44	27306	0.219658	0.331448	1.22598	GWHGACDB004590; GWHGACDB018107; GWHGACDB033238; GWHGACDB040895; GWHGACDB057214
GO:0051865	protein autoubiquitination	biological_process	5	2531	44	27306	0.219658	0.331448	1.22598	GWHGACDB004779; GWHGACDB012936; GWHGACDB014720; GWHGACDB025062; GWHGACDB032616
GO:0010540	basipetal auxin transport	biological_process	5	2531	44	27306	0.219658	0.331448	1.22598	GWHGACDB008758; GWHGACDB033101; GWHGACDB047712; GWHGACDB057911; GWHGACDB058580
GO:0004970	ionotropic glutamate receptor activity	molecular_function	4	2531	35	27306	0.220254	0.332173	1.23299	GWHGACDB030562; GWHGACDB034163; GWHGACDB047087; GWHGACDB056993
GO:0004197	cysteine-type endopeptidase activity	molecular_function	10	2531	91	27306	0.220612	0.332538	1.18556	GWHGACDB002506; GWHGACDB016142; GWHGACDB017196; GWHGACDB028750; GWHGACDB029583; GWHGACDB041497; GWHGACDB042415; GWHGACDB053654; GWHGACDB056149; GWHGACDB057779
GO:0006631	fatty acid metabolic process	biological_process	8	2531	72	27306	0.220999	0.332948	1.19874	GWHGACDB002389; GWHGACDB017114; GWHGACDB017164; GWHGACDB026370; GWHGACDB044269; GWHGACDB052093; GWHGACDB052885; GWHGACDB057705
GO:0009630	gravitropism	biological_process	7	2531	63	27306	0.226206	0.340442	1.19874	GWHGACDB005680; GWHGACDB006729; GWHGACDB033094; GWHGACDB038588; GWHGACDB040452; GWHGACDB056993; GWHGACDB060894
GO:0009624	response to nematode	biological_process	16	2531	150	27306	0.226329	0.340442	1.15079	GWHGACDB000573; GWHGACDB004590; GWHGACDB005267; GWHGACDB007586; GWHGACDB010706; GWHGACDB021156; GWHGACDB022273; GWHGACDB026779; GWHGACDB028771; GWHGACDB029094; GWHGACDB029533; GWHGACDB043416; GWHGACDB043684; GWHGACDB045906; GWHGACDB046090; GWHGACDB057214
GO:0006486	protein glycosylation	biological_process	16	2531	150	27306	0.226329	0.340442	1.15079	GWHGACDB000607; GWHGACDB005597; GWHGACDB010269; GWHGACDB013086; GWHGACDB013988; GWHGACDB030311; GWHGACDB030608; GWHGACDB032756; GWHGACDB035740; GWHGACDB042851; GWHGACDB050041; GWHGACDB051255; GWHGACDB057570; GWHGACDB058557; GWHGACDB063944; GWHGACDB065200
GO:0003333	amino acid transmembrane transport	biological_process	9	2531	82	27306	0.226744	0.340888	1.18412	GWHGACDB001246; GWHGACDB002637; GWHGACDB025860; GWHGACDB028109; GWHGACDB033499; GWHGACDB040268; GWHGACDB053316; GWHGACDB053903; GWHGACDB058225
GO:0006952	defense response	biological_process	78	2531	783	27306	0.227248	0.341466	1.07473	GWHGACDB001229; GWHGACDB002057; GWHGACDB002810; GWHGACDB006083; GWHGACDB007969; GWHGACDB008306; GWHGACDB008479; GWHGACDB009576; GWHGACDB010344; GWHGACDB014959; GWHGACDB014971; GWHGACDB015001; GWHGACDB015214; GWHGACDB015851; GWHGACDB016269; GWHGACDB016399; GWHGACDB016776; GWHGACDB017153; GWHGACDB017213; GWHGACDB017842; GWHGACDB019986; GWHGACDB020014; GWHGACDB021671; GWHGACDB022738; GWHGACDB024871;…
GO:0009617	response to bacterium	biological_process	17	2531	160	27306	0.227414	0.341537	1.14629	GWHGACDB002056; GWHGACDB005648; GWHGACDB007907; GWHGACDB016484; GWHGACDB024426; GWHGACDB030263; GWHGACDB030357; GWHGACDB032591; GWHGACDB035093; GWHGACDB035737; GWHGACDB040247; GWHGACDB043378; GWHGACDB044981; GWHGACDB045116; GWHGACDB051250; GWHGACDB053264; GWHGACDB057586
GO:0052324	plant-type cell wall cellulose biosynthetic process	biological_process	2	2531	18	27306	0.229841	0.342888	1.19874	GWHGACDB001365; GWHGACDB043738
GO:0010344	seed oilbody biogenesis	biological_process	2	2531	18	27306	0.229841	0.342888	1.19874	GWHGACDB003507; GWHGACDB056389
GO:0046713	borate transport	biological_process	2	2531	18	27306	0.229841	0.342888	1.19874	GWHGACDB012581; GWHGACDB017514
GO:0006665	sphingolipid metabolic process	biological_process	2	2531	18	27306	0.229841	0.342888	1.19874	GWHGACDB013290; GWHGACDB017299
GO:0048830	adventitious root development	biological_process	2	2531	18	27306	0.229841	0.342888	1.19874	GWHGACDB013408; GWHGACDB045894
GO:0071369	cellular response to ethylene stimulus	biological_process	2	2531	18	27306	0.229841	0.342888	1.19874	GWHGACDB016343; GWHGACDB023340
GO:0030133	transport vesicle	cellular_component	2	2531	18	27306	0.229841	0.342888	1.19874	GWHGACDB019379; GWHGACDB032643
GO:0003872	6-phosphofructokinase activity	molecular_function	2	2531	18	27306	0.229841	0.342888	1.19874	GWHGACDB030459; GWHGACDB058994
GO:0019773	proteasome core complex, alpha-subunit complex	cellular_component	2	2531	18	27306	0.229841	0.342888	1.19874	GWHGACDB040589; GWHGACDB059024
GO:0030134	COPII-coated ER to Golgi transport vesicle	cellular_component	2	2531	18	27306	0.229841	0.342888	1.19874	GWHGACDB047714; GWHGACDB048489
GO:0051453	regulation of intracellular pH	biological_process	6	2531	54	27306	0.231055	0.342888	1.19874	GWHGACDB004250; GWHGACDB012581; GWHGACDB017514; GWHGACDB051392; GWHGACDB053792; GWHGACDB063358
GO:0051321	meiotic cell cycle	biological_process	6	2531	54	27306	0.231055	0.342888	1.19874	GWHGACDB005267; GWHGACDB013430; GWHGACDB039307; GWHGACDB043594; GWHGACDB053813; GWHGACDB054367
GO:0009832	plant-type cell wall biogenesis	biological_process	5	2531	45	27306	0.23517	0.342888	1.19874	GWHGACDB003612; GWHGACDB006270; GWHGACDB041136; GWHGACDB043738; GWHGACDB058294
GO:0016126	sterol biosynthetic process	biological_process	5	2531	45	27306	0.23517	0.342888	1.19874	GWHGACDB007921; GWHGACDB014714; GWHGACDB016175; GWHGACDB021520; GWHGACDB041084
GO:0009863	salicylic acid mediated signaling pathway	biological_process	5	2531	45	27306	0.23517	0.342888	1.19874	GWHGACDB009576; GWHGACDB019311; GWHGACDB032591; GWHGACDB058209; GWHGACDB062753
GO:0033160	positive regulation of protein import into nucleus, translocation	biological_process	1	2531	10	27306	0.235713	0.342888	1.07886	GWHGACDB000293
GO:0010120	camalexin biosynthetic process	biological_process	1	2531	10	27306	0.235713	0.342888	1.07886	GWHGACDB003459
GO:1990641	response to iron ion starvation	biological_process	1	2531	10	27306	0.235713	0.342888	1.07886	GWHGACDB004489
GO:0046621	negative regulation of organ growth	biological_process	1	2531	10	27306	0.235713	0.342888	1.07886	GWHGACDB004779
GO:0010295	(+)-abscisic acid 8'-hydroxylase activity	molecular_function	1	2531	10	27306	0.235713	0.342888	1.07886	GWHGACDB006464
GO:0032869	cellular response to insulin stimulus	biological_process	1	2531	10	27306	0.235713	0.342888	1.07886	GWHGACDB007540
GO:0032776	DNA methylation on cytosine	biological_process	1	2531	10	27306	0.235713	0.342888	1.07886	GWHGACDB007783
GO:0042645	mitochondrial nucleoid	cellular_component	1	2531	10	27306	0.235713	0.342888	1.07886	GWHGACDB012356
GO:0000981	DNA-binding transcription factor activity, RNA polymerase II-specific	molecular_function	1	2531	10	27306	0.235713	0.342888	1.07886	GWHGACDB017081
GO:1903338	regulation of cell wall organization or biogenesis	biological_process	1	2531	10	27306	0.235713	0.342888	1.07886	GWHGACDB024620
GO:0070070	proton-transporting V-type ATPase complex assembly	biological_process	1	2531	10	27306	0.235713	0.342888	1.07886	GWHGACDB025022
GO:0016627	oxidoreductase activity, acting on the CH-CH group of donors	molecular_function	1	2531	10	27306	0.235713	0.342888	1.07886	GWHGACDB025116
GO:0072344	rescue of stalled ribosome	biological_process	1	2531	10	27306	0.235713	0.342888	1.07886	GWHGACDB026665
GO:0010021	amylopectin biosynthetic process	biological_process	1	2531	10	27306	0.235713	0.342888	1.07886	GWHGACDB026754
GO:0071470	cellular response to osmotic stress	biological_process	1	2531	10	27306	0.235713	0.342888	1.07886	GWHGACDB026787
GO:0009317	acetyl-CoA carboxylase complex	cellular_component	1	2531	10	27306	0.235713	0.342888	1.07886	GWHGACDB028127
GO:0019343	cysteine biosynthetic process via cystathionine	biological_process	1	2531	10	27306	0.235713	0.342888	1.07886	GWHGACDB029733
GO:0019346	transsulfuration	biological_process	1	2531	10	27306	0.235713	0.342888	1.07886	GWHGACDB029733
GO:0071266	'de novo' L-methionine biosynthetic process	biological_process	1	2531	10	27306	0.235713	0.342888	1.07886	GWHGACDB029733
GO:0006605	protein targeting	biological_process	1	2531	10	27306	0.235713	0.342888	1.07886	GWHGACDB033098
GO:0034969	histone arginine methylation	biological_process	1	2531	10	27306	0.235713	0.342888	1.07886	GWHGACDB040348
GO:0007094	mitotic spindle assembly checkpoint	biological_process	1	2531	10	27306	0.235713	0.342888	1.07886	GWHGACDB040350
GO:0003849	3-deoxy-7-phosphoheptulonate synthase activity	molecular_function	1	2531	10	27306	0.235713	0.342888	1.07886	GWHGACDB040533
GO:0071028	nuclear mRNA surveillance	biological_process	1	2531	10	27306	0.235713	0.342888	1.07886	GWHGACDB042302
GO:0042372	phylloquinone biosynthetic process	biological_process	1	2531	10	27306	0.235713	0.342888	1.07886	GWHGACDB042546
GO:0034051	negative regulation of plant-type hypersensitive response	biological_process	1	2531	10	27306	0.235713	0.342888	1.07886	GWHGACDB042756
GO:0006821	chloride transport	biological_process	1	2531	10	27306	0.235713	0.342888	1.07886	GWHGACDB043492
GO:0030261	chromosome condensation	biological_process	1	2531	10	27306	0.235713	0.342888	1.07886	GWHGACDB043594
GO:0036402	proteasome-activating ATPase activity	molecular_function	1	2531	10	27306	0.235713	0.342888	1.07886	GWHGACDB046305
GO:0045273	respiratory chain complex II	cellular_component	1	2531	10	27306	0.235713	0.342888	1.07886	GWHGACDB047867
GO:0080155	regulation of double fertilization forming a zygote and endosperm	biological_process	1	2531	10	27306	0.235713	0.342888	1.07886	GWHGACDB048769
GO:0015700	arsenite transport	biological_process	1	2531	10	27306	0.235713	0.342888	1.07886	GWHGACDB048772
GO:0010569	regulation of double-strand break repair via homologous recombination	biological_process	1	2531	10	27306	0.235713	0.342888	1.07886	GWHGACDB049212
GO:0034098	VCP-NPL4-UFD1 AAA ATPase complex	cellular_component	1	2531	10	27306	0.235713	0.342888	1.07886	GWHGACDB049891
GO:0043140	ATP-dependent 3'-5' DNA helicase activity	molecular_function	1	2531	10	27306	0.235713	0.342888	1.07886	GWHGACDB051845
GO:0009824	AMP dimethylallyltransferase activity	molecular_function	1	2531	10	27306	0.235713	0.342888	1.07886	GWHGACDB052631
GO:0052381	tRNA dimethylallyltransferase activity	molecular_function	1	2531	10	27306	0.235713	0.342888	1.07886	GWHGACDB052631
GO:0043090	amino acid import	biological_process	1	2531	10	27306	0.235713	0.342888	1.07886	GWHGACDB053316
GO:0004849	uridine kinase activity	molecular_function	1	2531	10	27306	0.235713	0.342888	1.07886	GWHGACDB055387
GO:0044211	CTP salvage	biological_process	1	2531	10	27306	0.235713	0.342888	1.07886	GWHGACDB055387
GO:0005719	nuclear euchromatin	cellular_component	1	2531	10	27306	0.235713	0.342888	1.07886	GWHGACDB057617
GO:0016197	endosomal transport	biological_process	1	2531	10	27306	0.235713	0.342888	1.07886	GWHGACDB057943
GO:0010508	positive regulation of autophagy	biological_process	1	2531	10	27306	0.235713	0.342888	1.07886	GWHGACDB060952
GO:0016477	cell migration	biological_process	1	2531	10	27306	0.235713	0.342888	1.07886	GWHGACDB061042
GO:0019288	isopentenyl diphosphate biosynthetic process, methylerythritol 4-phosphate pathway	biological_process	1	2531	10	27306	0.235713	0.342888	1.07886	GWHGACDB062240
GO:0023052	signaling	biological_process	1	2531	10	27306	0.235713	0.342888	1.07886	GWHGACDB062881
GO:0008379	thioredoxin peroxidase activity	molecular_function	1	2531	10	27306	0.235713	0.342888	1.07886	GWHGACDB064984
GO:0051082	unfolded protein binding	molecular_function	19	2531	181	27306	0.236367	0.343665	1.13251	GWHGACDB004462; GWHGACDB004879; GWHGACDB006330; GWHGACDB008343; GWHGACDB015992; GWHGACDB016056; GWHGACDB022646; GWHGACDB026489; GWHGACDB029985; GWHGACDB032766; GWHGACDB033649; GWHGACDB041542; GWHGACDB044698; GWHGACDB054148; GWHGACDB054962; GWHGACDB057338; GWHGACDB057690; GWHGACDB063564; GWHGACDB065682
GO:0002239	response to oomycetes	biological_process	3	2531	27	27306	0.237423	0.344329	1.19874	GWHGACDB008350; GWHGACDB027638; GWHGACDB035093
GO:0005544	calcium-dependent phospholipid binding	molecular_function	3	2531	27	27306	0.237423	0.344329	1.19874	GWHGACDB012779; GWHGACDB043630; GWHGACDB064101
GO:0006289	nucleotide-excision repair	biological_process	3	2531	27	27306	0.237423	0.344329	1.19874	GWHGACDB014531; GWHGACDB039307; GWHGACDB044415
GO:0006366	transcription by RNA polymerase II	biological_process	3	2531	27	27306	0.237423	0.344329	1.19874	GWHGACDB015769; GWHGACDB020207; GWHGACDB047119
GO:0009698	phenylpropanoid metabolic process	biological_process	3	2531	27	27306	0.237423	0.344329	1.19874	GWHGACDB017755; GWHGACDB058315; GWHGACDB062947
GO:0010152	pollen maturation	biological_process	4	2531	36	27306	0.237823	0.344735	1.19874	GWHGACDB003956; GWHGACDB021600; GWHGACDB023915; GWHGACDB042663
GO:0031418	L-ascorbic acid binding	molecular_function	6	2531	55	27306	0.245305	0.355402	1.17694	GWHGACDB008977; GWHGACDB030349; GWHGACDB030618; GWHGACDB043143; GWHGACDB052362; GWHGACDB058949
GO:0016757	transferase activity, transferring glycosyl groups	molecular_function	13	2531	123	27306	0.248793	0.360273	1.14026	GWHGACDB001347; GWHGACDB001365; GWHGACDB013086; GWHGACDB017305; GWHGACDB030311; GWHGACDB035740; GWHGACDB040103; GWHGACDB041019; GWHGACDB051255; GWHGACDB058557; GWHGACDB059786; GWHGACDB060954; GWHGACDB061215
GO:0010494	cytoplasmic stress granule	cellular_component	5	2531	46	27306	0.251006	0.363112	1.17268	GWHGACDB004780; GWHGACDB004781; GWHGACDB009001; GWHGACDB023499; GWHGACDB053654
GO:0010181	FMN binding	molecular_function	5	2531	46	27306	0.251006	0.363112	1.17268	GWHGACDB014846; GWHGACDB024505; GWHGACDB029887; GWHGACDB041068; GWHGACDB057477
GO:0004842	ubiquitin-protein transferase activity	molecular_function	38	2531	376	27306	0.252422	0.364821	1.09034	GWHGACDB003678; GWHGACDB004779; GWHGACDB005593; GWHGACDB008420; GWHGACDB008421; GWHGACDB010225; GWHGACDB012561; GWHGACDB012654; GWHGACDB012936; GWHGACDB014720; GWHGACDB014965; GWHGACDB014971; GWHGACDB017301; GWHGACDB017433; GWHGACDB017966; GWHGACDB018804; GWHGACDB019261; GWHGACDB021404; GWHGACDB021643; GWHGACDB025062; GWHGACDB030153; GWHGACDB032413; GWHGACDB032519; GWHGACDB032572; GWHGACDB032616;…
GO:0009637	response to blue light	biological_process	7	2531	65	27306	0.252441	0.364821	1.16185	GWHGACDB004975; GWHGACDB005332; GWHGACDB005676; GWHGACDB014846; GWHGACDB026404; GWHGACDB052846; GWHGACDB056592
GO:0000220	vacuolar proton-transporting V-type ATPase, V0 domain	cellular_component	2	2531	19	27306	0.255544	0.368009	1.13564	GWHGACDB000070; GWHGACDB025022
GO:0007098	centrosome cycle	biological_process	2	2531	19	27306	0.255544	0.368009	1.13564	GWHGACDB007665; GWHGACDB041612
GO:0015780	nucleotide-sugar transmembrane transport	biological_process	2	2531	19	27306	0.255544	0.368009	1.13564	GWHGACDB014683; GWHGACDB042055
GO:0010385	double-stranded methylated DNA binding	molecular_function	2	2531	19	27306	0.255544	0.368009	1.13564	GWHGACDB025228; GWHGACDB059325
GO:0000387	spliceosomal snRNP assembly	biological_process	2	2531	19	27306	0.255544	0.368009	1.13564	GWHGACDB036555; GWHGACDB051694
GO:0010444	guard mother cell differentiation	biological_process	2	2531	19	27306	0.255544	0.368009	1.13564	GWHGACDB037786; GWHGACDB047546
GO:0031647	regulation of protein stability	biological_process	2	2531	19	27306	0.255544	0.368009	1.13564	GWHGACDB056149; GWHGACDB057779
GO:0000049	tRNA binding	molecular_function	4	2531	37	27306	0.255757	0.368132	1.16634	GWHGACDB000148; GWHGACDB039102; GWHGACDB056217; GWHGACDB064067
GO:0009506	plasmodesma	cellular_component	111	2531	1136	27306	0.255953	0.36823	1.05417	GWHGACDB000059; GWHGACDB000412; GWHGACDB000508; GWHGACDB000884; GWHGACDB001491; GWHGACDB001853; GWHGACDB002223; GWHGACDB003021; GWHGACDB004403; GWHGACDB004470; GWHGACDB005267; GWHGACDB005415; GWHGACDB005675; GWHGACDB005759; GWHGACDB007509; GWHGACDB007941; GWHGACDB008440; GWHGACDB008496; GWHGACDB008901; GWHGACDB009876; GWHGACDB010690; GWHGACDB012200; GWHGACDB012426; GWHGACDB012986; GWHGACDB013014;…
GO:0009813	flavonoid biosynthetic process	biological_process	8	2531	75	27306	0.25757	0.37037	1.15079	GWHGACDB003555; GWHGACDB021671; GWHGACDB048575; GWHGACDB052362; GWHGACDB052837; GWHGACDB058949; GWHGACDB061026; GWHGACDB061966
GO:1902183	regulation of shoot apical meristem development	biological_process	3	2531	28	27306	0.258342	0.371108	1.15592	GWHGACDB005682; GWHGACDB031507; GWHGACDB032646
[truncated: 874 more rows]

## Sheet: KEGG enrichment 
id	Term	ListHits	ListTotal	PopHits	PopTotal	pValue	qValue	Enrichment_score	Gene	hyperlink_only_excel
ko00592	alpha-Linolenic acid metabolism	22	731	88	8246	1.48574e-06	0.0002565	2.82011	GWHGACDB002100; GWHGACDB002771; GWHGACDB004975; GWHGACDB005332; GWHGACDB010378; GWHGACDB017452; GWHGACDB018701; GWHGACDB019111; GWHGACDB024505; GWHGACDB026582; GWHGACDB030304; GWHGACDB031431; GWHGACDB034737; GWHGACDB037453; GWHGACDB038424; GWHGACDB040069; GWHGACDB048576; GWHGACDB049473; GWHGACDB057477; GWHGACDB062738; GWHGACDB063009; GWHGACDB065352	ko00592
ko00906	Carotenoid biosynthesis	16	731	55	8246	2.91477e-06	0.0002565	3.28158	GWHGACDB006464; GWHGACDB012674; GWHGACDB014427; GWHGACDB019205; GWHGACDB021433; GWHGACDB029688; GWHGACDB029988; GWHGACDB036192; GWHGACDB037803; GWHGACDB048710; GWHGACDB053664; GWHGACDB054428; GWHGACDB059191; GWHGACDB059692; GWHGACDB061141; GWHGACDB062874	ko00906
ko03030	DNA replication	19	731	76	8246	6.38462e-06	0.000374564	2.82011	GWHGACDB002415; GWHGACDB008068; GWHGACDB015476; GWHGACDB017124; GWHGACDB022062; GWHGACDB031996; GWHGACDB034911; GWHGACDB037505; GWHGACDB039307; GWHGACDB040128; GWHGACDB041086; GWHGACDB052712; GWHGACDB053660; GWHGACDB055984; GWHGACDB056599; GWHGACDB057994; GWHGACDB058404; GWHGACDB059071; GWHGACDB061498	ko03030
ko04111	Cell cycle - yeast	29	731	151	8246	1.85218e-05	0.000676275	2.16644	GWHGACDB002415; GWHGACDB002657; GWHGACDB008068; GWHGACDB015118; GWHGACDB017124; GWHGACDB017322; GWHGACDB018938; GWHGACDB021294; GWHGACDB031996; GWHGACDB032913; GWHGACDB033357; GWHGACDB037505; GWHGACDB040350; GWHGACDB041086; GWHGACDB042977; GWHGACDB043594; GWHGACDB044295; GWHGACDB045640; GWHGACDB046323; GWHGACDB051145; GWHGACDB052181; GWHGACDB052340; GWHGACDB052712; GWHGACDB053813; GWHGACDB054367;…	ko04111
ko00591	Linoleic acid metabolism	10	731	29	8246	1.92124e-05	0.000676275	3.88981	GWHGACDB010378; GWHGACDB017783; GWHGACDB019111; GWHGACDB037453; GWHGACDB038424; GWHGACDB048576; GWHGACDB049473; GWHGACDB059612; GWHGACDB062738; GWHGACDB063009	ko00591
ko04075	Plant hormone signal transduction	75	731	558	8246	7.52264e-05	0.00220664	1.51619	GWHGACDB000537; GWHGACDB001372; GWHGACDB002076; GWHGACDB003120; GWHGACDB003122; GWHGACDB003459; GWHGACDB004274; GWHGACDB004849; GWHGACDB005329; GWHGACDB005680; GWHGACDB005923; GWHGACDB005934; GWHGACDB006379; GWHGACDB007676; GWHGACDB007820; GWHGACDB007947; GWHGACDB008045; GWHGACDB008048; GWHGACDB008397; GWHGACDB012411; GWHGACDB013047; GWHGACDB013048; GWHGACDB014854; GWHGACDB014988; GWHGACDB015186;…	ko04075
ko04110	Cell cycle	34	731	208	8246	0.000147083	0.00369809	1.84392	GWHGACDB000144; GWHGACDB002415; GWHGACDB002657; GWHGACDB006183; GWHGACDB008068; GWHGACDB015118; GWHGACDB016219; GWHGACDB017124; GWHGACDB017322; GWHGACDB017433; GWHGACDB018938; GWHGACDB022378; GWHGACDB024984; GWHGACDB030731; GWHGACDB031996; GWHGACDB032913; GWHGACDB033357; GWHGACDB037505; GWHGACDB040350; GWHGACDB041086; GWHGACDB042977; GWHGACDB044902; GWHGACDB045640; GWHGACDB046323; GWHGACDB047102;…	ko04110
ko00360	Phenylalanine metabolism	13	731	62	8246	0.000849661	0.0170428	2.36525	GWHGACDB003169; GWHGACDB005768; GWHGACDB020710; GWHGACDB028338; GWHGACDB030475; GWHGACDB037213; GWHGACDB043022; GWHGACDB058315; GWHGACDB060170; GWHGACDB062947; GWHGACDB063828; GWHGACDB065013; GWHGACDB065029	ko00360
ko00940	Phenylpropanoid biosynthesis	39	731	272	8246	0.000913101	0.0170428	1.61742	GWHGACDB002920; GWHGACDB003565; GWHGACDB007941; GWHGACDB009066; GWHGACDB009895; GWHGACDB012986; GWHGACDB014944; GWHGACDB017642; GWHGACDB020710; GWHGACDB022366; GWHGACDB024345; GWHGACDB028338; GWHGACDB028615; GWHGACDB029772; GWHGACDB032687; GWHGACDB033626; GWHGACDB033649; GWHGACDB034856; GWHGACDB037213; GWHGACDB040336; GWHGACDB041366; GWHGACDB042423; GWHGACDB043022; GWHGACDB044149; GWHGACDB045446;…	ko00940
ko04113	Meiosis - yeast	22	731	130	8246	0.000968341	0.0170428	1.909	GWHGACDB002415; GWHGACDB002657; GWHGACDB003127; GWHGACDB008068; GWHGACDB017124; GWHGACDB017322; GWHGACDB031996; GWHGACDB032913; GWHGACDB033357; GWHGACDB037505; GWHGACDB040350; GWHGACDB041086; GWHGACDB042977; GWHGACDB045640; GWHGACDB046323; GWHGACDB051145; GWHGACDB052712; GWHGACDB056599; GWHGACDB057546; GWHGACDB057994; GWHGACDB058740; GWHGACDB059071	ko04113
ko00562	Inositol phosphate metabolism	19	731	109	8246	0.00128114	0.0204982	1.96631	GWHGACDB001188; GWHGACDB003577; GWHGACDB011425; GWHGACDB015106; GWHGACDB027603; GWHGACDB032617; GWHGACDB034963; GWHGACDB037863; GWHGACDB041933; GWHGACDB043053; GWHGACDB048587; GWHGACDB051193; GWHGACDB053224; GWHGACDB053386; GWHGACDB053951; GWHGACDB056683; GWHGACDB057011; GWHGACDB057711; GWHGACDB060722	ko00562
ko00281	Geraniol degradation	2	731	4	8246	0.00259234	0.0376706	5.64022	GWHGACDB030765; GWHGACDB052161	ko00281
ko00905	Brassinosteroid biosynthesis	6	731	23	8246	0.00289396	0.0376706	2.94272	GWHGACDB015223; GWHGACDB033486; GWHGACDB046453; GWHGACDB047177; GWHGACDB053611; GWHGACDB065698	ko00905
ko01212	Fatty acid metabolism	21	731	133	8246	0.00299653	0.0376706	1.78112	GWHGACDB002100; GWHGACDB002308; GWHGACDB003080; GWHGACDB010280; GWHGACDB010365; GWHGACDB010369; GWHGACDB016769; GWHGACDB018701; GWHGACDB019220; GWHGACDB024125; GWHGACDB025492; GWHGACDB026370; GWHGACDB026582; GWHGACDB028127; GWHGACDB030304; GWHGACDB031416; GWHGACDB031431; GWHGACDB040069; GWHGACDB052093; GWHGACDB063241; GWHGACDB063270	ko01212
ko00500	Starch and sucrose metabolism	63	731	520	8246	0.0038526	0.0452039	1.36667	GWHGACDB000559; GWHGACDB000696; GWHGACDB001164; GWHGACDB001521; GWHGACDB001525; GWHGACDB005285; GWHGACDB005949; GWHGACDB008306; GWHGACDB008799; GWHGACDB009066; GWHGACDB009895; GWHGACDB013283; GWHGACDB017659; GWHGACDB017711; GWHGACDB017719; GWHGACDB019037; GWHGACDB019721; GWHGACDB021374; GWHGACDB021947; GWHGACDB023345; GWHGACDB024570; GWHGACDB024871; GWHGACDB025344; GWHGACDB026708; GWHGACDB026754;…	ko00500
ko00196	Photosynthesis - antenna proteins	5	731	19	8246	0.00471371	0.0518508	2.96854	GWHGACDB005676; GWHGACDB032601; GWHGACDB048741; GWHGACDB055577; GWHGACDB062833	ko00196
ko00565	Ether lipid metabolism	10	731	54	8246	0.00685973	0.0710184	2.08897	GWHGACDB000884; GWHGACDB011425; GWHGACDB016045; GWHGACDB032982; GWHGACDB045245; GWHGACDB046532; GWHGACDB051193; GWHGACDB052927; GWHGACDB054028; GWHGACDB060722	ko00565
ko00100	Steroid biosynthesis	10	731	55	8246	0.00790762	0.0773189	2.05099	GWHGACDB007921; GWHGACDB008369; GWHGACDB014714; GWHGACDB016175; GWHGACDB021520; GWHGACDB024156; GWHGACDB024158; GWHGACDB032747; GWHGACDB041084; GWHGACDB049832	ko00100
ko00830	Retinol metabolism	5	731	22	8246	0.010308	0.0890017	2.56374	GWHGACDB001154; GWHGACDB012921; GWHGACDB019430; GWHGACDB057027; GWHGACDB062596	ko00830
ko00730	Thiamine metabolism	4	731	16	8246	0.0103103	0.0890017	2.82011	GWHGACDB004852; GWHGACDB023959; GWHGACDB046741; GWHGACDB064372	ko00730
ko00061	Fatty acid biosynthesis	14	731	89	8246	0.0109826	0.0890017	1.77445	GWHGACDB002308; GWHGACDB003080; GWHGACDB010280; GWHGACDB010369; GWHGACDB016769; GWHGACDB019220; GWHGACDB024125; GWHGACDB025492; GWHGACDB026370; GWHGACDB028127; GWHGACDB031416; GWHGACDB052093; GWHGACDB063241; GWHGACDB063270	ko00061
ko00643	Styrene degradation	2	731	6	8246	0.0113127	0.0890017	3.76015	GWHGACDB000414; GWHGACDB015632	ko00643
ko02024	Quorum sensing	15	731	98	8246	0.0118572	0.0890017	1.7266	GWHGACDB001659; GWHGACDB011425; GWHGACDB016769; GWHGACDB022632; GWHGACDB032696; GWHGACDB033098; GWHGACDB038595; GWHGACDB040229; GWHGACDB040533; GWHGACDB043684; GWHGACDB044692; GWHGACDB051193; GWHGACDB052093; GWHGACDB055419; GWHGACDB060722	ko02024
ko00250	Alanine, aspartate and glutamate metabolism	14	731	90	8246	0.0121366	0.0890017	1.75473	GWHGACDB005768; GWHGACDB025223; GWHGACDB026652; GWHGACDB029887; GWHGACDB030475; GWHGACDB032696; GWHGACDB038595; GWHGACDB042326; GWHGACDB044453; GWHGACDB051697; GWHGACDB053208; GWHGACDB057826; GWHGACDB063828; GWHGACDB063857	ko00250
ko00350	Tyrosine metabolism	11	731	68	8246	0.0153476	0.105439	1.82478	GWHGACDB000414; GWHGACDB002771; GWHGACDB003169; GWHGACDB005768; GWHGACDB015632; GWHGACDB017452; GWHGACDB030475; GWHGACDB032405; GWHGACDB049297; GWHGACDB060170; GWHGACDB063828	ko00350
ko00710	Carbon fixation in photosynthetic organisms	17	731	118	8246	0.0155762	0.105439	1.62515	GWHGACDB005759; GWHGACDB005768; GWHGACDB009934; GWHGACDB013110; GWHGACDB015106; GWHGACDB018917; GWHGACDB020948; GWHGACDB021591; GWHGACDB024394; GWHGACDB030475; GWHGACDB037251; GWHGACDB041933; GWHGACDB046726; GWHGACDB048336; GWHGACDB051638; GWHGACDB052319; GWHGACDB063828	ko00710
ko00071	Fatty acid degradation	12	731	79	8246	0.0207278	0.135115	1.71348	GWHGACDB002100; GWHGACDB002771; GWHGACDB016769; GWHGACDB017452; GWHGACDB018701; GWHGACDB026582; GWHGACDB028814; GWHGACDB030304; GWHGACDB031431; GWHGACDB040069; GWHGACDB052093; GWHGACDB058479	ko00071
ko04115	p53 signaling pathway	10	731	64	8246	0.0237975	0.149584	1.76257	GWHGACDB006183; GWHGACDB006410; GWHGACDB020208; GWHGACDB024984; GWHGACDB030731; GWHGACDB044320; GWHGACDB047102; GWHGACDB052157; GWHGACDB053224; GWHGACDB062599	ko04115
ko00052	Galactose metabolism	14	731	98	8246	0.0250983	0.152321	1.61149	GWHGACDB001521; GWHGACDB001525; GWHGACDB012066; GWHGACDB019037; GWHGACDB021374; GWHGACDB029589; GWHGACDB030459; GWHGACDB030604; GWHGACDB034774; GWHGACDB053796; GWHGACDB058987; GWHGACDB058994; GWHGACDB059786; GWHGACDB065015	ko00052
ko00780	Biotin metabolism	5	731	27	8246	0.0280054	0.164298	2.08897	GWHGACDB003080; GWHGACDB010369; GWHGACDB019220; GWHGACDB024125; GWHGACDB043599	ko00780
ko00521	Streptomycin biosynthesis	4	731	21	8246	0.0332128	0.186059	2.14865	GWHGACDB019037; GWHGACDB021374; GWHGACDB053951; GWHGACDB058987	ko00521
ko00330	Arginine and proline metabolism	13	731	93	8246	0.0338289	0.186059	1.57684	GWHGACDB005768; GWHGACDB011274; GWHGACDB011909; GWHGACDB015196; GWHGACDB023779; GWHGACDB028814; GWHGACDB030475; GWHGACDB037248; GWHGACDB044314; GWHGACDB052315; GWHGACDB058301; GWHGACDB058479; GWHGACDB063828	ko00330
ko00910	Nitrogen metabolism	9	731	61	8246	0.0405614	0.216327	1.66433	GWHGACDB002713; GWHGACDB007714; GWHGACDB016259; GWHGACDB026652; GWHGACDB029887; GWHGACDB040914; GWHGACDB050678; GWHGACDB051697; GWHGACDB053754	ko00910
ko00410	beta-Alanine metabolism	10	731	70	8246	0.0428756	0.217066	1.61149	GWHGACDB003169; GWHGACDB011909; GWHGACDB012771; GWHGACDB022606; GWHGACDB028814; GWHGACDB030614; GWHGACDB032696; GWHGACDB037863; GWHGACDB038595; GWHGACDB058479	ko00410
ko04068	FoxO signaling pathway	14	731	105	8246	0.0431666	0.217066	1.50406	GWHGACDB006183; GWHGACDB017433; GWHGACDB024984; GWHGACDB030731; GWHGACDB033419; GWHGACDB041742; GWHGACDB047100; GWHGACDB047102; GWHGACDB052157; GWHGACDB053224; GWHGACDB056149; GWHGACDB056489; GWHGACDB057779; GWHGACDB065313	ko04068
ko00130	Ubiquinone and other terpenoid-quinone biosynthesis	8	731	55	8246	0.0510279	0.24947	1.64079	GWHGACDB029857; GWHGACDB042546; GWHGACDB043022; GWHGACDB058315; GWHGACDB060170; GWHGACDB062947; GWHGACDB065013; GWHGACDB065029	ko00130
ko00400	Phenylalanine, tyrosine and tryptophan biosynthesis	10	731	74	8246	0.0602808	0.286741	1.52438	GWHGACDB004201; GWHGACDB005768; GWHGACDB011972; GWHGACDB024704; GWHGACDB024705; GWHGACDB030475; GWHGACDB040229; GWHGACDB040533; GWHGACDB057912; GWHGACDB063828	ko00400
ko00960	Tropane, piperidine and pyridine alkaloid biosynthesis	4	731	25	8246	0.0648056	0.287271	1.80487	GWHGACDB003169; GWHGACDB005768; GWHGACDB030475; GWHGACDB063828	ko00960
ko00627	Aminobenzoate degradation	1	731	5	8246	0.0655052	0.287271	2.25609	GWHGACDB050539	ko00627
ko04122	Sulfur relay system	2	731	11	8246	0.0668175	0.287271	2.05099	GWHGACDB024060; GWHGACDB052828	ko04122
ko00908	Zeatin biosynthesis	5	731	33	8246	0.066921	0.287271	1.70916	GWHGACDB005650; GWHGACDB034925; GWHGACDB052631; GWHGACDB056898; GWHGACDB058667	ko00908
ko00430	Taurine and hypotaurine metabolism	3	731	18	8246	0.0688721	0.288607	1.88007	GWHGACDB032696; GWHGACDB038595; GWHGACDB051316	ko00430
ko00300	Lysine biosynthesis	3	731	19	8246	0.0813759	0.319171	1.78112	GWHGACDB009673; GWHGACDB040823; GWHGACDB040926	ko00300
ko00950	Isoquinoline alkaloid biosynthesis	6	731	43	8246	0.081828	0.319171	1.57401	GWHGACDB003169; GWHGACDB005768; GWHGACDB030475; GWHGACDB032405; GWHGACDB049297; GWHGACDB063828	ko00950
ko00524	Neomycin, kanamycin and gentamicin biosynthesis	2	731	12	8246	0.0834198	0.319171	1.88007	GWHGACDB019037; GWHGACDB058987	ko00524
ko00072	Synthesis and degradation of ketone bodies	2	731	12	8246	0.0834198	0.319171	1.88007	GWHGACDB030765; GWHGACDB052161	ko00072
ko01040	Biosynthesis of unsaturated fatty acids	7	731	52	8246	0.0854829	0.320106	1.51852	GWHGACDB002308; GWHGACDB010365; GWHGACDB018701; GWHGACDB026370; GWHGACDB026582; GWHGACDB040069; GWHGACDB045199	ko01040
ko00040	Pentose and glucuronate interconversions	27	731	243	8246	0.0895114	0.323596	1.25338	GWHGACDB000696; GWHGACDB001659; GWHGACDB013283; GWHGACDB017659; GWHGACDB017711; GWHGACDB017719; GWHGACDB022632; GWHGACDB023345; GWHGACDB027305; GWHGACDB028044; GWHGACDB028602; GWHGACDB028814; GWHGACDB030327; GWHGACDB033162; GWHGACDB039110; GWHGACDB043684; GWHGACDB044692; GWHGACDB044930; GWHGACDB045961; GWHGACDB046131; GWHGACDB055419; GWHGACDB058479; GWHGACDB058677; GWHGACDB061986; GWHGACDB061997;…	ko00040
ko00030	Pentose phosphate pathway	12	731	98	8246	0.0913854	0.323596	1.38128	GWHGACDB008428; GWHGACDB013110; GWHGACDB021374; GWHGACDB021591; GWHGACDB030459; GWHGACDB037251; GWHGACDB038680; GWHGACDB051638; GWHGACDB052319; GWHGACDB054136; GWHGACDB057982; GWHGACDB058994	ko00030
ko04668	TNF signaling pathway	1	731	6	8246	0.0926015	0.323596	1.88007	GWHGACDB057903	ko04668
ko00270	Cysteine and methionine metabolism	20	731	175	8246	0.0937693	0.323596	1.28919	GWHGACDB005768; GWHGACDB007887; GWHGACDB008977; GWHGACDB009596; GWHGACDB009673; GWHGACDB011909; GWHGACDB023502; GWHGACDB023779; GWHGACDB029733; GWHGACDB030349; GWHGACDB030475; GWHGACDB033028; GWHGACDB045154; GWHGACDB045176; GWHGACDB052281; GWHGACDB052881; GWHGACDB058301; GWHGACDB062173; GWHGACDB063828; GWHGACDB063857	ko00270
ko00903	Limonene and pinene degradation	2	731	13	8246	0.101581	0.343813	1.73545	GWHGACDB028814; GWHGACDB058479	ko00903
ko00564	Glycerophospholipid metabolism	17	731	149	8246	0.109012	0.352241	1.28703	GWHGACDB000884; GWHGACDB001338; GWHGACDB004779; GWHGACDB006862; GWHGACDB011425; GWHGACDB016045; GWHGACDB026184; GWHGACDB032982; GWHGACDB038802; GWHGACDB045245; GWHGACDB046532; GWHGACDB046882; GWHGACDB051193; GWHGACDB052927; GWHGACDB054028; GWHGACDB060722; GWHGACDB060869	ko00564
ko00051	Fructose and mannose metabolism	14	731	120	8246	0.109046	0.352241	1.31605	GWHGACDB013110; GWHGACDB015106; GWHGACDB015192; GWHGACDB019037; GWHGACDB026708; GWHGACDB030040; GWHGACDB030459; GWHGACDB033341; GWHGACDB037251; GWHGACDB041933; GWHGACDB052319; GWHGACDB058987; GWHGACDB058994; GWHGACDB063779	ko00051
ko00310	Lysine degradation	7	731	55	8246	0.110075	0.352241	1.43569	GWHGACDB010318; GWHGACDB015105; GWHGACDB015152; GWHGACDB015162; GWHGACDB028814; GWHGACDB052273; GWHGACDB058479	ko00310
ko00909	Sesquiterpenoid and triterpenoid biosynthesis	5	731	38	8246	0.115407	0.356345	1.48427	GWHGACDB007921; GWHGACDB016175; GWHGACDB041774; GWHGACDB049832; GWHGACDB057495	ko00909
ko00650	Butanoate metabolism	5	731	38	8246	0.115407	0.356345	1.48427	GWHGACDB030765; GWHGACDB032696; GWHGACDB038595; GWHGACDB044453; GWHGACDB052161	ko00650
ko00563	Glycosylphosphatidylinositol(GPI)-anchor biosynthesis	4	731	30	8246	0.121411	0.358572	1.50406	GWHGACDB022588; GWHGACDB026955; GWHGACDB030750; GWHGACDB030778	ko00563
ko00280	Valine, leucine and isoleucine degradation	10	731	84	8246	0.121968	0.358572	1.34291	GWHGACDB019014; GWHGACDB023503; GWHGACDB028814; GWHGACDB030614; GWHGACDB030765; GWHGACDB037863; GWHGACDB040069; GWHGACDB052161; GWHGACDB058479; GWHGACDB063857	ko00280
ko00785	Lipoic acid metabolism	1	731	7	8246	0.12224	0.358572	1.61149	GWHGACDB056831	ko00785
ko00900	Terpenoid backbone biosynthesis	10	731	85	8246	0.12958	0.373869	1.32711	GWHGACDB004852; GWHGACDB009092; GWHGACDB009093; GWHGACDB012785; GWHGACDB023959; GWHGACDB025116; GWHGACDB046741; GWHGACDB050041; GWHGACDB053244; GWHGACDB062240	ko00900
ko01230	Biosynthesis of amino acids	42	731	413	8246	0.14809	0.409642	1.14716	GWHGACDB003199; GWHGACDB004201; GWHGACDB005768; GWHGACDB009596; GWHGACDB009673; GWHGACDB011972; GWHGACDB012200; GWHGACDB013110; GWHGACDB015106; GWHGACDB015196; GWHGACDB018045; GWHGACDB018372; GWHGACDB018937; GWHGACDB020065; GWHGACDB021591; GWHGACDB024704; GWHGACDB024705; GWHGACDB026652; GWHGACDB028605; GWHGACDB029887; GWHGACDB030459; GWHGACDB030475; GWHGACDB036317; GWHGACDB037248; GWHGACDB040229;…	ko01230
ko00062	Fatty acid elongation	7	731	59	8246	0.148189	0.409642	1.33836	GWHGACDB006517; GWHGACDB015993; GWHGACDB020174; GWHGACDB020177; GWHGACDB042363; GWHGACDB045199; GWHGACDB059049	ko00062
ko04144	Endocytosis	32	731	309	8246	0.148961	0.409642	1.1682	GWHGACDB000884; GWHGACDB001188; GWHGACDB003374; GWHGACDB003577; GWHGACDB003606; GWHGACDB005951; GWHGACDB012105; GWHGACDB012499; GWHGACDB016045; GWHGACDB019061; GWHGACDB019494; GWHGACDB020698; GWHGACDB022433; GWHGACDB023851; GWHGACDB024565; GWHGACDB025336; GWHGACDB026489; GWHGACDB027603; GWHGACDB030290; GWHGACDB030342; GWHGACDB041675; GWHGACDB043182; GWHGACDB044261; GWHGACDB045084; GWHGACDB046532;…	ko04144
ko00260	Glycine, serine and threonine metabolism	14	731	128	8246	0.160714	0.430385	1.2338	GWHGACDB003169; GWHGACDB004201; GWHGACDB009673; GWHGACDB012200; GWHGACDB018045; GWHGACDB020040; GWHGACDB020041; GWHGACDB028605; GWHGACDB036317; GWHGACDB046529; GWHGACDB052273; GWHGACDB053526; GWHGACDB057826; GWHGACDB063857	ko00260
ko00790	Folate biosynthesis	2	731	16	8246	0.16384	0.430385	1.41005	GWHGACDB024060; GWHGACDB052828	ko00790
ko01220	Degradation of aromatic compounds	2	731	16	8246	0.16384	0.430385	1.41005	GWHGACDB065013; GWHGACDB065029	ko01220
ko00945	Stilbenoid, diarylheptanoid and gingerol biosynthesis	4	731	35	8246	0.194383	0.503108	1.28919	GWHGACDB024345; GWHGACDB057481; GWHGACDB065013; GWHGACDB065029	ko00945
ko01200	Carbon metabolism	46	731	469	8246	0.203163	0.515707	1.1064	GWHGACDB005759; GWHGACDB005768; GWHGACDB008363; GWHGACDB008428; GWHGACDB009596; GWHGACDB009934; GWHGACDB012200; GWHGACDB013110; GWHGACDB015106; GWHGACDB018045; GWHGACDB018917; GWHGACDB019037; GWHGACDB020065; GWHGACDB020948; GWHGACDB021591; GWHGACDB024394; GWHGACDB028127; GWHGACDB028605; GWHGACDB030459; GWHGACDB030475; GWHGACDB030614; GWHGACDB037251; GWHGACDB037863; GWHGACDB038680; GWHGACDB041068;…	ko01200
ko00073	Cutin, suberine and wax biosynthesis	5	731	45	8246	0.205111	0.515707	1.25338	GWHGACDB016754; GWHGACDB052885; GWHGACDB057705; GWHGACDB057928; GWHGACDB060800	ko00073
ko04146	Peroxisome	15	731	145	8246	0.213058	0.521861	1.16694	GWHGACDB001154; GWHGACDB016769; GWHGACDB018701; GWHGACDB026582; GWHGACDB030765; GWHGACDB040069; GWHGACDB041068; GWHGACDB047100; GWHGACDB052093; GWHGACDB052161; GWHGACDB052273; GWHGACDB057027; GWHGACDB057826; GWHGACDB062596; GWHGACDB063453	ko04146
ko00760	Nicotinate and nicotinamide metabolism	3	731	27	8246	0.213489	0.521861	1.25338	GWHGACDB024570; GWHGACDB042135; GWHGACDB045007	ko00760
ko00770	Pantothenate and CoA biosynthesis	5	731	46	8246	0.219598	0.529441	1.22613	GWHGACDB003199; GWHGACDB012771; GWHGACDB022606; GWHGACDB024570; GWHGACDB042135	ko00770
ko04070	Phosphatidylinositol signaling system	12	731	116	8246	0.226532	0.538778	1.16694	GWHGACDB001188; GWHGACDB003577; GWHGACDB027603; GWHGACDB032617; GWHGACDB034963; GWHGACDB043053; GWHGACDB048587; GWHGACDB053224; GWHGACDB053386; GWHGACDB056683; GWHGACDB057011; GWHGACDB057711	ko04070
ko04370	VEGF signaling pathway	3	731	28	8246	0.232972	0.546709	1.20862	GWHGACDB015071; GWHGACDB061042; GWHGACDB062767	ko04370
ko04014	Ras signaling pathway	7	731	68	8246	0.252789	0.573945	1.16122	GWHGACDB000884; GWHGACDB016045; GWHGACDB030290; GWHGACDB046532; GWHGACDB052927; GWHGACDB061042; GWHGACDB062767	ko04014
ko00340	Histidine metabolism	3	731	29	8246	0.252864	0.573945	1.16694	GWHGACDB028814; GWHGACDB058479; GWHGACDB064089	ko00340
ko00966	Glucosinolate biosynthesis	1	731	11	8246	0.254362	0.573945	1.02549	GWHGACDB008189	ko00966
ko00750	Vitamin B6 metabolism	2	731	20	8246	0.258951	0.576905	1.12804	GWHGACDB041629; GWHGACDB046529	ko00750
ko00230	Purine metabolism	21	731	214	8246	0.262414	0.577311	1.10696	GWHGACDB003732; GWHGACDB004480; GWHGACDB015476; GWHGACDB015769; GWHGACDB020207; GWHGACDB021374; GWHGACDB022062; GWHGACDB024570; GWHGACDB028387; GWHGACDB030005; GWHGACDB032376; GWHGACDB032579; GWHGACDB042135; GWHGACDB042326; GWHGACDB047119; GWHGACDB050488; GWHGACDB050635; GWHGACDB053660; GWHGACDB054552; GWHGACDB055984; GWHGACDB058404	ko00230
ko00053	Ascorbate and aldarate metabolism	6	731	59	8246	0.266038	0.578058	1.14716	GWHGACDB026020; GWHGACDB028814; GWHGACDB054271; GWHGACDB057011; GWHGACDB058479; GWHGACDB058789	ko00053
ko00010	Glycolysis / Gluconeogenesis	22	731	226	8246	0.27253	0.584943	1.0981	GWHGACDB002771; GWHGACDB013110; GWHGACDB015106; GWHGACDB017452; GWHGACDB018045; GWHGACDB019037; GWHGACDB021374; GWHGACDB023977; GWHGACDB026590; GWHGACDB028814; GWHGACDB029663; GWHGACDB030459; GWHGACDB037251; GWHGACDB041933; GWHGACDB046726; GWHGACDB050635; GWHGACDB052319; GWHGACDB053796; GWHGACDB057982; GWHGACDB058479; GWHGACDB058987; GWHGACDB058994	ko00010
ko00253	Tetracycline biosynthesis	1	731	12	8246	0.28855	0.59212	0.940036	GWHGACDB028127	ko00253
ko00740	Riboflavin metabolism	1	731	12	8246	0.28855	0.59212	0.940036	GWHGACDB063646	ko00740
ko04072	Phospholipase D signaling pathway	8	731	81	8246	0.28882	0.59212	1.11412	GWHGACDB000884; GWHGACDB001188; GWHGACDB003577; GWHGACDB004779; GWHGACDB016045; GWHGACDB027603; GWHGACDB046532; GWHGACDB052927	ko04072
ko00520	Amino sugar and nucleotide sugar metabolism	23	731	239	8246	0.289332	0.59212	1.08557	GWHGACDB000559; GWHGACDB001280; GWHGACDB003612; GWHGACDB005285; GWHGACDB005783; GWHGACDB007969; GWHGACDB012066; GWHGACDB015192; GWHGACDB019037; GWHGACDB021374; GWHGACDB025344; GWHGACDB026708; GWHGACDB030040; GWHGACDB032189; GWHGACDB033341; GWHGACDB037582; GWHGACDB037951; GWHGACDB042280; GWHGACDB044921; GWHGACDB045249; GWHGACDB046125; GWHGACDB058987; GWHGACDB065491	ko00520
ko04810	Regulation of actin cytoskeleton	11	731	114	8246	0.309557	0.626229	1.08846	GWHGACDB001188; GWHGACDB003577; GWHGACDB005951; GWHGACDB012499; GWHGACDB027603; GWHGACDB032617; GWHGACDB043053; GWHGACDB048587; GWHGACDB061042; GWHGACDB062709; GWHGACDB062767	ko04810
ko00261	Monobactam biosynthesis	1	731	13	8246	0.322545	0.645089	0.867726	GWHGACDB009673	ko00261
ko00240	Pyrimidine metabolism	16	731	169	8246	0.328258	0.64914	1.06797	GWHGACDB003732; GWHGACDB012771; GWHGACDB015476; GWHGACDB015769; GWHGACDB020207; GWHGACDB022062; GWHGACDB030005; GWHGACDB045689; GWHGACDB047119; GWHGACDB052491; GWHGACDB053208; GWHGACDB053660; GWHGACDB054552; GWHGACDB055984; GWHGACDB058404; GWHGACDB059003	ko00240
ko00625	Chloroalkane and chloroalkene degradation	2	731	23	8246	0.334149	0.653447	0.980908	GWHGACDB028814; GWHGACDB058479	ko00625
ko04024	cAMP signaling pathway	8	731	86	8246	0.352171	0.659742	1.04934	GWHGACDB000884; GWHGACDB016045; GWHGACDB018701; GWHGACDB026582; GWHGACDB046532; GWHGACDB052927; GWHGACDB061042; GWHGACDB062767	ko04024
ko04020	Calcium signaling pathway	6	731	65	8246	0.353417	0.659742	1.04127	GWHGACDB007655; GWHGACDB015071; GWHGACDB034963; GWHGACDB041603; GWHGACDB046939; GWHGACDB057711	ko04020
ko04012	ErbB signaling pathway	1	731	14	8246	0.356111	0.659742	0.805746	GWHGACDB018589	ko04012
ko00471	D-Glutamine and D-glutamate metabolism	1	731	14	8246	0.356111	0.659742	0.805746	GWHGACDB051697	ko00471
ko00603	Glycosphingolipid biosynthesis - globo series	1	731	14	8246	0.356111	0.659742	0.805746	GWHGACDB065015	ko00603
ko03460	Fanconi anemia pathway	6	731	66	8246	0.368337	0.675285	1.02549	GWHGACDB024622; GWHGACDB039307; GWHGACDB040128; GWHGACDB041273; GWHGACDB051845; GWHGACDB062161	ko03460
ko04510	Focal adhesion	3	731	35	8246	0.37671	0.683516	0.966895	GWHGACDB053224; GWHGACDB061042; GWHGACDB062767	ko04510
ko00680	Methane metabolism	11	731	121	8246	0.386155	0.693504	1.02549	GWHGACDB009934; GWHGACDB012200; GWHGACDB013110; GWHGACDB018045; GWHGACDB028605; GWHGACDB030459; GWHGACDB037251; GWHGACDB046529; GWHGACDB052319; GWHGACDB057826; GWHGACDB058994	ko00680
ko00290	Valine, leucine and isoleucine biosynthesis	3	731	37	8246	0.418138	0.721364	0.91463	GWHGACDB003199; GWHGACDB018372; GWHGACDB018937	ko00290
ko04214	Apoptosis - fly	3	731	37	8246	0.418138	0.721364	0.91463	GWHGACDB044927; GWHGACDB052579; GWHGACDB057903	ko04214
ko01210	2-Oxocarboxylic acid metabolism	10	731	113	8246	0.419077	0.721364	0.998269	GWHGACDB003199; GWHGACDB005768; GWHGACDB008189; GWHGACDB018372; GWHGACDB018937; GWHGACDB020065; GWHGACDB030475; GWHGACDB053099; GWHGACDB063453; GWHGACDB063828	ko01210
ko00561	Glycerolipid metabolism	10	731	113	8246	0.419077	0.721364	0.998269	GWHGACDB004779; GWHGACDB006862; GWHGACDB026184; GWHGACDB028814; GWHGACDB031491; GWHGACDB045223; GWHGACDB046882; GWHGACDB058479; GWHGACDB060869; GWHGACDB065015	ko00561
ko04210	Apoptosis	5	731	59	8246	0.42626	0.721364	0.955969	GWHGACDB002506; GWHGACDB017196; GWHGACDB042460; GWHGACDB044927; GWHGACDB052579	ko04210
ko03020	RNA polymerase	5	731	59	8246	0.42626	0.721364	0.955969	GWHGACDB003732; GWHGACDB015769; GWHGACDB020207; GWHGACDB030005; GWHGACDB047119	ko03020
ko00660	C5-Branched dibasic acid metabolism	1	731	17	8246	0.452511	0.758495	0.663555	GWHGACDB018937	ko00660
ko03440	Homologous recombination	5	731	61	8246	0.45862	0.761482	0.924626	GWHGACDB007783; GWHGACDB015476; GWHGACDB039307; GWHGACDB040128; GWHGACDB051845	ko03440
ko00220	Arginine biosynthesis	5	731	62	8246	0.474637	0.768175	0.909713	GWHGACDB005768; GWHGACDB026652; GWHGACDB030475; GWHGACDB051697; GWHGACDB063828	ko00220
ko00920	Sulfur metabolism	3	731	40	8246	0.478914	0.768175	0.846033	GWHGACDB009596; GWHGACDB045176; GWHGACDB052881	ko00920
ko00511	Other glycan degradation	2	731	29	8246	0.481128	0.768175	0.777961	GWHGACDB028616; GWHGACDB047144	ko00511
ko03070	Bacterial secretion system	1	731	18	8246	0.482801	0.768175	0.626691	GWHGACDB033098	ko03070
ko04010	MAPK signaling pathway	7	731	85	8246	0.484474	0.768175	0.928977	GWHGACDB015071; GWHGACDB025336; GWHGACDB026489; GWHGACDB033440; GWHGACDB061042; GWHGACDB062767; GWHGACDB063458	ko04010
ko03430	Mismatch repair	4	731	52	8246	0.494211	0.776617	0.867726	GWHGACDB019252; GWHGACDB039307; GWHGACDB040128; GWHGACDB061498	ko03430
ko04520	Adherens junction	3	731	41	8246	0.498636	0.776637	0.825398	GWHGACDB061042; GWHGACDB062709; GWHGACDB062767	ko04520
ko00983	Drug metabolism - other enzymes	2	731	30	8246	0.504243	0.778481	0.752029	GWHGACDB012771; GWHGACDB059003	ko00983
ko04064	NF-kappa B signaling pathway	5	731	65	8246	0.521776	0.798545	0.867726	GWHGACDB000296; GWHGACDB002280; GWHGACDB049357; GWHGACDB050006; GWHGACDB053479	ko04064
ko02010	ABC transporters	4	731	54	8246	0.528503	0.801866	0.835588	GWHGACDB007540; GWHGACDB008758; GWHGACDB033101; GWHGACDB062818	ko02010
ko00460	Cyanoamino acid metabolism	8	731	101	8246	0.544847	0.816774	0.8935	GWHGACDB009066; GWHGACDB009895; GWHGACDB012200; GWHGACDB040336; GWHGACDB045176; GWHGACDB052881; GWHGACDB059363; GWHGACDB062638	ko00460
ko04071	Sphingolipid signaling pathway	11	731	136	8246	0.551404	0.816774	0.912388	GWHGACDB000884; GWHGACDB013290; GWHGACDB016045; GWHGACDB021294; GWHGACDB046532; GWHGACDB052927; GWHGACDB053224; GWHGACDB058730; GWHGACDB058740; GWHGACDB061042; GWHGACDB062767	ko04071
ko03410	Base excision repair	5	731	67	8246	0.55225	0.816774	0.841824	GWHGACDB005802; GWHGACDB015476; GWHGACDB044927; GWHGACDB052579; GWHGACDB058404	ko03410
ko00513	Various types of N-glycan biosynthesis	4	731	56	8246	0.561727	0.817408	0.805746	GWHGACDB005597; GWHGACDB010269; GWHGACDB055455; GWHGACDB065200	ko00513
ko04142	Lysosome	11	731	137	8246	0.561968	0.817408	0.905729	GWHGACDB000070; GWHGACDB000848; GWHGACDB002364; GWHGACDB002506; GWHGACDB017196; GWHGACDB017299; GWHGACDB024407; GWHGACDB025022; GWHGACDB029583; GWHGACDB053567; GWHGACDB063820	ko04142
ko00380	Tryptophan metabolism	5	731	68	8246	0.567151	0.818186	0.829444	GWHGACDB005230; GWHGACDB008189; GWHGACDB028814; GWHGACDB047100; GWHGACDB058479	ko00380
ko04151	PI3K-Akt signaling pathway	16	731	196	8246	0.575519	0.820231	0.920852	GWHGACDB004879; GWHGACDB008343; GWHGACDB016056; GWHGACDB016219; GWHGACDB018589; GWHGACDB021294; GWHGACDB022377; GWHGACDB022378; GWHGACDB029985; GWHGACDB041742; GWHGACDB053224; GWHGACDB054962; GWHGACDB058730; GWHGACDB058740; GWHGACDB061042; GWHGACDB062767	ko04151
ko00941	Flavonoid biosynthesis	4	731	57	8246	0.57789	0.820231	0.79161	GWHGACDB024345; GWHGACDB057481; GWHGACDB065013; GWHGACDB065029	ko00941
ko04391	Hippo signaling pathway - fly	7	731	93	8246	0.589374	0.829839	0.849065	GWHGACDB001279; GWHGACDB016219; GWHGACDB016316; GWHGACDB021294; GWHGACDB022378; GWHGACDB054553; GWHGACDB058730	ko04391
ko00620	Pyruvate metabolism	12	731	152	8246	0.596691	0.833473	0.890561	GWHGACDB005759; GWHGACDB009934; GWHGACDB018372; GWHGACDB024394; GWHGACDB028127; GWHGACDB028814; GWHGACDB046726; GWHGACDB048336; GWHGACDB050539; GWHGACDB050635; GWHGACDB055596; GWHGACDB058479	ko00620
ko04011	MAPK signaling pathway - yeast	7	731	94	8246	0.601769	0.833948	0.840033	GWHGACDB001188; GWHGACDB001338; GWHGACDB003577; GWHGACDB016219; GWHGACDB022378; GWHGACDB027603; GWHGACDB047100	ko04011
ko00510	N-Glycan biosynthesis	5	731	71	8246	0.610345	0.836122	0.794397	GWHGACDB005597; GWHGACDB010269; GWHGACDB028843; GWHGACDB047825; GWHGACDB065200	ko00510
ko04330	Notch signaling pathway	1	731	23	8246	0.61759	0.836122	0.490454	GWHGACDB000144	ko04330
ko02020	Two-component system	1	731	23	8246	0.61759	0.836122	0.490454	GWHGACDB026652	ko02020
ko00860	Porphyrin and chlorophyll metabolism	4	731	60	8246	0.624398	0.838886	0.752029	GWHGACDB017391; GWHGACDB025116; GWHGACDB042095; GWHGACDB058186	ko00860
ko00630	Glyoxylate and dicarboxylate metabolism	9	731	121	8246	0.639714	0.852952	0.839041	GWHGACDB008363; GWHGACDB012200; GWHGACDB020065; GWHGACDB026652; GWHGACDB041068; GWHGACDB047100; GWHGACDB053099; GWHGACDB055596; GWHGACDB057826	ko00630
ko04015	Rap1 signaling pathway	2	731	37	8246	0.649148	0.853131	0.609753	GWHGACDB061042; GWHGACDB062767	ko04015
ko04150	mTOR signaling pathway	8	731	110	8246	0.649543	0.853131	0.820395	GWHGACDB017433; GWHGACDB018589; GWHGACDB019339; GWHGACDB022377; GWHGACDB029657; GWHGACDB041742; GWHGACDB053224; GWHGACDB056489	ko04150
ko00904	Diterpenoid biosynthesis	6	731	87	8246	0.661882	0.862898	0.777961	GWHGACDB015743; GWHGACDB023262; GWHGACDB026705; GWHGACDB032740; GWHGACDB052615; GWHGACDB062648	ko00904
ko00450	Selenocompound metabolism	2	731	38	8246	0.667193	0.863426	0.593707	GWHGACDB029733; GWHGACDB045689	ko00450
ko04540	Gap junction	3	731	51	8246	0.673875	0.865708	0.663555	GWHGACDB025270; GWHGACDB040612; GWHGACDB042460	ko04540
ko04341	Hedgehog signaling pathway - fly	4	731	66	8246	0.707595	0.895948	0.683663	GWHGACDB000733; GWHGACDB003566; GWHGACDB018938; GWHGACDB028554	ko04341
ko04530	Tight junction	4	731	66	8246	0.707595	0.895948	0.683663	GWHGACDB021294; GWHGACDB036581; GWHGACDB053224; GWHGACDB058730	ko04530
ko04340	Hedgehog signaling pathway	3	731	54	8246	0.717311	0.901763	0.626691	GWHGACDB000733; GWHGACDB003566; GWHGACDB018938	ko04340
ko00600	Sphingolipid metabolism	3	731	56	8246	0.743812	0.921908	0.604309	GWHGACDB013290; GWHGACDB038690; GWHGACDB065015	ko00600
ko00640	Propanoate metabolism	3	731	56	8246	0.743812	0.921908	0.604309	GWHGACDB028127; GWHGACDB030614; GWHGACDB037863	ko00640
ko03420	Nucleotide excision repair	6	731	95	8246	0.749145	0.922025	0.712449	GWHGACDB014531; GWHGACDB015476; GWHGACDB039307; GWHGACDB040128; GWHGACDB058404; GWHGACDB061498	ko03420
ko00720	Carbon fixation pathways in prokaryotes	4	731	71	8246	0.766375	0.936681	0.635518	GWHGACDB009934; GWHGACDB020065; GWHGACDB028127; GWHGACDB063453	ko00720
ko04139	Regulation of mitophagy - yeast	5	731	85	8246	0.77646	0.942461	0.663555	GWHGACDB001188; GWHGACDB003577; GWHGACDB027603; GWHGACDB053997; GWHGACDB057903	ko04139
ko04145	Phagosome	12	731	175	8246	0.78762	0.949459	0.773516	GWHGACDB000070; GWHGACDB019339; GWHGACDB025022; GWHGACDB025270; GWHGACDB030290; GWHGACDB032617; GWHGACDB040612; GWHGACDB042460; GWHGACDB043053; GWHGACDB048587; GWHGACDB061042; GWHGACDB062767	ko04145
ko00480	Glutathione metabolism	8	731	126	8246	0.797197	0.954467	0.716218	GWHGACDB003670; GWHGACDB011909; GWHGACDB026020; GWHGACDB051207; GWHGACDB054136; GWHGACDB054552; GWHGACDB058789; GWHGACDB063453	ko00480
ko04120	Ubiquitin mediated proteolysis	13	731	190	8246	0.803801	0.955871	0.771819	GWHGACDB002657; GWHGACDB015118; GWHGACDB017322; GWHGACDB017433; GWHGACDB018938; GWHGACDB020208; GWHGACDB032913; GWHGACDB040968; GWHGACDB040969; GWHGACDB044320; GWHGACDB045640; GWHGACDB056489; GWHGACDB062599	ko04120
ko04130	SNARE interactions in vesicular transport	3	731	62	8246	0.811934	0.959063	0.545828	GWHGACDB008364; GWHGACDB019379; GWHGACDB055462	ko04130
ko00531	Glycosaminoglycan degradation	3	731	64	8246	0.831068	0.97512	0.528771	GWHGACDB001717; GWHGACDB001728; GWHGACDB030619	ko00531
ko04140	Regulation of autophagy	2	731	51	8246	0.842412	0.981885	0.44237	GWHGACDB041742; GWHGACDB064097	ko04140
ko04310	Wnt signaling pathway	7	731	122	8246	0.858424	0.986912	0.647238	GWHGACDB012676; GWHGACDB015071; GWHGACDB018938; GWHGACDB020208; GWHGACDB044320; GWHGACDB061042; GWHGACDB062767	ko04310
ko00670	One carbon pool by folate	1	731	38	8246	0.862631	0.986912	0.296854	GWHGACDB012200	ko00670
ko04066	HIF-1 signaling pathway	4	731	82	8246	0.863548	0.986912	0.550265	GWHGACDB018589; GWHGACDB019037; GWHGACDB022377; GWHGACDB058987	ko04066
ko04114	Oocyte meiosis	11	731	178	8246	0.875964	0.994643	0.697106	GWHGACDB002657; GWHGACDB015071; GWHGACDB016219; GWHGACDB017322; GWHGACDB018938; GWHGACDB022378; GWHGACDB032913; GWHGACDB040350; GWHGACDB042977; GWHGACDB045640; GWHGACDB058740	ko04114
ko04350	TGF-beta signaling pathway	2	731	59	8246	0.904906	0.999997	0.382388	GWHGACDB018589; GWHGACDB018938	ko04350
ko04022	cGMP-PKG signaling pathway	5	731	104	8246	0.908879	0.999997	0.542329	GWHGACDB007655; GWHGACDB015071; GWHGACDB032279; GWHGACDB041603; GWHGACDB046939	ko04022
ko04013	MAPK signaling pathway - fly	5	731	104	8246	0.908879	0.999997	0.542329	GWHGACDB020208; GWHGACDB032279; GWHGACDB044320; GWHGACDB061042; GWHGACDB062767	ko04013
ko04152	AMPK signaling pathway	12	731	200	8246	0.911051	0.999997	0.676826	GWHGACDB014272; GWHGACDB018589; GWHGACDB021294; GWHGACDB030459; GWHGACDB033419; GWHGACDB037251; GWHGACDB041742; GWHGACDB052319; GWHGACDB056734; GWHGACDB058730; GWHGACDB058740; GWHGACDB058994	ko04152
ko00020	Citrate cycle (TCA cycle)	5	731	107	8246	0.921906	0.999997	0.527123	GWHGACDB020065; GWHGACDB046726; GWHGACDB047867; GWHGACDB053099; GWHGACDB063453	ko00020
ko04390	Hippo signaling pathway	4	731	93	8246	0.924305	0.999997	0.48518	GWHGACDB016219; GWHGACDB021294; GWHGACDB022378; GWHGACDB058730	ko04390
ko00980	Metabolism of xenobiotics by cytochrome P450	2	731	67	8246	0.944092	0.999997	0.336729	GWHGACDB003670; GWHGACDB051207	ko00980
ko03022	Basal transcription factors	1	731	54	8246	0.958856	0.999997	0.208897	GWHGACDB014531	ko03022
ko00982	Drug metabolism - cytochrome P450	2	731	72	8246	0.960327	0.999997	0.313345	GWHGACDB003670; GWHGACDB051207	ko00982
ko03060	Protein export	2	731	76	8246	0.97001	0.999997	0.296854	GWHGACDB024351; GWHGACDB033098	ko03060
ko00190	Oxidative phosphorylation	14	731	263	8246	0.979397	0.999997	0.60048	GWHGACDB000070; GWHGACDB006013; GWHGACDB010649; GWHGACDB019339; GWHGACDB025022; GWHGACDB030682; GWHGACDB041970; GWHGACDB046039; GWHGACDB047867; GWHGACDB050440; GWHGACDB053792; GWHGACDB059589; GWHGACDB063358; GWHGACDB063936	ko00190
ko04141	Protein processing in endoplasmic reticulum	21	731	360	8246	0.980172	0.999997	0.658026	GWHGACDB004879; GWHGACDB005597; GWHGACDB006330; GWHGACDB008343; GWHGACDB010269; GWHGACDB016056; GWHGACDB018938; GWHGACDB020480; GWHGACDB025336; GWHGACDB026489; GWHGACDB029985; GWHGACDB041542; GWHGACDB041696; GWHGACDB042056; GWHGACDB044698; GWHGACDB046106; GWHGACDB049891; GWHGACDB054148; GWHGACDB054962; GWHGACDB057690; GWHGACDB065200	ko04141
ko00195	Photosynthesis	4	731	119	8246	0.983945	0.999997	0.379174	GWHGACDB034560; GWHGACDB041665; GWHGACDB046039; GWHGACDB046300	ko00195
ko03018	RNA degradation	8	731	199	8246	0.993817	0.999997	0.453485	GWHGACDB003718; GWHGACDB019042; GWHGACDB022646; GWHGACDB030459; GWHGACDB032766; GWHGACDB042302; GWHGACDB057338; GWHGACDB058994	ko03018
ko03050	Proteasome	1	731	91	8246	0.997965	0.999997	0.123961	GWHGACDB040589	ko03050
ko03008	Ribosome biogenesis in eukaryotes	2	731	113	8246	0.998096	0.999997	0.199654	GWHGACDB004803; GWHGACDB011395	ko03008
ko00970	Aminoacyl-tRNA biosynthesis	1	731	93	8246	0.99828	0.999997	0.121295	GWHGACDB007831	ko00970
ko03013	RNA transport	10	731	283	8246	0.999704	0.999997	0.398602	GWHGACDB004990; GWHGACDB005074; GWHGACDB007863; GWHGACDB018085; GWHGACDB019042; GWHGACDB029657; GWHGACDB041881; GWHGACDB050236; GWHGACDB057121; GWHGACDB061047	ko03013
ko03040	Spliceosome	7	731	246	8246	0.999884	0.999997	0.320988	GWHGACDB003916; GWHGACDB020343; GWHGACDB020754; GWHGACDB025336; GWHGACDB026489; GWHGACDB063644; GWHGACDB065148	ko03040
ko03015	mRNA surveillance pathway	7	731	261	8246	0.999958	0.999997	0.30254	GWHGACDB003055; GWHGACDB012754; GWHGACDB019042; GWHGACDB021294; GWHGACDB049283; GWHGACDB058730; GWHGACDB058740	ko03015
ko03010	Ribosome	17	731	472	8246	0.999997	0.999997	0.406287	GWHGACDB001452; GWHGACDB002894; GWHGACDB010690; GWHGACDB015227; GWHGACDB015957; GWHGACDB016897; GWHGACDB022377; GWHGACDB022524; GWHGACDB025234; GWHGACDB031564; GWHGACDB034982; GWHGACDB037933; GWHGACDB038798; GWHGACDB053006; GWHGACDB056084; GWHGACDB058152; GWHGACDB058765	ko03010
