# Supplementary material for: Integrated Methylome and Transcriptome Analyses Reveal the Molecular Mechanism by Which DNA Methylation Regulates Kenaf Flowering
Source: Front Plant Sci. 2021 Aug 26;12:709030. doi: 10.3389/fpls.2021.709030 (PMC8428968; doi:10.3389/fpls.2021.709030)
Supplement: Supplementary Table 9 — Association analysis of DEGs and DMGs. [file Table_9.XLSX]

## Sheet: Sheet1
	RNA-Seq				MethylRAD
gene_id	foldChange	log2FC	pValue	Regulation	foldChange	log2FC	pValue	Regulation	gene_name	description
GWHGACDB000265	6.65529	2.7345	2.1e-21	Down	6.65529	2.7345	0.022308	up	Hca.01G0002650	cytochrome P450 71E1, putative, expressed
GWHGACDB001452	0.415956	-1.2655	1.71e-05	Up	0.415956	-1.2655	0.00624491	down	Hca.01G0014520	40S ribosomal protein S5, putative, expressed
GWHGACDB012771	2.59331	1.37479	7.37e-183	Down	2.59331	1.37479	0.0417239	up	Hca.12G0007780	dihydroorotate dihydrogenase protein, putative, expressed
GWHGACDB013796	0.438624	-1.18894	0.0323093	Up	0.438624	-1.18894	0.0421481	down	Hca.12G0018030	ethylene-responsive element-binding protein, putative, expressed
GWHGACDB016325	0.271493	-1.88101	1.11e-06	Down	0.271493	-1.88101	0.031876	down	Hca.13G0010900
GWHGACDB016769	0	#NAME?	5.32e-38	Down	0	#NAME?	0.00671996	down	Hca.13G0015340	acyl-CoA synthetase protein, putative, expressed
GWHGACDB017196	0.149221	-2.74448	9.82e-169	Down	0.149221	-2.74448	0.014129	down	Hca.13G0019610	cysteine proteinase 1 precursor, putative, expressed
GWHGACDB021131	7.50119	2.90712	0.0019384	Down	7.50119	2.90712	0.00808748	up	Hca.14G0027800	leaf senescence related protein, putative, expressed
GWHGACDB021390	2.28729	1.19364	0.0487956	Down	2.28729	1.19364	0.0064674	up	Hca.15G0001980	RNA recognition motif containing protein, expressed
GWHGACDB023152	2.96018	1.56569	5.36e-17	Up	2.96018	1.56569	0.00299451	up	Hca.15G0019600	auxin response factor 9, putative, expressed
GWHGACDB026801	0.0885115	-3.49799	2.03e-08	Up	0.0885115	-3.49799	0.00701934	down	Hca.16G0025440	starch synthase, putative, expressed
GWHGACDB029745	2.31944	1.21377	5.94e-63	Up	2.31944	1.21377	0.0326407	up	Hca.17G0023450	starch synthase, putative, expressed
GWHGACDB029760	0.486028	-1.04089	0.00586819	Up	0.486028	-1.04089	0.0330703	down	Hca.17G0023600	fringe-related protein, putative, expressed
GWHGACDB032519	0.441978	-1.17795	0.00890298	Up	0.441978	-1.17795	0.0259515	down	Hca.18G0022890	expressed protein
GWHGACDB036957	4.3431	2.11872	9.79e-67	Up	4.3431	2.11872	0.00537812	up	Hca.02G0040150	DIRP family protein, putative, expressed
GWHGACDB040348	2.59301	1.37463	2.65e-06	Up	2.59301	1.37463	0.0494982	up	Hca.03G0029010	ZOS7-13 - C2H2 zinc finger protein, expressed
GWHGACDB041806	Inf	Inf	2.74e-07	Up	Inf	Inf	0.00293537	up	Hca.03G0043590	transcription factor jumonji, putative, expressed
GWHGACDB043022	0.43938	-1.18646	2.74e-40	Up	0.43938	-1.18646	0.0126003	down	Hca.04G0008620	AMP-binding domain containing protein, expressed
GWHGACDB046247	2.33371	1.22262	0.0431125	Up	2.33371	1.22262	0.0483786	up	Hca.05G0003110	CDT1A - Putative DNA replication initiation protein, expressed
GWHGACDB047311	3.23793	1.69507	7.66e-05	Down	3.23793	1.69507	0.0126032	up	Hca.05G0013750	glycosyl hydrolases family 16, putative, expressed
GWHGACDB048674	2.47335	1.30647	0.0398356	Up	2.47335	1.30647	0.00616052	up	Hca.05G0027380	protein-O-fucosyltransferase 1, putative, expressed
GWHGACDB050041	0.141052	-2.8257	5.26e-93	Up	0.141052	-2.8257	0.0442619	down	Hca.06G0003800	dehydrodolichyl diphosphate synthase, putative, expressed
GWHGACDB052342	0.104557	-3.25764	0.000258711	Down	0.104557	-3.25764	0.0301515	down	Hca.06G0026810	expressed protein
GWHGACDB057739	2.14715	1.10242	8.17e-06	Up	2.14715	1.10242	0.0187708	up	Hca.07G0037070	oxidoreductase, aldo/keto reductase family protein, putative, expressed
GWHGACDB060772	0.233756	-2.09692	2.21e-11	Up	0.233756	-2.09692	0.0415001	down	Hca.08G0020670	serine/threonine-protein kinase, putative, expressed
GWHGACDB062832	0.0489327	-4.35306	0	Down	0.0489327	-4.35306	0.00170471	down	Hca.09G0003400	X8 domain containing protein, expressed
GWHGACDB028554	2.43552	1.28423	8.47e-05	Up	2.6327	1.39654	0.0141294	up	Hca.17G0011540	expressed protein
GWHGACDB030445	0.398783	-1.32633	2.98e-93	Down	Inf	Inf	0.00851276	up	Hca.18G0002150	green ripe-like, putative, expressed

## Sheet: Sheet2
	RNA-Seq				MethylRAD
gene_id	foldChange	log2FoldChange	pval	up_down	foldChange	log2FC	PValue	up/down	NR id	NR annotation
TRINITY_DN10610_c0_g1_i2_1	0.263168	-1.92594	2.0827e-27	Down	0.295729	-1.75765	0.00374507	Down	gi|1050610626|ref|XP_017627938.1|	PREDICTED: zinc finger CCCH domain-containing protein 6-like [Gossypium arboreum]
TRINITY_DN11002_c0_g1_i1_2	6.04732	2.5963	0.0097772	Up	0.283087	-1.82068	0.00233392	Down	--	--
TRINITY_DN11095_c0_g1_i1_2	2.33374	1.22264	4.39543e-38	Up	2.51639	1.33136	0.0123784	UP	gi|823212749|ref|XP_012439122.1|	PREDICTED: lipoxygenase homology domain-containing protein 1-like [Gossypium raimondii]
TRINITY_DN11362_c0_g1_i4_2	2.40299	1.26483	3.93116e-07	Up	2.40797	1.26782	0.0202004	UP	gi|823228565|ref|XP_012447031.1|	PREDICTED: uncharacterized protein LOC105770396 [Gossypium raimondii]
TRINITY_DN12321_c0_g1_i3_1	0.0535598	-4.22271	0	Down	0.416614	-1.26322	0.0434292	Down	gi|1028960141|ref|XP_016723516.1|	PREDICTED: laccase-22-like [Gossypium hirsutum]
TRINITY_DN1273_c0_g1_i1_2	3.51537	1.81368	0.0109158	Up	0.362737	-1.46301	0.0415009	Down	gi|823150071|ref|XP_012474864.1|	PREDICTED: mitogen-activated protein kinase kinase kinase 7-like isoform X1 [Gossypium raimondii]
TRINITY_DN13124_c0_g2_i1_1	0.266954	-1.90534	5.71165e-05	Down	0.26119	-1.93683	0.00722992	Down	gi|1029083176|ref|XP_016701768.1|	PREDICTED: dihydroflavonol-4-reductase isoform X1 [Gossypium hirsutum]
TRINITY_DN13912_c0_g1_i1_1	0.385785	-1.37413	6.36999e-10	Down	0.446135	-1.16445	0.0338053	Down	gi|1050566807|ref|XP_017603971.1|	PREDICTED: ABC transporter G family member 25-like [Gossypium arboreum]
TRINITY_DN14019_c0_g1_i1_1	0.32146	-1.63729	4.93453e-14	Down	3.35431	1.74601	0.0169661	UP	gi|1031987101|ref|NP_001313722.1|	sodium/hydrogen exchanger 2-like [Gossypium hirsutum]
TRINITY_DN14230_c0_g1_i1_1	0.45415	-1.13876	0.00957895	Down	0.395144	-1.33955	0.0290737	Down	--	--
TRINITY_DN14332_c0_g4_i2_1	0.349032	-1.51857	7.93703e-142	Down	0.487291	-1.03714	0.0337384	Down	gi|823172684|ref|XP_012485203.1|	PREDICTED: indole-3-acetaldehyde oxidase-like isoform X1 [Gossypium raimondii]
TRINITY_DN14359_c0_g1_i2_2	2.46742	1.30301	0.00315162	Up	0.325282	-1.62024	0.0241071	Down	gi|1050598264|ref|XP_017617027.1|	PREDICTED: 40S ribosomal protein S5 [Gossypium arboreum]
TRINITY_DN14775_c0_g1_i1_2	2.36594	1.24241	7.84558e-05	Up	0.388486	-1.36407	0.00975751	Down	gi|1050626124|ref|XP_017635962.1|	PREDICTED: uncharacterized protein LOC108478037 [Gossypium arboreum]
TRINITY_DN14857_c0_g1_i1_1	0.21535	-2.21524	2.63123e-19	Down	0.472717	-1.08095	0.00825276	Down	gi|1031986801|ref|NP_001313713.1|	probable beta-1,4-xylosyltransferase IRX9 [Gossypium hirsutum]
TRINITY_DN15136_c0_g1_i1_1	0.493565	-1.01869	0.00156656	Down	2.30879	1.20714	0.0427281	UP	gi|1050648118|ref|XP_017647396.1|	PREDICTED: protein NRT1/ PTR FAMILY 5.4-like [Gossypium arboreum]
TRINITY_DN15660_c0_g1_i1_2	2.26884	1.18195	0.0070056	Up	0.460924	-1.1174	0.0352482	Down	gi|823207327|ref|XP_012437316.1|	PREDICTED: uncharacterized protein LOC105763598 isoform X3 [Gossypium raimondii]
TRINITY_DN15968_c0_g1_i1_1	2.06392	1.04538	1.32078e-09	Up	0.475124	-1.07362	0.0496659	Down	gi|823129399|ref|XP_012448060.1|	PREDICTED: BTB/POZ domain-containing protein At5g17580-like [Gossypium raimondii]
TRINITY_DN16493_c0_g1_i4_1	0.450363	-1.15084	3.40854e-07	Down	0.465531	-1.10305	0.0289755	Down	gi|823261023|ref|XP_012463240.1|	PREDICTED: bifunctional L-3-cyanoalanine synthase/cysteine synthase D1-like isoform X1 [Gossypium raimondii]
TRINITY_DN17376_c0_g1_i2_1	2.0205	1.01471	0.000784964	Up	0.424583	-1.23588	0.0167784	Down	gi|590607980|ref|XP_007021140.1|	Plastid developmental protein DAG [Theobroma cacao]
TRINITY_DN17410_c0_g1_i7_1	0.211985	-2.23797	3.554e-43	Down	0.406803	-1.2976	0.0242321	Down	gi|823203205|ref|XP_012436066.1|	PREDICTED: nicotinamidase 1-like [Gossypium raimondii]
TRINITY_DN17470_c0_g2_i2_1	0.22307	-2.16443	0.000447725	Down	0.356736	-1.48707	0.00704967	Down	gi|823217716|ref|XP_012441515.1|	PREDICTED: vinorine synthase-like [Gossypium raimondii]
TRINITY_DN17565_c0_g3_i2_1	0.204617	-2.289	9.41662e-59	Down	0.320982	-1.63943	0.0169661	Down	gi|823213339|ref|XP_012439410.1|	PREDICTED: cationic amino acid transporter 6, chloroplastic-like [Gossypium raimondii]
TRINITY_DN18024_c0_g1_i2_2	8.91776	3.15668	6.53846e-40	Up	0.43505	-1.20075	0.0295878	Down	gi|823158593|ref|XP_012479132.1|	PREDICTED: 4-coumarate--CoA ligase-like 1 [Gossypium raimondii]
TRINITY_DN18767_c0_g1_i9_2	5.51326	2.46291	2.63897e-10	Up	0.283087	-1.82068	0.00233392	Down	gi|823132350|ref|XP_012461981.1|	PREDICTED: cellulose synthase-like protein E1 isoform X1 [Gossypium raimondii]
TRINITY_DN18845_c0_g1_i9_1	0.355328	-1.49278	1.1511e-44	Down	0.460264	-1.11947	0.0188285	Down	gi|823160064|ref|XP_012479873.1|	PREDICTED: uncharacterized protein LOC105794998 isoform X1 [Gossypium raimondii]
TRINITY_DN19050_c0_g4_i1_1	0.195286	-2.35634	3.15464e-19	Down	0.491646	-1.02431	0.0242024	Down	gi|590685397|ref|XP_007042091.1|	BEL1-like homeodomain protein 6 isoform 1 [Theobroma cacao]
TRINITY_DN19133_c0_g2_i1_1	23.5416	4.55714	1.40109e-86	Up	0.416166	-1.26477	0.0280914	Down	gi|823146616|ref|XP_012473208.1|	PREDICTED: ABC transporter G family member 26 isoform X1 [Gossypium raimondii]
TRINITY_DN19549_c0_g1_i2_2	3.51036	1.81162	1.31467e-16	Up	0.324725	-1.62271	0.0230492	Down	gi|823250579|ref|XP_012457873.1|	PREDICTED: beta-hexosaminidase 1-like [Gossypium raimondii]
TRINITY_DN19782_c0_g4_i1_2	3.92579	1.97298	0.000340117	Up	2.72923	1.44849	0.00538869	UP	gi|728844633|gb|KHG24076.1|	hypothetical protein F383_10304 [Gossypium arboreum]
TRINITY_DN19892_c0_g1_i6_1	0.193119	-2.37244	3.46698e-58	Down	0.34151	-1.55	0.0147005	Down	gi|590623195|ref|XP_007025258.1|	Integrin-linked protein kinase family protein isoform 3 [Theobroma cacao]
TRINITY_DN19939_c0_g2_i1_2	2.05692	1.04048	8.78246e-13	Up	2.01456	1.01047	0.0205945	UP	gi|590587426|ref|XP_007015961.1|	Cellulose synthase-like A02 isoform 1 [Theobroma cacao]
TRINITY_DN20191_c0_g6_i1_1	0.305223	-1.71206	1.06296e-152	Down	0.416837	-1.26244	0.0222042	Down	gi|590684143|ref|XP_007041771.1|	Phosphatase 2C family protein isoform 1 [Theobroma cacao]
TRINITY_DN20212_c0_g1_i1_2	5.27651	2.39958	4.37733e-06	Up	0.282725	-1.82253	0.0352307	Down	gi|590575460|ref|XP_007012693.1|	F-box associated ubiquitination effector family protein, putative [Theobroma cacao]
TRINITY_DN20397_c0_g3_i2_1	0.369576	-1.43606	0.00824407	Down	0.356748	-1.48702	0.00704967	Down	--	--
TRINITY_DN20572_c0_g1_i2_2	3.07475	1.62047	1.47967e-21	Up	0.375773	-1.41207	0.0235354	Down	gi|1050565435|ref|XP_017603243.1|	PREDICTED: beta-amyrin synthase isoform X1 [Gossypium arboreum]
TRINITY_DN20796_c0_g1_i2_2	2.8545	1.51324	1.07425e-31	Up	2.52578	1.33673	0.0358404	UP	gi|590681917|ref|XP_007041208.1|	Glycinamide ribonucleotide (GAR) synthetase isoform 2 [Theobroma cacao]
TRINITY_DN21053_c1_g4_i1_1	0.462945	-1.11109	0.000586525	Down	0.47268	-1.08106	0.0374478	Down	gi|1029101160|ref|XP_016709937.1|	PREDICTED: 1-aminocyclopropane-1-carboxylate oxidase homolog 1-like [Gossypium hirsutum]
TRINITY_DN21484_c0_g1_i1_1	0.450515	-1.15035	5.75934e-06	Down	0.469513	-1.09076	0.023853	Down	gi|1050604954|ref|XP_017624989.1|	PREDICTED: BTB/POZ domain-containing protein At5g48130 [Gossypium arboreum]
TRINITY_DN21564_c0_g1_i1_2	2.4692	1.30404	1.89956e-18	Up	2.27311	1.18467	0.0375913	UP	gi|1050621997|ref|XP_017633820.1|	PREDICTED: uncharacterized protein LOC108476201 isoform X1 [Gossypium arboreum]
TRINITY_DN21860_c0_g1_i6_2	0.399001	-1.32554	2.09042e-14	Down	0.494468	-1.01605	0.0255679	Down	gi|1028942670|ref|XP_016714566.1|	PREDICTED: probable protein phosphatase 2C 60 [Gossypium hirsutum]
TRINITY_DN22172_c0_g1_i2_2	2.39391	1.25937	6.24817e-09	Up	3.31734	1.73003	0.00940516	UP	gi|823124611|ref|XP_012480938.1|	PREDICTED: auxin response factor 18 isoform X1 [Gossypium raimondii]
TRINITY_DN23234_c0_g1_i1_2	19.2098	4.26377	7.75668e-06	Up	2.18063	1.12475	0.0463217	UP	gi|823257190|ref|XP_012461224.1|	PREDICTED: probable serine/threonine-protein kinase At1g09600 [Gossypium raimondii]
TRINITY_DN23247_c0_g1_i1_2	2.09768	1.0688	0.000234755	Up	0.417257	-1.26099	0.0380215	Down	gi|823222410|ref|XP_012443920.1|	PREDICTED: beta-(1,2)-xylosyltransferase-like [Gossypium raimondii]
TRINITY_DN23306_c0_g2_i5_2	3.61332	1.85333	0.000369485	Up	0.0121763	-6.35978	7.0777e-09	Down	gi|823245271|ref|XP_012455306.1|	PREDICTED: DNA topoisomerase 2 isoform X1 [Gossypium raimondii]
TRINITY_DN23364_c0_g2_i1_2	2.86469	1.51838	0.0491106	Up	2.2254	1.15406	0.0411549	UP	gi|763776534|gb|KJB43657.1|	hypothetical protein B456_007G210900 [Gossypium raimondii]
TRINITY_DN23870_c0_g1_i1_2	2.94762	1.55955	0.0010743	Up	0.324746	-1.62262	0.00940516	Down	gi|823248611|ref|XP_012456967.1|	PREDICTED: serine/threonine-protein kinase CDL1 isoform X2 [Gossypium raimondii]
TRINITY_DN24129_c0_g1_i1_2	4.12421	2.04412	0.00237247	Up	2.01938	1.01392	0.0159035	UP	gi|823179443|ref|XP_012487490.1|	PREDICTED: putative E3 ubiquitin-protein ligase LIN-1 isoform X2 [Gossypium raimondii]
TRINITY_DN24193_c0_g1_i1_2	18.9536	4.2444	0.0347851	Up	7.14206	2.83634	0.00131904	UP	--	--
TRINITY_DN26387_c0_g1_i1_1	0.0344785	-4.85816	0.00158919	Down	2.36339	1.24086	0.0344524	UP	--	--
TRINITY_DN26729_c0_g1_i1_2	27.4323	4.7778	0.00160667	Up	0.444491	-1.16977	0.00348691	Down	gi|1029022934|ref|XP_016675307.1|	PREDICTED: histone-lysine N-methyltransferase SUVR4-like [Gossypium hirsutum]
TRINITY_DN27432_c0_g1_i1_2	6.36933	2.67114	0.00222361	Up	0.388459	-1.36417	0.00844744	Down	gi|590675785|ref|XP_007039546.1|	Pentatricopeptide (PPR) repeat-containing protein [Theobroma cacao]
TRINITY_DN28205_c0_g1_i1_2	4.91161	2.2962	0.0110272	Up	2.22555	1.15416	0.0438391	UP	gi|728829828|gb|KHG09271.1|	tsuA [Gossypium arboreum]
TRINITY_DN28876_c0_g1_i1_1	0.124551	-3.00519	0.0122017	Down	0.464858	-1.10514	0.0238198	Down	gi|1050619513|ref|XP_017632546.1|	PREDICTED: uncharacterized protein LOC108475046 [Gossypium arboreum]
TRINITY_DN30893_c0_g1_i1_2	2.09645	1.06795	0.00269546	Up	0.402549	-1.31276	0.0117857	Down	gi|823214935|ref|XP_012440231.1|	PREDICTED: probable carboxylesterase 120 [Gossypium raimondii]
TRINITY_DN31209_c0_g1_i1_2	2.18265	1.12608	0.00372374	Up	2.23959	1.16324	0.0352482	UP	gi|823246917|ref|XP_012456133.1|	PREDICTED: uncharacterized protein LOC105777420 isoform X2 [Gossypium raimondii]
TRINITY_DN31835_c0_g1_i1_1	0.137151	-2.86617	0.0206473	Down	0.41032	-1.28518	0.00240888	Down	gi|590710571|ref|XP_007048865.1|	AT-hook DNA-binding family protein [Theobroma cacao]
TRINITY_DN3903_c0_g1_i2_1	0.278583	-1.84382	6.63593e-17	Down	0.417382	-1.26056	0.0290606	Down	gi|1050640719|ref|XP_017643516.1|	PREDICTED: cytokinin dehydrogenase 7-like [Gossypium arboreum]
TRINITY_DN4681_c0_g1_i1_1	0.455028	-1.13597	0.0142514	Down	0.315677	-1.66348	0.0309659	Down	gi|823248815|ref|XP_012457059.1|	PREDICTED: cytochrome P450 83B1-like [Gossypium raimondii]
TRINITY_DN5245_c0_g1_i2_1	0.246358	-2.02117	2.83623e-41	Down	3.51783	1.81468	0.00120637	UP	gi|823247416|ref|XP_012456380.1|	PREDICTED: UDP-glucuronate:xylan alpha-glucuronosyltransferase 1-like [Gossypium raimondii]
TRINITY_DN592_c0_g1_i1_2	3.12587	1.64426	0.0244776	Up	0.399365	-1.32422	0.0136153	Down	gi|1050637104|ref|XP_017641635.1|	PREDICTED: uncharacterized protein LOC108482992 [Gossypium arboreum]
TRINITY_DN6100_c0_g1_i1_2	4.39146	2.1347	2.19079e-10	Up	0.375763	-1.41211	0.019246	Down	--	--
TRINITY_DN6688_c0_g1_i1_1	0.236982	-2.07715	0.0253104	Down	0.416331	-1.2642	0.00955169	Down	gi|1050613087|ref|XP_017629312.1|	PREDICTED: (+)-delta-cadinene synthase isozyme XC14-like [Gossypium arboreum]
TRINITY_DN6733_c0_g2_i1_2	52.488	5.71392	5.37357e-51	Up	0.3741	-1.4185	0.0302728	Down	gi|823213833|ref|XP_012439661.1|	PREDICTED: PHD finger protein MALE STERILITY 1 [Gossypium raimondii]
TRINITY_DN7305_c0_g1_i1_1	0.250833	-1.9952	1.97363e-33	Down	0.442007	-1.17786	0.0244396	Down	gi|1050592315|ref|XP_017617501.1|	PREDICTED: LRR receptor-like serine/threonine-protein kinase GSO1 [Gossypium arboreum]
TRINITY_DN7889_c0_g1_i1_1	0.231558	-2.11056	6.47486e-16	Down	2.12581	1.08801	0.0386919	UP	gi|1050618960|ref|XP_017632254.1|	PREDICTED: cytochrome P450 CYP72A219-like [Gossypium arboreum]
TRINITY_DN8188_c0_g1_i1_2	2.13653	1.09527	0.0398338	Up	2.72714	1.44739	0.0290737	UP	gi|590649785|ref|XP_007032489.1|	Glutaredoxin family protein, putative [Theobroma cacao]
TRINITY_DN8275_c0_g1_i1_2	18.3337	4.19642	5.45467e-34	Up	0.446707	-1.1626	0.0293075	Down	gi|823205256|ref|XP_012436734.1|	PREDICTED: non-specific lipid-transfer protein 2 [Gossypium raimondii]
TRINITY_DN8349_c0_g1_i1_1	0.263583	-1.92367	0.0092518	Down	0.355613	-1.49162	0.00396836	Down	gi|1028938970|ref|XP_016712675.1|	PREDICTED: uncharacterized protein LOC107926350 [Gossypium hirsutum]
TRINITY_DN9232_c0_g1_i1_1	0.486695	-1.03891	1.73804e-33	Down	3.31739	1.73005	0.00940516	UP	gi|823202181|ref|XP_012435752.1|	PREDICTED: endoglucanase-like [Gossypium raimondii]
TRINITY_DN9290_c0_g1_i1_2	6.73881	2.75249	0.00012432	Up	0.392984	-1.34746	0.00973799	Down	gi|590648238|ref|XP_007032115.1|	Uncharacterized protein TCM_017451 [Theobroma cacao]
TRINITY_DN966_c0_g2_i1_1	0.461802	-1.11466	0.0217245	Down	0.339275	-1.55947	0.0491472	Down	gi|823214193|ref|XP_012439846.1|	PREDICTED: uncharacterized protein LOC105765353 [Gossypium raimondii]
TRINITY_DN9760_c0_g2_i1_2	5.20139	2.3789	0.000395002	Up	0.497914	-1.00603	0.0229638	Down	gi|1050581457|ref|XP_017611864.1|	PREDICTED: protein PROTON GRADIENT REGULATION 5, chloroplastic-like [Gossypium arboreum]
