# Supplementary material for: Integrated Methylome and Transcriptome Analyses Reveal the Molecular Mechanism by Which DNA Methylation Regulates Kenaf Flowering
Source: Front Plant Sci. 2021 Aug 26;12:709030. doi: 10.3389/fpls.2021.709030 (PMC8428968; doi:10.3389/fpls.2021.709030)
Supplement: Supplementary Table 10 — GO and KEGG analysis of DMGs and DEGs. [file Table_10.XLSX]

## Sheet: GO analysis
id	term	category	ListHits	ListTotal	PopHits	PopTotal	pval	padj	Enrichment_score	Gene
GO:0005634	nucleus	cellular_component	5	21	7043	27306	0.362451	0.375512	1.02027	GWHGACDB023152; GWHGACDB032519; GWHGACDB036957; GWHGACDB041806; GWHGACDB046247
GO:0009507	chloroplast	cellular_component	4	21	2259	27306	0.0167907	0.0232642	2.54477	GWHGACDB012771; GWHGACDB026801; GWHGACDB029745; GWHGACDB046247
GO:0016021	integral component of membrane	cellular_component	4	21	5268	27306	0.513686	0.522778	0.818427	GWHGACDB000265; GWHGACDB021131; GWHGACDB052342;GWHGACDB030445
GO:0005783	endoplasmic reticulum	cellular_component	3	21	1035	27306	0.0334448	0.0432152	2.77712	GWHGACDB043022; GWHGACDB050041; GWHGACDB030445
GO:0005737	cytoplasm	cellular_component	3	21	3673	27306	0.246729	0.26031	1.17383	GWHGACDB032519; GWHGACDB036957; GWHGACDB043022
GO:0102502	ADP-glucose-starch glucosyltransferase activity	molecular_function	2	21	4	27306	1.14187e-09	6.56577e-08	718.579	GWHGACDB026801; GWHGACDB029745
GO:0004373	glycogen (starch) synthase activity	molecular_function	2	21	21	27306	3.76846e-07	8.79169e-06	136.872	GWHGACDB026801; GWHGACDB029745
GO:0009501	amyloplast	cellular_component	2	21	41	27306	2.99399e-06	2.45935e-05	70.1053	GWHGACDB026801; GWHGACDB029745
GO:0019252	starch biosynthetic process	biological_process	2	21	65	27306	1.21393e-05	6.40578e-05	44.2202	GWHGACDB026801; GWHGACDB029745
GO:0016413	O-acetyltransferase activity	molecular_function	2	21	83	27306	2.53338e-05	9.7113e-05	34.6303	GWHGACDB021131; GWHGACDB052342
GO:0042803	protein homodimerization activity	molecular_function	2	21	285	27306	0.000963189	0.00194328	10.0853	GWHGACDB012771; GWHGACDB062832
GO:0009723	response to ethylene	biological_process	2	21	252	27306	0.0130808	0.0183451	5.70301	GWHGACDB036957; GWHGACDB030445
GO:0006355	regulation of transcription, DNA-templated	biological_process	2	21	1155	27306	0.0441117	0.0551397	2.48859	GWHGACDB040348; GWHGACDB041806
GO:0005794	Golgi apparatus	cellular_component	2	21	1265	27306	0.0552417	0.0666131	2.27219	GWHGACDB021131; GWHGACDB052342
GO:0016020	membrane	cellular_component	2	21	1359	27306	0.065746	0.0771509	2.11502	GWHGACDB000265; GWHGACDB032519
GO:0003700	DNA-binding transcription factor activity	molecular_function	2	21	2131	27306	0.181261	0.200433	1.34881	GWHGACDB023152; GWHGACDB041806
GO:0003677	DNA binding	molecular_function	2	21	2262	27306	0.204848	0.218126	1.2707	GWHGACDB023152; GWHGACDB046247
GO:0005829	cytosol	cellular_component	2	21	2629	27306	0.274579	0.28706	1.09331	GWHGACDB036957; GWHGACDB040348
GO:0046872	metal ion binding	molecular_function	2	21	4768	27306	0.669446	0.675319	0.602835	GWHGACDB040348; GWHGACDB041806
GO:0005524	ATP binding	molecular_function	2	21	3417	27306	0.706923	0.706923	0.420591	GWHGACDB043022; GWHGACDB028554
GO:0006076	(1->3)-beta-D-glucan catabolic process	biological_process	1	21	1	27306	0	0	1437.16	GWHGACDB062832
GO:0002058	uracil binding	molecular_function	1	21	2	27306	4.58697e-07	8.79169e-06	718.579	GWHGACDB012771
GO:0017113	dihydropyrimidine dehydrogenase (NADP+) activity	molecular_function	1	21	2	27306	4.58697e-07	8.79169e-06	718.579	GWHGACDB012771
GO:0032453	histone demethylase activity (H3-K4 specific)	molecular_function	1	21	2	27306	4.58697e-07	8.79169e-06	718.579	GWHGACDB041806
GO:0004159	dihydrouracil dehydrogenase (NAD+) activity	molecular_function	1	21	3	27306	1.37552e-06	1.58185e-05	479.053	GWHGACDB012771
GO:0019483	beta-alanine biosynthetic process	biological_process	1	21	3	27306	1.37552e-06	1.58185e-05	479.053	GWHGACDB012771
GO:0031956	medium-chain fatty acid-CoA ligase activity	molecular_function	1	21	3	27306	1.37552e-06	1.58185e-05	479.053	GWHGACDB043022
GO:0046949	fatty-acyl-CoA biosynthetic process	biological_process	1	21	3	27306	1.37552e-06	1.58185e-05	479.053	GWHGACDB043022
GO:0006212	uracil catabolic process	biological_process	1	21	4	27306	2.7499e-06	2.4326e-05	359.289	GWHGACDB012771
GO:0002094	polyprenyltransferase activity	molecular_function	1	21	4	27306	2.7499e-06	2.4326e-05	359.289	GWHGACDB050041
GO:0016094	polyprenol biosynthetic process	biological_process	1	21	4	27306	2.7499e-06	2.4326e-05	359.289	GWHGACDB050041
GO:0006210	thymine catabolic process	biological_process	1	21	5	27306	4.58126e-06	3.29278e-05	287.432	GWHGACDB012771
GO:0071163	DNA replication preinitiation complex assembly	biological_process	1	21	5	27306	4.58126e-06	3.29278e-05	287.432	GWHGACDB046247
GO:0003954	NADH dehydrogenase activity	molecular_function	1	21	6	27306	6.86904e-06	4.15758e-05	239.526	GWHGACDB012771
GO:0000323	lytic vacuole	cellular_component	1	21	6	27306	6.86904e-06	4.15758e-05	239.526	GWHGACDB017196
GO:0000076	DNA replication checkpoint	biological_process	1	21	6	27306	6.86904e-06	4.15758e-05	239.526	GWHGACDB046247
GO:0019919	peptidyl-arginine methylation, to asymmetrical-dimethyl arginine	biological_process	1	21	7	27306	9.61266e-06	5.52728e-05	205.308	GWHGACDB040348
GO:0043562	cellular response to nitrogen levels	biological_process	1	21	8	27306	1.28116e-05	6.40578e-05	179.645	GWHGACDB012771
GO:0035242	protein-arginine omega-N asymmetric methyltransferase activity	molecular_function	1	21	8	27306	1.28116e-05	6.40578e-05	179.645	GWHGACDB040348
GO:0008469	histone-arginine N-methyltransferase activity	molecular_function	1	21	9	27306	1.64652e-05	7.88956e-05	159.684	GWHGACDB040348
GO:0034969	histone arginine methylation	biological_process	1	21	10	27306	2.05729e-05	8.76254e-05	143.716	GWHGACDB040348
GO:0000281	mitotic cytokinesis	biological_process	1	21	10	27306	2.05729e-05	8.76254e-05	143.716	GWHGACDB046247
GO:0051315	attachment of mitotic spindle microtubules to kinetochore	biological_process	1	21	10	27306	2.05729e-05	8.76254e-05	143.716	GWHGACDB046247
GO:0051276	chromosome organization	biological_process	1	21	11	27306	2.51343e-05	9.7113e-05	130.651	GWHGACDB046247
GO:0070182	DNA polymerase binding	molecular_function	1	21	11	27306	2.51343e-05	9.7113e-05	130.651	GWHGACDB046247
GO:0000062	fatty-acyl-CoA binding	molecular_function	1	21	12	27306	3.01486e-05	0.000105063	119.763	GWHGACDB036957
GO:0034720	histone H3-K4 demethylation	biological_process	1	21	12	27306	3.01486e-05	0.000105063	119.763	GWHGACDB041806
GO:0080110	sporopollenin biosynthetic process	biological_process	1	21	12	27306	3.01486e-05	0.000105063	119.763	GWHGACDB043022
GO:1990937	xylan acetylation	biological_process	1	21	14	27306	4.1534e-05	0.000129092	102.654	GWHGACDB021131
GO:0032452	histone demethylase activity	molecular_function	1	21	14	27306	4.1534e-05	0.000129092	102.654	GWHGACDB041806
GO:0034647	histone demethylase activity (H3-trimethyl-K4 specific)	molecular_function	1	21	14	27306	4.1534e-05	0.000129092	102.654	GWHGACDB041806
GO:0035097	histone methyltransferase complex	cellular_component	1	21	14	27306	4.1534e-05	0.000129092	102.654	GWHGACDB041806
GO:0001227	DNA-binding transcription repressor activity, RNA polymerase II-specific	molecular_function	1	21	15	27306	4.7904e-05	0.000144973	95.8105	GWHGACDB041806
GO:0042054	histone methyltransferase activity	molecular_function	1	21	16	27306	5.47247e-05	0.000157333	89.8224	GWHGACDB041806
GO:0048229	gametophyte development	biological_process	1	21	16	27306	5.47247e-05	0.000157333	89.8224	GWHGACDB046247
GO:0004467	long-chain fatty acid-CoA ligase activity	molecular_function	1	21	17	27306	6.19956e-05	0.00017389	84.5387	GWHGACDB043022
GO:0051536	iron-sulfur cluster binding	molecular_function	1	21	18	27306	6.97161e-05	0.000190889	79.8421	GWHGACDB012771
GO:0009787	regulation of abscisic acid-activated signaling pathway	biological_process	1	21	20	27306	8.65037e-05	0.000231347	71.8579	GWHGACDB032519
GO:1990538	xylan O-acetyltransferase activity	molecular_function	1	21	22	27306	0.000105083	0.000274649	65.3254	GWHGACDB021131
GO:0010216	maintenance of DNA methylation	biological_process	1	21	25	27306	0.000136302	0.000348327	57.4863	GWHGACDB041806
GO:0048579	negative regulation of long-day photoperiodism, flowering	biological_process	1	21	34	27306	0.000253934	0.000634835	42.2693	GWHGACDB041806
GO:0015935	small ribosomal subunit	cellular_component	1	21	37	27306	0.000301087	0.000736702	38.8421	GWHGACDB001452
GO:0005764	lysosome	cellular_component	1	21	43	27306	0.000407216	0.000975621	33.4223	GWHGACDB017196
GO:0009910	negative regulation of flower development	biological_process	1	21	48	27306	0.000507628	0.00119137	29.9408	GWHGACDB041806
GO:0035064	methylated histone binding	molecular_function	1	21	49	27306	0.00052901	0.00121672	29.3298	GWHGACDB041806
GO:0000976	transcription regulatory region sequence-specific DNA binding	molecular_function	1	21	50	27306	0.000550823	0.00121817	28.7432	GWHGACDB041806
GO:0016762	xyloglucan:xyloglucosyl transferase activity	molecular_function	1	21	50	27306	0.000550823	0.00121817	28.7432	GWHGACDB047311
GO:0004693	cyclin-dependent protein serine/threonine kinase activity	molecular_function	1	21	54	27306	0.000642385	0.00139385	26.614	GWHGACDB046247
GO:0006260	DNA replication	biological_process	1	21	58	27306	0.000740813	0.00157766	24.7786	GWHGACDB046247
GO:0010029	regulation of seed germination	biological_process	1	21	64	27306	0.000901251	0.00188443	22.4556	GWHGACDB032519
GO:0048573	photoperiodism, flowering	biological_process	1	21	66	27306	0.000958126	0.00194328	21.7751	GWHGACDB041806
GO:0004553	hydrolase activity, hydrolyzing O-glycosyl compounds	molecular_function	1	21	67	27306	0.000987198	0.00195737	21.4501	GWHGACDB047311
GO:0042546	cell wall biogenesis	biological_process	1	21	68	27306	0.00101669	0.00198169	21.1347	GWHGACDB047311
GO:0010411	xyloglucan metabolic process	biological_process	1	21	70	27306	0.00107694	0.00206414	20.5308	GWHGACDB047311
GO:0006869	lipid transport	biological_process	1	21	84	27306	0.00154555	0.00291374	17.109	GWHGACDB036957
GO:0051603	proteolysis involved in cellular protein catabolic process	biological_process	1	21	89	27306	0.0017326	0.00316269	16.1478	GWHGACDB017196
GO:0042973	glucan endo-1,3-beta-D-glucosidase activity	molecular_function	1	21	89	27306	0.0017326	0.00316269	16.1478	GWHGACDB062832
GO:0004197	cysteine-type endopeptidase activity	molecular_function	1	21	91	27306	0.0018103	0.00325288	15.7929	GWHGACDB017196
GO:0010119	regulation of stomatal movement	biological_process	1	21	94	27306	0.00192991	0.00341446	15.2889	GWHGACDB032519
GO:0009834	plant-type secondary cell wall biogenesis	biological_process	1	21	102	27306	0.00226678	0.00394969	14.0898	GWHGACDB021131
GO:0000278	mitotic cell cycle	biological_process	1	21	104	27306	0.00235504	0.00398279	13.8188	GWHGACDB046247
GO:0019901	protein kinase binding	molecular_function	1	21	104	27306	0.00235504	0.00398279	13.8188	GWHGACDB046247
GO:0050661	NADP binding	molecular_function	1	21	122	27306	0.00322134	0.0053689	11.78	GWHGACDB012771
GO:0003682	chromatin binding	molecular_function	1	21	124	27306	0.00332551	0.00546334	11.59	GWHGACDB041806
GO:0005615	extracellular space	cellular_component	1	21	126	27306	0.00343125	0.00555766	11.406	GWHGACDB017196
GO:0012505	endomembrane system	cellular_component	1	21	143	27306	0.0043928	0.00701628	10.0501	GWHGACDB032519
GO:0016709	oxidoreductase activity, acting on paired donors, with incorporation or reduction of molecular oxygen, NAD(P)H as one donor, and incorporation of one atom of oxygen	molecular_function	1	21	148	27306	0.00469676	0.007399	9.71053	GWHGACDB000265
GO:0006486	protein glycosylation	biological_process	1	21	150	27306	0.004821	0.0074921	9.58105	GWHGACDB050041
GO:0008289	lipid binding	molecular_function	1	21	161	27306	0.00553133	0.00848138	8.92645	GWHGACDB036957
GO:0051213	dioxygenase activity	molecular_function	1	21	163	27306	0.00566536	0.00857258	8.81692	GWHGACDB041806
GO:0009416	response to light stimulus	biological_process	1	21	182	27306	0.00701235	0.010473	7.89647	GWHGACDB036957
GO:0009658	chloroplast organization	biological_process	1	21	186	27306	0.00731275	0.0107816	7.72666	GWHGACDB046247
GO:0061630	ubiquitin protein ligase activity	molecular_function	1	21	198	27306	0.00824848	0.0120073	7.25837	GWHGACDB032519
GO:0009753	response to jasmonic acid	biological_process	1	21	226	27306	0.0106295	0.0152799	6.35911	GWHGACDB036957
GO:0045892	negative regulation of transcription, DNA-templated	biological_process	1	21	244	27306	0.0123024	0.0174664	5.88999	GWHGACDB041806
GO:0008233	peptidase activity	molecular_function	1	21	290	27306	0.0170629	0.0233599	4.95572	GWHGACDB013796
GO:0009536	plastid	cellular_component	1	21	359	27306	0.025433	0.0344094	4.00323	GWHGACDB012771
GO:0004842	ubiquitin-protein transferase activity	molecular_function	1	21	376	27306	0.0277079	0.0367447	3.82223	GWHGACDB032519
GO:0009738	abscisic acid-activated signaling pathway	biological_process	1	21	379	27306	0.0281177	0.0367447	3.79197	GWHGACDB032519
GO:0009908	flower development	biological_process	1	21	379	27306	0.0281177	0.0367447	3.79197	GWHGACDB041806
GO:0009734	auxin-activated signaling pathway	biological_process	1	21	436	27306	0.0363628	0.0464636	3.29623	GWHGACDB023152
GO:0006412	translation	biological_process	1	21	455	27306	0.0392974	0.0496615	3.15859	GWHGACDB001452
GO:0003735	structural constituent of ribosome	molecular_function	1	21	494	27306	0.045596	0.0563822	2.90923	GWHGACDB001452
GO:0005506	iron ion binding	molecular_function	1	21	542	27306	0.0538288	0.0658544	2.65158	GWHGACDB000265
GO:0048046	apoplast	cellular_component	1	21	552	27306	0.0556074	0.0666131	2.60355	GWHGACDB047311
GO:0071555	cell wall organization	biological_process	1	21	557	27306	0.0565046	0.06699	2.58018	GWHGACDB047311
GO:0020037	heme binding	molecular_function	1	21	618	27306	0.0678586	0.0788256	2.3255	GWHGACDB000265
GO:0016567	protein ubiquitination	biological_process	1	21	670	27306	0.0780948	0.089809	2.14501	GWHGACDB032519
GO:0009570	chloroplast stroma	cellular_component	1	21	714	27306	0.0871219	0.0991686	2.01283	GWHGACDB012771
GO:0005773	vacuole	cellular_component	1	21	718	27306	0.0879582	0.0991686	2.00161	GWHGACDB017196
GO:0005618	cell wall	cellular_component	1	21	823	27306	0.11076	0.123664	1.74624	GWHGACDB047311
GO:0009506	plasmodesma	cellular_component	1	21	1136	27306	0.186064	0.201862	1.2651	GWHGACDB023152
GO:0005576	extracellular region	cellular_component	1	21	1136	27306	0.186064	0.201862	1.2651	GWHGACDB062832
GO:0003723	RNA binding	molecular_function	1	21	1182	27306	0.197766	0.212552	1.21587	GWHGACDB001452
GO:0003676	nucleic acid binding	molecular_function	1	21	2039	27306	0.420218	0.431474	0.704835	GWHGACDB040348
GO:0019894	kinesin binding	molecular_function	1	21	3	27306	8.04731e-09	1.2071e-07	4551	GWHGACDB028554
GO:0009558	embryo sac cellularization	biological_process	1	21	5	27306	2.68244e-08	2.01183e-07	2730.6	GWHGACDB028554
GO:0007112	male meiosis cytokinesis	biological_process	1	21	11	27306	1.47534e-07	7.37671e-07	1241.18	GWHGACDB028554
GO:0010105	negative regulation of ethylene-activated signaling pathway	biological_process	1	21	47	27306	2.89972e-06	1.08739e-05	290.489	GWHGACDB030445
GO:0000911	cytokinesis by cell plate formation	biological_process	1	21	63	27306	5.2388e-06	1.57164e-05	216.714	GWHGACDB028554
GO:0005856	cytoskeleton	cellular_component	1	21	138	27306	2.53571e-05	6.33927e-05	98.9348	GWHGACDB028554
GO:0009524	phragmoplast	cellular_component	1	21	187	27306	4.66503e-05	9.99649e-05	73.0107	GWHGACDB028554
GO:0004674	protein serine/threonine kinase activity	molecular_function	1	21	752	27306	0.000757456	0.00113921	18.1556	GWHGACDB028554
GO:0000139	Golgi membrane	cellular_component	1	21	753	27306	0.000759473	0.00113921	18.1315	GWHGACDB030445
GO:0005789	endoplasmic reticulum membrane	cellular_component	1	21	870	27306	0.001014	0.00138273	15.6931	GWHGACDB030445

## Sheet: KEGG analysis
id	term	ListHits	ListTotal	PopHits	PopTotal	pval	padj	Enrichment_score	Gene
ko00983	Drug metabolism - other enzymes	1	8	30	8246	0.000265695	0.00387646	39.2667	GWHGACDB012771
ko00770	Pantothenate and CoA biosynthesis	1	8	46	8246	0.000628089	0.00387646	25.6087	GWHGACDB012771
ko00130	Ubiquinone and other terpenoid-quinone biosynthesis	1	8	55	8246	0.00089789	0.00387646	21.4182	GWHGACDB043022
ko04210	Apoptosis	1	8	59	8246	0.00103286	0.00387646	19.9661	GWHGACDB017196
ko00360	Phenylalanine metabolism	1	8	62	8246	0.00114013	0.00387646	19	GWHGACDB043022
ko00410	beta-Alanine metabolism	1	8	70	8246	0.00145135	0.00411217	16.8286	GWHGACDB012771
ko00071	Fatty acid degradation	1	8	79	8246	0.00184486	0.00441121	14.9114	GWHGACDB016769
ko00900	Terpenoid backbone biosynthesis	1	8	85	8246	0.00213246	0.00441121	13.8588	GWHGACDB050041
ko00061	Fatty acid biosynthesis	1	8	89	8246	0.00233535	0.00441121	13.236	GWHGACDB016769
ko02024	Quorum sensing	1	8	98	8246	0.00282416	0.00480108	12.0204	GWHGACDB016769
ko01212	Fatty acid metabolism	1	8	133	8246	0.00514213	0.00771859	8.85714	GWHGACDB016769
ko04142	Lysosome	1	8	137	8246	0.00544842	0.00771859	8.59854	GWHGACDB017196
ko04146	Peroxisome	1	8	145	8246	0.00608595	0.00795855	8.12414	GWHGACDB016769
ko00240	Pyrimidine metabolism	1	8	169	8246	0.00819507	0.00995116	6.97041	GWHGACDB012771
ko00940	Phenylpropanoid biosynthesis	1	8	272	8246	0.0204009	0.023121	4.33088	GWHGACDB043022
ko03010	Ribosome	1	8	472	8246	0.056682	0.0602246	2.49576	GWHGACDB001452
ko04075	Plant hormone signal transduction	1	8	558	8246	0.0764845	0.0764845	2.11111	GWHGACDB023152
ko04341	Hedgehog signaling pathway - fly	1	8	66	8246	0	0	124.939	GWHGACDB028554
