# Supplementary material for: Integrated Methylome and Transcriptome Analyses Reveal the Molecular Mechanism by Which DNA Methylation Regulates Kenaf Flowering
Source: Front Plant Sci. 2021 Aug 26;12:709030. doi: 10.3389/fpls.2021.709030 (PMC8428968; doi:10.3389/fpls.2021.709030)
Supplement: Supplementary file 11 [file Table_11.XLSX]

## Sheet: Source date of Fig.1
	始花期	Nanning	114
	盛花期	Xinyang	152		Nanning	0	100	200	400	600				Xinyang	0	100	200	400	600
					replication 1	100	98	92	97	99				replication 1	139	138	131	137	137
					replication 2	102	100	91	98	99				replication 2	138	137	134	135	136
					replication 3	98	101	94	100	101				replication 3	141	139	133	136	134
					stdev	2	1.52753	1.52753	1.52753	1.1547				stdev	1.52753	1	1.52753	1	1.52753
					sqrt	1.1547	0.881917	0.881917	0.881917	0.666667				sqrt	0.881917	0.57735	0.881917	0.57735	0.881917
					Significance	a	b	c	b	a				Significance	a	a	b	b	b

## Sheet: Source date of Fig.2
		IAA (ng/g)	GA（ng/g)	ABA (ug/g)				ATP（μmol/g)	5-azaC 0	5-azaC 100	5-azaC 200	5-azaC 400	5-azaC 600
	5-azaC 0-1	8.8049	6.66016	1.92055				replication 1	9.9	18.23	28.65	16.15	11.98
	5-azaC 0-2	8.60045	6.83502	2.06666				replication 2	8.33	17.71	29.17	17.71	13.54
	5-azaC 0-3	8.86624	6.7351	1.88979				replication 3	10.42	14.58	26.56	19.79	14.06
	5-azaC 100-1	7.35326	6.39788	3.22791
	5-azaC 100-2	7.25104	6.57273	3.1587
	5-azaC 100-3	7.49638	6.56024	3.34326				Starch（mg/g)	5-azaC 0	5-azaC 100	5-azaC 200	5-azaC 400	5-azaC 600
	5-azaC 200-1	7.04658	5.24882	2.53578				replication 1	1.53892	1.4291	1.71232	1.71232	1.59672
	5-azaC 200-2	7.02614	5.42368	2.65113				replication 2	1.56782	1.46089	1.73255	1.73255	1.59961
	5-azaC 200-3	6.94435	5.32376	2.45887				replication 3	1.57649	1.46956	1.99843	1.99843	1.65741
	5-azaC 400-1	5.86074	5.72343	1.93593
	5-azaC 400-2	5.73806	5.97323	1.91286
	5-azaC 400-3	5.63583	5.79837	2.07435				Soluble sugar（mg/g)	5-azaC 0	5-azaC 100	5-azaC 200	5-azaC 400	5-azaC 600
	5-azaC 600-1	5.67673	4.61185	3.3971				replication 1	4.4811	6.9264	8.0028	5.1129	4.0248
	5-azaC 600-2	5.59494	4.46197	3.52783				replication 2	4.6098	7.0434	8.3538	5.8617	4.2705
	5-azaC 600-3	5.53361	4.83666	3.45093				replication 3	4.8789	7.371	8.892	6.0723	4.3524

## Sheet: Source data of Fig.3
	Chr	CCGG	CCAGG	CCTGG	SUM		Chr	CCGG	CCAGG	CCTGG	SUM
	GWHACDB00000001	61902	20362	20478	102742		GWHACDB00000012	81917	26828	26625	135370
	GWHACDB00000002	56436	18979	19103	94518		GWHACDB00000003	81137	26391	26785	134313
	GWHACDB00000003	81137	26391	26785	134313		GWHACDB00000017	74632	25568	25629	125829
	GWHACDB00000004	72903	22900	22813	118616		GWHACDB00000004	72903	22900	22813	118616
	GWHACDB00000005	63995	23150	22625	109770		GWHACDB00000008	72392	22063	21974	116429
	GWHACDB00000006	63925	21571	21399	106895		GWHACDB00000018	67487	19241	20199	106927
	GWHACDB00000007	58979	16397	16445	91821		GWHACDB00000015	67370	19706	19429	106505
	GWHACDB00000008	72392	22063	21974	116429		GWHACDB00000013	66567	20965	20575	108107
	GWHACDB00000009	64829	21092	21157	107078		GWHACDB00000010	66226	19366	19381	104973
	GWHACDB00000010	66226	19366	19381	104973		GWHACDB00000009	64829	21092	21157	107078
	GWHACDB00000011	53220	15404	15234	83858		GWHACDB00000014	64489	19313	19332	103134
	GWHACDB00000012	81917	26828	26625	135370		GWHACDB00000005	63995	23150	22625	109770
	GWHACDB00000013	66567	20965	20575	108107		GWHACDB00000006	63925	21571	21399	106895
	GWHACDB00000014	64489	19313	19332	103134		GWHACDB00000001	61902	20362	20478	102742
	GWHACDB00000015	67370	19706	19429	106505		GWHACDB00000007	58979	16397	16445	91821
	GWHACDB00000016	58673	18705	18695	96073		GWHACDB00000016	58673	18705	18695	96073
	GWHACDB00000017	74632	25568	25629	125829		GWHACDB00000002	56436	18979	19103	94518
	GWHACDB00000018	67487	19241	20199	106927		GWHACDB00000011	53220	15404	15234	83858

## Sheet: Source data of Fig.4
	CG				CWG
	Element	5-azaC-0	5-azaC-200		Element	5-azaC-0	5-azaC-200
	Intergenic	74367.7	72892		Intergenic	47694.7	46740.3
	Downstream	23593	22900.3		Downstream	7499	7330.33
	Upstream	19589.7	18989.7		Upstream	7128.67	6936.67
	Intron	19502.3	19042.3		Intron	5595	5468.33
	Exon	15216.7	14806.7		Exon	2984.33	2893.33
	Splice Site Donor	5103	4888		Splice Site Donor	1140.33	1125
	Exon 1st	3911	3759		Exon 1st	898	851
	Gene	3152.67	3039.67		Gene	521	487.333
	3'UTR	2452.67	2378.33		3'UTR	335.667	328
	Splice Site Region	949.667	911.333		Splice Site Region	245	226
	5'UTR	553	544.333		5'UTR	99.3333	93.3333
	Splice Site Acceptor	167.667	155		Splice Site Acceptor	43	37

## Sheet: Source data of Fig.5
	Sample	-2000	-1980	-1960	-1940	-1920	-1900	-1880	-1860	-1840	-1820	-1800	-1780	-1760	-1740	-1720	-1700	-1680	-1660	-1640	-1620	-1600	-1580	-1560	-1540	-1520	-1500	-1480	-1460	-1440	-1420	-1400	-1380	-1360	-1340	-1320	-1300	-1280	-1260	-1240	-1220	-1200	-1180	-1160	-1140	-1120	-1100	-1080	-1060
TSS of CCGG sites	5-azaC-0_1	1655.05	1784.08	1472.53	2003.43	1658.76	1631.05	1855.97	1286.38	1632.93	1695.53	1817.28	1903.81	1621.91	1795.13	2062.44	1690.06	1516.83	2121.31	2018.05	1465.28	1330.66	1220.04	1625.58	1566.59	1807.99	1758.33	1815.45	1586.81	1739.84	1560.95	1644.03	1940.77	1443.05	1599.7	1780.4	1741.73	1457.81	1863.35	1669.79	1761.97	1437.49	1387.79	1398.92	1498.31	1551.74	1599.68	1535.22	1725.07
	5-azaC-0_2	1749.68	1741.86	1381.61	1922.9	1576.41	1631.65	1747.81	1356.08	1647.32	1684.84	1789.14	1838.31	1602.12	1802.87	2023.25	1806.81	1478.1	2015.41	1914.96	1566.69	1432.86	1360.05	1574.56	1556.86	1755.64	1655.24	1718.23	1511.58	1670.94	1474.11	1609.92	2021.28	1556.87	1586.32	1788.98	1791.08	1417.07	1765.42	1647.41	1678.82	1468.28	1383.67	1539.13	1525.36	1745.84	1690.61	1612.03	1643.38
	5-azaC-0_3	1566.68	1833.47	1495.01	1907.04	1745.9	1723.95	1755.79	1228.18	1686.15	1600.51	1755.72	1930.94	1606.45	1767.75	2080.27	1775.69	1538.83	2148.01	2014.57	1497	1495.01	1216.25	1749.77	1391.47	1686.18	1658.24	1773.76	1544.74	1725.96	1650.27	1710.04	1942.96	1463.15	1493.02	1781.7	1777.76	1461.2	1805.6	1646.2	1725.96	1417.31	1437.25	1498.98	1604.49	1674.21	1592.56	1600.48	1660.19
	5-azaC-200_1	1648.51	1804.15	1474.53	1899.32	1763.85	1498.79	1672.78	1223.79	1695.07	1652.49	1753.68	1806.26	1684.9	1763.77	2004.52	1745.66	1456.3	1994.38	1960.08	1593.88	1430.02	1173.14	1674.8	1531.14	1790.06	1802.28	1777.89	1591.89	1595.93	1482.57	1567.54	1901.32	1521.03	1535.14	1808.27	1828.47	1496.73	1699.06	1695.04	1812.29	1359.21	1508.98	1490.73	1595.91	1583.73	1701.07	1533.16	1551.42
	5-azaC-200_2	1692.09	1732.8	1459.11	1899.27	1749.39	1594.02	1727.3	1263.1	1623.66	1608.93	1888.05	1849.3	1599.64	1710.46	1973.17	1625.62	1453.55	2169.23	1899.25	1496.12	1597.84	1287.14	1701.42	1477.62	1803.06	1738.36	1725.35	1479.46	1688.46	1627.33	1538.62	1856.71	1364.86	1599.6	1688.45	1766.05	1379.59	1753.17	1675.47	1636.6	1429.56	1407.37	1566.37	1573.74	1706.9	1669.93	1686.6	1644.07
	5-azaC-200_3	1628.17	1754.57	1412.39	1907.26	1708.87	1562.76	1811.26	1275.15	1789.44	1687.04	1909.35	1711.02	1623.86	1774.16	2107.64	1767.67	1464.74	2214.4	1902.8	1416.79	1410.26	1179.21	1625.99	1394.95	1647.77	1761.17	1889.71	1493.04	1830.81	1477.79	1582.38	2040.07	1447.31	1506.17	1850.49	1634.71	1320.8	1761.1	1785.13	1632.59	1375.39	1342.69	1473.44	1510.44	1625.99	1671.74	1484.35	1536.64
	Sample	0.01	0.02	0.03	0.04	0.05	0.06	0.07	0.08	0.09	0.1	0.11	0.12	0.13	0.14	0.15	0.16	0.17	0.18	0.19	0.2	0.21	0.22	0.23	0.24	0.25	0.26	0.27	0.28	0.29	0.3	0.31	0.32	0.33	0.34	0.35	0.36	0.37	0.38	0.39	0.4	0.41	0.42	0.43	0.44	0.45	0.46	0.47	0.48
gene of CCGG sites	5-azaC-0_1	1612.61	2589.42	2908.33	2677.82	2969.14	2713.04	2629.87	3173.72	2893.57	3370.93	2670.54	3146.11	3120.25	3468.51	3521.99	3070.5	3324.97	3802.16	3746.83	3173.7	3367.24	3711.79	3509.18	3918.32	3901.75	4214.99	3975.43	3859.26	3916.48	4034.36	4135.75	3778.17	3656.51	4401.13	3872.19	3514.64	4692.27	4102.57	3947.77	4264.84	4214.95	4113.69	4222.47	4052.72	4401.19	4513.52	3971.82	4367.87
	5-azaC-0_2	1543	2535.06	2672.92	2586.27	2814.53	2623.67	2792.84	3245.51	3095.92	3416.61	2627.64	3231.74	3078.33	3477.69	3371.48	3225.93	3263.25	3851.73	3623.36	3241.63	3383.35	3961.95	3501.31	3961.95	3926.43	4013.14	3841.81	3729.66	3993.3	3995.4	4239.48	3855.57	3562.49	4475.64	3869.53	3580.06	4550.27	4227.54	4180.3	4245.19	4152.78	3954.03	4188.3	4007.07	4353.45	4375.26	4083.76	4117.29
	5-azaC-0_3	1540.8	2464.39	3021.9	2617.79	2830.83	2707.26	2695.45	3258.76	2856.72	3354.31	2689.35	3308.43	3075.64	3445.95	3485.71	2990.04	3226.92	3718.59	3529.54	3272.74	3423.82	3525.49	3505.65	3794.22	3967.54	3840.07	3832.18	3913.73	4068.98	3854.13	3885.82	3929.77	3623.04	4254.27	3907.68	3533.6	4226.32	4252.14	4226.4	4220.4	4345.72	4096.86	4005.35	3959.6	4357.7	4234.17	4098.9	4152.73
	5-azaC-200_1	1646.39	2487.94	2823.67	2663.82	2880.2	2720.47	2649.71	3248.51	2926.83	3306.97	2603.32	3220.07	2884.31	3341.32	3272.8	3123.03	3211.93	3756.03	3721.83	3123.04	3389.91	3711.65	3345.52	3634.73	3760.23	3847.2	3699.48	3731.86	4045.4	4025.17	4269.87	3733.96	3654.93	4134.4	3905.74	3602.37	4306.31	4043.36	4075.7	4095.89	4235.55	3810.72	4148.45	3792.66	4342.85	4330.56	4002.76	4180.95
	5-azaC-200_2	1534.89	2491.07	2720.33	2559.43	2936.66	2772.08	2646.27	3350.96	2910.76	3376.78	2505.82	3010.69	3036.5	3439.63	3537.66	3180.79	3232.58	3545.12	3724.44	3141.93	3511.85	3733.78	3319.51	3892.82	3953.84	3981.61	3622.77	3911.11	3929.75	4013	4166.46	3615.33	3650.46	4177.56	3959.34	3652.36	4373.41	4068.43	4173.8	4245.94	4140.61	3881.58	4125.8	3816.91	4074.04	4493.64	4216.3	4391.98
	5-azaC-200_3	1704.4	2378.07	2748.46	2698.35	2903.17	2842.22	2850.9	3149.6	2864	3306.43	2687.4	3049.29	2938.06	3180.03	3363.11	3121.16	3293.34	3653.03	3666.03	3149.56	3306.54	3620.31	3454.67	3803.34	3971.24	3945.09	3999.54	3801.23	3960.31	3960.3	4104.22	3857.94	3853.5	4234.89	3714.1	3583.29	4256.73	3997.37	3855.73	3940.74	4051.84	3899.27	3934.17	4036.65	4287.22	4542.21	4291.57	4095.46
TTS of CCGG sites	Sample	-2000	-1980	-1960	-1940	-1920	-1900	-1880	-1860	-1840	-1820	-1800	-1780	-1760	-1740	-1720	-1700	-1680	-1660	-1640	-1620	-1600	-1580	-1560	-1540	-1520	-1500	-1480	-1460	-1440	-1420	-1400	-1380	-1360	-1340	-1320	-1300	-1280	-1260	-1240	-1220	-1200	-1180	-1160	-1140	-1120	-1100	-1080	-1060
	5-azaC-0_1	2198.79	2583.9	2309.43	2417.93	2307.54	2010.73	1955.45	2377.62	2174.75	2394.05	2038.36	2150.81	2423.56	2207.97	2511.99	2379.36	2283.48	2252.15	2493.62	2405.21	2521.28	2248.5	2375.75	2598.67	2851.14	2596.91	2462.31	2510.24	2681.62	2594.9	2248.55	2937.77	2547.01	2830.84	2578.38	2648.44	2535.98	2261.27	2783.02	2698.11	2760.93	2265.02	3020.75	2746.16	2530.47	2917.6	2687.05	2924.83
	5-azaC-0_2	2145.29	2466.09	2283.04	2395.22	2273.22	2070.54	2009.55	2312.57	2247.7	2385.38	2131.56	2296.83	2607.84	2151.14	2568.41	2397.21	2202.38	2273.25	2497.67	2418.82	2548.78	2220.15	2466.12	2521.19	2633.4	2499.47	2639.29	2405.19	2556.61	2519.24	2143.33	2859.77	2684.64	2871.49	2464.17	2619.65	2556.65	2216.13	2840.02	2668.76	2836.02	2281.23	2975.9	2808.58	2334.2	2804.63	2672.81	2844.05
	5-azaC-0_3	2108.16	2488.39	2239.57	2500.34	2219.59	2038.48	1843.3	2376.89	2299.22	2303.25	1986.72	2247.49	2428.54	2133.98	2311.16	2253.46	2261.43	2309.21	2440.56	2362.96	2345.06	2353.03	2440.61	2717.36	2693.45	2701.54	2605.79	2538.17	2512.23	2548.11	2229.53	2884.53	2619.76	2886.59	2542.22	2532.22	2607.87	2229.59	2814.84	2757.14	2777.01	2313.15	2892.55	2802.86	2645.62	2755.08	2625.74	2932.27
	5-azaC-200_1	2103.55	2449.35	2208.75	2402.96	2370.67	2016.64	1970.04	2451.57	2123.85	2336.28	2139.91	2099.53	2461.64	2085.37	2447.55	2437.3	2202.62	2061.13	2615.32	2257.34	2483.83	2320.02	2516.26	2542.46	2659.82	2421.13	2587.04	2514.2	2405.05	2591.06	2204.71	2862.12	2520.26	2760.96	2419.07	2601.13	2461.67	2402.87	2781.23	2560.8	2785.23	2293.73	2944.96	2730.7	2473.82	2783.24	2637.54	2904.54
	5-azaC-200_2	2246.87	2635.15	2200.75	2616.74	2354.18	1956.6	1995.42	2492.85	2195.16	2472.46	2082.3	2215.43	2355.94	2159.95	2470.69	2267.24	2219.15	2126.69	2487.36	2324.58	2352.39	2280.14	2444.79	2568.72	2631.5	2609.37	2526.13	2646.32	2651.84	2642.66	2376.38	2829.41	2679.61	2662.98	2361.52	2790.47	2505.78	2307.85	2814.56	2638.98	2823.86	2220.99	3080.78	2777.6	2331.95	2797.97	2777.64	2897.89
	5-azaC-200_3	2109.88	2469.48	2225.35	2367.03	2290.76	2033.52	1935.54	2179.64	2197.02	2345.28	2120.79	2203.58	2436.85	2068.42	2240.61	2321.26	2284.25	2046.65	2345.23	2125.18	2338.72	2203.59	2360.52	2495.71	2748.36	2556.63	2415.03	2530.47	2497.8	2650.42	2236.29	2783.33	2436.83	2700.53	2482.57	2689.62	2602.52	2203.57	2833.45	2656.91	2704.88	2238.48	2794.26	2739.79	2332.16	2702.67	2665.64	2822.66
	Sample	-2000	-1980	-1960	-1940	-1920	-1900	-1880	-1860	-1840	-1820	-1800	-1780	-1760	-1740	-1720	-1700	-1680	-1660	-1640	-1620	-1600	-1580	-1560	-1540	-1520	-1500	-1480	-1460	-1440	-1420	-1400	-1380	-1360	-1340	-1320	-1300	-1280	-1260	-1240	-1220	-1200	-1180	-1160	-1140	-1120	-1100	-1080	-1060
TSS of CCWGG sites	5-azaC-0_1	1036.59	1279.57	1325.18	1370.71	1013.78	972.05	1351.74	1568.17	1036.58	1423.9	1355.59	1446.62	1150.48	1048.02	1063.15	1735.25	1321.39	1230.25	987.2	1013.84	994.81	1351.74	1287.21	1135.3	1287.18	1256.8	1070.78	1169.48	1047.98	1059.38	1196.03	1294.75	1564.33	1211.23	1078.34	1146.68	1659.31	1104.93	1146.7	732.81	987.24	823.99	1139.09	1325.13	968.28	1290.99	1252.97	956.82
	5-azaC-0_2	1016	1259.69	1189.45	1317.53	859.04	1106.86	1338.16	1540.53	1110.99	1395.96	1358.82	1305.11	1181.19	1069.69	1090.34	1668.57	1205.99	1309.23	1073.81	1168.82	995.36	1528.13	1383.59	1354.67	1305.09	1106.86	1119.24	1201.84	1110.99	1148.17	1292.73	1429.02	1581.84	1284.48	1086.2	1218.38	1680.95	1255.56	1259.7	896.22	1127.53	1011.86	1086.21	1321.63	974.69	1284.46	1412.48	644.28
	5-azaC-0_3	865.28	1426.34	1311.78	1477.72	940.39	1047.07	1224.86	1461.92	928.51	1213.02	1288.08	1153.74	1213.04	1074.69	1157.66	1623.9	1386.87	1414.49	1090.5	948.26	896.91	1560.78	1323.66	1323.63	1410.55	1165.62	1126.05	1149.77	971.96	1094.47	1331.53	1296	1501.47	1347.34	1082.59	1169.52	1635.78	1216.92	1438.19	873.19	1051.02	833.69	964.08	1284.14	1078.65	1335.47	1078.66	817.86
	5-azaC-200_1	1041.03	1342.02	1162.27	1388.06	1024.3	978.32	1329.52	1417.36	1133.02	1229.18	1166.45	1237.53	1124.65	1153.88	1329.55	1609.62	1229.16	1270.98	1082.84	957.4	986.69	1438.22	1241.69	1141.35	1396.41	1216.66	1120.48	978.32	1112.09	1074.46	1179.01	1316.99	1588.79	1229.14	1074.48	1254.24	1843.82	1195.72	1287.69	965.78	1112.12	869.63	1120.47	1191.6	928.13	1383.87	1287.74	794.37
	5-azaC-200_2	912.71	1255.48	1230.71	1300.93	933.33	1148.12	1333.98	1433.08	1044.89	1333.95	1395.9	1449.58	1177.03	1069.65	1073.77	1825.39	1317.45	1416.57	1119.2	1020.1	1011.83	1606.53	1247.25	1185.29	1292.67	1238.97	1123.33	1164.64	1073.8	1172.87	1210.08	1313.31	1412.44	1354.58	1148.1	1222.47	1746.96	1098.57	1366.99	871.41	1028.36	912.7	1193.53	1238.99	974.67	1300.9	1387.63	821.87
	5-azaC-200_3	921.8	1338.28	1148.29	1427.25	873.33	1067.43	1293.83	1318.04	1035.06	1156.38	1035.03	1079.52	1188.7	1115.96	1128.08	1560.68	1398.99	1233.14	1022.9	1083.53	1172.55	1491.99	1289.82	1216.98	1403.04	1221.07	1039.12	1245.31	1184.69	1002.72	1188.68	1496	1483.85	1233.19	1018.88	1237.24	1775.01	1281.73	1334.27	873.31	938.03	986.54	1067.43	1249.38	966.34	1366.59	1217.02	853.1
	Sample	0.01	0.02	0.03	0.04	0.05	0.06	0.07	0.08	0.09	0.1	0.11	0.12	0.13	0.14	0.15	0.16	0.17	0.18	0.19	0.2	0.21	0.22	0.23	0.24	0.25	0.26	0.27	0.28	0.29	0.3	0.31	0.32	0.33	0.34	0.35	0.36	0.37	0.38	0.39	0.4	0.41	0.42	0.43	0.44	0.45	0.46	0.47	0.48
gene of CCWGG sites	5-azaC-0_1	899.88	1583.34	1697.2	1909.92	1260.66	1408.69	1701.05	1625.15	1571.92	1294.74	1928.9	1765.56	1404.96	1613.77	1902.29	2073.17	1480.86	1959.22	1412.49	1530.22	1602.38	1795.98	1792.19	1636.53	1739.03	1830.19	1697.32	2107.34	1811.12	1739.04	1928.94	1845.36	1143	1496.03	1830.18	2130.08	1317.55	1921.31	1670.74	1708.66	1989.7	1925.11	1792.22	2027.63	1458.08	1909.95	1575.74	1454.27
	5-azaC-0_2	710.37	1619	1796.6	1875.08	1300.96	1552.91	1763.53	1557.1	1664.43	1305.09	1945.28	1788.35	1594.21	1433.14	1590.07	2288.06	1437.25	1941.13	1528.12	1631.38	1457.9	1647.9	1730.48	1519.84	1796.57	1887.46	1734.64	2234.41	1767.67	1643.75	2081.62	1875.05	1321.61	1478.59	1953.54	2234.41	1474.42	1957.67	1680.96	1726.38	1771.78	1718.11	1610.75	2147.63	1462.06	1928.77	1561.16	1210.1
	5-azaC-0_3	703.32	1722.68	1730.6	1695.01	1236.68	1446.09	1762.16	1710.83	1564.66	1319.67	1975.6	1671.29	1734.58	1730.64	1683.18	2374.65	1469.84	1770.04	1382.9	1619.94	1398.7	1655.5	1722.7	1442.13	1837.25	1766.15	1853.13	2394.39	1722.7	1746.41	1928.15	2046.76	1335.48	1564.63	1872.79	2204.7	1695.06	1797.75	1797.75	1505.36	1837.35	1876.82	1655.51	2074.37	1347.27	1695.03	1430.29	1382.82
	5-azaC-200_1	748.37	1680.75	1730.9	2006.81	1362.97	1350.37	1927.36	1580.35	1684.89	1262.57	1755.97	1735.02	1446.58	1534.34	1860.49	2274.39	1337.87	1906.45	1258.4	1346.21	1434.04	1709.95	1831.2	1542.73	1659.81	1977.56	1580.36	2203.29	1739.15	1693.19	1839.57	1726.68	1141.35	1446.59	1994.24	2174.13	1434.01	1797.75	1797.76	1559.47	1718.34	1638.88	1881.4	2098.81	1325.31	1893.96	1555.29	1321.16
	5-azaC-200_2	755.77	1544.58	1697.39	1767.58	1404.18	1528.08	1606.56	1817.14	1581.76	1478.51	2007.12	1924.56	1610.67	1561.11	1908.01	2362.31	1445.47	2040.19	1651.94	1730.42	1453.73	1817.16	1833.69	1474.41	1713.91	1949.3	1515.67	2283.81	1862.6	1771.72	1965.82	1751.09	1189.44	1577.63	1990.63	2151.64	1387.66	1730.43	1870.84	1738.69	1763.45	1879.09	1643.7	2056.71	1490.9	1887.35	1585.88	1532.21
	5-azaC-200_3	727.78	1544.54	1673.91	1892.27	1301.86	1334.28	1738.53	1617.31	1633.41	1265.54	1904.36	1637.52	1580.92	1597.04	1936.72	2211.7	1423.18	1710.2	1382.75	1568.79	1386.8	1677.9	1859.87	1419.18	1774.96	1855.78	1694.05	2353.07	1807.28	1641.54	2041.85	1847.68	1309.99	1653.69	1718.31	1964.98	1301.86	1758.72	1576.85	1536.39	1548.51	1754.77	1722.38	2086.34	1403.02	1965.02	1649.63	1483.82
	Sample	-2000	-1980	-1960	-1940	-1920	-1900	-1880	-1860	-1840	-1820	-1800	-1780	-1760	-1740	-1720	-1700	-1680	-1660	-1640	-1620	-1600	-1580	-1560	-1540	-1520	-1500	-1480	-1460	-1440	-1420	-1400	-1380	-1360	-1340	-1320	-1300	-1280	-1260	-1240	-1220	-1200	-1180	-1160	-1140	-1120	-1100	-1080	-1060
TTS of CCWGG sites	5-azaC-0_1	956.85	1302.39	1290.95	1101.13	1226.44	1211.22	1154.27	1226.48	1180.91	1063.14	1165.67	975.82	1059.4	1032.75	968.22	1302.37	1093.59	812.58	1298.55	1454.25	1237.81	1013.79	953.02	1458.05	1006.26	1245.51	1488.46	1101.15	964.41	1571.96	1389.73	1218.84	987.28	1275.85	1287.15	1511.24	793.57	1317.62	1291	1025.23	1112.52	1101.17	1226.45	987.22	1230.33	1040.35	1351.79	1431.47
	5-azaC-0_2	966.44	1230.76	1350.55	1020.14	1069.7	1218.38	1218.37	1379.47	1160.54	1123.37	1272.07	949.91	1110.98	954.08	900.35	1243.14	1197.71	755.8	1325.76	1346.4	1152.29	1177.08	1135.77	1358.81	1152.29	1139.88	1437.27	1053.18	974.69	1499.25	1243.15	1168.79	892.08	1412.49	1239.03	1441.43	768.2	1172.93	1296.84	1069.67	1288.57	1003.59	1234.88	982.96	1152.28	1007.72	1263.8	1276.2
	5-azaC-0_3	861.34	1276.21	1220.91	1011.55	1050.98	1268.3	1074.72	1268.3	1137.97	987.78	1335.48	964.11	1074.72	1161.66	964.05	1288.09	1137.96	845.53	1011.51	1327.57	1181.4	1106.29	948.27	1473.81	1145.81	1347.35	1469.83	1047.04	928.48	1529.05	1331.54	1094.47	1003.58	1272.26	1367.14	1596.27	794.18	1050.98	1224.86	940.36	1339.45	1193.25	1252.5	1015.41	1232.77	1090.49	1465.94	1386.8
	5-azaC-200_1	907.26	1174.83	1300.29	1049.39	982.49	1103.77	1216.63	1095.41	1233.38	923.96	1233.35	986.63	1233.35	1015.93	1007.59	1262.61	949.05	752.51	1254.26	1505.14	1149.73	990.88	953.22	1346.26	1179.01	1254.24	1605.49	1250.09	923.98	1438.24	1312.76	1170.66	1015.97	1342.03	1245.9	1513.49	840.39	1170.64	1166.48	982.44	1124.68	1070.31	1312.81	1036.86	1333.69	969.92	1404.78	1254.23
	5-azaC-200_2	1036.6	1300.92	1354.6	1065.52	1222.43	1222.44	1346.33	1164.62	1210.09	966.42	1222.44	991.19	1296.8	1007.7	970.53	1313.32	1131.6	854.89	1127.45	1358.75	1461.97	1069.64	908.59	1350.49	1040.74	1164.64	1685	1160.5	908.58	1606.51	1354.6	1127.47	920.97	1172.91	1288.54	1424.82	821.84	1139.86	1226.58	1272.02	1139.88	1135.72	1313.33	987.06	1238.99	1057.26	1346.35	1243.1
	5-azaC-200_3	796.48	1160.42	1338.3	1047.16	1067.39	1172.5	1136.12	1310.04	1079.55	994.63	1059.31	990.57	1128.03	942.09	804.57	1184.65	1273.61	780.33	1180.59	1277.63	1180.63	990.58	974.44	1512.17	1043.17	1285.79	1338.33	1132.11	1115.89	1532.42	1435.35	1221.04	1067.41	1277.68	1265.51	1451.55	703.5	1188.69	1245.33	1026.97	1342.31	1071.43	1269.61	1010.81	1152.32	986.49	1382.78	1318.09
[truncated: 154 more columns]

## Sheet: Source of Fig.6
			Number	Percentage
	biological process	biological regulation	18	4.6875
	biological process	cellular organization or biogenesis	8	2.08333
	biological process	cellular process	32	8.33333
	biological process	developmental process	9	2.34375
	biological process	establishment of localization	8	2.08333
	biological process	growth	1	0.260417
	biological process	immune system process	2	0.520833
	biological process	localization	9	2.34375
	biological process	metabolic process	28	7.29167
	biological process	multi-organism process	6	1.5625
	biological process	multicellular organismal process	6	1.5625
	biological process	negative regulation of biological process	3	0.78125
	biological process	positive regulation of biological process	2	0.520833
	biological process	regulation of biological process	14	3.64583
	biological process	reproduction	4	1.04167
	biological process	reproductive process	4	1.04167
	biological process	response to stimulus	17	4.42708
	biological process	signaling	6	1.5625
	cellular component	cell	44	11.4583
	cellular component	cell junction	6	1.5625
	cellular component	cell part	44	11.4583
	cellular component	extracellular region	5	1.30208
	cellular component	extracellular region part	2	0.520833
	cellular component	macromolecular complex	3	0.78125
	cellular component	membrane	23	5.98958
	cellular component	membrane part	17	4.42708
	cellular component	membrane-enclosed lumen	5	1.30208
	cellular component	organelle	35	9.11458
	cellular component	organelle part	19	4.94792
	cellular component	symplast	6	1.5625
	molecular function	binding	24	6.25
	molecular function	catalytic activity	31	8.07292
	molecular function	molecular transducer activity	2	0.520833
	molecular function	structural molecule activity	1	0.260417
	molecular function	transporter activity	7	1.82292

## Sheet: Source data of Fig.7
		number	percetage
	Cell growth and death	5	19.25
	Cellular community - eukaryotes	2	7.69
	Transport and catabolism	4	15.38
	Signal transduction	7	26.95
	Folding, sorting and degradation	4	15.38
	Translation	5	19.25
	Amino acid metabolism	1	3.85
	Other secondary metabolites	2	7.69
	Carbohydrate metabolism	3	11.54
	Lipid metabolism	3	11.54
	Cofactors and vitamins metabolism	2	7.69
	Metabolism of other amino acids	2	7.69
	Terpenoids metabolism	1	3.85
	Nucleotide metabolism	3	11.54
	Xenobiotics biodegradation	1	3.85

## Sheet: Source data of Fig.8
			Up		Down
			Percentage of DEGs	DEGs number (1346)	Percentage of DEGs	DEGs number (1185)
	biological process	biological adhesion	0.148588	2	0	0
	biological process	biological regulation	28.6776	386	31.308	371
	biological process	cell killing	0.148588	2	0.0843882	1
	biological process	cellular component organization or biogenesis	20.7281	279	17.0464	202
	biological process	cellular process	65.7504	885	65.5696	777
	biological process	developmental process	19.6137	264	19.4937	231
	biological process	establishment of localization	12.4071	167	12.7426	151
	biological process	growth	4.08618	55	3.71308	44
	biological process	immune system process	3.12036	42	2.53165	30
	biological process	localization	13.8187	186	13.3333	158
	biological process	locomotion	0.371471	5	0.0843882	1
	biological process	metabolic process	54.3091	731	54.5148	646
	biological process	multicellular organismal process	18.1278	244	17.8903	212
	biological process	multi-organism process	9.06389	122	8.77637	104
	biological process	negative regulation of biological process	7.28083	98	6.58228	78
	biological process	positive regulation of biological process	5.86924	79	8.18565	97
	biological process	regulation of biological process	25.9287	349	28.7764	341
	biological process	reproduction	10.6984	144	9.45148	112
	biological process	reproductive process	10.6984	144	9.45148	112
	biological process	response to stimulus	32.3923	436	38.1435	452
	biological process	rhythmic process	0.668648	9	1.09705	13
	biological process	signaling	9.88113	133	12.6582	150
	biological process	single-organism process	55.052	741	55.443	657
	cellular component	cell	80.5349	1084	76.6245	908
	cellular component	cell junction	4.82912	65	3.88186	46
	cellular component	cell part	80.4606	1083	76.5401	907
	cellular component	extracellular region	10.1783	137	8.60759	102
	cellular component	extracellular region part	0.965825	13	1.35021	16
	cellular component	macromolecular complex	14.4874	195	6.24473	74
	cellular component	membrane	35.7355	481	38.6498	458
	cellular component	membrane part	26.5973	358	29.4515	349
	cellular component	membrane-enclosed lumen	5.34918	72	2.27848	27
	cellular component	nucleoid	0.148588	2	0.0843882	1
	cellular component	organelle	60.2526	811	59.5781	706
	cellular component	organelle part	28.6033	385	23.9662	284
	cellular component	symplast	4.82912	65	3.88186	46
	molecular function	antioxidant activity	0.817236	11	1.26582	15
	molecular function	binding	59.584	802	56.4557	669
	molecular function	catalytic activity	52.8975	712	52.1519	618
	molecular function	electron carrier activity	0.520059	7	0.253165	3
	molecular function	enzyme regulator activity	1.93165	26	1.85654	22
	molecular function	metallochaperone activity	0.0742942	1	0	0
	molecular function	molecular transducer activity	0.965825	13	0.92827	11
	molecular function	nucleic acid binding transcription factor activity	9.73254	131	13.8397	164
	molecular function	nutrient reservoir activity	0.371471	5	0.253165	3
	molecular function	protein binding transcription factor activity	0.520059	7	0.253165	3
	molecular function	receptor activity	0.965825	13	0.92827	11
	molecular function	structural molecule activity	1.48588	20	0.843882	10
	molecular function	transporter activity	8.9896	121	8.69198	103

## Sheet: Source data of Fig.9
		Up		Down
		DEGs number	Percentage of DEGs	DEGs number	Percentage of DEGs
	Amino acid metabolism	43	5.88235	46	6.29275
	Biosynthesis of other secondary metabolites	21	2.87278	30	4.10397
	Carbohydrate metabolism	87	11.9015	64	8.75513
	Energy metabolism	33	4.51436	28	3.83037
	Global and overview maps	44	6.01915	46	6.29275
	Glycan biosynthesis and metabolism	9	1.23119	7	0.957592
	Lipid metabolism	40	5.47196	47	6.42955
	Metabolism of cofactors and vitamins	15	2.05198	24	3.28317
	Metabolism of other amino acids	14	1.91518	15	2.05198
	Metabolism of terpenoids and polyketides	26	3.55677	27	3.69357
	Nucleotide metabolism	21	2.87278	5	0.683995
	Xenobiotics biodegradation and metabolism	2	0.273598	7	0.957592
	Folding, sorting and degradation	31	4.24077	18	2.46238
	Replication and repair	26	3.55677	3	0.410397
	Transcription	13	1.77839	0	0
	Translation	28	3.83037	8	1.09439
	Membrane transport	2	0.273598	3	0.410397
	Signal transduction	81	11.0807	80	10.9439
	Cell growth and death	45	6.15595	12	1.64159
	Cell motility	6	0.820793	5	0.683995
	Cellular community - eukaryotes	6	0.820793	4	0.547196
	Cellular community - prokaryotes	9	1.23119	6	0.820793
	Transport and catabolism	35	4.78796	36	4.92476

## Sheet: Source date of Fig.10
	Transcriptome	Methylation
gene_id	log2FoldChange	log2FoldChange
TRINITY_DN10610_c0_g1_i2_1	-1.92594	-1.75765
TRINITY_DN11002_c0_g1_i1_2	2.5963	-1.82068
TRINITY_DN11095_c0_g1_i1_2	1.22264	1.33136
TRINITY_DN11362_c0_g1_i4_2	1.26483	1.26782
TRINITY_DN12321_c0_g1_i3_1	-4.22271	-1.26322
TRINITY_DN1273_c0_g1_i1_2	1.81368	-1.46301
TRINITY_DN13124_c0_g2_i1_1	-1.90534	-1.93683
TRINITY_DN13912_c0_g1_i1_1	-1.37413	-1.16445
TRINITY_DN14019_c0_g1_i1_1	-1.63729	1.74601
TRINITY_DN14230_c0_g1_i1_1	-1.13876	-1.33955
TRINITY_DN14332_c0_g4_i2_1	-1.51857	-1.03714
TRINITY_DN14359_c0_g1_i2_2	1.30301	-1.62024
TRINITY_DN14775_c0_g1_i1_2	1.24241	-1.36407
TRINITY_DN14857_c0_g1_i1_1	-2.21524	-1.08095
TRINITY_DN15136_c0_g1_i1_1	-1.01869	1.20714
TRINITY_DN15660_c0_g1_i1_2	1.18195	-1.1174
TRINITY_DN15968_c0_g1_i1_1	1.04538	-1.07362
TRINITY_DN16493_c0_g1_i4_1	-1.15084	-1.10305
TRINITY_DN17376_c0_g1_i2_1	1.01471	-1.23588
TRINITY_DN17410_c0_g1_i7_1	-2.23797	-1.2976
TRINITY_DN17470_c0_g2_i2_1	-2.16443	-1.48707
TRINITY_DN17565_c0_g3_i2_1	-2.289	-1.63943
TRINITY_DN18024_c0_g1_i2_2	3.15668	-1.20075
TRINITY_DN18767_c0_g1_i9_2	2.46291	-1.82068
TRINITY_DN18845_c0_g1_i9_1	-1.49278	-1.11947
TRINITY_DN19050_c0_g4_i1_1	-2.35634	-1.02431
TRINITY_DN19133_c0_g2_i1_1	4.55714	-1.26477
TRINITY_DN19549_c0_g1_i2_2	1.81162	-1.62271
TRINITY_DN19782_c0_g4_i1_2	1.97298	1.44849
TRINITY_DN19892_c0_g1_i6_1	-2.37244	-1.55
TRINITY_DN19939_c0_g2_i1_2	1.04048	1.01047
TRINITY_DN20191_c0_g6_i1_1	-1.71206	-1.26244
TRINITY_DN20212_c0_g1_i1_2	2.39958	-1.82253
TRINITY_DN20397_c0_g3_i2_1	-1.43606	-1.48702
TRINITY_DN20572_c0_g1_i2_2	1.62047	-1.41207
TRINITY_DN20796_c0_g1_i2_2	1.51324	1.33673
TRINITY_DN21053_c1_g4_i1_1	-1.11109	-1.08106
TRINITY_DN21484_c0_g1_i1_1	-1.15035	-1.09076
TRINITY_DN21564_c0_g1_i1_2	1.30404	1.18467
TRINITY_DN21860_c0_g1_i6_2	-1.32554	-1.01605
TRINITY_DN22172_c0_g1_i2_2	1.25937	1.73003
TRINITY_DN23234_c0_g1_i1_2	4.26377	1.12475
TRINITY_DN23247_c0_g1_i1_2	1.0688	-1.26099
TRINITY_DN23306_c0_g2_i5_2	1.85333	-6.35978
TRINITY_DN23364_c0_g2_i1_2	1.51838	1.15406
TRINITY_DN23870_c0_g1_i1_2	1.55955	-1.62262
TRINITY_DN24129_c0_g1_i1_2	2.04412	1.01392
TRINITY_DN24193_c0_g1_i1_2	4.2444	2.83634
TRINITY_DN26387_c0_g1_i1_1	-4.85816	1.24086
TRINITY_DN26729_c0_g1_i1_2	4.7778	-1.16977
TRINITY_DN27432_c0_g1_i1_2	2.67114	-1.36417
TRINITY_DN28205_c0_g1_i1_2	2.2962	1.15416
TRINITY_DN28876_c0_g1_i1_1	-3.00519	-1.10514
TRINITY_DN30893_c0_g1_i1_2	1.06795	-1.31276
TRINITY_DN31209_c0_g1_i1_2	1.12608	1.16324
TRINITY_DN31835_c0_g1_i1_1	-2.86617	-1.28518
TRINITY_DN3903_c0_g1_i2_1	-1.84382	-1.26056
TRINITY_DN4681_c0_g1_i1_1	-1.13597	-1.66348
TRINITY_DN5245_c0_g1_i2_1	-2.02117	1.81468
TRINITY_DN592_c0_g1_i1_2	1.64426	-1.32422
TRINITY_DN6100_c0_g1_i1_2	2.1347	-1.41211
TRINITY_DN6688_c0_g1_i1_1	-2.07715	-1.2642
TRINITY_DN6733_c0_g2_i1_2	5.71392	-1.4185
TRINITY_DN7305_c0_g1_i1_1	-1.9952	-1.17786
TRINITY_DN7889_c0_g1_i1_1	-2.11056	1.08801
TRINITY_DN8188_c0_g1_i1_2	1.09527	1.44739
TRINITY_DN8275_c0_g1_i1_2	4.19642	-1.1626
TRINITY_DN8349_c0_g1_i1_1	-1.92367	-1.49162
TRINITY_DN9232_c0_g1_i1_1	-1.03891	1.73005
TRINITY_DN9290_c0_g1_i1_2	2.75249	-1.34746
TRINITY_DN966_c0_g2_i1_1	-1.11466	-1.55947
TRINITY_DN9760_c0_g2_i1_2	2.3789	-1.00603
